# Supplementary material for: Systems genetics analysis of the LXS recombinant inbred mouse strains:Genetic and molecular insights into acute ethanol tolerance
Source: PLoS One. 2020 Oct 23;15(10):e0240253. doi: 10.1371/journal.pone.0240253 (PMC7584226; doi:10.1371/journal.pone.0240253)
Supplement: S4 Table — GO analysis for genes correlated to ST-sal. (XLSX) [file pone.0240253.s006.xlsx]

## Sheet: S4_ST-sal
This workbook contains output from the Gene Ontology enrichment analysis conducted using the the DAVID Bioinformatics Resource (https://david.ncifcrf.gov/)
GO terms highlighted in yellow on each tab were considered significantly enriched (FDR<0.05).
Variable	Description
Category	Gene Ontology annotation source (BP = Biological Process; CC = Cellular Compartment).
Term	Gene Ontology ID and term.
Count	Number of genes from the input list that were found in the term.
%	Percent of the number of input genes in the term relative to the total number of input genes.
PValue	Significance of the gene-term enrichment (modified Fisher's exact test).
Genes	Gene names from the input list that were found in the term.
List Total	Number of genes from the input list that mapped to at least one GOTERM_BP_ALL or GOTERM_CC_ALL ontology.
Pop Hits	Number of genes on the background list found in the term.
Pop Total	Number of genes on the background list that mapped to any term in the GOTERM_BP_ALL or GOTERM_CC_ALL ontologies
Fold Enrichment	Percent of the input genes in the term relative to the percent of the total number of term genes in the background.
Bonferroni	Multiple testing correction of PValue, Boferroni method.
Benjamini	Multiple testing correction of PValue, Benjamini method.
FDR	Multiple testing correction of PValue, false discovery rate method (note: DAVID has multiplied the FDR value by 100).
Category	Term	Count	%	PValue	Genes	List Total	Pop Hits	Pop Total	Fold Enrichment	Bonferroni	Benjamini	FDR
GOTERM_BP_ALL	GO:0006511~ubiquitin-dependent protein catabolic process	10	10.101	0.000811068	HSPBP1, RNF6, JKAMP, KBTBD4, FBXO2, OTUD7B, WAC, RLIM, ANKZF1, TRIM39	88	514	18082	3.99761	0.80583	0.80583	1.38697
GOTERM_BP_ALL	GO:0019941~modification-dependent protein catabolic process	10	10.101	0.000916653	HSPBP1, RNF6, JKAMP, KBTBD4, FBXO2, OTUD7B, WAC, RLIM, ANKZF1, TRIM39	88	523	18082	3.92882	0.843153	0.603961	1.56618
GOTERM_BP_ALL	GO:0043632~modification-dependent macromolecule catabolic process	10	10.101	0.00101967	HSPBP1, RNF6, JKAMP, KBTBD4, FBXO2, OTUD7B, WAC, RLIM, ANKZF1, TRIM39	88	531	18082	3.86963	0.872646	0.496881	1.74074
GOTERM_BP_ALL	GO:0043161~proteasome-mediated ubiquitin-dependent protein catabolic process	8	8.08081	0.00104209	HSPBP1, RNF6, JKAMP, KBTBD4, FBXO2, WAC, RLIM, ANKZF1	88	329	18082	4.99641	0.878291	0.40935	1.7787
GOTERM_BP_ALL	GO:0006508~proteolysis	18	18.1818	0.00106253	NOL3, JKAMP, CYCS, FBXO2, SCRN1, RLIM, HSPBP1, RNF6, KBTBD4, ARXES1, ARXES2, CPNE1, OTUD7B, WAC, DPP6, ANKZF1, RNPEP, TRIM39	88	1556	18082	2.37699	0.883218	0.349159	1.81328
GOTERM_BP_ALL	GO:0044260~cellular macromolecule metabolic process	54	54.5455	0.00143494	CCDC85B, HINT1, RNASEH1, RORA, RLIM, RPS2, NFXL1, ADORA1, PGP, JADE3, PHTF2, ANKZF1, RBFOX1, MRPL4, NOL3, JKAMP, STRN3, CYCS, VEGFB, ARXES1, ARXES2, 1110037F02RIK, TRIM39, FKBP8, ZFP65, CSF1, ZFP398, UBE2QL1, EXTL1, TRIM68, CHIL1, KBTBD4, UBASH3B, RPL8, CCDC62, OTUD7B, WAC, ZFP217, BRMS1L, CSTF2, FBXO2, MARCH8, SAP30BP, ABCG1, SOD2, FAM178A, HSPBP1, RNF6, RPL21, CPNE1, RNPC3, HNRNPH1, TCF12, SNTA1	88	8038	18082	1.38041	0.945013	0.383344	2.44146
GOTERM_BP_ALL	GO:0044237~cellular metabolic process	62	62.6263	0.00169734	CCDC85B, HINT1, RNASEH1, RORA, RLIM, RPS2, NFXL1, ADORA1, PKM, PGP, JADE3, NT5C3, GPX4, PHTF2, ANKZF1, RBFOX1, MRPL4, NOL3, JKAMP, ACO2, STRN3, CYCS, VEGFB, ARXES1, ARXES2, ATP5C1, 1110037F02RIK, TRIM39, RNPEP, FKBP8, ZFP65, CSF1, ZFP398, UBE2QL1, EXTL1, TRIM68, CHIL1, KBTBD4, UBASH3B, CCDC62, RPL8, OTUD7B, WAC, ZFP217, UCK2, STK19, BRMS1L, CSTF2, FBXO2, MARCH8, SAP30BP, ABCG1, SOD2, FAM178A, HSP…	88	9794	18082	1.30075	0.967663	0.387508	2.8818
GOTERM_BP_ALL	GO:0010498~proteasomal protein catabolic process	8	8.08081	0.00174673	HSPBP1, RNF6, JKAMP, KBTBD4, FBXO2, WAC, RLIM, ANKZF1	88	360	18082	4.56616	0.970738	0.356887	2.96448
GOTERM_BP_ALL	GO:0044238~primary metabolic process	62	62.6263	0.00205775	CCDC85B, HINT1, RNASEH1, RORA, RLIM, RPS2, NFXL1, ADORA1, PKM, PGP, JADE3, NT5C3, PHTF2, DPP6, ANKZF1, RBFOX1, MRPL4, NOL3, JKAMP, ACO2, STRN3, CYCS, VEGFB, ARXES1, ARXES2, ATP5C1, 1110037F02RIK, TRIM39, RNPEP, FKBP8, ZFP65, CSF1, ZFP398, UBE2QL1, EXTL1, CHIL1, TRIM68, KBTBD4, UBASH3B, CCDC62, RPL8, OTUD7B, WAC, ZFP217, UCK2, BRMS1L, CSTF2, FBXO2, SCRN1, MARCH8, SAP30BP, ABCG1, SOD2, FAM178A, HSP…	88	9853	18082	1.29297	0.984407	0.370183	3.48356
GOTERM_BP_ALL	GO:0051603~proteolysis involved in cellular protein catabolic process	10	10.101	0.00293689	HSPBP1, RNF6, JKAMP, KBTBD4, FBXO2, OTUD7B, WAC, RLIM, ANKZF1, TRIM39	88	620	18082	3.31415	0.997371	0.447954	4.93674
GOTERM_BP_ALL	GO:0043170~macromolecule metabolic process	57	57.5758	0.00295	CCDC85B, HINT1, RNASEH1, RORA, RLIM, RPS2, NFXL1, ADORA1, PGP, JADE3, PHTF2, DPP6, ANKZF1, RBFOX1, MRPL4, NOL3, JKAMP, STRN3, CYCS, VEGFB, ARXES1, ARXES2, 1110037F02RIK, RNPEP, TRIM39, FKBP8, ZFP65, CSF1, ZFP398, UBE2QL1, EXTL1, CHIL1, TRIM68, KBTBD4, UBASH3B, RPL8, CCDC62, OTUD7B, WAC, ZFP217, BRMS1L, CSTF2, FBXO2, SCRN1, MARCH8, SAP30BP, ABCG1, SOD2, FAM178A, HSPBP1, RNF6, RPL21, CPNE1, RNPC3, …	88	8886	18082	1.31805	0.99744	0.418723	4.95825
GOTERM_BP_ALL	GO:0008152~metabolic process	66	66.6667	0.00313127	CCDC85B, HINT1, PYROXD1, RNASEH1, RORA, NFXL1, RLIM, RPS2, ADORA1, PKM, PGP, JADE3, NT5C3, GPX4, PHTF2, DPP6, ANKZF1, RBFOX1, MRPL4, NOL3, JKAMP, ACO2, STRN3, CYCS, VEGFB, ADO, ARXES1, ARXES2, ATP5C1, 1110037F02RIK, TRIM39, RNPEP, FKBP8, ZFP65, CSF1, ZFP398, UBE2QL1, EXTL1, CHIL1, TRIM68, KBTBD4, UBASH3B, CCDC62, RPL8, OTUD7B, WAC, ZFP217, UCK2, STK19, BRMS1L, CSTF2, FBXO2, SCRN1, MARCH8, SAP30BP…	88	10880	18082	1.24646	0.998227	0.410172	5.25525
GOTERM_BP_ALL	GO:0044257~cellular protein catabolic process	10	10.101	0.0040092	HSPBP1, RNF6, JKAMP, KBTBD4, FBXO2, OTUD7B, WAC, RLIM, ANKZF1, TRIM39	88	650	18082	3.16119	0.999701	0.464321	6.68131
GOTERM_BP_ALL	GO:0016567~protein ubiquitination	10	10.101	0.00474099	HSPBP1, RNF6, KBTBD4, TRIM68, FBXO2, WAC, MARCH8, UBE2QL1, RLIM, TRIM39	88	667	18082	3.08062	0.999932	0.496254	7.85452
GOTERM_BP_ALL	GO:0044265~cellular macromolecule catabolic process	11	11.1111	0.00634487	HSPBP1, RNF6, JKAMP, KBTBD4, FBXO2, OTUD7B, RNASEH1, WAC, RLIM, ANKZF1, TRIM39	88	828	18082	2.72977	0.999997	0.575636	10.3775
GOTERM_BP_ALL	GO:0071704~organic substance metabolic process	63	63.6364	0.00641235	CCDC85B, HINT1, RNASEH1, RORA, NFXL1, RLIM, RPS2, ADORA1, PKM, PGP, JADE3, NT5C3, GPX4, PHTF2, DPP6, ANKZF1, RBFOX1, MRPL4, NOL3, JKAMP, ACO2, STRN3, CYCS, VEGFB, ARXES1, ARXES2, ATP5C1, 1110037F02RIK, TRIM39, RNPEP, FKBP8, ZFP65, CSF1, ZFP398, UBE2QL1, EXTL1, CHIL1, TRIM68, KBTBD4, UBASH3B, CCDC62, RPL8, OTUD7B, WAC, ZFP217, UCK2, BRMS1L, CSTF2, FBXO2, SCRN1, MARCH8, SAP30BP, ABCG1, SOD2, FAM178…	88	10445	18082	1.23936	0.999998	0.556105	10.4822
GOTERM_BP_ALL	GO:0070647~protein modification by small protein conjugation or removal	11	11.1111	0.00740104	HSPBP1, RNF6, KBTBD4, TRIM68, FBXO2, OTUD7B, WAC, MARCH8, UBE2QL1, RLIM, TRIM39	88	847	18082	2.66854	1	0.586331	12.0032
GOTERM_BP_ALL	GO:0006807~nitrogen compound metabolic process	44	44.4444	0.00748908	ZFP65, FKBP8, CCDC85B, HINT1, ZFP398, RNASEH1, RORA, RLIM, RPS2, NFXL1, EXTL1, PKM, CHIL1, NT5C3, GPX4, RPL8, CCDC62, PHTF2, OTUD7B, WAC, UCK2, ZFP217, BRMS1L, RBFOX1, MRPL4, CSTF2, NOL3, STRN3, CYCS, SAP30BP, ABCG1, FAM178A, SOD2, RNF6, RPL21, ARXES1, ARXES2, CPNE1, ATP5C1, RNPC3, HNRNPH1, TCF12, RNPEP, 1110037F02RIK	88	6537	18082	1.38305	1	0.569843	12.1374
GOTERM_BP_ALL	GO:0032446~protein modification by small protein conjugation	10	10.101	0.00750987	HSPBP1, RNF6, KBTBD4, TRIM68, FBXO2, WAC, MARCH8, UBE2QL1, RLIM, TRIM39	88	717	18082	2.86579	1	0.551314	12.1691
GOTERM_BP_ALL	GO:0034641~cellular nitrogen compound metabolic process	42	42.4242	0.00878214	ZFP65, FKBP8, CCDC85B, HINT1, ZFP398, RNASEH1, RORA, RLIM, NFXL1, RPS2, PKM, GPX4, NT5C3, RPL8, CCDC62, PHTF2, OTUD7B, WAC, UCK2, ZFP217, BRMS1L, RBFOX1, MRPL4, CSTF2, NOL3, STRN3, CYCS, SAP30BP, ABCG1, FAM178A, SOD2, RNF6, RPL21, ARXES1, ARXES2, CPNE1, ATP5C1, RNPC3, HNRNPH1, TCF12, RNPEP, 1110037F02RIK	88	6198	18082	1.39239	1	0.589719	14.0871
GOTERM_BP_ALL	GO:0009057~macromolecule catabolic process	12	12.1212	0.00896627	HSPBP1, RNF6, JKAMP, CHIL1, KBTBD4, FBXO2, OTUD7B, RNASEH1, WAC, RLIM, ANKZF1, TRIM39	88	1010	18082	2.44131	1	0.57952	14.3614
GOTERM_BP_ALL	GO:1901575~organic substance catabolic process	16	16.1616	0.0110164	JKAMP, HINT1, FBXO2, RNASEH1, RLIM, ADORA1, PKM, HSPBP1, RNF6, CHIL1, KBTBD4, OTUD7B, WAC, ANKZF1, TRIM39, RNPEP	88	1638	18082	2.0071	1	0.638366	17.3603
GOTERM_BP_ALL	GO:0030163~protein catabolic process	10	10.101	0.0117462	HSPBP1, RNF6, JKAMP, KBTBD4, FBXO2, OTUD7B, WAC, RLIM, ANKZF1, TRIM39	88	771	18082	2.66507	1	0.645742	18.4037
GOTERM_BP_ALL	GO:0019538~protein metabolic process	36	36.3636	0.0134361	CSF1, UBE2QL1, EXTL1, RPS2, RLIM, ADORA1, PGP, JADE3, KBTBD4, TRIM68, CHIL1, UBASH3B, RPL8, OTUD7B, WAC, ANKZF1, DPP6, BRMS1L, MRPL4, NOL3, JKAMP, CYCS, FBXO2, SCRN1, MARCH8, ABCG1, HSPBP1, VEGFB, RNF6, RPL21, ARXES1, ARXES2, CPNE1, RNPEP, TRIM39, SNTA1	88	5186	18082	1.42638	1	0.679714	20.7725
GOTERM_BP_ALL	GO:0001666~response to hypoxia	6	6.06061	0.0146862	VEGFB, NOL3, RORA, ADORA1, SOD2, ITPR2	88	299	18082	4.12329	1	0.697431	22.4829
GOTERM_BP_ALL	GO:1901564~organonitrogen compound metabolic process	18	18.1818	0.016333	MRPL4, HINT1, CYCS, RORA, RPS2, EXTL1, SOD2, PKM, CHIL1, RPL21, ARXES1, NT5C3, GPX4, RPL8, ARXES2, ATP5C1, UCK2, RNPEP	88	2039	18082	1.81392	1	0.721802	24.683
GOTERM_BP_ALL	GO:0036293~response to decreased oxygen levels	6	6.06061	0.0164922	VEGFB, NOL3, RORA, ADORA1, SOD2, ITPR2	88	308	18082	4.0028	1	0.711813	24.8925
GOTERM_BP_ALL	GO:0009056~catabolic process	16	16.1616	0.0170735	JKAMP, HINT1, FBXO2, RNASEH1, RLIM, ADORA1, PKM, HSPBP1, RNF6, CHIL1, KBTBD4, OTUD7B, WAC, ANKZF1, TRIM39, RNPEP	88	1725	18082	1.90588	1	0.711299	25.653
GOTERM_BP_ALL	GO:0045444~fat cell differentiation	5	5.05051	0.0189065	CCDC85B, ARXES1, ARXES2, RORA, SOD2	88	211	18082	4.86913	1	0.735403	28.0038
GOTERM_BP_ALL	GO:0045599~negative regulation of fat cell differentiation	3	3.0303	0.0232491	CCDC85B, RORA, SOD2	88	49	18082	12.5802	1	0.794832	33.2968
GOTERM_BP_ALL	GO:0045776~negative regulation of blood pressure	3	3.0303	0.0297953	ADORA1, RNPEP, SOD2	88	56	18082	11.0077	1	0.860685	40.5877
GOTERM_BP_ALL	GO:0070482~response to oxygen levels	6	6.06061	0.0333404	VEGFB, NOL3, RORA, ADORA1, SOD2, ITPR2	88	371	18082	3.32308	1	0.882404	44.2158
GOTERM_BP_ALL	GO:0044248~cellular catabolic process	13	13.1313	0.033381	JKAMP, HINT1, FBXO2, RNASEH1, RLIM, HSPBP1, RNF6, KBTBD4, OTUD7B, WAC, ANKZF1, TRIM39, RNPEP	88	1387	18082	1.92589	1	0.874846	44.2561
GOTERM_BP_ALL	GO:1901135~carbohydrate derivative metabolic process	11	11.1111	0.0341358	PKM, VEGFB, CHIL1, HINT1, NT5C3, FBXO2, CYCS, ATP5C1, RORA, UCK2, EXTL1	88	1079	18082	2.09476	1	0.87299	45.0006
GOTERM_BP_ALL	GO:0071356~cellular response to tumor necrosis factor	4	4.0404	0.0351769	NOL3, CHIL1, CPNE1, RORA	88	149	18082	5.51617	1	0.873407	46.0123
GOTERM_BP_ALL	GO:0043401~steroid hormone mediated signaling pathway	4	4.0404	0.0375946	RNF6, TRIM68, STRN3, RORA	88	153	18082	5.37195	1	0.883533	48.2942
GOTERM_BP_ALL	GO:0044267~cellular protein metabolic process	31	31.3131	0.0383646	CSF1, UBE2QL1, EXTL1, RPS2, RLIM, ADORA1, PGP, JADE3, KBTBD4, TRIM68, CHIL1, UBASH3B, RPL8, OTUD7B, WAC, ANKZF1, BRMS1L, MRPL4, NOL3, JKAMP, FBXO2, CYCS, MARCH8, HSPBP1, VEGFB, RNF6, RPL21, ARXES1, ARXES2, TRIM39, SNTA1	88	4608	18082	1.38233	1	0.881842	49.0017
GOTERM_BP_ALL	GO:0009201~ribonucleoside triphosphate biosynthetic process	3	3.0303	0.0413561	PKM, ATP5C1, UCK2	88	67	18082	9.20047	1	0.894089	51.6648
GOTERM_BP_ALL	GO:0010467~gene expression	34	34.3434	0.0428795	ZFP65, FKBP8, CCDC85B, CSF1, HINT1, ZFP398, RORA, NFXL1, RPS2, RLIM, RPL8, CCDC62, PHTF2, OTUD7B, WAC, ZFP217, BRMS1L, RBFOX1, MRPL4, NOL3, CSTF2, STRN3, SAP30BP, ABCG1, SOD2, RNF6, RPL21, ARXES1, ARXES2, CPNE1, RNPC3, HNRNPH1, TCF12, 1110037F02RIK	88	5224	18082	1.33733	1	0.896684	52.97
GOTERM_BP_ALL	GO:0030433~ER-associated ubiquitin-dependent protein catabolic process	3	3.0303	0.0459151	JKAMP, FBXO2, ANKZF1	88	71	18082	8.68214	1	0.906858	55.4726
GOTERM_BP_ALL	GO:0034612~response to tumor necrosis factor	4	4.0404	0.0467074	NOL3, CHIL1, CPNE1, RORA	88	167	18082	4.92161	1	0.905265	56.1048
GOTERM_BP_ALL	GO:0033143~regulation of intracellular steroid hormone receptor signaling pathway	3	3.0303	0.048261	RNF6, TRIM68, STRN3	88	73	18082	8.44427	1	0.907357	57.3201
GOTERM_BP_ALL	GO:0006397~mRNA processing	6	6.06061	0.0528397	RBFOX1, CSTF2, NOL3, RNPC3, HNRNPH1, 1110037F02RIK	88	422	18082	2.92148	1	0.921936	60.7199
GOTERM_BP_ALL	GO:0009142~nucleoside triphosphate biosynthetic process	3	3.0303	0.0555523	PKM, ATP5C1, UCK2	88	79	18082	7.80293	1	0.927483	62.6119
GOTERM_BP_ALL	GO:0001959~regulation of cytokine-mediated signaling pathway	3	3.0303	0.0568031	NOL3, CSF1, CPNE1	88	80	18082	7.7054	1	0.927568	63.4552
GOTERM_BP_ALL	GO:0030522~intracellular receptor signaling pathway	4	4.0404	0.0575668	RNF6, TRIM68, STRN3, RORA	88	182	18082	4.51598	1	0.925994	63.9612
GOTERM_BP_ALL	GO:0009755~hormone-mediated signaling pathway	4	4.0404	0.05833	RNF6, TRIM68, STRN3, RORA	88	183	18082	4.49131	1	0.924456	64.4602
GOTERM_BP_ALL	GO:0006518~peptide metabolic process	9	9.09091	0.0584649	MRPL4, RPL21, GPX4, ARXES1, ARXES2, RPL8, RPS2, RNPEP, SOD2	88	872	18082	2.12075	1	0.920759	64.5478
GOTERM_BP_ALL	GO:0009156~ribonucleoside monophosphate biosynthetic process	3	3.0303	0.0632027	PKM, ATP5C1, UCK2	88	85	18082	7.25214	1	0.932219	67.4964
GOTERM_BP_ALL	GO:0006139~nucleobase-containing compound metabolic process	34	34.3434	0.0635287	ZFP65, FKBP8, CCDC85B, HINT1, ZFP398, RNASEH1, RORA, NFXL1, RLIM, PKM, NT5C3, CCDC62, PHTF2, OTUD7B, WAC, UCK2, ZFP217, BRMS1L, RBFOX1, NOL3, CSTF2, STRN3, CYCS, SAP30BP, ABCG1, FAM178A, SOD2, RNF6, CPNE1, ATP5C1, RNPC3, HNRNPH1, TCF12, 1110037F02RIK	88	5389	18082	1.29639	1	0.92947	67.6906
GOTERM_BP_ALL	GO:0009119~ribonucleoside metabolic process	5	5.05051	0.0642877	PKM, NT5C3, CYCS, ATP5C1, UCK2	88	313	18082	3.28238	1	0.928054	68.1384
GOTERM_BP_ALL	GO:0036503~ERAD pathway	3	3.0303	0.0645108	JKAMP, FBXO2, ANKZF1	88	86	18082	7.16781	1	0.925016	68.2689
GOTERM_BP_ALL	GO:0060759~regulation of response to cytokine stimulus	3	3.0303	0.0645108	NOL3, CSF1, CPNE1	88	86	18082	7.16781	1	0.925016	68.2689
GOTERM_BP_ALL	GO:0009117~nucleotide metabolic process	7	7.07071	0.0674073	PKM, HINT1, NT5C3, CYCS, ATP5C1, RORA, UCK2	88	596	18082	2.41332	1	0.930037	69.9182
GOTERM_BP_ALL	GO:0009124~nucleoside monophosphate biosynthetic process	3	3.0303	0.0698337	PKM, ATP5C1, UCK2	88	90	18082	6.84924	1	0.933329	71.2374
GOTERM_BP_ALL	GO:0080090~regulation of primary metabolic process	35	35.3535	0.0701712	ZFP65, FKBP8, CCDC85B, CSF1, HINT1, ZFP398, RORA, RLIM, ADORA1, PGP, KBTBD4, CHIL1, UBASH3B, CCDC62, PHTF2, OTUD7B, WAC, ZFP217, BRMS1L, RBFOX1, NOL3, STRN3, FBXO2, CYCS, SAP30BP, ABCG1, FAM178A, SOD2, HSPBP1, RNF6, CPNE1, HNRNPH1, TCF12, TRIM39, SNTA1	88	5629	18082	1.27762	1	0.930892	71.4165
GOTERM_BP_ALL	GO:0006753~nucleoside phosphate metabolic process	7	7.07071	0.071798	PKM, HINT1, NT5C3, CYCS, ATP5C1, RORA, UCK2	88	606	18082	2.3735	1	0.931951	72.2652
GOTERM_BP_ALL	GO:0009259~ribonucleotide metabolic process	6	6.06061	0.0725018	PKM, HINT1, CYCS, ATP5C1, RORA, UCK2	88	463	18082	2.66277	1	0.930558	72.625
GOTERM_BP_ALL	GO:0071361~cellular response to ethanol	2	2.0202	0.0742958	SOD2, ITPR2	88	16	18082	25.6847	1	0.932031	73.5223
GOTERM_BP_ALL	GO:0071310~cellular response to organic substance	16	16.1616	0.0762702	FKBP8, NOL3, CSTF2, CSF1, STRN3, RORA, RPS2, SOD2, ITPR2, RNF6, TRIM68, CHIL1, CCDC62, CPNE1, DENND4C, ANKZF1	88	2103	18082	1.56331	1	0.933877	74.4778
GOTERM_BP_ALL	GO:0009116~nucleoside metabolic process	5	5.05051	0.076848	PKM, NT5C3, CYCS, ATP5C1, UCK2	88	333	18082	3.08524	1	0.932257	74.7512
GOTERM_BP_ALL	GO:0019693~ribose phosphate metabolic process	6	6.06061	0.0783799	PKM, HINT1, CYCS, ATP5C1, RORA, UCK2	88	474	18082	2.60098	1	0.932989	75.4628
GOTERM_BP_ALL	GO:0006465~signal peptide processing	2	2.0202	0.0787537	ARXES1, ARXES2	88	17	18082	24.1738	1	0.930922	75.6335
GOTERM_BP_ALL	GO:0016070~RNA metabolic process	28	28.2828	0.0797167	ZFP65, FKBP8, CCDC85B, HINT1, ZFP398, RNASEH1, RORA, NFXL1, RLIM, CCDC62, PHTF2, OTUD7B, WAC, ZFP217, BRMS1L, RBFOX1, NOL3, CSTF2, STRN3, SAP30BP, ABCG1, SOD2, RNF6, CPNE1, RNPC3, HNRNPH1, TCF12, 1110037F02RIK	88	4331	18082	1.32841	1	0.930305	76.0682
GOTERM_BP_ALL	GO:0046483~heterocycle metabolic process	34	34.3434	0.0805804	ZFP65, FKBP8, CCDC85B, HINT1, ZFP398, RNASEH1, RORA, NFXL1, RLIM, PKM, NT5C3, CCDC62, PHTF2, OTUD7B, WAC, UCK2, ZFP217, BRMS1L, RBFOX1, NOL3, CSTF2, STRN3, CYCS, SAP30BP, ABCG1, FAM178A, SOD2, RNF6, CPNE1, ATP5C1, RNPC3, HNRNPH1, TCF12, 1110037F02RIK	88	5497	18082	1.27092	1	0.929465	76.4519
GOTERM_BP_ALL	GO:0060048~cardiac muscle contraction	3	3.0303	0.080889	VEGFB, ADORA1, SNTA1	88	98	18082	6.29012	1	0.927291	76.5876
GOTERM_BP_ALL	GO:0008380~RNA splicing	5	5.05051	0.0828767	RBFOX1, NOL3, RNPC3, HNRNPH1, 1110037F02RIK	88	342	18082	3.00405	1	0.929195	77.444
GOTERM_BP_ALL	GO:1902176~negative regulation of oxidative stress-induced intrinsic apoptotic signaling pathway	2	2.0202	0.0831904	NOL3, SOD2	88	18	18082	22.8308	1	0.927097	77.5764
GOTERM_BP_ALL	GO:0043122~regulation of I-kappaB kinase/NF-kappaB signaling	4	4.0404	0.0879462	NOL3, CPNE1, OTUD7B, RORA	88	218	18082	3.77023	1	0.935081	79.4966
GOTERM_BP_ALL	GO:0060255~regulation of macromolecule metabolic process	35	35.3535	0.0886061	ZFP65, FKBP8, CCDC85B, CSF1, HINT1, ZFP398, RORA, RLIM, ADORA1, KBTBD4, CHIL1, UBASH3B, CCDC62, PHTF2, OTUD7B, WAC, ZFP217, BRMS1L, RBFOX1, NOL3, STRN3, FBXO2, CYCS, MARCH8, SAP30BP, ABCG1, FAM178A, SOD2, HSPBP1, RNF6, CPNE1, HNRNPH1, TCF12, TRIM39, SNTA1	88	5739	18082	1.25313	1	0.933872	79.7505
GOTERM_BP_ALL	GO:1901657~glycosyl compound metabolic process	5	5.05051	0.0905539	PKM, NT5C3, CYCS, ATP5C1, UCK2	88	353	18082	2.91044	1	0.935372	80.4827
GOTERM_BP_ALL	GO:0071383~cellular response to steroid hormone stimulus	4	4.0404	0.0916711	RNF6, TRIM68, STRN3, RORA	88	222	18082	3.70229	1	0.935138	80.8913
GOTERM_BP_ALL	GO:0006725~cellular aromatic compound metabolic process	34	34.3434	0.0919359	ZFP65, FKBP8, CCDC85B, HINT1, ZFP398, RNASEH1, RORA, NFXL1, RLIM, PKM, NT5C3, CCDC62, PHTF2, OTUD7B, WAC, UCK2, ZFP217, BRMS1L, RBFOX1, NOL3, CSTF2, STRN3, CYCS, SAP30BP, ABCG1, FAM178A, SOD2, RNF6, CPNE1, ATP5C1, RNPC3, HNRNPH1, TCF12, 1110037F02RIK	88	5560	18082	1.25652	1	0.933176	80.987
GOTERM_BP_ALL	GO:0030518~intracellular steroid hormone receptor signaling pathway	3	3.0303	0.0939209	RNF6, TRIM68, STRN3	88	107	18082	5.76105	1	0.934727	81.6898
GOTERM_BP_ALL	GO:0010743~regulation of macrophage derived foam cell differentiation	2	2.0202	0.096374	CSF1, ABCG1	88	21	18082	19.5693	1	0.937106	82.5247
GOTERM_BP_ALL	GO:0055086~nucleobase-containing small molecule metabolic process	7	7.07071	0.0967078	PKM, HINT1, NT5C3, CYCS, ATP5C1, RORA, UCK2	88	657	18082	2.18926	1	0.935389	82.6354
GOTERM_BP_ALL	GO:0010959~regulation of metal ion transport	5	5.05051	0.0970822	NOL3, UBASH3B, DPP6, ADORA1, SNTA1	88	362	18082	2.83808	1	0.933752	82.7589
GOTERM_CC_ALL	GO:0043229~intracellular organelle	75	75.7576	3.73581e-06	D7ERTD443E, CCDC85B, HINT1, SOBP, RNASEH1, RORA, PNISR, NFXL1, RPS2, RLIM, ADORA1, MBP, PKM, JADE3, PEX1, PVALB, GPX4, NT5C3, PHTF2, TUBB5, ANKZF1, RBFOX1, MRPL4, NOL3, JKAMP, ACO2, STRN3, CYCS, EML2, ADO, NAV1, ARXES1, ARXES2, ATP5C1, SYPL, 1110037F02RIK, TRIM39, RNPEP, FKBP8, ZFP65, CCDC92, UBE2QL1, EXTL1, ADAP1, ATXN2L, CHIL1, TRIM68, UBASH3B, MFSD7B, CCDC62, RPL8, OTUD7B, WAC, ZFP217, UCK2, S…	91	11735	19662	1.38091	0.00103802	0.00103802	0.00493405
GOTERM_CC_ALL	GO:0005622~intracellular	83	83.8384	4.53985e-06	D7ERTD443E, CCDC85B, HINT1, SOBP, RNASEH1, RASGEF1A, RORA, PNISR, NFXL1, RPS2, RLIM, ADORA1, MBP, PKM, PGP, JADE3, PEX1, PVALB, GPX4, NT5C3, PHTF2, TUBB5, ANKZF1, RBFOX1, MRPL4, NOL3, JKAMP, ACO2, STRN3, CYCS, VEGFB, EML2, ADO, NAV1, ARXES1, ARXES2, ATP5C1, SYPL, RNPEP, TRIM39, 1110037F02RIK, FKBP8, ZFP65, TBC1D8, CCDC92, CSF1, ZFP398, UBE2QL1, EXTL1, ADAP1, ATXN2L, CHIL1, TRIM68, KBTBD4, UBASH3B…	91	14047	19662	1.27668	0.00126129	0.000630842	0.00599595
GOTERM_CC_ALL	GO:0043231~intracellular membrane-bounded organelle	70	70.7071	7.28064e-06	CCDC85B, HINT1, SOBP, RNASEH1, RORA, PNISR, NFXL1, RPS2, RLIM, ADORA1, MBP, PKM, JADE3, PEX1, PVALB, NT5C3, GPX4, PHTF2, TUBB5, ANKZF1, RBFOX1, MRPL4, NOL3, JKAMP, ACO2, STRN3, CYCS, ADO, ARXES1, ARXES2, ATP5C1, SYPL, 1110037F02RIK, TRIM39, RNPEP, FKBP8, ZFP65, UBE2QL1, EXTL1, ADAP1, ATXN2L, CHIL1, TRIM68, UBASH3B, MFSD7B, CCDC62, RPL8, OTUD7B, WAC, ZFP217, UCK2, STK19, BRMS1L, CSTF2, FBXO2, SCRN…	91	10626	19662	1.42336	0.00202198	0.000674448	0.00961565
GOTERM_CC_ALL	GO:0043226~organelle	78	78.7879	9.94284e-06	D7ERTD443E, CCDC85B, HINT1, SOBP, RNASEH1, RORA, PNISR, NFXL1, RPS2, RLIM, ADORA1, MBP, PKM, JADE3, PEX1, PVALB, GPX4, NT5C3, PHTF2, TUBB5, ANKZF1, DPP6, RBFOX1, MRPL4, NOL3, JKAMP, ACO2, STRN3, CYCS, EML2, ADO, NAV1, ARXES1, ARXES2, ATP5C1, SYPL, 1110037F02RIK, TRIM39, RNPEP, ZFP65, FKBP8, CCDC92, CSF1, CLDN11, UBE2QL1, EXTL1, ADAP1, ATXN2L, CHIL1, TRIM68, UBASH3B, MFSD7B, CCDC62, RPL8, OTUD7B, …	91	12768	19662	1.31995	0.00276031	0.000690792	0.0131314
GOTERM_CC_ALL	GO:0043227~membrane-bounded organelle	73	73.7374	3.59073e-05	CCDC85B, HINT1, SOBP, RNASEH1, RORA, PNISR, NFXL1, RPS2, RLIM, ADORA1, MBP, PKM, JADE3, PEX1, PVALB, NT5C3, GPX4, PHTF2, TUBB5, ANKZF1, DPP6, RBFOX1, MRPL4, NOL3, JKAMP, ACO2, STRN3, CYCS, ADO, ARXES1, ARXES2, ATP5C1, SYPL, 1110037F02RIK, TRIM39, RNPEP, FKBP8, ZFP65, CSF1, CLDN11, UBE2QL1, EXTL1, ADAP1, ATXN2L, CHIL1, TRIM68, UBASH3B, MFSD7B, CCDC62, RPL8, OTUD7B, WAC, ZFP217, UCK2, STK19, BRMS1L…	91	11760	19662	1.34123	0.00993276	0.00199449	0.0474151
GOTERM_CC_ALL	GO:0043209~myelin sheath	8	8.08081	5.70305e-05	PKM, ACO2, CYCS, ATP5C1, CLDN11, SOD2, MBP, ITPR2	91	214	19662	8.07723	0.0157299	0.002639	0.0752981
GOTERM_CC_ALL	GO:0044424~intracellular part	79	79.798	5.90061e-05	D7ERTD443E, CCDC85B, HINT1, SOBP, RNASEH1, RORA, PNISR, NFXL1, RPS2, RLIM, ADORA1, MBP, PKM, PGP, JADE3, PEX1, PVALB, GPX4, NT5C3, PHTF2, TUBB5, ANKZF1, RBFOX1, MRPL4, NOL3, JKAMP, ACO2, STRN3, CYCS, EML2, ADO, NAV1, ARXES1, ARXES2, ATP5C1, SYPL, 1110037F02RIK, TRIM39, RNPEP, FKBP8, ZFP65, CCDC92, CSF1, UBE2QL1, EXTL1, ADAP1, ATXN2L, CHIL1, TRIM68, KBTBD4, UBASH3B, MFSD7B, CCDC62, RPL8, OTUD7B, W…	91	13479	19662	1.26636	0.0162704	0.00234071	0.0779056
GOTERM_CC_ALL	GO:0005737~cytoplasm	64	64.6465	0.000763132	D7ERTD443E, CCDC85B, HINT1, RNASEH1, PNISR, RPS2, RLIM, ADORA1, MBP, PKM, PGP, PEX1, PVALB, NT5C3, GPX4, PHTF2, TUBB5, ANKZF1, RBFOX1, MRPL4, NOL3, JKAMP, ACO2, STRN3, CYCS, EML2, ADO, NAV1, ARXES1, ARXES2, ATP5C1, SYPL, 1110037F02RIK, TRIM39, RNPEP, FKBP8, CCDC92, CSF1, EXTL1, ADAP1, ATXN2L, CHIL1, TRIM68, KBTBD4, UBASH3B, MFSD7B, CCDC62, RPL8, OTUD7B, UCK2, FBXO2, SCRN1, DRG1, MARCH8, ABCG1, SO…	91	10431	19662	1.32568	0.191223	0.0261802	1.00324
GOTERM_CC_ALL	GO:0005634~nucleus	46	46.4646	0.00135663	ZFP65, CCDC85B, HINT1, SOBP, RNASEH1, UBE2QL1, RORA, PNISR, RLIM, RPS2, NFXL1, ADAP1, MBP, PKM, ATXN2L, JADE3, TRIM68, PVALB, UBASH3B, GPX4, PHTF2, RPL8, CCDC62, TUBB5, OTUD7B, WAC, ZFP217, STK19, BRMS1L, RBFOX1, CSTF2, ACO2, STRN3, CYCS, SCRN1, CSRP1, SAP30BP, ABCG1, FAM178A, RNF6, RPL21, CPNE1, RNPC3, HNRNPH1, TCF12, 1110037F02RIK	91	6713	19662	1.48057	0.314357	0.0410661	1.77703
GOTERM_CC_ALL	GO:0044422~organelle part	49	49.4949	0.00396948	FKBP8, D7ERTD443E, CCDC92, CCDC85B, HINT1, RORA, PNISR, RLIM, RPS2, EXTL1, ATXN2L, JADE3, PEX1, TRIM68, MFSD7B, GPX4, CCDC62, RPL8, TUBB5, WAC, ZFP217, ANKZF1, BRMS1L, RBFOX1, CSTF2, JKAMP, STRN3, CYCS, FBXO2, SCRN1, MARCH8, SAP30BP, ABCG1, ITPR2, SOD2, FAM178A, EML2, RNF6, NAV1, ARXES1, RPL21, ARXES2, ATP5C1, DENND4C, SYPL, RNPC3, HNRNPH1, TCF12, 1110037F02RIK	91	7667	19662	1.38088	0.669025	0.104677	5.11762
GOTERM_CC_ALL	GO:0044446~intracellular organelle part	48	48.4848	0.00428144	FKBP8, D7ERTD443E, CCDC92, CCDC85B, HINT1, RORA, PNISR, RLIM, RPS2, EXTL1, ATXN2L, JADE3, PEX1, TRIM68, MFSD7B, GPX4, CCDC62, RPL8, TUBB5, WAC, ZFP217, ANKZF1, BRMS1L, RBFOX1, CSTF2, JKAMP, STRN3, CYCS, SCRN1, MARCH8, SAP30BP, ABCG1, ITPR2, SOD2, FAM178A, EML2, RNF6, NAV1, ARXES1, RPL21, ARXES2, ATP5C1, DENND4C, SYPL, RNPC3, HNRNPH1, TCF12, 1110037F02RIK	91	7483	19662	1.38596	0.696628	0.102764	5.50937
GOTERM_CC_ALL	GO:0044451~nucleoplasm part	10	10.101	0.00640312	RNF6, ATXN2L, CSTF2, JADE3, HINT1, WAC, PNISR, ZFP217, 1110037F02RIK, BRMS1L	91	734	19662	2.94368	0.832335	0.138272	8.13431
GOTERM_CC_ALL	GO:0044464~cell part	87	87.8788	0.00698759	SLC16A14, D7ERTD443E, CCDC85B, HINT1, SOBP, RASGEF1A, RNASEH1, RORA, PNISR, NFXL1, RPS2, RLIM, ADORA1, MBP, PKM, PGP, JADE3, PEX1, PVALB, GPX4, NT5C3, PHTF2, TUBB5, CHRNA6, ANKZF1, DPP6, RBFOX1, MRPL4, NOL3, JKAMP, ACO2, STRN3, CYCS, EML2, VEGFB, ADO, NAV1, ARXES1, ARXES2, ATP5C1, SYPL, RNPEP, TRIM39, 1110037F02RIK, ZFP65, FKBP8, TBC1D8, CCDC92, CSF1, ZFP398, CLDN11, UBE2QL1, EXTL1, ADAP1, ATXN2L…	91	17135	19662	1.09704	0.857636	0.13925	8.84549
GOTERM_CC_ALL	GO:0005623~cell	87	87.8788	0.0080096	SLC16A14, D7ERTD443E, CCDC85B, HINT1, SOBP, RASGEF1A, RNASEH1, RORA, PNISR, NFXL1, RPS2, RLIM, ADORA1, MBP, PKM, PGP, JADE3, PEX1, PVALB, GPX4, NT5C3, PHTF2, TUBB5, CHRNA6, ANKZF1, DPP6, RBFOX1, MRPL4, NOL3, JKAMP, ACO2, STRN3, CYCS, EML2, VEGFB, ADO, NAV1, ARXES1, ARXES2, ATP5C1, SYPL, RNPEP, TRIM39, 1110037F02RIK, ZFP65, FKBP8, TBC1D8, CCDC92, CSF1, ZFP398, CLDN11, UBE2QL1, EXTL1, ADAP1, ATXN2L…	91	17173	19662	1.09461	0.893076	0.14759	10.0768
GOTERM_CC_ALL	GO:0044444~cytoplasmic part	45	45.4545	0.0112549	FKBP8, D7ERTD443E, CCDC92, CSF1, RNASEH1, RPS2, EXTL1, ADORA1, PKM, PGP, ATXN2L, TRIM68, PEX1, CHIL1, MFSD7B, NT5C3, GPX4, RPL8, PHTF2, TUBB5, UCK2, ANKZF1, RBFOX1, MRPL4, NOL3, JKAMP, ACO2, STRN3, CYCS, FBXO2, MARCH8, ABCG1, ITPR2, SOD2, ADO, RPL21, ARXES1, ARXES2, CPNE1, ATP5C1, DENND4C, SYPL, RNPEP, TRIM39, 1110037F02RIK	91	7199	19662	1.3506	0.957002	0.189232	13.8857
GOTERM_CC_ALL	GO:0005739~mitochondrion	16	16.1616	0.0156596	MRPL4, FKBP8, NOL3, ACO2, CYCS, RNASEH1, ABCG1, SOD2, PKM, ADO, NT5C3, GPX4, MFSD7B, ATP5C1, ANKZF1, TRIM39	91	1792	19662	1.92916	0.987572	0.23985	18.817
GOTERM_CC_ALL	GO:0005654~nucleoplasm	19	19.1919	0.017148	CSTF2, STRN3, HINT1, PNISR, SAP30BP, RORA, RPS2, RLIM, ABCG1, RNF6, JADE3, ATXN2L, CCDC62, WAC, ZFP217, RNPC3, HNRNPH1, BRMS1L, 1110037F02RIK	91	2325	19662	1.7657	0.99184	0.246369	20.4234
GOTERM_CC_ALL	GO:0044428~nuclear part	26	26.2626	0.0191621	HINT1, PNISR, RORA, RPS2, RLIM, ATXN2L, JADE3, TRIM68, GPX4, RPL8, CCDC62, TUBB5, WAC, ZFP217, BRMS1L, CSTF2, STRN3, SCRN1, SAP30BP, ABCG1, RNF6, RPL21, RNPC3, HNRNPH1, TCF12, 1110037F02RIK	91	3625	19662	1.54971	0.995387	0.258307	22.5505
GOTERM_CC_ALL	GO:0031974~membrane-enclosed lumen	26	26.2626	0.0193476	HINT1, PNISR, RORA, RPS2, RLIM, ATXN2L, JADE3, TRIM68, CCDC62, RPL8, TUBB5, WAC, ZFP217, BRMS1L, CSTF2, STRN3, CYCS, SAP30BP, ABCG1, SOD2, RNF6, RPL21, RNPC3, HNRNPH1, TCF12, 1110037F02RIK	91	3628	19662	1.54843	0.995623	0.248633	22.7438
GOTERM_CC_ALL	GO:0005787~signal peptidase complex	2	2.0202	0.0226805	ARXES1, ARXES2	91	5	19662	86.4264	0.998301	0.273044	26.1406
GOTERM_CC_ALL	GO:0031981~nuclear lumen	23	23.2323	0.0242151	CSTF2, STRN3, HINT1, PNISR, SAP30BP, RORA, RPS2, RLIM, ABCG1, RNF6, JADE3, ATXN2L, TRIM68, RPL21, CCDC62, RPL8, WAC, ZFP217, RNPC3, HNRNPH1, TCF12, 1110037F02RIK, BRMS1L	91	3139	19662	1.58315	0.998902	0.277116	27.6578
GOTERM_CC_ALL	GO:0016604~nuclear body	6	6.06061	0.0266886	RNF6, ATXN2L, CSTF2, WAC, PNISR, 1110037F02RIK	91	367	19662	3.53241	0.999458	0.289531	30.0427
GOTERM_CC_ALL	GO:0030529~intracellular ribonucleoprotein complex	10	10.101	0.0270101	MRPL4, ATXN2L, RPL21, RPL8, TUBB5, DRG1, WAC, RNPC3, HNRNPH1, RPS2	91	934	19662	2.31334	0.999506	0.281766	30.3473
GOTERM_CC_ALL	GO:0032991~macromolecular complex	33	33.3333	0.0271687	CSF1, HINT1, RPS2, ATXN2L, JADE3, KBTBD4, PVALB, RPL8, TUBB5, WAC, ZFP217, CHRNA6, ANKZF1, DPP6, BRMS1L, MRPL4, CSTF2, STRN3, FBXO2, DRG1, ITPR2, FAM178A, RPL21, ARXES1, ARXES2, ATP5C1, DENND4C, RNPC3, HNRNPH1, TCF12, 1110037F02RIK, COL20A1, SNTA1	91	5097	19662	1.3989	0.999527	0.273167	30.4971
GOTERM_CC_ALL	GO:1990904~ribonucleoprotein complex	10	10.101	0.0271722	MRPL4, ATXN2L, RPL21, RPL8, TUBB5, DRG1, WAC, RNPC3, HNRNPH1, RPS2	91	935	19662	2.31087	0.999528	0.26386	30.5004
GOTERM_CC_ALL	GO:0022626~cytosolic ribosome	4	4.0404	0.033203	MRPL4, RPL21, RPL8, RPS2	91	153	19662	5.64878	0.999916	0.303052	35.9804
GOTERM_CC_ALL	GO:0000118~histone deacetylase complex	3	3.0303	0.0337864	HINT1, ZFP217, BRMS1L	91	63	19662	10.2889	0.999929	0.298046	36.4889
GOTERM_CC_ALL	GO:0012505~endomembrane system	25	25.2525	0.03787	RBFOX1, FKBP8, NOL3, JKAMP, TBC1D8, STRN3, FBXO2, SCRN1, MARCH8, EXTL1, ADORA1, ABCG1, ITPR2, RNF6, TRIM68, CHIL1, NT5C3, ARXES1, GPX4, ARXES2, PHTF2, TUBB5, DENND4C, SYPL, RNPEP	91	3661	19662	1.47546	0.999978	0.318391	39.9441
GOTERM_CC_ALL	GO:0070013~intracellular organelle lumen	24	24.2424	0.0471417	CSTF2, STRN3, HINT1, PNISR, SAP30BP, RORA, RPS2, RLIM, ABCG1, SOD2, RNF6, JADE3, ATXN2L, TRIM68, RPL21, CCDC62, RPL8, WAC, ZFP217, RNPC3, HNRNPH1, TCF12, 1110037F02RIK, BRMS1L	91	3548	19662	1.46155	0.999999	0.37055	47.154
GOTERM_CC_ALL	GO:0043233~organelle lumen	24	24.2424	0.0488519	CSTF2, STRN3, HINT1, PNISR, SAP30BP, RORA, RPS2, RLIM, ABCG1, SOD2, RNF6, JADE3, ATXN2L, TRIM68, RPL21, CCDC62, RPL8, WAC, ZFP217, RNPC3, HNRNPH1, TCF12, 1110037F02RIK, BRMS1L	91	3561	19662	1.45622	0.999999	0.371315	48.3932
GOTERM_CC_ALL	GO:1902494~catalytic complex	10	10.101	0.0548556	JADE3, KBTBD4, STRN3, HINT1, ARXES1, FBXO2, ARXES2, ZFP217, 1110037F02RIK, BRMS1L	91	1066	19662	2.02688	1	0.397061	52.5336
GOTERM_CC_ALL	GO:0031967~organelle envelope	10	10.101	0.0556495	FKBP8, RNF6, MFSD7B, GPX4, CYCS, TUBB5, ATP5C1, SCRN1, ANKZF1, SOD2	91	1069	19662	2.0212	1	0.391907	53.0575
GOTERM_CC_ALL	GO:0031975~envelope	10	10.101	0.0569893	FKBP8, RNF6, MFSD7B, GPX4, CYCS, TUBB5, ATP5C1, SCRN1, ANKZF1, SOD2	91	1074	19662	2.01179	1	0.390011	53.9296
GOTERM_CC_ALL	GO:0016607~nuclear speck	4	4.0404	0.0679361	ATXN2L, WAC, PNISR, 1110037F02RIK	91	205	19662	4.21592	1	0.437434	60.5137
GOTERM_CC_ALL	GO:0005740~mitochondrial envelope	7	7.07071	0.0784945	FKBP8, MFSD7B, GPX4, CYCS, ATP5C1, ANKZF1, SOD2	91	652	19662	2.31973	1	0.477589	66.0298
GOTERM_CC_ALL	GO:0070062~extracellular exosome	18	18.1818	0.0981578	CSF1, HINT1, FBXO2, CLDN11, CSRP1, RPS2, SOD2, PKM, PEX1, CHIL1, PVALB, GPX4, CPNE1, TUBB5, ATP5C1, SYPL, DPP6, RNPEP	91	2674	19662	1.45445	1	0.549693	74.4508
