# Supplementary material for: Systems genetics analysis of the LXS recombinant inbred mouse strains:Genetic and molecular insights into acute ethanol tolerance
Source: PLoS One. 2020 Oct 23;15(10):e0240253. doi: 10.1371/journal.pone.0240253 (PMC7584226; doi:10.1371/journal.pone.0240253)
Supplement: S5 Table — GO analysis for genes correlated to ST-Et. (XLSX) [file pone.0240253.s007.xlsx]

## Sheet: S5_ST-Et
Category	Term	Count	%	PValue	Genes	List Total	Pop Hits	Pop Total	Fold Enrichment	Bonferroni	Benjamini	FDR
GOTERM_BP_ALL	GO:0044237~cellular metabolic process	210	57.0652	4.4843e-06	LDHB, ZFP638, B3GALT5, PPP2R5A, CCT3, ADORA1, ATCAY, CRY2, APOD, CUL9, NT5C3, TYRO3, ICOSL, PRKCDBP, OPTN, NAPEPLD, DHX29, ASCC3, FLII, CHORDC1, ACR, TPST2, UBA6, DTD2, ACAT2, ARIH1, SERINC5, THTPA, MAML3, NKRF, KANSL1, KLF10, SREK1, TGFBR2, AFG3L2, RNF8, SRSF7, DUSP26, GRK4, UTP20, POP7, NRP1, UBE2G2, CRCP, BNIP3, PHF20, CPEB1, TERF2IP, EDNRA, RBM4B, FAR2, AGPAT5, WDR36, EEF2K, TSEN2, NT5E, ZFP2…	315	9794	18082	1.23082	0.0196651	0.0196651	0.00842459
GOTERM_BP_ALL	GO:0044260~cellular macromolecule metabolic process	179	48.6413	7.5385e-06	PRPF4B, PPP2R5A, ZFP638, B3GALT5, CCT3, PMAIP1, ADORA1, TOP1, EIF4EBP1, CRY2, PACSIN3, CUL9, SPRED2, SPRED3, ORC6, AKIRIN2, SNRPA1, TYRO3, CARS, ICOSL, CHTF8, PRKAB1, PRKCDBP, OPTN, HNRNPR, RCL1, RALGAPA1, SGSM1, HIF1A, DHX29, RELT, SYCP3, ASCC3, FLII, PDCD6IP, PAF1, CHORDC1, TPST2, HMGB2, HMGB3, UBA6, EPHA10, SOX6, DTD2, ZFP563, ARIH1, EIF3B, GFM1, TEK, OTUD7B, MAML3, DDX41, TFDP1, ZFP251, HAVCR…	315	8038	18082	1.27832	0.0328369	0.0165555	0.0141621
GOTERM_BP_ALL	GO:0008152~metabolic process	226	61.413	1.2254e-05	LDHB, ZFP638, B3GALT5, PPP2R5A, CCT3, ADORA1, ATCAY, CRY2, APOD, CUL9, NT5C3, TYRO3, ICOSL, PRKCDBP, OPTN, NAPEPLD, DHX29, ASCC3, FLII, CHORDC1, ACR, TPST2, TMX1, UBA6, DTD2, ACAT2, ARIH1, SERINC5, THTPA, MAML3, NKRF, KANSL1, KLF10, SREK1, TGFBR2, RNF207, AFG3L2, RNF8, DUSP26, SRSF7, GRK4, TCF19, UTP20, POP7, NRP1, UBE2G2, CRCP, BNIP3, PHF20, CPEB1, TERF2IP, EDNRA, RBM4B, FAR2, AGPAT5, WDR36, CHS…	315	10880	18082	1.19238	0.0528268	0.0179284	0.0230198
GOTERM_BP_ALL	GO:0036293~response to decreased oxygen levels	18	4.8913	2.94066e-05	FLT1, TGFBR2, BNIP3, CPEB1, PMAIP1, CBFA2T3, ADORA1, SUV39H2, ZFP36L1, EDNRA, EIF4EBP1, HIF1A, SLC2A4, TSC1, BCL2, TEK, EEF2K, ANGPTL4	315	308	18082	3.35473	0.122118	0.0320365	0.0552335
GOTERM_BP_ALL	GO:0044238~primary metabolic process	207	56.25	3.55759e-05	LDHB, ZFP638, B3GALT5, PPP2R5A, CCT3, ADORA1, CRY2, APOD, CUL9, NT5C3, TYRO3, ICOSL, PRKCDBP, NAPEPLD, DHX29, ASCC3, FLII, CHORDC1, ACR, TPST2, UBA6, ACAT2, DTD2, ARIH1, SERINC5, MAML3, NKRF, KANSL1, KLF10, SREK1, TGFBR2, AFG3L2, RNF8, SRSF7, DUSP26, GRK4, UTP20, POP7, NRP1, UBE2G2, CRCP, BNIP3, PHF20, CPEB1, TERF2IP, EDNRA, RBM4B, FAR2, AGPAT5, WDR36, CHST10, EEF2K, DPP9, TSEN2, NT5E, GOLM1, ZFP…	315	9853	18082	1.20597	0.145782	0.0310223	0.0668174
GOTERM_BP_ALL	GO:0071704~organic substance metabolic process	216	58.6957	5.39633e-05	LDHB, ZFP638, B3GALT5, PPP2R5A, CCT3, ADORA1, ATCAY, CRY2, APOD, CUL9, NT5C3, TYRO3, ICOSL, PRKCDBP, OPTN, NAPEPLD, DHX29, ASCC3, FLII, CHORDC1, ACR, TPST2, UBA6, DTD2, ACAT2, ARIH1, SERINC5, THTPA, MAML3, NKRF, KANSL1, KLF10, SREK1, TGFBR2, RNF207, AFG3L2, RNF8, DUSP26, SRSF7, GRK4, TCF19, UTP20, POP7, NRP1, UBE2G2, CRCP, BNIP3, PHF20, CPEB1, TERF2IP, EDNRA, RBM4B, FAR2, AGPAT5, WDR36, CHST10, E…	315	10445	18082	1.18708	0.212593	0.039052	0.101336
GOTERM_BP_ALL	GO:0009059~macromolecule biosynthetic process	118	32.0652	5.95965e-05	ZFP638, B3GALT5, CCT3, TOP1, EIF4EBP1, CRY2, SLC2A4, ORC6, AKIRIN2, CARS, ICOSL, CHTF8, HNRNPR, RALGAPA1, HIF1A, SGSM1, DHX29, SYCP3, ASCC3, FLII, PAF1, HMGB2, HMGB3, SOX6, ZFP563, EIF3B, GFM1, OTUD7B, MAML3, DDX41, TFDP1, ZFP251, HAVCR2, MAFG, NKRF, B4GAT1, PTPN2, KLF10, MAFK, SUV39H2, SREBF2, RNF8, SLC25A13, TSC1, DUSP26, ST8SIA4, SALL1, SMARCC1, ZFP143, PTGES3, ZFP12, SOX21, UBE2G2, WWC2, CRCP…	315	4925	18082	1.37535	0.231996	0.0370066	0.111908
GOTERM_BP_ALL	GO:0036294~cellular response to decreased oxygen levels	11	2.98913	7.52641e-05	ZFP36L1, EIF4EBP1, HIF1A, TSC1, SLC2A4, BCL2, EEF2K, BNIP3, PMAIP1, CPEB1, SUV39H2	315	127	18082	4.97193	0.283486	0.0408134	0.141309
GOTERM_BP_ALL	GO:0080090~regulation of primary metabolic process	130	35.3261	0.000108059	ZFP638, PPP2R5A, PDE3B, CCT3, PMAIP1, ADORA1, EIF4EBP1, CRY2, PACSIN3, APOD, SPRED2, SPRED3, AKIRIN2, ICOSL, CHTF8, PRKAB1, PRKCDBP, PNPLA2, HNRNPR, RALGAPA1, SGSM1, HIF1A, RELT, ASCC3, FLII, PAF1, CHORDC1, ACR, HMGB2, HMGB3, SOX6, ZFP563, ARIH1, EIF3B, TEK, OTUD7B, MAML3, DDX41, ANGPTL4, TFDP1, ZFP251, HAVCR2, MAFG, NKRF, PTPN2, PTPN5, SREK1, KLF10, TGFBR2, MAFK, SUV39H2, SREBF2, RNF8, DUSP26, S…	315	5629	18082	1.32571	0.38036	0.0517904	0.202821
GOTERM_BP_ALL	GO:0043170~macromolecule metabolic process	188	51.087	0.000119513	PRPF4B, PPP2R5A, ZFP638, B3GALT5, CCT3, PMAIP1, ADORA1, TOP1, EIF4EBP1, CRY2, APOD, SLC2A4, PACSIN3, CUL9, SPRED2, SPRED3, ORC6, AKIRIN2, SNRPA1, TYRO3, CARS, ICOSL, CHTF8, NUDT5, PRKAB1, PRKCDBP, OPTN, HNRNPR, RCL1, RALGAPA1, SGSM1, HIF1A, DHX29, RELT, SYCP3, ASCC3, FLII, PDCD6IP, PAF1, CHORDC1, ACR, TPST2, HMGB2, HMGB3, UBA6, EPHA10, SOX6, DTD2, ZFP563, ARIH1, EIF3B, GFM1, TEK, OTUD7B, MAML3, D…	315	8886	18082	1.21447	0.411014	0.0515586	0.224297
GOTERM_BP_ALL	GO:0071453~cellular response to oxygen levels	11	2.98913	0.000141726	ZFP36L1, EIF4EBP1, HIF1A, TSC1, SLC2A4, BCL2, EEF2K, BNIP3, PMAIP1, CPEB1, SUV39H2	315	137	18082	4.60901	0.466208	0.0554702	0.265934
GOTERM_BP_ALL	GO:0034645~cellular macromolecule biosynthetic process	114	30.9783	0.000142677	ZFP638, B3GALT5, CCT3, TOP1, EIF4EBP1, CRY2, ORC6, AKIRIN2, CARS, CHTF8, HNRNPR, RALGAPA1, HIF1A, SGSM1, DHX29, SYCP3, ASCC3, FLII, PAF1, HMGB2, HMGB3, SOX6, ZFP563, EIF3B, GFM1, OTUD7B, MAML3, DDX41, TFDP1, ZFP251, MAFG, NKRF, HAVCR2, B4GAT1, PTPN2, KLF10, MAFK, SUV39H2, SREBF2, RNF8, SLC25A13, TSC1, DUSP26, ST8SIA4, SALL1, SMARCC1, ZFP143, PTGES3, ZFP12, SOX21, UBE2G2, WWC2, CRCP, PHF20, CPEB1,…	315	4810	18082	1.36049	0.468453	0.0513009	0.267717
GOTERM_BP_ALL	GO:0006725~cellular aromatic compound metabolic process	128	34.7826	0.00015018	LDHB, PRPF4B, ZFP638, PDE3B, CCT3, COX5A, TOP1, CRY2, NT5C3, ORC6, AKIRIN2, SNRPA1, CARS, ICOSL, CHTF8, NUDT5, HNRNPR, RCL1, RALGAPA1, SGSM1, HIF1A, DHX29, SYCP3, ASCC3, FLII, PAF1, ACR, HMGB2, HMGB3, SOX6, DTD2, ZFP563, THTPA, OTUD7B, PRPS1L3, MAML3, DDX41, TFDP1, ZFP251, HAVCR2, MAFG, NKRF, MTHFSL, TBL3, PTPN2, SREK1, KLF10, INTS12, MAFK, SUV39H2, SREBF2, RNF8, SLC25A13, DUSP26, SRSF7, SMARCC1,…	315	5560	18082	1.32151	0.485828	0.0498819	0.281776
GOTERM_BP_ALL	GO:0044249~cellular biosynthetic process	131	35.5978	0.000164029	LDHB, ZFP638, B3GALT5, CCT3, TOP1, EIF4EBP1, CRY2, ORC6, AKIRIN2, CARS, ICOSL, CHTF8, PRKAB1, HNRNPR, RALGAPA1, SGSM1, HIF1A, DHX29, SYCP3, ASCC3, FLII, KDSR, PAF1, ACR, HMGB2, HMGB3, SOX6, ZFP563, SERINC5, EIF3B, GFM1, OTUD7B, PRPS1L3, MAML3, DDX41, TFDP1, ZFP251, HAVCR2, MAFG, NKRF, MTHFSL, B4GAT1, PTPN2, KLF10, MAFK, SUV39H2, SREBF2, RNF8, SLC25A13, DUSP26, TSC1, SMARCC1, ST8SIA4, SALL1, ZFP14…	315	5732	18082	1.3119	0.516423	0.0505725	0.307723
GOTERM_BP_ALL	GO:0044710~single-organism metabolic process	91	24.7283	0.000169568	PTGES3, LDHB, NRP1, PPP2R5A, B3GALT5, CYP2S1, UBE2G2, PDE3B, BNIP3, PMAIP1, COX5A, CBFA2T3, ADORA1, EDNRA, ATCAY, FAR2, AGPAT5, CHST10, APOD, NT5C3, SPRED2, SPRED3, ITPK1, NT5E, KDM5C, AKT2, ZFP36, CARS, ICOSL, PIK3C2A, NUDT5, PI4KA, PRKAB1, CCDC47, PNPLA2, PRKCDBP, GRHPR, DHRS7, QK, HIF1A, NAPEPLD, RELT, INPP4B, KDSR, GNAS, ORMDL3, BID, ACR, TMX1, CREM, DTD2, ACAT2, SESN1, SEC14L2, TRIB2, NDUFB2…	315	3641	18082	1.43469	0.528143	0.048839	0.318098
GOTERM_BP_ALL	GO:0009058~biosynthetic process	134	36.413	0.000209397	LDHB, ZFP638, B3GALT5, CCT3, TOP1, EIF4EBP1, CRY2, SLC2A4, ORC6, AKIRIN2, CARS, ICOSL, CHTF8, PRKAB1, HNRNPR, RALGAPA1, SGSM1, HIF1A, DHX29, SYCP3, ASCC3, FLII, KDSR, PAF1, ACR, HMGB2, HMGB3, SOX6, ZFP563, SERINC5, EIF3B, GFM1, OTUD7B, PRPS1L3, MAML3, DDX41, TFDP1, ZFP251, HAVCR2, MAFG, NKRF, MTHFSL, B4GAT1, PTPN2, KLF10, MAFK, SUV39H2, SREBF2, RNF8, SLC25A13, DUSP26, TSC1, SMARCC1, ST8SIA4, SALL…	315	5924	18082	1.29845	0.604465	0.0563216	0.392676
GOTERM_BP_ALL	GO:0006139~nucleobase-containing compound metabolic process	124	33.6957	0.000216717	LDHB, PRPF4B, ZFP638, PDE3B, CCT3, COX5A, TOP1, CRY2, NT5C3, ORC6, AKIRIN2, SNRPA1, CARS, ICOSL, CHTF8, NUDT5, HNRNPR, RCL1, RALGAPA1, SGSM1, HIF1A, DHX29, SYCP3, ASCC3, FLII, PAF1, ACR, HMGB2, HMGB3, SOX6, DTD2, ZFP563, OTUD7B, PRPS1L3, MAML3, DDX41, TFDP1, ZFP251, HAVCR2, MAFG, NKRF, TBL3, PTPN2, SREK1, KLF10, INTS12, MAFK, SUV39H2, SREBF2, RNF8, SLC25A13, DUSP26, SRSF7, SMARCC1, SALL1, ZFP143,…	315	5389	18082	1.32084	0.617085	0.0549025	0.406375
GOTERM_BP_ALL	GO:0071840~cellular component organization or biogenesis	136	36.9565	0.000216783	PPP2R5A, CCT3, PMAIP1, ADORA1, ATCAY, TOP1, EIF4EBP1, PACSIN3, SLC2A4, APOD, TBC1D14, CUL9, TIMM9, SLMO1, LEPROT, LGI1, LRRC7, TYRO3, KCND3, STMN2, CHTF8, NUDT5, PRKAB1, PARP11, PRKCDBP, PNPLA2, OPTN, TACC2, RCL1, CBLN2, SGSM1, HIF1A, SYCP3, ASCC3, TRAPPC8, USO1, FLII, PAF1, PDCD6IP, CHORDC1, ARFGAP1, TPST2, HMGB2, HMGB3, AGFG1, ACTR3B, KCNA3, UBA6, NAPA, SOX6, SESN1, SDHAF1, EIF3B, GFM1, TEK, TM…	315	6037	18082	1.29316	0.617198	0.0519486	0.4065
GOTERM_BP_ALL	GO:0046483~heterocycle metabolic process	126	34.2391	0.000218078	LDHB, PRPF4B, ZFP638, PDE3B, CCT3, COX5A, TOP1, CRY2, NT5C3, ORC6, AKIRIN2, SNRPA1, CARS, ICOSL, CHTF8, NUDT5, HNRNPR, RCL1, RALGAPA1, SGSM1, HIF1A, DHX29, SYCP3, ASCC3, FLII, PAF1, ACR, HMGB2, HMGB3, SOX6, DTD2, ZFP563, THTPA, OTUD7B, PRPS1L3, MAML3, DDX41, TFDP1, ZFP251, HAVCR2, MAFG, NKRF, MTHFSL, TBL3, PTPN2, SREK1, KLF10, INTS12, MAFK, SUV39H2, SREBF2, RNF8, SLC25A13, DUSP26, SRSF7, SMARCC1,…	315	5497	18082	1.31577	0.619387	0.0495699	0.408923
GOTERM_BP_ALL	GO:0019222~regulation of metabolic process	137	37.2283	0.000228447	ZFP638, PPP2R5A, PDE3B, CCT3, PMAIP1, ADORA1, ATCAY, TOP1, EIF4EBP1, CRY2, PACSIN3, APOD, SPRED2, SPRED3, AKIRIN2, ICOSL, CHTF8, PRKAB1, PRKCDBP, PNPLA2, OPTN, HNRNPR, RALGAPA1, SGSM1, HIF1A, RELT, ASCC3, FLII, PAF1, CHORDC1, ACR, HMGB2, HMGB3, SOX6, ZFP563, ARIH1, EIF3B, TEK, OTUD7B, MAML3, DDX41, ANGPTL4, TFDP1, ZFP251, HAVCR2, MAFG, NKRF, PTPN2, PTPN5, SREK1, KLF10, TGFBR2, RNF207, MAFK, SUV39…	315	6098	18082	1.28964	0.636475	0.0493367	0.428326
GOTERM_BP_ALL	GO:1901576~organic substance biosynthetic process	132	35.8696	0.000235494	LDHB, ZFP638, B3GALT5, CCT3, TOP1, EIF4EBP1, CRY2, SLC2A4, ORC6, AKIRIN2, CARS, ICOSL, CHTF8, PRKAB1, HNRNPR, RALGAPA1, SGSM1, HIF1A, DHX29, SYCP3, ASCC3, FLII, KDSR, PAF1, ACR, HMGB2, HMGB3, SOX6, ZFP563, SERINC5, EIF3B, GFM1, OTUD7B, PRPS1L3, MAML3, DDX41, TFDP1, ZFP251, HAVCR2, MAFG, NKRF, MTHFSL, B4GAT1, PTPN2, KLF10, MAFK, SUV39H2, SREBF2, RNF8, SLC25A13, DUSP26, TSC1, SMARCC1, ST8SIA4, SALL…	315	5830	18082	1.29969	0.647648	0.0484591	0.441511
GOTERM_BP_ALL	GO:0001666~response to hypoxia	16	4.34783	0.000245701	FLT1, TGFBR2, BNIP3, CPEB1, PMAIP1, CBFA2T3, ADORA1, SUV39H2, ZFP36L1, EDNRA, EIF4EBP1, HIF1A, SLC2A4, BCL2, TEK, ANGPTL4	315	299	18082	3.07174	0.663225	0.0482663	0.460605
GOTERM_BP_ALL	GO:0031323~regulation of cellular metabolic process	129	35.0543	0.000245711	ZFP638, PPP2R5A, CCT3, PMAIP1, ADORA1, ATCAY, EIF4EBP1, CRY2, PACSIN3, APOD, SPRED2, SPRED3, AKIRIN2, ICOSL, CHTF8, PRKAB1, PRKCDBP, PNPLA2, OPTN, HNRNPR, RALGAPA1, HIF1A, SGSM1, RELT, ASCC3, FLII, PAF1, CHORDC1, ACR, HMGB2, HMGB3, SOX6, ZFP563, ARIH1, EIF3B, TEK, OTUD7B, MAML3, DDX41, TFDP1, ZFP251, HAVCR2, MAFG, NKRF, PTPN2, PTPN5, SREK1, KLF10, TGFBR2, MAFK, SUV39H2, SREBF2, RNF8, DUSP26, SRSF…	315	5673	18082	1.30531	0.663241	0.046219	0.460625
GOTERM_BP_ALL	GO:0060255~regulation of macromolecule metabolic process	130	35.3261	0.000270788	ZFP638, PPP2R5A, CCT3, PMAIP1, ADORA1, TOP1, EIF4EBP1, CRY2, PACSIN3, APOD, SPRED2, SPRED3, AKIRIN2, ICOSL, CHTF8, PRKAB1, PRKCDBP, OPTN, HNRNPR, RALGAPA1, SGSM1, HIF1A, RELT, ASCC3, FLII, PAF1, CHORDC1, HMGB2, HMGB3, SOX6, ZFP563, ARIH1, EIF3B, TEK, OTUD7B, MAML3, DDX41, TFDP1, ZFP251, HAVCR2, MAFG, NKRF, PTPN2, PTPN5, SREK1, KLF10, TGFBR2, RNF207, MAFK, SUV39H2, SREBF2, RNF8, DUSP26, SRSF7, TSC…	315	5739	18082	1.3003	0.69865	0.04875	0.507522
GOTERM_BP_ALL	GO:0070482~response to oxygen levels	18	4.8913	0.000282358	FLT1, TGFBR2, BNIP3, CPEB1, PMAIP1, CBFA2T3, ADORA1, SUV39H2, ZFP36L1, EDNRA, EIF4EBP1, HIF1A, SLC2A4, TSC1, BCL2, TEK, EEF2K, ANGPTL4	315	371	18082	2.78506	0.713708	0.0487988	0.529154
GOTERM_BP_ALL	GO:0006810~transport	103	27.9891	0.000318997	SLC44A2, PDE3B, PMAIP1, CCT3, ADORA1, SLC7A5, ATCAY, CRY2, PACSIN3, SLC2A4, APOD, TBC1D14, TIMM9, SLMO1, LEPROT, TYRO3, KCND3, SLC12A9, TMEM167B, PARP11, OPTN, HIF1A, SGSM1, TRAPPC8, USO1, PDCD6IP, ARFGAP1, TMX1, ARFGAP3, AGFG1, KCNA3, NAPA, ACAT2, SERINC5, TEK, HAVCR2, RABIF, PTPN5, TGFBR2, RNF207, AFG3L2, SREBF2, NDUFV3, SLC25A13, TSC1, SRSF7, PTTG1IP, GRK4, SLC5A5, SLC45A4, NRP1, UBE2G2, BNIP3…	315	4325	18082	1.36706	0.756603	0.0528981	0.597622
GOTERM_BP_ALL	GO:0034641~cellular nitrogen compound metabolic process	138	37.5	0.000326928	LDHB, PRPF4B, ZFP638, PDE3B, CCT3, COX5A, TOP1, EIF4EBP1, CRY2, NT5C3, ORC6, AKIRIN2, SNRPA1, CARS, ICOSL, CHTF8, NUDT5, HNRNPR, RCL1, RALGAPA1, SGSM1, HIF1A, DHX29, SYCP3, ASCC3, FLII, PAF1, ACR, HMGB2, HMGB3, SOX6, DTD2, ZFP563, THTPA, EIF3B, GFM1, OTUD7B, PRPS1L3, MAML3, DDX41, TFDP1, ZFP251, HAVCR2, MAFG, NKRF, MTHFSL, TBL3, PTPN2, SREK1, KLF10, INTS12, MAFK, SUV39H2, SREBF2, RNF8, SLC25A13, …	315	6198	18082	1.2781	0.765007	0.0522239	0.612436
GOTERM_BP_ALL	GO:0016070~RNA metabolic process	103	27.9891	0.000336312	PRPF4B, ZFP638, TOP1, CRY2, AKIRIN2, SNRPA1, CARS, HNRNPR, RCL1, RALGAPA1, HIF1A, SGSM1, DHX29, ASCC3, FLII, PAF1, HMGB2, HMGB3, SOX6, DTD2, ZFP563, OTUD7B, MAML3, DDX41, ZFP251, TFDP1, NKRF, MAFG, HAVCR2, TBL3, PTPN2, SREK1, KLF10, INTS12, MAFK, SUV39H2, SREBF2, RNF8, SRSF7, DUSP26, SALL1, SMARCC1, ZFP143, UTP20, POP7, ZFP12, SOX21, CRCP, WWC2, PHF20, CPEB1, TERF2IP, CBFA2T3, RBM4B, WDR36, TSEN2…	315	4331	18082	1.36516	0.774577	0.0518156	0.629963
GOTERM_BP_ALL	GO:0048519~negative regulation of biological process	111	30.163	0.000355866	PPP2R5A, PDE3B, PMAIP1, ADORA1, ATCAY, EIF4EBP1, CRY2, PACSIN3, APOD, TBC1D14, SPRED2, SPRED3, LEPROT, AKIRIN2, TYRO3, STMN2, PRKCDBP, PNPLA2, OPTN, HNRNPR, HIF1A, NAPEPLD, SYCP3, CX3CR1, PAF1, CHORDC1, TPST2, HMGB2, HMGB3, SOX6, SESN1, TEK, OTUD7B, ANGPTL4, TFDP1, HAVCR2, NKRF, PTPN2, PODXL, PTPN5, KLF10, TGFBR2, SUV39H2, DOCK4, SREBF2, RNF8, SRSF7, TSC1, DUSP26, SALL1, SMARCC1, PTTG1IP, FBXO31,…	315	4757	18082	1.33945	0.793285	0.052908	0.666476
GOTERM_BP_ALL	GO:0071702~organic substance transport	66	17.9348	0.00036726	SLC45A4, UBE2G2, PDE3B, CPEB1, ADORA1, SLC7A5, RHOU, EDNRA, CRY2, SLC2A4, APOD, TBC1D14, TIMM9, RHOB, SLMO1, LEPROT, AKT2, ZFP36, TMEM167B, PARP11, STXBP3, IPO8, OPTN, IFNAR1, QK, INHBA, HIF1A, SGSM1, TRAPPC8, NUP205, USO1, PDCD6IP, THOC3, KPNA1, BID, ARFGAP1, ARFGAP3, NAPA, ACAT2, ZFP36L1, SLCO1A4, SERINC5, IFT46, SORBS1, TEK, RASA1, TXNIP, HAVCR2, GDI1, NUP153, RABIF, PTPN5, AFG3L2, HID1, TMED9…	315	2476	18082	1.53013	0.803461	0.0527856	0.687746
GOTERM_BP_ALL	GO:0006996~organelle organization	89	24.1848	0.000368684	FAM175B, BORA, BNIP3, PHF20, CCT3, CPEB1, TERF2IP, PMAIP1, RHOU, ATCAY, TOP1, TBC1D14, CUL9, TIMM9, TUBB5, SLMO1, LEPROT, MKL1, MDN1, KDM5C, GOLM1, AKT2, FMNL1, STMN2, PIK3C2A, CHTF8, LDB1, NUDT5, CCDC47, PARP11, PNPLA2, PRKCDBP, OPTN, TACC2, NCK2, HIF1A, SGSM1, XPC, MAST2, SYCP3, TRAPPC8, ASCC3, NUP205, USO1, FLII, PDCD6IP, PAF1, CHORDC1, BID, SHROOM1, HMGB2, HMGB3, AGFG1, ACTR3B, FKBP4, HAUS1, …	315	3620	18082	1.41129	0.804697	0.0513202	0.690403
GOTERM_BP_ALL	GO:1901360~organic cyclic compound metabolic process	129	35.0543	0.00039107	LDHB, PRPF4B, ZFP638, PDE3B, CCT3, COX5A, TOP1, CRY2, NT5C3, ORC6, AKIRIN2, SNRPA1, CARS, ICOSL, CHTF8, NUDT5, HNRNPR, RCL1, RALGAPA1, SGSM1, HIF1A, DHX29, SYCP3, ASCC3, FLII, PAF1, ACR, HMGB2, HMGB3, SOX6, DTD2, ZFP563, THTPA, OTUD7B, PRPS1L3, MAML3, DDX41, TFDP1, ZFP251, HAVCR2, MAFG, NKRF, MTHFSL, TBL3, PTPN2, SREK1, KLF10, INTS12, MAFK, SUV39H2, SREBF2, RNF8, SLC25A13, DUSP26, SRSF7, SMARCC1,…	315	5731	18082	1.2921	0.823138	0.0526977	0.732177
GOTERM_BP_ALL	GO:0010556~regulation of macromolecule biosynthetic process	95	25.8152	0.000522084	ZFP12, SOX21, ZFP638, WWC2, PHF20, CCT3, TERF2IP, CPEB1, CBFA2T3, RBM4B, EIF4EBP1, CRY2, MKL1, KDM5C, AKIRIN2, ZFP239, AKT2, ZFP36, ICOSL, SOX13, CHTF8, LDB1, SNAPC3, IRF2BP1, HNRNPR, IFNAR1, QK, ZFP652, NCK2, INHBA, RALGAPA1, HIF1A, SGSM1, MAST2, GTF2I, ASCC3, ZFP868, EIF4A1, FLII, GNAS, ORMDL3, PAF1, HMGB2, CARHSP1, HMGB3, USP2, CREM, ZFP398, MKNK2, ZFP719, SOX6, NFYA, ITM2B, SEC14L2, ZFP563, C…	315	3966	18082	1.37501	0.901027	0.0676885	0.97633
GOTERM_BP_ALL	GO:0006807~nitrogen compound metabolic process	143	38.8587	0.000531879	LDHB, PRPF4B, ZFP638, PDE3B, CCT3, COX5A, ATCAY, TOP1, EIF4EBP1, CRY2, NT5C3, ORC6, AKIRIN2, SNRPA1, CARS, ICOSL, CHTF8, NUDT5, HNRNPR, RCL1, RALGAPA1, SGSM1, HIF1A, DHX29, SYCP3, ASCC3, FLII, KDSR, PAF1, ACR, HMGB2, HMGB3, SOX6, DTD2, ZFP563, THTPA, SERINC5, EIF3B, GFM1, OTUD7B, PRPS1L3, MAML3, DDX41, TFDP1, ZFP251, HAVCR2, MAFG, NKRF, MTHFSL, TBL3, PTPN2, SREK1, KLF10, INTS12, MAFK, SUV39H2, SR…	315	6537	18082	1.25572	0.905232	0.0669566	0.994562
GOTERM_BP_ALL	GO:0051234~establishment of localization	104	28.2609	0.000685236	SLC44A2, PPP2R5A, PDE3B, PMAIP1, CCT3, ADORA1, SLC7A5, ATCAY, CRY2, PACSIN3, SLC2A4, APOD, TBC1D14, TIMM9, SLMO1, LEPROT, TYRO3, KCND3, SLC12A9, TMEM167B, PARP11, OPTN, HIF1A, SGSM1, TRAPPC8, USO1, PDCD6IP, ARFGAP1, TMX1, ARFGAP3, AGFG1, KCNA3, NAPA, ACAT2, SERINC5, TEK, HAVCR2, RABIF, PTPN5, TGFBR2, RNF207, AFG3L2, SREBF2, NDUFV3, SLC25A13, TSC1, SRSF7, PTTG1IP, GRK4, SLC5A5, SLC45A4, NRP1, UBE2…	315	4467	18082	1.33645	0.951971	0.0830859	1.27958
GOTERM_BP_ALL	GO:0016043~cellular component organization	130	35.3261	0.000758582	PPP2R5A, CCT3, PMAIP1, ADORA1, ATCAY, TOP1, EIF4EBP1, PACSIN3, SLC2A4, APOD, TBC1D14, CUL9, TIMM9, SLMO1, LEPROT, LGI1, LRRC7, TYRO3, KCND3, STMN2, CHTF8, NUDT5, PRKAB1, PARP11, PRKCDBP, PNPLA2, OPTN, TACC2, CBLN2, SGSM1, HIF1A, SYCP3, ASCC3, TRAPPC8, USO1, FLII, PAF1, PDCD6IP, CHORDC1, ARFGAP1, TPST2, HMGB2, HMGB3, AGFG1, ACTR3B, KCNA3, UBA6, NAPA, SOX6, SESN1, SDHAF1, EIF3B, GFM1, TEK, TMEM123,…	315	5872	18082	1.27085	0.965301	0.0891364	1.41562
GOTERM_BP_ALL	GO:0045646~regulation of erythrocyte differentiation	6	1.63043	0.000768368	ZFP36, ZFP36L1, INHBA, HMGB2, HIF1A, LDB1	315	42	18082	8.20045	0.966774	0.087905	1.43376
GOTERM_BP_ALL	GO:0032868~response to insulin	13	3.53261	0.000801176	PTPN2, PDE3B, STXBP3, CPEB1, ZFP36L1, EIF4EBP1, CRY2, SORBS1, TSC1, SLC2A4, SMARCC1, EEF2K, AKT2	315	233	18082	3.20275	0.97127	0.089186	1.49454
GOTERM_BP_ALL	GO:0090304~nucleic acid metabolic process	110	29.8913	0.000811768	PRPF4B, ZFP638, CCT3, TOP1, CRY2, ORC6, AKIRIN2, SNRPA1, CARS, ICOSL, CHTF8, HNRNPR, RCL1, RALGAPA1, HIF1A, SGSM1, DHX29, SYCP3, ASCC3, FLII, PAF1, HMGB2, HMGB3, SOX6, DTD2, ZFP563, OTUD7B, MAML3, DDX41, TFDP1, ZFP251, MAFG, NKRF, HAVCR2, TBL3, PTPN2, SREK1, KLF10, INTS12, MAFK, SUV39H2, SREBF2, RNF8, SRSF7, DUSP26, SALL1, SMARCC1, ZFP143, UTP20, POP7, ZFP12, SOX21, CRCP, WWC2, PHF20, CPEB1, TERF…	315	4805	18082	1.31412	0.972588	0.0881002	1.51416
GOTERM_BP_ALL	GO:0006605~protein targeting	23	6.25	0.000858987	TXNIP, BID, GDI1, NUP153, PTPN5, IPO8, OPTN, AFG3L2, RHOU, ADORA1, SREBF2, CRY2, APOD, TRAPPC8, NUP205, TIMM9, TEK, PTTG1IP, SLMO1, PTCH1, LEPROT, KPNA1, AKT2	315	601	18082	2.19679	0.977765	0.0907655	1.60156
GOTERM_BP_ALL	GO:0009893~positive regulation of metabolic process	75	20.3804	0.000873463	PTGES3, NRP1, PPP2R5A, CCT3, CPEB1, TERF2IP, PMAIP1, CBFA2T3, ADORA1, EDNRA, RBM4B, PACSIN3, MKL1, AKIRIN2, AKT2, ZFP36, ICOSL, CHTF8, LDB1, PRKAB1, PNPLA2, PRKCDBP, HNRNPR, IFNAR1, QK, NCK2, INHBA, HIF1A, SGSM1, RELT, GNAS, PAF1, BID, ACR, HMGB2, SLC39A10, CREM, SOX6, NFYA, SEC14L2, TRIB2, CALCOCO1, ZFP36L1, TFAM, ARIH1, SORBS1, MPV17L2, BCL2, TEK, POU3F2, MAML3, DDX41, RASA1, ANGPTL4, TFDP1, ZB…	315	3004	18082	1.43317	0.979147	0.0900782	1.62834
GOTERM_BP_ALL	GO:0030218~erythrocyte differentiation	9	2.44565	0.000896272	ZFP36, ZFP36L1, HBA-A2, INHBA, HMGB2, HIF1A, PTPN2, LDB1, SOX6	315	115	18082	4.49242	0.981152	0.0902236	1.67053
GOTERM_BP_ALL	GO:2000112~regulation of cellular macromolecule biosynthetic process	92	25	0.000909284	ZFP12, SOX21, ZFP638, WWC2, PHF20, CCT3, TERF2IP, CPEB1, CBFA2T3, RBM4B, EIF4EBP1, CRY2, MKL1, KDM5C, AKIRIN2, ZFP239, AKT2, ZFP36, SOX13, CHTF8, LDB1, SNAPC3, IRF2BP1, HNRNPR, IFNAR1, QK, ZFP652, NCK2, INHBA, RALGAPA1, HIF1A, SGSM1, GTF2I, ASCC3, ZFP868, EIF4A1, FLII, GNAS, PAF1, HMGB2, CARHSP1, HMGB3, USP2, CREM, ZFP398, MKNK2, ZFP719, SOX6, NFYA, ITM2B, SEC14L2, ZFP563, CALCOCO1, TRIB2, ZFP36L…	315	3875	18082	1.36286	0.982209	0.0894431	1.69458
GOTERM_BP_ALL	GO:1903706~regulation of hemopoiesis	17	4.61957	0.000937024	ZBTB7B, ZFP36, HMGB2, FLT1, HMGB3, SOX13, PTPN2, LDB1, KLF10, TGFBR2, ZFP36L1, INHBA, PRELID1, HIF1A, GNAS, INPP4B, PAF1	315	376	18082	2.59536	0.984267	0.0900487	1.74585
GOTERM_BP_ALL	GO:0010822~positive regulation of mitochondrion organization	10	2.71739	0.000939132	BID, HIF1A, MPV17L2, PTPN5, SLMO1, BNIP3, PMAIP1, LEPROT, RHOU, SREBF2	315	144	18082	3.98633	0.984414	0.0883279	1.74974
GOTERM_BP_ALL	GO:0031326~regulation of cellular biosynthetic process	97	26.3587	0.000949359	ZFP12, SOX21, ZFP638, WWC2, PHF20, CCT3, TERF2IP, CPEB1, CBFA2T3, EDNRA, RBM4B, EIF4EBP1, CRY2, MKL1, KDM5C, AKIRIN2, ZFP239, AKT2, ZFP36, ICOSL, SOX13, LDB1, CHTF8, SNAPC3, IRF2BP1, HNRNPR, IFNAR1, ZFP652, QK, NCK2, INHBA, RALGAPA1, MAST2, SGSM1, HIF1A, GTF2I, ASCC3, ZFP868, EIF4A1, FLII, GNAS, PAF1, ORMDL3, ACR, HMGB2, CARHSP1, HMGB3, USP2, CREM, ZFP398, ZFP719, MKNK2, NFYA, SOX6, ITM2B, ZFP563…	315	4140	18082	1.34495	0.985105	0.0873932	1.76864
GOTERM_BP_ALL	GO:0006886~intracellular protein transport	30	8.15217	0.00102455	BID, UBE2G2, NAPA, RHOU, ADORA1, CRY2, APOD, TBC1D14, TIMM9, TEK, SLMO1, RHOB, LEPROT, AKT2, TXNIP, GDI1, NUP153, PTPN5, IPO8, OPTN, HID1, AFG3L2, SREBF2, SGSM1, TRAPPC8, NUP205, USO1, PTTG1IP, PTCH1, KPNA1	315	898	18082	1.9177	0.989327	0.0920782	1.90745
GOTERM_BP_ALL	GO:0045637~regulation of myeloid cell differentiation	12	3.26087	0.00105803	ZFP36, ZFP36L1, INHBA, HMGB2, HIF1A, HMGB3, PTPN2, KLF10, LDB1, GNAS, INPP4B, PAF1	315	208	18082	3.31172	0.9908	0.0930586	1.9692
GOTERM_BP_ALL	GO:0006997~nucleus organization	9	2.44565	0.00106007	NUP153, HMGB2, SYCP3, AGFG1, TMEM33, NUP205, SUN2, PARP11, GOLM1	315	118	18082	4.37821	0.990882	0.0914163	1.97296
GOTERM_BP_ALL	GO:0048523~negative regulation of cellular process	102	27.7174	0.00107117	PPP2R5A, PDE3B, PMAIP1, ADORA1, ATCAY, EIF4EBP1, CRY2, PACSIN3, APOD, TBC1D14, SPRED2, SPRED3, LEPROT, AKIRIN2, TYRO3, STMN2, PRKCDBP, OPTN, HNRNPR, HIF1A, SYCP3, CX3CR1, PAF1, CHORDC1, HMGB2, HMGB3, SOX6, SESN1, TEK, OTUD7B, ANGPTL4, TFDP1, NKRF, HAVCR2, PTPN2, PODXL, PTPN5, KLF10, TGFBR2, SUV39H2, SREBF2, RNF8, SRSF7, TSC1, DUSP26, SALL1, SMARCC1, PTTG1IP, FBXO31, GRK4, PTGES3, ZFP12, SOX21, NR…	315	4417	18082	1.32559	0.99132	0.0905681	1.99342
GOTERM_BP_ALL	GO:0032869~cellular response to insulin stimulus	11	2.98913	0.00112693	ZFP36L1, EIF4EBP1, TSC1, SORBS1, SLC2A4, PTPN2, SMARCC1, EEF2K, PDE3B, CPEB1, AKT2	315	178	18082	3.54739	0.993222	0.0932801	2.09615
GOTERM_BP_ALL	GO:0010467~gene expression	117	31.7935	0.00114577	PRPF4B, ZFP638, TOP1, EIF4EBP1, CRY2, AKIRIN2, SNRPA1, CARS, PRKAB1, PRKCDBP, HNRNPR, RCL1, RALGAPA1, HIF1A, SGSM1, DHX29, ASCC3, FLII, PAF1, HMGB2, HMGB3, SOX6, ZFP563, EIF3B, GFM1, OTUD7B, MAML3, DDX41, TFDP1, ZFP251, HAVCR2, MAFG, NKRF, TBL3, PTPN2, SREK1, KLF10, INTS12, RNF207, MAFK, AFG3L2, SUV39H2, SREBF2, RNF8, SLC25A13, SRSF7, TSC1, DUSP26, SALL1, SMARCC1, ZFP143, UTP20, POP7, PTGES3, ZFP…	315	5224	18082	1.28564	0.993765	0.0930291	2.13084
GOTERM_BP_ALL	GO:0071456~cellular response to hypoxia	9	2.44565	0.00118196	ZFP36L1, EIF4EBP1, HIF1A, SLC2A4, BCL2, BNIP3, PMAIP1, CPEB1, SUV39H2	315	120	18082	4.30524	0.994689	0.0941037	2.19744
GOTERM_BP_ALL	GO:0009725~response to hormone	28	7.6087	0.00118615	ACR, PTGES3, SLC5A5, HMGB2, FKBP4, PDE3B, CPEB1, CALCOCO1, ZFP36L1, EIF4EBP1, CRY2, SLC2A4, SORBS1, BCL2, TEK, EEF2K, LEPROT, AKT2, ZFP36, TXNIP, PTPN2, TGFBR2, STXBP3, SREBF2, INHBA, TSC1, SMARCC1, GNAS	315	822	18082	1.95534	0.994787	0.0927561	2.20514
GOTERM_BP_ALL	GO:0030099~myeloid cell differentiation	17	4.61957	0.00122724	ZFP36, CEBPA, HMGB2, HMGB3, PTPN2, LDB1, KLF10, TGFBR2, SOX6, CBFA2T3, ZFP36L1, HBA-A2, INHBA, HIF1A, GNAS, INPP4B, PAF1	315	386	18082	2.52812	0.995655	0.0941548	2.28069
GOTERM_BP_ALL	GO:0010604~positive regulation of macromolecule metabolic process	70	19.0217	0.00127948	PTGES3, NRP1, PPP2R5A, TERF2IP, CPEB1, PMAIP1, CCT3, CBFA2T3, ADORA1, EDNRA, RBM4B, PACSIN3, MKL1, AKIRIN2, AKT2, ZFP36, ICOSL, CHTF8, LDB1, PRKAB1, PRKCDBP, HNRNPR, IFNAR1, QK, NCK2, INHBA, HIF1A, SGSM1, RELT, GNAS, PAF1, BID, HMGB2, SLC39A10, CREM, SOX6, NFYA, TRIB2, CALCOCO1, ZFP36L1, TFAM, ARIH1, SORBS1, MPV17L2, BCL2, TEK, POU3F2, MAML3, DDX41, RASA1, TFDP1, ZBTB7B, HAVCR2, CEBPA, MAFG, FLT1…	315	2794	18082	1.43816	0.996554	0.0962998	2.37667
GOTERM_BP_ALL	GO:0051128~regulation of cellular component organization	62	16.8478	0.00129005	NRP1, PPP2R5A, BORA, BNIP3, CPEB1, TERF2IP, PMAIP1, CCT3, FAM195B, RHOU, EIF4EBP1, WDR36, APOD, PACSIN3, TBC1D14, CUL9, EEF2K, SLMO1, LEPROT, LGI1, LRRC7, AKT2, FMNL1, STMN2, LDB1, QK, NCK2, INHBA, HIF1A, SGSM1, CBLN2, PDCD6IP, PAF1, CHORDC1, BID, ARFGAP1, ACTR3B, FKBP4, NAPA, SESN1, IFT46, STRIP1, SORBS1, MPV17L2, TMEM33, BCL2, TEK, POU3F2, CDC42EP4, RASA1, GDI1, PTPN5, PODXL, TGFBR2, TMED9, CAP…	315	2399	18082	1.48353	0.996711	0.0954372	2.39608
GOTERM_BP_ALL	GO:0051179~localization	124	33.6957	0.00133344	SLC44A2, PPP2R5A, PDE3B, CCT3, PMAIP1, ADORA1, SLC7A5, ATCAY, CRY2, PACSIN3, SLC2A4, APOD, TBC1D14, TIMM9, SLMO1, LEPROT, TYRO3, KCND3, SLC12A9, TMEM167B, PARP11, PNPLA2, OPTN, TACC2, HIF1A, SGSM1, TRAPPC8, CX3CR1, USO1, PAF1, PDCD6IP, ARFGAP1, TMX1, ARFGAP3, HMGB2, AGFG1, KCNA3, NAPA, ACAT2, SERINC5, TEK, OTUD7B, HAVCR2, RABIF, PTPN2, PODXL, PTPN5, TGFBR2, RNF207, AFG3L2, DOCK4, SREBF2, NDUFV3, …	315	5623	18082	1.26587	0.997287	0.0968727	2.47572
GOTERM_BP_ALL	GO:0033036~macromolecule localization	68	18.4783	0.00141708	NRP1, PPP2R5A, UBE2G2, PDE3B, CPEB1, TERF2IP, PMAIP1, CCT3, ADORA1, RHOU, CRY2, APOD, TBC1D14, TIMM9, RHOB, SLMO1, LEPROT, AKT2, ZFP36, TMEM167B, PARP11, PNPLA2, STXBP3, IPO8, OPTN, IFNAR1, QK, INHBA, HIF1A, SGSM1, TRAPPC8, NUP205, USO1, PDCD6IP, PAF1, THOC3, KPNA1, BID, ARFGAP1, ARFGAP3, FKBP4, NAPA, ACAT2, ZFP36L1, IFT46, SORBS1, TMEM33, TEK, OTUD7B, TXNIP, HAVCR2, GDI1, NUP153, RABIF, PTPN2, P…	315	2705	18082	1.44304	0.998128	0.100982	2.62906
GOTERM_BP_ALL	GO:0044271~cellular nitrogen compound biosynthetic process	107	29.0761	0.00143214	ZFP638, CCT3, TOP1, EIF4EBP1, CRY2, AKIRIN2, CARS, CHTF8, HNRNPR, RALGAPA1, HIF1A, SGSM1, DHX29, SYCP3, ASCC3, FLII, PAF1, ACR, HMGB2, HMGB3, SOX6, ZFP563, EIF3B, GFM1, OTUD7B, PRPS1L3, MAML3, DDX41, ZFP251, TFDP1, MAFG, NKRF, HAVCR2, MTHFSL, PTPN2, KLF10, MAFK, SUV39H2, SREBF2, RNF8, SLC25A13, TSC1, DUSP26, ST8SIA4, SALL1, SMARCC1, ZFP143, ZFP12, SOX21, CRCP, WWC2, PHF20, CPEB1, TERF2IP, CBFA2T3…	315	4719	18082	1.30158	0.998249	0.100388	2.65666
GOTERM_BP_ALL	GO:0009889~regulation of biosynthetic process	97	26.3587	0.00150322	ZFP12, SOX21, ZFP638, WWC2, PHF20, CCT3, TERF2IP, CPEB1, CBFA2T3, EDNRA, RBM4B, EIF4EBP1, CRY2, MKL1, KDM5C, AKIRIN2, ZFP239, AKT2, ZFP36, ICOSL, SOX13, LDB1, CHTF8, SNAPC3, IRF2BP1, HNRNPR, IFNAR1, ZFP652, QK, NCK2, INHBA, RALGAPA1, MAST2, SGSM1, HIF1A, GTF2I, ASCC3, ZFP868, EIF4A1, FLII, GNAS, PAF1, ORMDL3, ACR, HMGB2, CARHSP1, HMGB3, USP2, CREM, ZFP398, ZFP719, MKNK2, NFYA, SOX6, ITM2B, ZFP563…	315	4197	18082	1.32669	0.998722	0.103472	2.78676
GOTERM_BP_ALL	GO:0034248~regulation of cellular amide metabolic process	17	4.61957	0.00160228	ZFP36, MKNK2, CPEB1, HNRNPR, CAPRIN1, QK, ZFP36L1, NCK2, RBM4B, EIF4EBP1, EIF3B, MPV17L2, TSC1, EIF4A1, UNK, ORMDL3, AKT2	315	396	18082	2.46428	0.999177	0.108234	2.96779
GOTERM_BP_ALL	GO:0034101~erythrocyte homeostasis	9	2.44565	0.00161595	ZFP36, ZFP36L1, HBA-A2, INHBA, HMGB2, HIF1A, PTPN2, LDB1, SOX6	315	126	18082	4.10023	0.999225	0.107471	2.99275
GOTERM_BP_ALL	GO:0006839~mitochondrial transport	12	3.26087	0.00166259	BID, SLC25A13, PTPN5, BCL2, TIMM9, SLMO1, BNIP3, PMAIP1, LEPROT, AFG3L2, RHOU, SREBF2	315	220	18082	3.13108	0.99937	0.108769	3.07784
GOTERM_BP_ALL	GO:0051093~negative regulation of developmental process	28	7.6087	0.00174926	SOX21, NRP1, HMGB3, USP2, FKBP4, BNIP3, WWC2, PDE3B, SOX6, ZFP36L1, BCL2, TEK, ZFP36, GDI1, PTPN2, STMN2, LDB1, TGFBR2, RPS6KA6, INHBA, HIF1A, GTF2I, SALL1, CX3CR1, GNAS, INPP4B, PTCH1, PAF1	315	845	18082	1.90212	0.999571	0.112455	3.2358
GOTERM_BP_ALL	GO:0009892~negative regulation of metabolic process	65	17.663	0.00176868	ZFP12, PPP2R5A, UBE2G2, WWC2, PDE3B, BNIP3, CPEB1, TERF2IP, CBFA2T3, ADORA1, EDNRA, ATCAY, EIF4EBP1, CRY2, APOD, SPRED2, SPRED3, MKL1, AKIRIN2, KDM5C, AKT2, ZFP36, LDB1, PRKCDBP, OPTN, IRF2BP1, HNRNPR, QK, NCK2, HIF1A, ORMDL3, PAF1, CHORDC1, HMGB2, USP2, CREM, SOX6, ITM2B, TRIB2, ZFP36L1, PSMF1, BCL2, OTUD7B, POU3F2, UNK, BRMS1L, NKRF, TXNIP, HAVCR2, CEBPA, PTPN2, PTPN5, KLF10, CAPRIN1, SUV39H2, …	315	2579	18082	1.44676	0.999607	0.11201	3.27118
GOTERM_BP_ALL	GO:0015931~nucleobase-containing compound transport	10	2.71739	0.00179532	ZFP36, ZFP36L1, NUP153, TSC1, SRSF7, PARP11, CPEB1, ADORA1, THOC3, QK	315	158	18082	3.63311	0.99965	0.112002	3.31966
GOTERM_BP_ALL	GO:0006417~regulation of translation	16	4.34783	0.00210091	ZFP36, MKNK2, CPEB1, HNRNPR, CAPRIN1, QK, ZFP36L1, NCK2, RBM4B, EIF4EBP1, EIF3B, TSC1, MPV17L2, EIF4A1, UNK, AKT2	315	369	18082	2.48903	0.99991	0.128013	3.87421
GOTERM_BP_ALL	GO:0050658~RNA transport	9	2.44565	0.00238093	ZFP36, ZFP36L1, NUP153, TSC1, SRSF7, PARP11, CPEB1, THOC3, QK	315	134	18082	3.85544	0.999974	0.141879	4.37973
GOTERM_BP_ALL	GO:0050657~nucleic acid transport	9	2.44565	0.00238093	ZFP36, ZFP36L1, NUP153, TSC1, SRSF7, PARP11, CPEB1, THOC3, QK	315	134	18082	3.85544	0.999974	0.141879	4.37973
GOTERM_BP_ALL	GO:0046931~pore complex assembly	4	1.08696	0.00245587	NUP153, TMEM33, NUP205, CCT3	315	16	18082	14.3508	0.999981	0.144079	4.51458
GOTERM_BP_ALL	GO:0010821~regulation of mitochondrion organization	11	2.98913	0.00247962	BID, PRELID1, HIF1A, MPV17L2, PTPN5, SLMO1, BNIP3, PMAIP1, LEPROT, RHOU, SREBF2	315	198	18082	3.18907	0.999983	0.143475	4.55728
GOTERM_BP_ALL	GO:0010468~regulation of gene expression	97	26.3587	0.0025887	PTGES3, ZFP12, SOX21, ZFP638, WWC2, PHF20, TERF2IP, CPEB1, CBFA2T3, RBM4B, TOP1, EIF4EBP1, CRY2, MKL1, KDM5C, AKIRIN2, ZFP239, AKT2, ZFP36, SOX13, LDB1, SNAPC3, PRKAB1, PRKCDBP, IRF2BP1, HNRNPR, IFNAR1, ZFP652, QK, NCK2, INHBA, RALGAPA1, SGSM1, HIF1A, GTF2I, ASCC3, ZFP868, EIF4A1, FLII, GNAS, PAF1, HMGB2, CARHSP1, HMGB3, USP2, CREM, ZFP398, ZFP719, MKNK2, NFYA, SOX6, ZFP563, SEC14L2, CALCOCO1, TR…	315	4268	18082	1.30462	0.99999	0.147385	4.75319
GOTERM_BP_ALL	GO:0006403~RNA localization	10	2.71739	0.00261622	ZFP36, ZFP36L1, NUP153, TSC1, SRSF7, PARP11, CPEB1, CCT3, THOC3, QK	315	167	18082	3.43732	0.999991	0.14695	4.80255
GOTERM_BP_ALL	GO:1901653~cellular response to peptide	13	3.53261	0.00270068	PTPN2, KLF10, PDE3B, CPEB1, ZFP36L1, EIF4EBP1, SORBS1, TSC1, SLC2A4, SMARCC1, EEF2K, LEPROT, AKT2	315	269	18082	2.77413	0.999994	0.149438	4.95388
GOTERM_BP_ALL	GO:0051236~establishment of RNA localization	9	2.44565	0.00273168	ZFP36, ZFP36L1, NUP153, TSC1, SRSF7, PARP11, CPEB1, THOC3, QK	315	137	18082	3.77101	0.999995	0.149164	5.00937
GOTERM_BP_ALL	GO:0009987~cellular process	295	80.163	0.0027915	LDHB, PPP2R5A, ZFP638, B3GALT5, CCT3, ADORA1, ATCAY, CRY2, APOD, CUL9, NT5C3, COL12A1, LRRC7, TYRO3, ICOSL, SLC12A9, PRKCDBP, PARP11, OPTN, RIC8B, RND3, NAPEPLD, DHX29, ASCC3, TRAPPC8, CX3CR1, FLII, CHORDC1, ACR, TPST2, TMX1, UBA6, DTD2, ACAT2, SDHAF1, ARIH1, SERINC5, THTPA, TRP53BP2, TMEM123, MAML3, IL1RAPL2, CDC42EP4, NKRF, KANSL1, KLF10, SREK1, TGFBR2, ZBTB40, RNF207, AFG3L2, RNF8, DUSP26, SRS…	315	16073	18082	1.05356	0.999996	0.150329	5.11638
GOTERM_BP_ALL	GO:0031324~negative regulation of cellular metabolic process	60	16.3043	0.00282	ZFP12, PPP2R5A, WWC2, BNIP3, TERF2IP, CPEB1, CBFA2T3, EDNRA, ATCAY, EIF4EBP1, CRY2, APOD, SPRED2, SPRED3, MKL1, AKIRIN2, KDM5C, AKT2, ZFP36, LDB1, PRKCDBP, OPTN, IRF2BP1, HNRNPR, QK, NCK2, HIF1A, ORMDL3, PAF1, CHORDC1, HMGB2, USP2, CREM, SOX6, ITM2B, TRIB2, ZFP36L1, PSMF1, BCL2, OTUD7B, UNK, BRMS1L, NKRF, TXNIP, CEBPA, PTPN2, PTPN5, KLF10, CAPRIN1, SUV39H2, SREBF2, RNF8, RPS6KA6, SRSF7, TSC1, DUS…	315	2380	18082	1.44714	0.999996	0.149928	5.1673
GOTERM_BP_ALL	GO:1902532~negative regulation of intracellular signal transduction	18	4.8913	0.00288895	BID, PTPN2, PTPN5, WWC2, PRKCDBP, OPTN, SESN1, RPS6KA6, HIF1A, TSC1, DUSP26, BCL2, OTUD7B, SPRED2, PTTG1IP, SPRED3, LEPROT, RASA1	315	459	18082	2.2511	0.999997	0.151494	5.29042
GOTERM_BP_ALL	GO:0070727~cellular macromolecule localization	42	11.413	0.00290728	BID, NRP1, PPP2R5A, UBE2G2, NAPA, PMAIP1, TERF2IP, CCT3, RHOU, ADORA1, ZFP36L1, CRY2, SORBS1, APOD, TMEM33, TBC1D14, TEK, TIMM9, OTUD7B, SLMO1, RHOB, LEPROT, AKT2, TXNIP, ZFP36, GDI1, NUP153, PTPN5, SUN2, OPTN, IPO8, AFG3L2, HID1, SREBF2, SGSM1, TRAPPC8, NUP205, USO1, PTTG1IP, PTCH1, PAF1, KPNA1	315	1512	18082	1.59453	0.999997	0.150604	5.32313
GOTERM_BP_ALL	GO:0051246~regulation of protein metabolic process	62	16.8478	0.00291816	NRP1, PPP2R5A, UBE2G2, TERF2IP, CPEB1, PMAIP1, CBFA2T3, ADORA1, EDNRA, RBM4B, EIF4EBP1, CRY2, PACSIN3, SPRED2, EEF2K, SPRED3, MKL1, AKIRIN2, AKT2, ZFP36, ICOSL, PRKAB1, PRKCDBP, HNRNPR, IFNAR1, QK, NCK2, INHBA, MAST2, RELT, EIF4A1, GNAS, PAF1, CHORDC1, BID, SLC39A10, MKNK2, ITM2B, TRIB2, ZFP36L1, ARIH1, PSMF1, EIF3B, MPV17L2, BCL2, TEK, UNK, RASA1, HAVCR2, FLT1, PTPN2, PTPN5, TGFBR2, CAPRIN1, PRE…	315	2483	18082	1.43335	0.999998	0.149383	5.34253
GOTERM_BP_ALL	GO:0072594~establishment of protein localization to organelle	20	5.43478	0.00297512	TXNIP, BID, NUP153, PTPN5, IPO8, OPTN, PMAIP1, AFG3L2, RHOU, SREBF2, CRY2, APOD, TRAPPC8, NUP205, TEK, TIMM9, PTTG1IP, SLMO1, LEPROT, KPNA1	315	541	18082	2.12211	0.999998	0.15034	5.44408
GOTERM_BP_ALL	GO:0033365~protein localization to organelle	26	7.06522	0.00300072	BID, TXNIP, NUP153, NRP1, PTPN5, SUN2, PMAIP1, TERF2IP, OPTN, CCT3, IPO8, AFG3L2, RHOU, SREBF2, CRY2, APOD, TRAPPC8, NUP205, TEK, TIMM9, PTTG1IP, OTUD7B, SLMO1, LEPROT, PAF1, KPNA1	315	792	18082	1.88445	0.999998	0.14983	5.48968
GOTERM_BP_ALL	GO:0042752~regulation of circadian rhythm	8	2.17391	0.00308583	RBM4B, CRY2, USP2, KLF10, CREM, ADORA1, KDM5C, SUV39H2	315	110	18082	4.17478	0.999999	0.152038	5.64114
GOTERM_BP_ALL	GO:0015980~energy derivation by oxidation of organic compounds	12	3.26087	0.00316228	PTGES3, BID, PRELID1, HIF1A, SLC25A13, SORBS1, BNIP3, GNAS, PRKCDBP, COX5A, CBFA2T3, AKT2	315	239	18082	2.88217	0.999999	0.1538	5.777
GOTERM_BP_ALL	GO:0051241~negative regulation of multicellular organismal process	34	9.23913	0.00352344	SOX21, HMGB3, NRP1, USP2, FKBP4, PDE3B, WWC2, SOX6, ADORA1, TRIB2, ZFP36L1, CRY2, APOD, BCL2, TEK, OTUD7B, HAVCR2, ZFP36, GDI1, STMN2, PTPN2, LDB1, TGFBR2, DOCK4, RPS6KA6, INHBA, HIF1A, GTF2I, SALL1, CX3CR1, GNAS, INPP4B, PTCH1, PAF1	315	1157	18082	1.68687	1	0.167994	6.41629
GOTERM_BP_ALL	GO:0032870~cellular response to hormone stimulus	20	5.43478	0.00353947	ZFP36, PTGES3, SLC5A5, PTPN2, FKBP4, PDE3B, CPEB1, CALCOCO1, ZFP36L1, INHBA, EIF4EBP1, CRY2, SORBS1, SLC2A4, TSC1, SMARCC1, EEF2K, GNAS, LEPROT, AKT2	315	549	18082	2.09119	1	0.166904	6.44458
GOTERM_BP_ALL	GO:0010608~posttranscriptional regulation of gene expression	17	4.61957	0.0038802	ZFP36, CARHSP1, MKNK2, CPEB1, HNRNPR, CAPRIN1, QK, ZFP36L1, NCK2, RBM4B, EIF4EBP1, EIF3B, MPV17L2, TSC1, EIF4A1, UNK, AKT2	315	433	18082	2.2537	1	0.179563	7.04378
GOTERM_BP_ALL	GO:0002520~immune system development	30	8.15217	0.00390336	HMGB2, HMGB3, MKNK2, SOX6, CBFA2T3, ZFP36L1, AGPAT5, BCL2, TEK, ZBTB7B, CEBPA, HAVCR2, ZFP36, TYRO3, ICOSL, FLT1, SOX13, PTPN2, LDB1, KLF10, TGFBR2, RNF8, PRELID1, INHBA, HBA-A2, HIF1A, TSC1, GNAS, INPP4B, PAF1	315	984	18082	1.7501	1	0.178677	7.08438
GOTERM_BP_ALL	GO:0051171~regulation of nitrogen compound metabolic process	95	25.8152	0.00397246	ZFP12, SOX21, ZFP638, WWC2, PHF20, CCT3, CPEB1, TERF2IP, CBFA2T3, EDNRA, ATCAY, RBM4B, EIF4EBP1, CRY2, MKL1, KDM5C, AKIRIN2, ZFP239, AKT2, ZFP36, SOX13, CHTF8, LDB1, SNAPC3, IRF2BP1, HNRNPR, IFNAR1, QK, ZFP652, NCK2, INHBA, RALGAPA1, HIF1A, SGSM1, GTF2I, ASCC3, ZFP868, EIF4A1, FLII, GNAS, ORMDL3, PAF1, ACR, HMGB2, CARHSP1, HMGB3, USP2, CREM, ZFP398, MKNK2, ZFP719, SOX6, NFYA, SEC14L2, ZFP563, CAL…	315	4221	18082	1.29195	1	0.179695	7.2054
GOTERM_BP_ALL	GO:0031325~positive regulation of cellular metabolic process	67	18.2065	0.00397668	NRP1, PPP2R5A, CPEB1, TERF2IP, PMAIP1, CCT3, CBFA2T3, ADORA1, EDNRA, PACSIN3, MKL1, AKIRIN2, AKT2, ZFP36, ICOSL, CHTF8, LDB1, PNPLA2, PRKCDBP, HNRNPR, IFNAR1, NCK2, INHBA, HIF1A, SGSM1, RELT, GNAS, PAF1, BID, ACR, HMGB2, SLC39A10, CREM, SOX6, NFYA, TRIB2, CALCOCO1, ZFP36L1, TFAM, ARIH1, SORBS1, MPV17L2, BCL2, TEK, POU3F2, MAML3, DDX41, RASA1, TFDP1, ZBTB7B, HAVCR2, CEBPA, FLT1, PTPN2, PTPN5, TGFB…	315	2769	18082	1.38895	1	0.178059	7.21277
GOTERM_BP_ALL	GO:0061157~mRNA destabilization	4	1.08696	0.00408906	ZFP36, ZFP36L1, HNRNPR, QK	315	19	18082	12.0849	1	0.180797	7.40927
GOTERM_BP_ALL	GO:0032922~circadian regulation of gene expression	6	1.63043	0.00411198	TOP1, RBM4B, CRY2, USP2, CREM, PRKCDBP	315	61	18082	5.64621	1	0.179929	7.44929
GOTERM_BP_ALL	GO:0071375~cellular response to peptide hormone stimulus	12	3.26087	0.00417859	ZFP36L1, EIF4EBP1, TSC1, SORBS1, SLC2A4, PTPN2, SMARCC1, EEF2K, PDE3B, CPEB1, LEPROT, AKT2	315	248	18082	2.77757	1	0.180792	7.56553
GOTERM_BP_ALL	GO:0010638~positive regulation of organelle organization	21	5.70652	0.00466095	BID, STMN2, ACTR3B, PTPN5, BNIP3, CCT3, PMAIP1, TMED9, RHOU, SREBF2, NCK2, HIF1A, MPV17L2, SLAIN2, TEK, SLMO1, PDCD6IP, LEPROT, PAF1, CDC42EP4, AKT2	315	605	18082	1.99251	1	0.19758	8.40311
GOTERM_BP_ALL	GO:0051172~negative regulation of nitrogen compound metabolic process	43	11.6848	0.00485942	ZFP12, HMGB2, USP2, CREM, WWC2, SOX6, TERF2IP, CPEB1, CBFA2T3, EDNRA, ZFP36L1, ATCAY, EIF4EBP1, CRY2, OTUD7B, UNK, BRMS1L, AKIRIN2, KDM5C, AKT2, NKRF, TXNIP, CEBPA, ZFP36, PTPN2, KLF10, LDB1, IRF2BP1, HNRNPR, CAPRIN1, SUV39H2, SREBF2, QK, RNF8, NCK2, HIF1A, DUSP26, TSC1, SRSF7, SALL1, PTCH1, ORMDL3, PAF1	315	1605	18082	1.5379	1	0.203162	8.74564
GOTERM_BP_ALL	GO:0032268~regulation of cellular protein metabolic process	57	15.4891	0.00524088	NRP1, PPP2R5A, PMAIP1, TERF2IP, CPEB1, CBFA2T3, ADORA1, EDNRA, RBM4B, EIF4EBP1, CRY2, PACSIN3, SPRED2, EEF2K, SPRED3, MKL1, AKIRIN2, AKT2, ZFP36, PRKAB1, PRKCDBP, HNRNPR, IFNAR1, QK, NCK2, INHBA, RELT, EIF4A1, GNAS, PAF1, CHORDC1, BID, SLC39A10, MKNK2, TRIB2, ZFP36L1, ARIH1, PSMF1, EIF3B, MPV17L2, BCL2, TEK, UNK, RASA1, HAVCR2, FLT1, PTPN2, PTPN5, TGFBR2, CAPRIN1, PRELID1, RPS6KA6, TSC1, DUSP26, …	315	2298	18082	1.42384	1	0.215278	9.4006
GOTERM_BP_ALL	GO:0050779~RNA destabilization	4	1.08696	0.00547055	ZFP36, ZFP36L1, HNRNPR, QK	315	21	18082	10.9339	1	0.221565	9.79278
GOTERM_BP_ALL	GO:0033043~regulation of organelle organization	33	8.96739	0.00562429	BID, ACTR3B, FKBP4, BORA, BNIP3, PMAIP1, CCT3, TERF2IP, RHOU, MPV17L2, IFT46, TMEM33, CUL9, TBC1D14, TEK, SLMO1, LEPROT, CDC42EP4, RASA1, AKT2, STMN2, PTPN5, TMED9, SREBF2, PRELID1, NCK2, SGSM1, HIF1A, TSC1, SLAIN2, PAF1, PDCD6IP, CHORDC1	315	1148	18082	1.65009	1	0.225007	10.0544
GOTERM_BP_ALL	GO:0048511~rhythmic process	15	4.07609	0.00575988	TYRO3, USP2, KLF10, CREM, PRKCDBP, NFYA, HNRNPR, ADORA1, SUV39H2, RBM4B, TOP1, INHBA, CRY2, BCL2, KDM5C	315	372	18082	2.31464	1	0.227734	10.2846
GOTERM_BP_ALL	GO:0072655~establishment of protein localization to mitochondrion	9	2.44565	0.00576012	BID, PTPN5, TIMM9, SLMO1, PMAIP1, LEPROT, AFG3L2, RHOU, SREBF2	315	155	18082	3.33309	1	0.225744	10.285
GOTERM_BP_ALL	GO:0043467~regulation of generation of precursor metabolites and energy	7	1.90217	0.0059313	PRELID1, HIF1A, SORBS1, BNIP3, PRKCDBP, CBFA2T3, AKT2	315	94	18082	4.2747	1	0.22962	10.5747
GOTERM_BP_ALL	GO:1903897~regulation of PERK-mediated unfolded protein response	3	0.815217	0.00595895	NCK2, TMEM33, PTPN2	315	7	18082	24.6014	1	0.228579	10.6214
GOTERM_BP_ALL	GO:1903715~regulation of aerobic respiration	3	0.815217	0.00595895	HIF1A, BNIP3, CBFA2T3	315	7	18082	24.6014	1	0.228579	10.6214
GOTERM_BP_ALL	GO:0010648~negative regulation of cell communication	33	8.96739	0.00639434	BID, HMGB2, NRP1, WWC2, PDE3B, SESN1, ADORA1, CRY2, APOD, SLC24A2, BCL2, OTUD7B, SPRED2, SPRED3, LEPROT, MKL1, RASA1, TYRO3, PTPN2, PTPN5, PRKCDBP, OPTN, RPS6KA6, PRELID1, NCK2, HIF1A, DUSP26, TSC1, SALL1, CX3CR1, PTTG1IP, GRK4, PTCH1	315	1160	18082	1.63302	1	0.241065	11.3541
GOTERM_BP_ALL	GO:0002262~myeloid cell homeostasis	9	2.44565	0.00644705	ZFP36, ZFP36L1, HBA-A2, INHBA, HMGB2, HIF1A, PTPN2, LDB1, SOX6	315	158	18082	3.2698	1	0.240767	11.4424
GOTERM_BP_ALL	GO:0045638~negative regulation of myeloid cell differentiation	7	1.90217	0.00656266	ZFP36, ZFP36L1, HMGB3, PTPN2, LDB1, INPP4B, PAF1	315	96	18082	4.18565	1	0.2425	11.6358
GOTERM_BP_ALL	GO:0043434~response to peptide hormone	15	4.07609	0.00656816	PTPN2, PDE3B, STXBP3, CPEB1, ZFP36L1, EIF4EBP1, CRY2, SORBS1, SLC2A4, TSC1, SMARCC1, TEK, EEF2K, LEPROT, AKT2	315	378	18082	2.2779	1	0.240688	11.645
GOTERM_BP_ALL	GO:1901652~response to peptide	16	4.34783	0.00662828	PTPN2, KLF10, PDE3B, STXBP3, CPEB1, ZFP36L1, EIF4EBP1, CRY2, SORBS1, SLC2A4, TSC1, SMARCC1, TEK, EEF2K, LEPROT, AKT2	315	418	18082	2.19725	1	0.240636	11.7454
GOTERM_BP_ALL	GO:0070585~protein localization to mitochondrion	9	2.44565	0.00668929	BID, PTPN5, TIMM9, SLMO1, PMAIP1, LEPROT, AFG3L2, RHOU, SREBF2	315	159	18082	3.24924	1	0.240613	11.8472
GOTERM_BP_ALL	GO:0015031~protein transport	45	12.2283	0.00673091	BID, ARFGAP1, ARFGAP3, UBE2G2, PDE3B, NAPA, RHOU, ADORA1, CRY2, IFT46, APOD, TBC1D14, TEK, TIMM9, RHOB, SLMO1, LEPROT, AKT2, TXNIP, HAVCR2, GDI1, NUP153, RABIF, TMEM167B, PTPN5, PARP11, STXBP3, OPTN, IPO8, AFG3L2, HID1, TMED9, IFNAR1, SREBF2, COG6, SGSM1, HIF1A, TRAPPC8, NUP205, RAB22A, USO1, PTTG1IP, PTCH1, PDCD6IP, KPNA1	315	1733	18082	1.49056	1	0.239989	11.9165
GOTERM_BP_ALL	GO:0009968~negative regulation of signal transduction	30	8.15217	0.00673802	BID, HMGB2, NRP1, WWC2, SESN1, CRY2, APOD, BCL2, OTUD7B, SPRED2, SPRED3, LEPROT, MKL1, RASA1, TYRO3, PTPN2, PTPN5, PRKCDBP, OPTN, RPS6KA6, PRELID1, NCK2, HIF1A, DUSP26, TSC1, SALL1, CX3CR1, PTTG1IP, GRK4, PTCH1	315	1025	18082	1.68009	1	0.23831	11.9284
GOTERM_BP_ALL	GO:0046907~intracellular transport	36	9.78261	0.00679825	BID, UBE2G2, NAPA, RHOU, ADORA1, CRY2, APOD, TBC1D14, TEK, TIMM9, SLMO1, RHOB, LEPROT, AKT2, TXNIP, GDI1, NUP153, TMEM167B, PTPN5, SUN2, IPO8, OPTN, AFG3L2, HID1, SREBF2, SGSM1, HIF1A, TSC1, TRAPPC8, NUP205, USO1, PTTG1IP, PTCH1, INPP4B, THOC3, KPNA1	315	1304	18082	1.58475	1	0.238285	12.0287
GOTERM_BP_ALL	GO:0023057~negative regulation of signaling	33	8.96739	0.00686567	BID, HMGB2, NRP1, WWC2, PDE3B, SESN1, ADORA1, CRY2, APOD, SLC24A2, BCL2, OTUD7B, SPRED2, SPRED3, LEPROT, MKL1, RASA1, TYRO3, PTPN2, PTPN5, PRKCDBP, OPTN, RPS6KA6, PRELID1, NCK2, HIF1A, DUSP26, TSC1, SALL1, CX3CR1, PTTG1IP, GRK4, PTCH1	315	1164	18082	1.62741	1	0.238478	12.1408
GOTERM_BP_ALL	GO:0030097~hemopoiesis	27	7.33696	0.00701528	HMGB2, HMGB3, MKNK2, SOX6, CBFA2T3, ZFP36L1, AGPAT5, BCL2, TEK, ZBTB7B, CEBPA, ZFP36, TYRO3, FLT1, SOX13, PTPN2, LDB1, KLF10, TGFBR2, PRELID1, INHBA, HBA-A2, HIF1A, TSC1, GNAS, INPP4B, PAF1	315	892	18082	1.73754	1	0.241135	12.3891
GOTERM_BP_ALL	GO:0043457~regulation of cellular respiration	4	1.08696	0.00710064	PRELID1, HIF1A, BNIP3, CBFA2T3	315	23	18082	9.98316	1	0.241832	12.5305
GOTERM_BP_ALL	GO:0034613~cellular protein localization	40	10.8696	0.00721877	BID, NRP1, PPP2R5A, UBE2G2, NAPA, PMAIP1, TERF2IP, CCT3, RHOU, ADORA1, CRY2, SORBS1, APOD, TMEM33, TBC1D14, TIMM9, TEK, OTUD7B, SLMO1, RHOB, LEPROT, AKT2, TXNIP, GDI1, NUP153, PTPN5, SUN2, IPO8, OPTN, AFG3L2, HID1, SREBF2, SGSM1, TRAPPC8, NUP205, USO1, PTTG1IP, PTCH1, PAF1, KPNA1	315	1500	18082	1.53075	1	0.243479	12.7258
GOTERM_BP_ALL	GO:0001569~patterning of blood vessels	5	1.3587	0.00759491	EDNRA, FLT1, NRP1, TGFBR2, TEK	315	45	18082	6.37813	1	0.25255	13.3449
GOTERM_BP_ALL	GO:0031331~positive regulation of cellular catabolic process	10	2.71739	0.00763167	ZFP36, ZFP36L1, ARIH1, PACSIN3, PTTG1IP, PNPLA2, CBFA2T3, HNRNPR, TRIB2, AKT2	315	197	18082	2.91387	1	0.251738	13.4052
GOTERM_BP_ALL	GO:0045184~establishment of protein localization	48	13.0435	0.00769564	BID, ARFGAP1, ARFGAP3, PPP2R5A, UBE2G2, PDE3B, NAPA, PMAIP1, RHOU, ADORA1, CRY2, IFT46, APOD, SORBS1, TBC1D14, TEK, TIMM9, RHOB, SLMO1, LEPROT, AKT2, TXNIP, HAVCR2, GDI1, NUP153, RABIF, TMEM167B, PTPN5, PARP11, STXBP3, OPTN, IPO8, AFG3L2, HID1, TMED9, IFNAR1, SREBF2, COG6, HIF1A, SGSM1, TRAPPC8, NUP205, RAB22A, USO1, PTTG1IP, PTCH1, PDCD6IP, KPNA1	315	1894	18082	1.45478	1	0.25171	13.51
GOTERM_BP_ALL	GO:0034249~negative regulation of cellular amide metabolic process	10	2.71739	0.0078796	ZFP36, ZFP36L1, EIF4EBP1, TSC1, ORMDL3, CPEB1, UNK, HNRNPR, CAPRIN1, QK	315	198	18082	2.89915	1	0.255043	13.8108
GOTERM_BP_ALL	GO:0034654~nucleobase-containing compound biosynthetic process	88	23.913	0.00805312	ZFP12, SOX21, ZFP638, WWC2, CRCP, PHF20, CCT3, TERF2IP, CBFA2T3, EDNRA, TOP1, CRY2, MKL1, NT5E, KDM5C, AKIRIN2, ZFP239, AKT2, ZFP36, SOX13, CHTF8, LDB1, SNAPC3, IRF2BP1, IFNAR1, ZFP652, NCK2, INHBA, RALGAPA1, HIF1A, SGSM1, SYCP3, GTF2I, ASCC3, ZFP868, FLII, GNAS, PAF1, ACR, HMGB2, CARHSP1, HMGB3, POLR2L, USP2, CREM, ZFP398, ZFP719, SOX6, NFYA, SEC14L2, ZFP563, TRIB2, CALCOCO1, TFAM, OTUD7B, PRPS1…	315	3952	18082	1.27821	1	0.258018	14.0936
GOTERM_BP_ALL	GO:0050793~regulation of developmental process	56	15.2174	0.00819558	SOX21, NRP1, PDE3B, BNIP3, WWC2, CPEB1, FAM195B, RHOU, EDNRA, WDR36, EEF2K, RHOB, LRRC7, ZFP36, FMNL1, SOX13, STMN2, LDB1, QK, INHBA, CBLN2, HIF1A, GTF2I, CX3CR1, GNAS, INPP4B, PAF1, HMGB2, HMGB3, USP2, FKBP4, SOX6, NFYA, ZFP36L1, IFT46, STRIP1, BCL2, TEK, POU3F2, CDC42EP4, ZBTB7B, MAFG, HAVCR2, GDI1, FLT1, PTPN2, PTPN5, KLF10, TGFBR2, AFG3L2, CAPRIN1, PRELID1, RPS6KA6, SALL1, FBXO31, PTCH1	315	2299	18082	1.39825	1	0.260086	14.3251
GOTERM_BP_ALL	GO:0018130~heterocycle biosynthetic process	89	24.1848	0.00827117	ZFP12, SOX21, ZFP638, WWC2, CRCP, PHF20, CCT3, TERF2IP, CBFA2T3, EDNRA, TOP1, CRY2, MKL1, NT5E, KDM5C, AKIRIN2, ZFP239, AKT2, ZFP36, SOX13, CHTF8, LDB1, SNAPC3, IRF2BP1, IFNAR1, ZFP652, NCK2, INHBA, RALGAPA1, HIF1A, SGSM1, SYCP3, GTF2I, ASCC3, ZFP868, FLII, GNAS, PAF1, ACR, HMGB2, CARHSP1, HMGB3, POLR2L, USP2, CREM, ZFP398, ZFP719, SOX6, NFYA, SEC14L2, ZFP563, TRIB2, CALCOCO1, TFAM, OTUD7B, PRPS1…	315	4009	18082	1.27435	1	0.260306	14.4477
GOTERM_BP_ALL	GO:0061024~membrane organization	26	7.06522	0.00853101	BID, TPST2, PPP2R5A, BNIP3, NAPA, PMAIP1, ADORA1, SORBS1, SLC2A4, PACSIN3, BCL2, TIMM9, AKT2, GDI1, PRKAB1, PI4KA, SUN2, STXBP3, PARP11, OPTN, TMED9, AFG3L2, PRELID1, USO1, PTCH1, PDCD6IP	315	861	18082	1.73343	1	0.265455	14.8678
GOTERM_BP_ALL	GO:0031327~negative regulation of cellular biosynthetic process	41	11.1413	0.00855873	ZFP12, HMGB2, USP2, CREM, WWC2, SOX6, CPEB1, ITM2B, CBFA2T3, TRIB2, EDNRA, ZFP36L1, EIF4EBP1, CRY2, OTUD7B, UNK, BRMS1L, AKIRIN2, KDM5C, NKRF, TXNIP, CEBPA, ZFP36, PTPN2, KLF10, LDB1, IRF2BP1, HNRNPR, CAPRIN1, SUV39H2, SREBF2, QK, RNF8, NCK2, HIF1A, DUSP26, TSC1, SALL1, PTCH1, ORMDL3, PAF1	315	1564	18082	1.50481	1	0.26436	14.9125
GOTERM_BP_ALL	GO:0090630~activation of GTPase activity	6	1.63043	0.00877786	RALGAPA1, SGSM1, TSC1, TBC1D14, RASA1, AKT2	315	73	18082	4.71807	1	0.268304	15.2651
GOTERM_BP_ALL	GO:0044267~cellular protein metabolic process	100	27.1739	0.00888449	PRPF4B, B3GALT5, PPP2R5A, PMAIP1, ADORA1, EIF4EBP1, CRY2, PACSIN3, CUL9, SPRED2, SPRED3, AKIRIN2, TYRO3, CARS, PRKAB1, PRKCDBP, HNRNPR, DHX29, RELT, PAF1, PDCD6IP, CHORDC1, TPST2, UBA6, EPHA10, ARIH1, EIF3B, GFM1, TEK, OTUD7B, HAVCR2, KANSL1, B4GAT1, PTPN2, PTPN5, TGFBR2, AFG3L2, SUV39H2, RNF8, SLC25A13, TSC1, DUSP26, ST8SIA4, SALL1, SMARCC1, PTTG1IP, FBXO31, GRK4, NRP1, FAM175B, UBE2G2, BNIP3, P…	315	4608	18082	1.24573	1	0.269256	15.4362
GOTERM_BP_ALL	GO:0007399~nervous system development	55	14.9457	0.00909532	SOX21, NRP1, CPEB1, SLC7A5, BZW2, EDNRA, ATCAY, WDR36, APOD, EEF2K, MKL1, ITPK1, LGI1, LRRC7, AKT2, TYRO3, STMN2, LDB1, STXBP3, TACC2, QK, INHBA, NCK2, CBLN2, HIF1A, CX3CR1, BID, HMGB2, FKBP4, UBA6, NAPA, SOX6, ITM2B, ZFP36L1, SERINC5, TRP53BP2, BCL2, PRPS1L3, POU3F2, UNK, GDI1, B4GAT1, PTPN5, TGFBR2, AFG3L2, MAFK, RAPH1, CAPRIN1, TSC1, SALL1, SMARCC1, ARSA, FBXO31, PTCH1, NEUROD6	315	2261	18082	1.39636	1	0.272864	15.7736
GOTERM_BP_ALL	GO:0008544~epidermis development	13	3.53261	0.00917614	MAFG, TXNIP, ZFP36, SOX21, LDB1, MREG, ZFP36L1, INHBA, BCL2, GNAS, POU3F2, PTCH1, TFDP1	315	315	18082	2.36902	1	0.273106	15.9025
GOTERM_BP_ALL	GO:0019438~aromatic compound biosynthetic process	89	24.1848	0.00919825	ZFP12, SOX21, ZFP638, WWC2, CRCP, PHF20, CCT3, TERF2IP, CBFA2T3, EDNRA, TOP1, CRY2, MKL1, NT5E, KDM5C, AKIRIN2, ZFP239, AKT2, ZFP36, SOX13, CHTF8, LDB1, SNAPC3, IRF2BP1, IFNAR1, ZFP652, NCK2, INHBA, RALGAPA1, HIF1A, SGSM1, SYCP3, GTF2I, ASCC3, ZFP868, FLII, GNAS, PAF1, ACR, HMGB2, CARHSP1, HMGB3, POLR2L, USP2, CREM, ZFP398, ZFP719, SOX6, NFYA, SEC14L2, ZFP563, TRIB2, CALCOCO1, TFAM, OTUD7B, PRPS1…	315	4025	18082	1.26929	1	0.271864	15.9378
GOTERM_BP_ALL	GO:0019216~regulation of lipid metabolic process	13	3.53261	0.00956607	FLT1, PPP2R5A, PDE3B, PNPLA2, SEC14L2, ADORA1, SORBS1, APOD, TEK, ORMDL3, GOLM1, AKT2, ANGPTL4	315	316	18082	2.36152	1	0.27926	16.5221
GOTERM_BP_ALL	GO:0007044~cell-substrate junction assembly	6	1.63043	0.00980904	TSC1, APOD, SORBS1, BCL2, LDB1, TEK	315	75	18082	4.59225	1	0.283425	16.9061
GOTERM_BP_ALL	GO:0006626~protein targeting to mitochondrion	8	2.17391	0.0100656	BID, PTPN5, TIMM9, SLMO1, LEPROT, AFG3L2, RHOU, SREBF2	315	137	18082	3.35201	1	0.287833	17.3096
GOTERM_BP_ALL	GO:0032879~regulation of localization	60	16.3043	0.0103586	NRP1, PPP2R5A, UBE2G2, BORA, PDE3B, CPEB1, PMAIP1, CCT3, ADORA1, RHOU, EDNRA, ATCAY, CRY2, APOD, PACSIN3, TBC1D14, EEF2K, RHOB, SLMO1, LEPROT, AKT2, ZFP36, KCND3, PIK3C2A, LDB1, PNPLA2, STXBP3, IFNAR1, INHBA, HIF1A, SGSM1, CX3CR1, GNAS, INPP4B, PDCD6IP, ARFGAP1, KCNA3, NAPA, ACAT2, ZFP36L1, SORBS1, BCL2, TEK, OTUD7B, RASA1, HAVCR2, GDI1, NUP153, FLT1, PTPN2, PTPN5, PODXL, TGFBR2, SUN2, RNF207, DO…	315	2530	18082	1.36134	1	0.293016	17.7682
GOTERM_BP_ALL	GO:0007623~circadian rhythm	10	2.71739	0.0103685	TOP1, RBM4B, CRY2, USP2, KLF10, CREM, PRKCDBP, ADORA1, HNRNPR, SUV39H2	315	207	18082	2.7731	1	0.291418	17.7836
GOTERM_BP_ALL	GO:0035556~intracellular signal transduction	57	15.4891	0.0105627	NRP1, SLC44A2, BNIP3, WWC2, PMAIP1, TERF2IP, ADORA1, RHOU, EDNRA, EIF4EBP1, ARL15, SPRED2, RHOB, SPRED3, LEPROT, ARL5C, AKT2, ZFP36, TYRO3, PIK3C2A, PI4KA, PRKCDBP, OPTN, RND3, INHBA, NCK2, RALGAPA1, MAST2, HIF1A, RELT, GNAS, INPP4B, BID, MKNK2, CYTH3, SESN1, TRIB2, ZFP36L1, TRP53BP2, BCL2, TEK, OTUD7B, CDC42EP4, RASA1, HAVCR2, GDI1, FLT1, SPSB1, RABIF, PTPN2, PTPN5, DOCK4, RPS6KA6, TSC1, DUSP26,…	315	2380	18082	1.37478	1	0.294169	18.0863
GOTERM_BP_ALL	GO:0051028~mRNA transport	7	1.90217	0.010934	ZFP36, ZFP36L1, SRSF7, PARP11, CPEB1, THOC3, QK	315	107	18082	3.75535	1	0.300954	18.6618
GOTERM_BP_ALL	GO:2000113~negative regulation of cellular macromolecule biosynthetic process	38	10.3261	0.0110432	ZFP12, HMGB2, USP2, CREM, WWC2, SOX6, CPEB1, ITM2B, CBFA2T3, ZFP36L1, EIF4EBP1, CRY2, OTUD7B, UNK, BRMS1L, AKIRIN2, KDM5C, NKRF, TXNIP, CEBPA, ZFP36, PTPN2, KLF10, LDB1, IRF2BP1, HNRNPR, CAPRIN1, SUV39H2, SREBF2, QK, RNF8, NCK2, HIF1A, DUSP26, TSC1, SALL1, PTCH1, PAF1	315	1443	18082	1.51166	1	0.301623	18.8305
GOTERM_BP_ALL	GO:2000026~regulation of multicellular organismal development	47	12.7717	0.011459	HMGB2, SOX21, HMGB3, NRP1, USP2, FKBP4, PDE3B, SOX6, CPEB1, FAM195B, EDNRA, ZFP36L1, WDR36, BCL2, TEK, EEF2K, RHOB, POU3F2, LRRC7, ZBTB7B, ZFP36, MAFG, HAVCR2, GDI1, FLT1, SOX13, STMN2, PTPN2, KLF10, LDB1, PTPN5, TGFBR2, CAPRIN1, QK, RPS6KA6, INHBA, PRELID1, HIF1A, CBLN2, GTF2I, SALL1, CX3CR1, FBXO31, GNAS, PTCH1, INPP4B, PAF1	315	1888	18082	1.429	1	0.309191	19.4692
GOTERM_BP_ALL	GO:0055114~oxidation-reduction process	27	7.33696	0.0115007	PTGES3, BID, TMX1, LDHB, CYP2S1, BNIP3, COX5A, ACAT2, CBFA2T3, SESN1, NDUFB2, FAR2, APOD, SORBS1, KDM5C, AKT2, GDI1, PRKCDBP, GRHPR, DHRS7, NDUFV3, ADI1, PRELID1, SLC25A13, HIF1A, GNAS, KDSR	315	930	18082	1.66654	1	0.308279	19.5329
GOTERM_BP_ALL	GO:0009890~negative regulation of biosynthetic process	41	11.1413	0.011701	ZFP12, HMGB2, USP2, CREM, WWC2, SOX6, CPEB1, ITM2B, CBFA2T3, TRIB2, EDNRA, ZFP36L1, EIF4EBP1, CRY2, OTUD7B, UNK, BRMS1L, AKIRIN2, KDM5C, NKRF, TXNIP, CEBPA, ZFP36, PTPN2, KLF10, LDB1, IRF2BP1, HNRNPR, CAPRIN1, SUV39H2, SREBF2, QK, RNF8, NCK2, HIF1A, DUSP26, TSC1, SALL1, PTCH1, ORMDL3, PAF1	315	1595	18082	1.47557	1	0.31089	19.8388
GOTERM_BP_ALL	GO:0044723~single-organism carbohydrate metabolic process	20	5.43478	0.0117405	PTGES3, B4GAT1, PTPN2, B3GALT1, B3GALT5, CREM, UBE2G2, NUDT5, PMAIP1, CBFA2T3, HIF1A, COG6, MPI, APOD, SORBS1, CHST10, ST8SIA4, MAN1A, INPP4B, AKT2	315	617	18082	1.86072	1	0.309932	19.8989
GOTERM_BP_ALL	GO:0000122~negative regulation of transcription from RNA polymerase II promoter	23	6.25	0.0119485	ZFP36, TXNIP, CEBPA, PTPN2, USP2, WWC2, IRF2BP1, SOX6, CBFA2T3, SUV39H2, SREBF2, RNF8, NCK2, HIF1A, CRY2, DUSP26, SALL1, OTUD7B, PTCH1, PAF1, BRMS1L, KDM5C, AKIRIN2	315	750	18082	1.76036	1	0.312655	20.215
GOTERM_BP_ALL	GO:0034504~protein localization to nucleus	14	3.80435	0.012288	TXNIP, NUP153, CRY2, APOD, PTPN5, NUP205, TEK, OTUD7B, SUN2, PTTG1IP, IPO8, PAF1, CCT3, KPNA1	315	367	18082	2.18977	1	0.318148	20.7286
GOTERM_BP_ALL	GO:0036499~PERK-mediated unfolded protein response	3	0.815217	0.0123372	NCK2, TMEM33, PTPN2	315	10	18082	17.221	1	0.317378	20.8027
GOTERM_BP_ALL	GO:0051292~nuclear pore complex assembly	3	0.815217	0.0123372	NUP153, TMEM33, NUP205	315	10	18082	17.221	1	0.317378	20.8027
GOTERM_BP_ALL	GO:0010558~negative regulation of macromolecule biosynthetic process	39	10.5978	0.0127279	ZFP12, HMGB2, USP2, CREM, WWC2, SOX6, CPEB1, ITM2B, CBFA2T3, TRIB2, ZFP36L1, EIF4EBP1, CRY2, OTUD7B, UNK, BRMS1L, AKIRIN2, KDM5C, NKRF, TXNIP, CEBPA, ZFP36, PTPN2, KLF10, LDB1, IRF2BP1, HNRNPR, CAPRIN1, SUV39H2, SREBF2, QK, RNF8, NCK2, HIF1A, DUSP26, TSC1, SALL1, PTCH1, PAF1	315	1506	18082	1.48654	1	0.3238	21.3892
GOTERM_BP_ALL	GO:0035304~regulation of protein dephosphorylation	6	1.63043	0.0127443	CRY2, DUSP26, TSC1, PPP2R5A, SLC39A10, ADORA1	315	80	18082	4.30524	1	0.322328	21.4138
GOTERM_BP_ALL	GO:0097659~nucleic acid-templated transcription	79	21.4674	0.0130138	ZFP12, SOX21, ZFP638, WWC2, CRCP, PHF20, TERF2IP, CBFA2T3, TOP1, CRY2, MKL1, AKIRIN2, KDM5C, ZFP239, AKT2, ZFP36, SOX13, LDB1, SNAPC3, IRF2BP1, IFNAR1, ZFP652, NCK2, INHBA, RALGAPA1, HIF1A, SGSM1, GTF2I, ASCC3, ZFP868, FLII, GNAS, PAF1, HMGB2, CARHSP1, HMGB3, POLR2L, USP2, CREM, ZFP398, ZFP719, SOX6, NFYA, SEC14L2, ZFP563, TRIB2, CALCOCO1, TFAM, OTUD7B, GTF3C5, POU3F2, THAP1, MAML3, DDX41, BRMS1L…	315	3548	18082	1.27814	1	0.326098	21.8159
GOTERM_BP_ALL	GO:0006351~transcription, DNA-templated	71	19.2935	0.0130852	ZFP12, SOX21, ZFP638, WWC2, CRCP, PHF20, TERF2IP, CBFA2T3, TOP1, CRY2, MKL1, AKIRIN2, KDM5C, ZFP239, AKT2, ZFP36, SOX13, LDB1, SNAPC3, IRF2BP1, IFNAR1, ZFP652, NCK2, INHBA, HIF1A, SGSM1, GTF2I, ASCC3, FLII, GNAS, PAF1, HMGB2, HMGB3, POLR2L, USP2, CREM, SOX6, NFYA, SEC14L2, TRIB2, CALCOCO1, TFAM, OTUD7B, GTF3C5, POU3F2, THAP1, MAML3, DDX41, BRMS1L, TFDP1, ZBTB7B, NKRF, TXNIP, HAVCR2, MAFG, CEBPA, …	315	3129	18082	1.30253	1	0.325759	21.922
GOTERM_BP_ALL	GO:0048534~hematopoietic or lymphoid organ development	27	7.33696	0.0132901	HMGB2, HMGB3, MKNK2, SOX6, CBFA2T3, ZFP36L1, AGPAT5, BCL2, TEK, ZBTB7B, CEBPA, ZFP36, TYRO3, FLT1, SOX13, PTPN2, LDB1, KLF10, TGFBR2, PRELID1, INHBA, HBA-A2, HIF1A, TSC1, GNAS, INPP4B, PAF1	315	940	18082	1.64881	1	0.328132	22.226
GOTERM_BP_ALL	GO:0010907~positive regulation of glucose metabolic process	5	1.3587	0.013403	HIF1A, SORBS1, PTPN2, PMAIP1, AKT2	315	53	18082	5.41539	1	0.328622	22.3931
GOTERM_BP_ALL	GO:0051641~cellular localization	55	14.9457	0.0135923	NRP1, PPP2R5A, UBE2G2, TERF2IP, PMAIP1, CCT3, ADORA1, RHOU, EDNRA, ATCAY, CRY2, APOD, TBC1D14, TIMM9, RHOB, SLMO1, LEPROT, AKT2, ZFP36, TMEM167B, OPTN, IPO8, TACC2, SGSM1, HIF1A, TRAPPC8, NUP205, USO1, INPP4B, PAF1, THOC3, KPNA1, BID, NAPA, MREG, BORCS6, ZFP36L1, IFT46, SORBS1, TMEM33, BCL2, TEK, OTUD7B, TXNIP, GDI1, NUP153, PTPN5, SUN2, AFG3L2, HID1, TMED9, SREBF2, TSC1, PTTG1IP, PTCH1	315	2310	18082	1.36674	1	0.330626	22.6724
GOTERM_BP_ALL	GO:1902582~single-organism intracellular transport	19	5.16304	0.0140917	TXNIP, GDI1, NUP153, PTPN5, SUN2, IPO8, AFG3L2, ADORA1, HIF1A, CRY2, APOD, TSC1, NUP205, TEK, TIMM9, PTTG1IP, PTCH1, KPNA1, AKT2	315	585	18082	1.86438	1	0.338686	23.4046
GOTERM_BP_ALL	GO:0006091~generation of precursor metabolites and energy	13	3.53261	0.01421	PTGES3, BID, BNIP3, PRKCDBP, CBFA2T3, COX5A, PRELID1, MPI, SLC25A13, HIF1A, SORBS1, GNAS, AKT2	315	334	18082	2.23426	1	0.339196	23.5771
GOTERM_BP_ALL	GO:0008104~protein localization	56	15.2174	0.0142649	NRP1, PPP2R5A, UBE2G2, PDE3B, TERF2IP, PMAIP1, CCT3, ADORA1, RHOU, CRY2, APOD, TBC1D14, TIMM9, RHOB, SLMO1, LEPROT, AKT2, TMEM167B, PARP11, STXBP3, OPTN, IPO8, IFNAR1, SGSM1, HIF1A, TRAPPC8, NUP205, USO1, PAF1, PDCD6IP, KPNA1, BID, ARFGAP1, ARFGAP3, FKBP4, NAPA, SORBS1, IFT46, TMEM33, TEK, OTUD7B, HAVCR2, TXNIP, GDI1, NUP153, RABIF, PTPN5, SUN2, AFG3L2, HID1, TMED9, SREBF2, COG6, RAB22A, PTTG1IP,…	315	2367	18082	1.35808	1	0.338476	23.657
GOTERM_BP_ALL	GO:0007045~cell-substrate adherens junction assembly	5	1.3587	0.0142823	TSC1, APOD, SORBS1, BCL2, TEK	315	54	18082	5.31511	1	0.337046	23.6823
GOTERM_BP_ALL	GO:0048041~focal adhesion assembly	5	1.3587	0.0142823	TSC1, APOD, SORBS1, BCL2, TEK	315	54	18082	5.31511	1	0.337046	23.6823
GOTERM_BP_ALL	GO:0032774~RNA biosynthetic process	79	21.4674	0.0145484	ZFP12, SOX21, ZFP638, WWC2, CRCP, PHF20, TERF2IP, CBFA2T3, TOP1, CRY2, MKL1, AKIRIN2, KDM5C, ZFP239, AKT2, ZFP36, SOX13, LDB1, SNAPC3, IRF2BP1, IFNAR1, ZFP652, NCK2, INHBA, RALGAPA1, HIF1A, SGSM1, GTF2I, ASCC3, ZFP868, FLII, GNAS, PAF1, HMGB2, CARHSP1, HMGB3, POLR2L, USP2, CREM, ZFP398, ZFP719, SOX6, NFYA, SEC14L2, ZFP563, TRIB2, CALCOCO1, TFAM, OTUD7B, GTF3C5, POU3F2, THAP1, MAML3, DDX41, BRMS1L…	315	3565	18082	1.27205	1	0.34037	24.0684
GOTERM_BP_ALL	GO:0006396~RNA processing	23	6.25	0.0145537	SNRPA1, TBL3, PRPF4B, ZFP638, SREK1, INTS12, CPEB1, QK, ZFP36L1, RCL1, RBM4B, WDR36, DHX29, SRSF7, PAF1, NSUN3, DDX41, TSEN2, UTP20, THOC3, MDN1, POP7, AKT2	315	765	18082	1.72585	1	0.338722	24.0762
GOTERM_BP_ALL	GO:0009894~regulation of catabolic process	16	4.34783	0.0147162	ZFP36, UBE2G2, PDE3B, PNPLA2, CBFA2T3, HNRNPR, ADORA1, TRIB2, ZFP36L1, ARIH1, PSMF1, HIF1A, PACSIN3, SMARCC1, PTTG1IP, AKT2	315	459	18082	2.00098	1	0.340045	24.3109
GOTERM_BP_ALL	GO:0007005~mitochondrion organization	21	5.70652	0.014739	CEBPA, BID, PTPN5, BNIP3, OPTN, PMAIP1, AFG3L2, RHOU, SDHAF1, SREBF2, PRELID1, TFAM, ATCAY, HIF1A, MPV17L2, SLC35B3, GFM1, BCL2, TIMM9, SLMO1, LEPROT	315	676	18082	1.78323	1	0.338744	24.3438
GOTERM_BP_ALL	GO:0010605~negative regulation of macromolecule metabolic process	56	15.2174	0.0148296	ZFP12, UBE2G2, WWC2, TERF2IP, CPEB1, CBFA2T3, EIF4EBP1, CRY2, APOD, SPRED2, SPRED3, MKL1, AKIRIN2, KDM5C, AKT2, ZFP36, LDB1, OPTN, IRF2BP1, HNRNPR, QK, NCK2, HIF1A, PAF1, CHORDC1, HMGB2, USP2, CREM, SOX6, ITM2B, TRIB2, ZFP36L1, PSMF1, OTUD7B, POU3F2, UNK, BRMS1L, NKRF, TXNIP, CEBPA, HAVCR2, PTPN2, PTPN5, KLF10, CAPRIN1, SUV39H2, SREBF2, RNF8, RPS6KA6, SRSF7, TSC1, DUSP26, SALL1, SMARCC1, FBXO31, …	315	2372	18082	1.35522	1	0.338719	24.4744
GOTERM_BP_ALL	GO:0042541~hemoglobin biosynthetic process	3	0.815217	0.0149073	INHBA, HIF1A, LDB1	315	11	18082	15.6554	1	0.338455	24.5863
GOTERM_BP_ALL	GO:0045837~negative regulation of membrane potential	3	0.815217	0.0149073	PRELID1, BNIP3, PMAIP1	315	11	18082	15.6554	1	0.338455	24.5863
GOTERM_BP_ALL	GO:0045647~negative regulation of erythrocyte differentiation	3	0.815217	0.0149073	ZFP36, ZFP36L1, LDB1	315	11	18082	15.6554	1	0.338455	24.5863
GOTERM_BP_ALL	GO:1901700~response to oxygen-containing compound	42	11.413	0.0150223	BID, SLC5A5, HMGB2, CREM, BNIP3, PDE3B, CPEB1, SESN1, EDNRA, ZFP36L1, UNC79, EIF4EBP1, CRY2, APOD, SORBS1, SLC2A4, BCL2, TEK, EEF2K, RHOB, LEPROT, AKIRIN2, AKT2, TXNIP, ZFP36, HAVCR2, PTPN2, KLF10, TGFBR2, STXBP3, HID1, IFNAR1, INHBA, HIF1A, TSC1, RELT, SMARCC1, CX3CR1, ARSA, GNAS, PTCH1, PAF1	315	1670	18082	1.44367	1	0.338879	24.7515
GOTERM_BP_ALL	GO:0007169~transmembrane receptor protein tyrosine kinase signaling pathway	17	4.61957	0.0150639	TXNIP, NRP1, FLT1, PTPN2, EPHA10, ADORA1, NCK2, EIF4EBP1, HIF1A, APOD, SORBS1, TSC1, SMARCC1, TEK, LEPROT, RASA1, AKT2	315	503	18082	1.94007	1	0.337958	24.8112
GOTERM_BP_ALL	GO:1903749~positive regulation of establishment of protein localization to mitochondrion	6	1.63043	0.0154819	PTPN5, SLMO1, PMAIP1, LEPROT, RHOU, SREBF2	315	84	18082	4.10023	1	0.343857	25.4085
GOTERM_BP_ALL	GO:0006357~regulation of transcription from RNA polymerase II promoter	44	11.9565	0.0156687	HMGB2, USP2, CREM, WWC2, SOX6, NFYA, CBFA2T3, CALCOCO1, TFAM, CRY2, OTUD7B, POU3F2, MAML3, MKL1, DDX41, BRMS1L, AKIRIN2, KDM5C, TFDP1, AKT2, ZBTB7B, TXNIP, ZFP36, MAFG, CEBPA, PTPN2, LDB1, IRF2BP1, MAFK, SUV39H2, SREBF2, RNF8, NCK2, INHBA, HIF1A, SGSM1, DUSP26, SALL1, SMARCC1, ZFP143, GNAS, PTCH1, PAF1, NEUROD6	315	1774	18082	1.42375	1	0.34552	25.6739
GOTERM_BP_ALL	GO:0050728~negative regulation of inflammatory response	7	1.90217	0.0157945	ZFP36, TYRO3, APOD, PTPN2, CX3CR1, ADORA1, NT5E	315	116	18082	3.46398	1	0.346082	25.8522
GOTERM_BP_ALL	GO:0010629~negative regulation of gene expression	41	11.1413	0.0160963	ZFP12, HMGB2, USP2, CREM, WWC2, SOX6, CPEB1, CBFA2T3, ZFP36L1, EIF4EBP1, CRY2, OTUD7B, POU3F2, UNK, BRMS1L, AKIRIN2, KDM5C, AKT2, NKRF, TXNIP, CEBPA, HAVCR2, ZFP36, PTPN2, KLF10, LDB1, IRF2BP1, HNRNPR, CAPRIN1, SUV39H2, SREBF2, QK, RNF8, NCK2, HIF1A, DUSP26, TSC1, SRSF7, SALL1, PTCH1, PAF1	315	1628	18082	1.44566	1	0.349727	26.2782
GOTERM_BP_ALL	GO:0007006~mitochondrial membrane organization	6	1.63043	0.016223	BID, BCL2, TIMM9, BNIP3, PMAIP1, AFG3L2	315	85	18082	4.05199	1	0.350268	26.4563
GOTERM_BP_ALL	GO:0008643~carbohydrate transport	8	2.17391	0.0164816	EDNRA, SLC45A4, TSC1, SORBS1, SLC2A4, STXBP3, RASA1, AKT2	315	151	18082	3.04123	1	0.35308	26.8186
GOTERM_BP_ALL	GO:2001233~regulation of apoptotic signaling pathway	14	3.80435	0.0165078	BID, HMGB2, NRP1, PTPN2, BNIP3, PMAIP1, NCK2, INHBA, PRELID1, HIF1A, BCL2, CX3CR1, PTTG1IP, MKL1	315	382	18082	2.10378	1	0.351871	26.8553
GOTERM_BP_ALL	GO:0051239~regulation of multicellular organismal process	64	17.3913	0.0172216	SOX21, NRP1, WWC2, PDE3B, CPEB1, ADORA1, FAM195B, EDNRA, CRY2, WDR36, APOD, EEF2K, RHOB, LRRC7, AKIRIN2, ZFP36, ICOSL, SOX13, STMN2, LDB1, IFNAR1, QK, INHBA, HIF1A, CBLN2, MAST2, GTF2I, CX3CR1, GNAS, INPP4B, PAF1, HMGB2, HMGB3, USP2, FKBP4, SOX6, NFYA, ACAT2, TRIB2, ZFP36L1, BCL2, TEK, OTUD7B, POU3F2, ZBTB7B, HAVCR2, MAFG, CEBPA, GDI1, FLT1, PTPN2, PTPN5, KLF10, TGFBR2, RNF207, AFG3L2, CAPRIN1, D…	315	2804	18082	1.3102	1	0.362331	27.8463
GOTERM_BP_ALL	GO:0017148~negative regulation of translation	9	2.44565	0.0176215	ZFP36, ZFP36L1, EIF4EBP1, TSC1, CPEB1, UNK, HNRNPR, CAPRIN1, QK	315	189	18082	2.73348	1	0.367325	28.3959
GOTERM_BP_ALL	GO:1901362~organic cyclic compound biosynthetic process	89	24.1848	0.0176587	ZFP12, SOX21, ZFP638, WWC2, CRCP, PHF20, CCT3, TERF2IP, CBFA2T3, EDNRA, TOP1, CRY2, MKL1, NT5E, KDM5C, AKIRIN2, ZFP239, AKT2, ZFP36, SOX13, CHTF8, LDB1, SNAPC3, IRF2BP1, IFNAR1, ZFP652, NCK2, INHBA, RALGAPA1, HIF1A, SGSM1, SYCP3, GTF2I, ASCC3, ZFP868, FLII, GNAS, PAF1, ACR, HMGB2, CARHSP1, HMGB3, POLR2L, USP2, CREM, ZFP398, ZFP719, SOX6, NFYA, SEC14L2, ZFP563, TRIB2, CALCOCO1, TFAM, OTUD7B, PRPS1…	315	4129	18082	1.23732	1	0.366263	28.4468
GOTERM_BP_ALL	GO:0015758~glucose transport	7	1.90217	0.0177015	EDNRA, TSC1, SORBS1, SLC2A4, STXBP3, RASA1, AKT2	315	119	18082	3.37666	1	0.365305	28.5054
GOTERM_BP_ALL	GO:0006984~ER-nucleus signaling pathway	4	1.08696	0.0177361	NCK2, TMEM33, PTPN2, CCDC47	315	32	18082	7.1754	1	0.36422	28.5526
GOTERM_BP_ALL	GO:0034332~adherens junction organization	6	1.63043	0.0177751	TSC1, APOD, SORBS1, BCL2, LDB1, TEK	315	87	18082	3.95884	1	0.363219	28.606
GOTERM_BP_ALL	GO:0009988~cell-cell recognition	5	1.3587	0.0181609	ACR, HAVCR2, NCK2, ARSA, CCT3	315	58	18082	4.94855	1	0.367839	29.131
GOTERM_BP_ALL	GO:0048585~negative regulation of response to stimulus	35	9.51087	0.0185156	BID, HMGB2, NRP1, UBE2G2, WWC2, SESN1, ADORA1, CRY2, APOD, BCL2, OTUD7B, SPRED2, SPRED3, LEPROT, MKL1, NT5E, RASA1, HAVCR2, ZFP36, TYRO3, PTPN2, PTPN5, PRKCDBP, OPTN, RPS6KA6, PRELID1, NCK2, HIF1A, DUSP26, TSC1, SALL1, CX3CR1, PTTG1IP, GRK4, PTCH1	315	1350	18082	1.48823	1	0.37188	29.6104
GOTERM_BP_ALL	GO:0001570~vasculogenesis	6	1.63043	0.0185867	ZFP36L1, NRP1, TGFBR2, TEK, RASA1, QK	315	88	18082	3.91385	1	0.371374	29.7062
GOTERM_BP_ALL	GO:0008645~hexose transport	7	1.90217	0.0190572	EDNRA, TSC1, SORBS1, SLC2A4, STXBP3, RASA1, AKT2	315	121	18082	3.32084	1	0.377144	30.3367
GOTERM_BP_ALL	GO:0015749~monosaccharide transport	7	1.90217	0.0190572	EDNRA, TSC1, SORBS1, SLC2A4, STXBP3, RASA1, AKT2	315	121	18082	3.32084	1	0.377144	30.3367
GOTERM_BP_ALL	GO:0006366~transcription from RNA polymerase II promoter	42	11.413	0.0194084	HMGB2, POLR2L, USP2, CREM, WWC2, SOX6, NFYA, CBFA2T3, CALCOCO1, TFAM, CRY2, OTUD7B, POU3F2, MAML3, MKL1, DDX41, BRMS1L, AKIRIN2, KDM5C, TFDP1, AKT2, ZBTB7B, TXNIP, CEBPA, ZFP36, PTPN2, LDB1, IRF2BP1, SUV39H2, SREBF2, RNF8, NCK2, INHBA, HIF1A, SGSM1, DUSP26, SALL1, SMARCC1, ZFP143, PTCH1, PAF1, NEUROD6	315	1700	18082	1.4182	1	0.380959	30.8036
GOTERM_BP_ALL	GO:0007010~cytoskeleton organization	30	8.15217	0.020299	SHROOM1, FAM175B, AGFG1, ACTR3B, FKBP4, HAUS1, RHOU, IFT46, SORBS1, STRIP1, CUL9, BCL2, TEK, TUBB5, MKL1, CDC42EP4, RASA1, FMNL1, STMN2, SUN2, PRKCDBP, TACC2, NCK2, MAST2, TSC1, SLAIN2, FLII, SYNM, PDCD6IP, CHORDC1	315	1120	18082	1.53759	1	0.3929	31.9749
GOTERM_BP_ALL	GO:0061158~3'-UTR-mediated mRNA destabilization	3	0.815217	0.0206642	ZFP36, ZFP36L1, QK	315	13	18082	13.2469	1	0.39671	32.4497
GOTERM_BP_ALL	GO:0071577~zinc II ion transmembrane transport	3	0.815217	0.0206642	PIK3C2A, SLC39A10, SLC39A1	315	13	18082	13.2469	1	0.39671	32.4497
GOTERM_BP_ALL	GO:0048522~positive regulation of cellular process	101	27.4457	0.0209576	SLC44A2, PPP2R5A, PMAIP1, CCT3, ADORA1, EIF4EBP1, PACSIN3, SPRED2, SLMO1, LEPROT, LGI1, LRRC7, AKIRIN2, ICOSL, STMN2, CHTF8, PNPLA2, PRKCDBP, OPTN, HNRNPR, HIF1A, CBLN2, SGSM1, RELT, CX3CR1, PAF1, PDCD6IP, ACR, HMGB2, ACTR3B, SOX6, ARIH1, TRP53BP2, TEK, MAML3, DDX41, CDC42EP4, TFDP1, HAVCR2, PTPN2, PODXL, PTPN5, KLF10, TGFBR2, RNF207, DOCK4, SREBF2, RNF8, TSC1, DUSP26, SLAIN2, SALL1, SMARCC1, ZFP…	315	4808	18082	1.20585	1	0.399399	32.8289
GOTERM_BP_ALL	GO:0051252~regulation of RNA metabolic process	78	21.1957	0.0216449	ZFP12, SOX21, ZFP638, WWC2, PHF20, TERF2IP, CBFA2T3, CRY2, MKL1, AKIRIN2, KDM5C, ZFP239, AKT2, ZFP36, SOX13, LDB1, SNAPC3, IRF2BP1, HNRNPR, IFNAR1, ZFP652, NCK2, INHBA, RALGAPA1, HIF1A, SGSM1, GTF2I, ASCC3, ZFP868, FLII, GNAS, PAF1, HMGB2, CARHSP1, HMGB3, USP2, CREM, ZFP398, ZFP719, SOX6, NFYA, SEC14L2, ZFP563, TRIB2, CALCOCO1, ZFP36L1, TFAM, OTUD7B, POU3F2, THAP1, MAML3, DDX41, BRMS1L, TFDP1, ZF…	315	3575	18082	1.25243	1	0.407782	33.7093
GOTERM_BP_ALL	GO:0031329~regulation of cellular catabolic process	12	3.26087	0.0219815	ZFP36, ZFP36L1, ARIH1, PSMF1, PACSIN3, SMARCC1, PTTG1IP, PNPLA2, CBFA2T3, HNRNPR, TRIB2, AKT2	315	315	18082	2.18679	1	0.410958	34.1366
GOTERM_BP_ALL	GO:1902589~single-organism organelle organization	42	11.413	0.0220072	BID, SHROOM1, FAM175B, AGFG1, ACTR3B, FKBP4, HAUS1, BNIP3, PMAIP1, RHOU, IFT46, STRIP1, SORBS1, SLC35B3, BCL2, CUL9, TIMM9, TEK, TUBB5, MKL1, CDC42EP4, RASA1, AKT2, FMNL1, STMN2, CHTF8, SUN2, PRKCDBP, OPTN, AFG3L2, SMC2, TACC2, NCK2, HIF1A, TSC1, SYCP3, SLAIN2, USO1, FLII, SYNM, PDCD6IP, CHORDC1	315	1714	18082	1.40661	1	0.409656	34.1691
GOTERM_BP_ALL	GO:0045639~positive regulation of myeloid cell differentiation	6	1.63043	0.0220761	ZFP36L1, INHBA, HMGB2, HIF1A, KLF10, GNAS	315	92	18082	3.74369	1	0.408981	34.2562
GOTERM_BP_ALL	GO:0048518~positive regulation of biological process	110	29.8913	0.02218	SLC44A2, PPP2R5A, PMAIP1, CCT3, ADORA1, EIF4EBP1, PACSIN3, SPRED2, SLMO1, LEPROT, LGI1, LRRC7, AKIRIN2, TYRO3, ICOSL, STMN2, CHTF8, PRKAB1, PRKCDBP, PNPLA2, OPTN, HNRNPR, HIF1A, CBLN2, SGSM1, RELT, CX3CR1, PAF1, PDCD6IP, ACR, HMGB2, ACTR3B, SOX6, ACAT2, ARIH1, TRP53BP2, TEK, MAML3, DDX41, CDC42EP4, ANGPTL4, TFDP1, HAVCR2, MAFG, PTPN2, PODXL, PTPN5, KLF10, TGFBR2, RNF207, DOCK4, SREBF2, RNF8, TSC1…	315	5311	18082	1.18892	1	0.408807	34.3872
GOTERM_BP_ALL	GO:0031348~negative regulation of defense response	8	2.17391	0.0225519	ZFP36, HAVCR2, TYRO3, APOD, PTPN2, CX3CR1, ADORA1, NT5E	315	161	18082	2.85233	1	0.412404	34.8546
GOTERM_BP_ALL	GO:0001952~regulation of cell-matrix adhesion	6	1.63043	0.0230104	TSC1, APOD, BCL2, LDB1, TEK, RASA1	315	93	18082	3.70343	1	0.417142	35.4262
GOTERM_BP_ALL	GO:0051649~establishment of localization in cell	42	11.413	0.0234323	BID, UBE2G2, NAPA, PMAIP1, MREG, RHOU, ADORA1, EDNRA, CRY2, IFT46, APOD, BCL2, TBC1D14, TEK, TIMM9, RHOB, SLMO1, LEPROT, AKT2, TXNIP, GDI1, NUP153, TMEM167B, PTPN5, SUN2, OPTN, IPO8, AFG3L2, HID1, TMED9, SREBF2, SGSM1, HIF1A, TSC1, TRAPPC8, NUP205, USO1, PTTG1IP, PTCH1, INPP4B, THOC3, KPNA1	315	1722	18082	1.40008	1	0.421296	35.9482
GOTERM_BP_ALL	GO:0030949~positive regulation of vascular endothelial growth factor receptor signaling pathway	3	0.815217	0.0238352	HIF1A, FLT1, TEK	315	14	18082	12.3007	1	0.425123	36.4428
GOTERM_BP_ALL	GO:0034333~adherens junction assembly	5	1.3587	0.0238503	TSC1, APOD, SORBS1, BCL2, TEK	315	63	18082	4.55581	1	0.423683	36.4612
GOTERM_BP_ALL	GO:0001836~release of cytochrome c from mitochondria	5	1.3587	0.0238503	BID, PRELID1, BCL2, BNIP3, PMAIP1	315	63	18082	4.55581	1	0.423683	36.4612
GOTERM_BP_ALL	GO:0008286~insulin receptor signaling pathway	6	1.63043	0.0239699	EIF4EBP1, TSC1, SORBS1, PTPN2, SMARCC1, AKT2	315	94	18082	3.66403	1	0.423659	36.6074
GOTERM_BP_ALL	GO:0002931~response to ischemia	4	1.08696	0.0242726	EIF4EBP1, FAM175B, BCL2, EEF2K	315	36	18082	6.37813	1	0.426072	36.9757
GOTERM_BP_ALL	GO:0035307~positive regulation of protein dephosphorylation	4	1.08696	0.0242726	DUSP26, PPP2R5A, SLC39A10, ADORA1	315	36	18082	6.37813	1	0.426072	36.9757
GOTERM_BP_ALL	GO:0042594~response to starvation	8	2.17391	0.0246394	ZFP36, EIF4EBP1, PIK3C2A, KLF10, BCL2, PMAIP1, ANGPTL4, SREBF2	315	164	18082	2.80015	1	0.429298	37.4193
GOTERM_BP_ALL	GO:1903747~regulation of establishment of protein localization to mitochondrion	6	1.63043	0.0249548	PTPN5, SLMO1, PMAIP1, LEPROT, RHOU, SREBF2	315	95	18082	3.62546	1	0.431805	37.7985
GOTERM_BP_ALL	GO:0005975~carbohydrate metabolic process	21	5.70652	0.0259596	PTGES3, LDHB, B4GAT1, PTPN2, B3GALT1, B3GALT5, CREM, UBE2G2, NUDT5, PMAIP1, CBFA2T3, HIF1A, COG6, MPI, APOD, SORBS1, CHST10, ST8SIA4, MAN1A, INPP4B, AKT2	315	718	18082	1.67892	1	0.443114	38.9917
GOTERM_BP_ALL	GO:0097190~apoptotic signaling pathway	18	4.8913	0.0260065	BID, HMGB2, NRP1, PTPN2, MKNK2, BNIP3, PMAIP1, ITM2B, NCK2, INHBA, PRELID1, HIF1A, RELT, TRP53BP2, BCL2, CX3CR1, PTTG1IP, MKL1	315	582	18082	1.77536	1	0.442077	39.0469
GOTERM_BP_ALL	GO:0019538~protein metabolic process	107	29.0761	0.0272795	PRPF4B, B3GALT5, PPP2R5A, PMAIP1, ADORA1, EIF4EBP1, CRY2, PACSIN3, CUL9, SPRED2, SPRED3, AKIRIN2, TYRO3, CARS, ICOSL, PRKAB1, PRKCDBP, HNRNPR, DHX29, RELT, PAF1, PDCD6IP, CHORDC1, ACR, TPST2, UBA6, EPHA10, ARIH1, EIF3B, GFM1, TEK, OTUD7B, HAVCR2, KANSL1, B4GAT1, PTPN2, PTPN5, TGFBR2, AFG3L2, SUV39H2, RNF8, SLC25A13, TSC1, DUSP26, ST8SIA4, SALL1, SMARCC1, PTTG1IP, FBXO31, GRK4, NRP1, FAM175B, UBE2…	315	5186	18082	1.18437	1	0.45635	40.5263
GOTERM_BP_ALL	GO:0032368~regulation of lipid transport	6	1.63043	0.0280642	PRELID1, CRY2, PTCH1, ACAT2, AKT2, SREBF2	315	98	18082	3.51448	1	0.464271	41.4213
GOTERM_BP_ALL	GO:1902580~single-organism cellular localization	26	7.06522	0.028514	BID, PPP2R5A, NAPA, PMAIP1, MREG, ADORA1, CRY2, SORBS1, APOD, TIMM9, TEK, AKT2, TXNIP, GDI1, NUP153, PTPN5, SUN2, IPO8, OPTN, AFG3L2, HIF1A, TSC1, NUP205, PTTG1IP, PTCH1, KPNA1	315	960	18082	1.55467	1	0.468022	41.9285
GOTERM_BP_ALL	GO:0017038~protein import	12	3.26087	0.0293511	TXNIP, NUP153, CRY2, APOD, PTPN5, NUP205, TIMM9, TEK, PTTG1IP, IPO8, AFG3L2, KPNA1	315	329	18082	2.09373	1	0.476267	42.8615
GOTERM_BP_ALL	GO:0051130~positive regulation of cellular component organization	32	8.69565	0.0295759	BID, NRP1, ACTR3B, BNIP3, PMAIP1, CPEB1, CCT3, RHOU, MPV17L2, SORBS1, TEK, EEF2K, SLMO1, LEPROT, CDC42EP4, LRRC7, AKT2, STMN2, PTPN5, TGFBR2, TMED9, CAPRIN1, QK, SREBF2, NCK2, CBLN2, HIF1A, TSC1, SLAIN2, FBXO31, PAF1, PDCD6IP	315	1253	18082	1.466	1	0.477235	43.1096
GOTERM_BP_ALL	GO:0048872~homeostasis of number of cells	11	2.98913	0.0299926	ZFP36, ZFP36L1, HBA-A2, INHBA, HMGB2, HIF1A, PTPN2, BCL2, LDB1, PMAIP1, SOX6	315	289	18082	2.1849	1	0.480407	43.5668
GOTERM_BP_ALL	GO:0006999~nuclear pore organization	3	0.815217	0.0307248	NUP153, TMEM33, NUP205	315	16	18082	10.7631	1	0.487115	44.3618
GOTERM_BP_ALL	GO:1904019~epithelial cell apoptotic process	6	1.63043	0.031409	ZFP36, ZFP36L1, BID, TGFBR2, TEK, ANGPTL4	315	101	18082	3.41009	1	0.493145	45.0951
GOTERM_BP_ALL	GO:0016310~phosphorylation	48	13.0435	0.0314104	BID, NRP1, PRPF4B, PPP2R5A, MKNK2, EPHA10, TERF2IP, COX5A, CBFA2T3, ADORA1, TRIB2, ZFP36L1, EDNRA, BCL2, TEK, EEF2K, SPRED2, SPRED3, ITPK1, AGK, RASA1, AKT2, HAVCR2, ZFP36, TYRO3, FLT1, PTPN2, PIK3C2A, LDB1, PTPN5, TGFBR2, PRKAB1, PI4KA, PRKCDBP, IFNAR1, RPS6KA6, NCK2, INHBA, MAST2, HIF1A, MPI, RELT, TSC1, DUSP26, FBXO31, GNAS, GRK4, CHORDC1	315	2063	18082	1.3356	1	0.491509	45.0965
GOTERM_BP_ALL	GO:0044265~cellular macromolecule catabolic process	23	6.25	0.031934	ZFP36, USP2, UBE2G2, UBA6, BNIP3, CCDC47, PMAIP1, CBFA2T3, HNRNPR, TRIB2, ZFP36L1, RNF8, PSMF1, ARIH1, SMARCC1, CUL9, MUS81, OTUD7B, PTTG1IP, FBXO31, PDCD6IP, USP42, CTSF	315	828	18082	1.59453	1	0.495654	45.6515
GOTERM_BP_ALL	GO:0045682~regulation of epidermis development	5	1.3587	0.0319581	ZFP36, ZFP36L1, MAFG, INHBA, PTCH1	315	69	18082	4.15965	1	0.49428	45.6769
GOTERM_BP_ALL	GO:0044707~single-multicellular organism process	124	33.6957	0.0321796	PDE3B, ADORA1, SLC7A5, ATCAY, TOP1, EIF4EBP1, CRY2, APOD, SPRED2, COL12A1, SPRED3, LGI1, ITPK1, LRRC7, AKIRIN2, TYRO3, ICOSL, STMN2, PRKCDBP, OPTN, TACC2, CBLN2, HIF1A, RELT, CX3CR1, FLII, PAF1, HMGB2, HMGB3, AGFG1, UBA6, NAPA, SOX6, ACAT2, SERINC5, TRP53BP2, TEK, OTUD7B, PRPS1L3, ANGPTL4, HAVCR2, MAFG, B4GAT1, PTPN2, PODXL, PTPN5, KLF10, TGFBR2, RNF207, MAFK, AFG3L2, DOCK4, RNF8, TSC1, SMARCC1, …	315	6161	18082	1.15533	1	0.49507	45.91
GOTERM_BP_ALL	GO:0001942~hair follicle development	6	1.63043	0.0325771	INHBA, SOX21, BCL2, LDB1, GNAS, MREG	315	102	18082	3.37666	1	0.497756	46.3258
GOTERM_BP_ALL	GO:2001234~negative regulation of apoptotic signaling pathway	9	2.44565	0.0328778	BID, PRELID1, HMGB2, HIF1A, NRP1, BCL2, CX3CR1, PTTG1IP, MKL1	315	213	18082	2.42549	1	0.499368	46.6383
GOTERM_BP_ALL	GO:0071822~protein complex subunit organization	35	9.51087	0.033698	BID, ACTR3B, PPP2R5A, FKBP4, BNIP3, KCNA3, NAPA, PMAIP1, CCT3, SDHAF1, TFAM, EIF4EBP1, TMEM33, TEK, LGI1, CDC42EP4, RASA1, ANGPTL4, NUP153, KCND3, STMN2, PRKAB1, STXBP3, GRHPR, OPTN, AFG3L2, SMC2, RNF8, NCK2, TSC1, SYCP3, SMARCC1, NUP205, SLAIN2, PAF1	315	1414	18082	1.42087	1	0.506457	47.4822
GOTERM_BP_ALL	GO:0022405~hair cycle process	6	1.63043	0.0337719	INHBA, SOX21, BCL2, LDB1, GNAS, MREG	315	103	18082	3.34387	1	0.505616	47.5576
GOTERM_BP_ALL	GO:0022404~molting cycle process	6	1.63043	0.0337719	INHBA, SOX21, BCL2, LDB1, GNAS, MREG	315	103	18082	3.34387	1	0.505616	47.5576
GOTERM_BP_ALL	GO:0006629~lipid metabolic process	31	8.42391	0.0338632	PTGES3, PPP2R5A, CREM, PDE3B, ACAT2, ADORA1, SEC14L2, FAR2, SLCO1A4, SERINC5, AGPAT5, SORBS1, APOD, TEK, AGK, ANGPTL4, AKT2, CEBPA, FLT1, PIK3C2A, PRKAB1, PI4KA, PNPLA2, QK, SREBF2, NAPEPLD, ST8SIA4, INPP4B, KDSR, ORMDL3, LIPE	315	1217	18082	1.4622	1	0.504964	47.6506
GOTERM_BP_ALL	GO:0000278~mitotic cell cycle	22	5.97826	0.0343225	BID, NUP153, FAM175B, USP2, CHTF8, HAUS1, BORA, RHOU, SMC2, ZFP36L1, RNF8, INHBA, EIF4EBP1, XPC, SYCP3, BCL2, CUL9, BTG3, MUS81, FBXO31, TCF19, TFDP1	315	787	18082	1.60466	1	0.50814	48.1162
GOTERM_BP_ALL	GO:1900101~regulation of endoplasmic reticulum unfolded protein response	3	0.815217	0.0344289	NCK2, TMEM33, PTPN2	315	17	18082	10.13	1	0.507642	48.2235
GOTERM_BP_ALL	GO:0020027~hemoglobin metabolic process	3	0.815217	0.0344289	INHBA, HIF1A, LDB1	315	17	18082	10.13	1	0.507642	48.2235
GOTERM_BP_ALL	GO:0042754~negative regulation of circadian rhythm	3	0.815217	0.0344289	CRY2, ADORA1, SUV39H2	315	17	18082	10.13	1	0.507642	48.2235
GOTERM_BP_ALL	GO:1904582~positive regulation of intracellular mRNA localization	2	0.543478	0.0344301	ZFP36, ZFP36L1	315	2	18082	57.4032	1	0.506066	48.2247
GOTERM_BP_ALL	GO:0044281~small molecule metabolic process	42	11.413	0.0346514	ACR, BID, PTGES3, LDHB, CREM, PDE3B, PMAIP1, COX5A, ACAT2, CBFA2T3, DTD2, SEC14L2, EDNRA, SLCO1A4, ATCAY, THTPA, SORBS1, APOD, NT5C3, PRPS1L3, PCMT1, ITPK1, NT5E, AKT2, CEBPA, MTHFSL, CARS, PTPN2, NUDT5, PRKAB1, GRHPR, SREBF2, QK, ADI1, SLC25A13, MPI, HIF1A, GNAS, MAT2B, KDSR, INPP4B, LIPE	315	1772	18082	1.36057	1	0.506759	48.4473
GOTERM_BP_ALL	GO:0042770~signal transduction in response to DNA damage	5	1.3587	0.0349778	BID, RPS6KA6, PTTG1IP, SPRED2, PMAIP1	315	71	18082	4.04248	1	0.508513	48.7737
GOTERM_BP_ALL	GO:0043488~regulation of mRNA stability	5	1.3587	0.0349778	ZFP36, ZFP36L1, CARHSP1, HNRNPR, QK	315	71	18082	4.04248	1	0.508513	48.7737
GOTERM_BP_ALL	GO:0098773~skin epidermis development	6	1.63043	0.0349936	INHBA, SOX21, BCL2, LDB1, GNAS, MREG	315	104	18082	3.31172	1	0.507105	48.7895
GOTERM_BP_ALL	GO:0044257~cellular protein catabolic process	19	5.16304	0.0354793	USP2, UBE2G2, UBA6, BNIP3, CCDC47, PMAIP1, CBFA2T3, TRIB2, RNF8, PSMF1, ARIH1, SMARCC1, CUL9, OTUD7B, PTTG1IP, FBXO31, PDCD6IP, USP42, CTSF	315	650	18082	1.67794	1	0.510443	49.2716
GOTERM_BP_ALL	GO:0044087~regulation of cellular component biogenesis	22	5.97826	0.0361952	BID, ACTR3B, STMN2, PODXL, FKBP4, LDB1, NAPA, PMAIP1, NCK2, EIF4EBP1, CBLN2, APOD, IFT46, TSC1, SLAIN2, TBC1D14, TEK, EEF2K, PDCD6IP, ORMDL3, CDC42EP4, RASA1	315	792	18082	1.59453	1	0.516012	49.9743
GOTERM_BP_ALL	GO:0006355~regulation of transcription, DNA-templated	74	20.1087	0.0361994	ZFP12, SOX21, ZFP638, WWC2, PHF20, TERF2IP, CBFA2T3, CRY2, MKL1, AKIRIN2, KDM5C, ZFP239, AKT2, ZFP36, SOX13, LDB1, SNAPC3, IRF2BP1, IFNAR1, ZFP652, NCK2, INHBA, RALGAPA1, HIF1A, SGSM1, GTF2I, ASCC3, ZFP868, FLII, GNAS, PAF1, HMGB2, CARHSP1, HMGB3, USP2, CREM, ZFP398, ZFP719, SOX6, NFYA, SEC14L2, ZFP563, TRIB2, CALCOCO1, TFAM, OTUD7B, POU3F2, THAP1, MAML3, DDX41, BRMS1L, TFDP1, ZFP251, ZBTB7B, NKR…	315	3449	18082	1.23161	1	0.514497	49.9784
GOTERM_BP_ALL	GO:0010676~positive regulation of cellular carbohydrate metabolic process	5	1.3587	0.0365476	HIF1A, SORBS1, PTPN2, PMAIP1, AKT2	315	72	18082	3.98633	1	0.516371	50.3168
GOTERM_BP_ALL	GO:1903506~regulation of nucleic acid-templated transcription	74	20.1087	0.0368195	ZFP12, SOX21, ZFP638, WWC2, PHF20, TERF2IP, CBFA2T3, CRY2, MKL1, AKIRIN2, KDM5C, ZFP239, AKT2, ZFP36, SOX13, LDB1, SNAPC3, IRF2BP1, IFNAR1, ZFP652, NCK2, INHBA, RALGAPA1, HIF1A, SGSM1, GTF2I, ASCC3, ZFP868, FLII, GNAS, PAF1, HMGB2, CARHSP1, HMGB3, USP2, CREM, ZFP398, ZFP719, SOX6, NFYA, SEC14L2, ZFP563, TRIB2, CALCOCO1, TFAM, OTUD7B, POU3F2, THAP1, MAML3, DDX41, BRMS1L, TFDP1, ZFP251, ZBTB7B, NKR…	315	3452	18082	1.23054	1	0.517481	50.5796
GOTERM_BP_ALL	GO:0051272~positive regulation of cellular component movement	15	4.07609	0.0368839	FLT1, NRP1, PODXL, TGFBR2, SUN2, RNF207, CPEB1, DOCK4, EDNRA, HIF1A, BCL2, TEK, RHOB, FBXO31, AKT2	315	472	18082	1.82425	1	0.516569	50.6417
GOTERM_BP_ALL	GO:0021543~pallium development	8	2.17391	0.0369733	HIF1A, NRP1, TSC1, CX3CR1, UBA6, POU3F2, NEUROD6, TACC2	315	179	18082	2.56551	1	0.515905	50.7277
GOTERM_BP_ALL	GO:0006796~phosphate-containing compound metabolic process	63	17.1196	0.0371579	LDHB, NRP1, PRPF4B, PPP2R5A, PDE3B, TERF2IP, COX5A, CBFA2T3, ADORA1, EDNRA, CRY2, AGPAT5, NT5C3, SPRED2, EEF2K, SPRED3, ITPK1, NT5E, AKT2, ZFP36, TYRO3, PIK3C2A, LDB1, NUDT5, PRKAB1, PI4KA, PRKCDBP, IFNAR1, NCK2, INHBA, HIF1A, MAST2, NAPEPLD, RELT, GNAS, INPP4B, CHORDC1, BID, ACR, SLC39A10, MKNK2, EPHA10, TRIB2, ZFP36L1, THTPA, SERINC5, BCL2, TEK, PRPS1L3, AGK, RASA1, HAVCR2, FLT1, PTPN2, PTPN5, …	315	2869	18082	1.26051	1	0.516164	50.9048
GOTERM_BP_ALL	GO:0009896~positive regulation of catabolic process	10	2.71739	0.0375104	ZFP36, ZFP36L1, ARIH1, PACSIN3, PTTG1IP, PNPLA2, CBFA2T3, HNRNPR, TRIB2, AKT2	315	259	18082	2.21634	1	0.518028	51.2414
GOTERM_BP_ALL	GO:1903707~negative regulation of hemopoiesis	7	1.90217	0.03772	ZFP36, ZFP36L1, HMGB3, PTPN2, LDB1, INPP4B, PAF1	315	142	18082	2.82973	1	0.518513	51.4405
GOTERM_BP_ALL	GO:0097305~response to alcohol	8	2.17391	0.037909	UNC79, INHBA, EIF4EBP1, SLC2A4, BCL2, TGFBR2, ARSA, PTCH1	315	180	18082	2.55125	1	0.518799	51.6194
GOTERM_BP_ALL	GO:0006793~phosphorus metabolic process	63	17.1196	0.0380731	LDHB, NRP1, PRPF4B, PPP2R5A, PDE3B, TERF2IP, COX5A, CBFA2T3, ADORA1, EDNRA, CRY2, AGPAT5, NT5C3, SPRED2, EEF2K, SPRED3, ITPK1, NT5E, AKT2, ZFP36, TYRO3, PIK3C2A, LDB1, NUDT5, PRKAB1, PI4KA, PRKCDBP, IFNAR1, NCK2, INHBA, HIF1A, MAST2, NAPEPLD, RELT, GNAS, INPP4B, CHORDC1, BID, ACR, SLC39A10, MKNK2, EPHA10, TRIB2, ZFP36L1, THTPA, SERINC5, BCL2, TEK, PRPS1L3, AGK, RASA1, HAVCR2, FLT1, PTPN2, PTPN5, …	315	2873	18082	1.25875	1	0.518848	51.7741
GOTERM_BP_ALL	GO:2001141~regulation of RNA biosynthetic process	74	20.1087	0.0380848	ZFP12, SOX21, ZFP638, WWC2, PHF20, TERF2IP, CBFA2T3, CRY2, MKL1, AKIRIN2, KDM5C, ZFP239, AKT2, ZFP36, SOX13, LDB1, SNAPC3, IRF2BP1, IFNAR1, ZFP652, NCK2, INHBA, RALGAPA1, HIF1A, SGSM1, GTF2I, ASCC3, ZFP868, FLII, GNAS, PAF1, HMGB2, CARHSP1, HMGB3, USP2, CREM, ZFP398, ZFP719, SOX6, NFYA, SEC14L2, ZFP563, TRIB2, CALCOCO1, TFAM, OTUD7B, POU3F2, THAP1, MAML3, DDX41, BRMS1L, TFDP1, ZFP251, ZBTB7B, NKR…	315	3458	18082	1.22841	1	0.517465	51.7852
GOTERM_BP_ALL	GO:0006470~protein dephosphorylation	9	2.44565	0.0401674	CRY2, DUSP26, TSC1, PPP2R5A, PTPN2, SLC39A10, PTPN5, BCL2, ADORA1	315	222	18082	2.32716	1	0.535192	53.7091
GOTERM_BP_ALL	GO:0071417~cellular response to organonitrogen compound	16	4.34783	0.0414808	SLC5A5, PTPN2, KLF10, PDE3B, CPEB1, SESN1, ZFP36L1, EIF4EBP1, SORBS1, SLC2A4, TSC1, SMARCC1, EEF2K, GNAS, LEPROT, AKT2	315	524	18082	1.75277	1	0.545426	54.8848
GOTERM_BP_ALL	GO:0048754~branching morphogenesis of an epithelial tube	8	2.17391	0.0418792	EDNRA, FLT1, NRP1, SALL1, BCL2, TGFBR2, TEK, PTCH1	315	184	18082	2.49579	1	0.547423	55.2358
GOTERM_BP_ALL	GO:0043604~amide biosynthetic process	22	5.97826	0.0425844	ZFP36, CEBPA, CARS, CPEB1, HNRNPR, CAPRIN1, QK, ZFP36L1, NCK2, EIF4EBP1, EIF3B, SLC25A13, DHX29, MPV17L2, TSC1, GFM1, ST8SIA4, EIF4A1, EEF2K, UNK, ORMDL3, AGK	315	806	18082	1.56684	1	0.552055	55.8508
GOTERM_BP_ALL	GO:0008037~cell recognition	7	1.90217	0.0434382	ACR, HAVCR2, NCK2, NRP1, ARSA, NECTIN4, CCT3	315	147	18082	2.73348	1	0.557868	56.5846
GOTERM_BP_ALL	GO:0090150~establishment of protein localization to membrane	10	2.71739	0.0434677	BID, GDI1, SORBS1, PPP2R5A, TIMM9, PTCH1, PMAIP1, OPTN, ADORA1, AKT2	315	266	18082	2.15801	1	0.556624	56.6097
GOTERM_BP_ALL	GO:0021537~telencephalon development	10	2.71739	0.0439035	INHBA, HIF1A, NRP1, TSC1, SALL1, CX3CR1, UBA6, POU3F2, NEUROD6, TACC2	315	267	18082	2.14993	1	0.558818	56.9796
GOTERM_BP_ALL	GO:0009628~response to abiotic stimulus	29	7.88043	0.0439374	TXNIP, FLT1, FAM175B, USP2, TGFBR2, BNIP3, PMAIP1, CPEB1, CBFA2T3, ADORA1, SUV39H2, ZFP36L1, RNF8, EDNRA, RBM4B, EIF4EBP1, HIF1A, CRY2, XPC, SLC2A4, TSC1, TRP53BP2, BCL2, TEK, ARSA, EEF2K, RHOB, PTCH1, ANGPTL4	315	1148	18082	1.45008	1	0.55762	57.0083
GOTERM_BP_ALL	GO:0051893~regulation of focal adhesion assembly	4	1.08696	0.0455156	TSC1, APOD, LDB1, TEK	315	46	18082	4.99158	1	0.569205	58.3222
GOTERM_BP_ALL	GO:0090109~regulation of cell-substrate junction assembly	4	1.08696	0.0455156	TSC1, APOD, LDB1, TEK	315	46	18082	4.99158	1	0.569205	58.3222
GOTERM_BP_ALL	GO:0090199~regulation of release of cytochrome c from mitochondria	4	1.08696	0.0455156	BID, PRELID1, BNIP3, PMAIP1	315	46	18082	4.99158	1	0.569205	58.3222
GOTERM_BP_ALL	GO:0048010~vascular endothelial growth factor receptor signaling pathway	4	1.08696	0.0455156	HIF1A, FLT1, NRP1, TEK	315	46	18082	4.99158	1	0.569205	58.3222
GOTERM_BP_ALL	GO:2001242~regulation of intrinsic apoptotic signaling pathway	7	1.90217	0.0458695	BID, NCK2, HIF1A, PTPN2, BCL2, PTTG1IP, PMAIP1	315	149	18082	2.69679	1	0.570605	58.6116
GOTERM_BP_ALL	GO:0019637~organophosphate metabolic process	25	6.79348	0.0459149	BID, ACR, LDHB, PDE3B, CBFA2T3, COX5A, EDNRA, SERINC5, THTPA, AGPAT5, NT5C3, TEK, PRPS1L3, ITPK1, NT5E, FLT1, PIK3C2A, NUDT5, PI4KA, NAPEPLD, SLC25A13, MPI, HIF1A, GNAS, INPP4B	315	957	18082	1.49956	1	0.5695	58.6485
GOTERM_BP_ALL	GO:0019219~regulation of nucleobase-containing compound metabolic process	82	22.2826	0.0459863	ZFP12, SOX21, ZFP638, WWC2, PHF20, TERF2IP, CCT3, CBFA2T3, EDNRA, CRY2, MKL1, KDM5C, AKIRIN2, ZFP239, AKT2, ZFP36, SOX13, CHTF8, LDB1, SNAPC3, IRF2BP1, HNRNPR, IFNAR1, ZFP652, NCK2, INHBA, RALGAPA1, HIF1A, SGSM1, GTF2I, ASCC3, ZFP868, FLII, GNAS, PAF1, ACR, HMGB2, CARHSP1, HMGB3, USP2, CREM, ZFP398, ZFP719, SOX6, NFYA, SEC14L2, ZFP563, TRIB2, CALCOCO1, ZFP36L1, TFAM, OTUD7B, THAP1, POU3F2, MAML3,…	315	3924	18082	1.19956	1	0.568612	58.7067
GOTERM_BP_ALL	GO:0005996~monosaccharide metabolic process	9	2.44565	0.0470964	HIF1A, MPI, APOD, SORBS1, PTPN2, CREM, NUDT5, PMAIP1, AKT2	315	229	18082	2.25602	1	0.576024	59.6001
GOTERM_BP_ALL	GO:1903708~positive regulation of hemopoiesis	8	2.17391	0.0471892	ZFP36L1, INHBA, HMGB2, HIF1A, FLT1, KLF10, TGFBR2, GNAS	315	189	18082	2.42976	1	0.5753	59.674
GOTERM_BP_ALL	GO:0009719~response to endogenous stimulus	38	10.3261	0.0473053	ACR, PTGES3, SLC5A5, HMGB2, CREM, FKBP4, PDE3B, SOX6, CPEB1, SESN1, CALCOCO1, EDNRA, ZFP36L1, EIF4EBP1, CRY2, SORBS1, SLC2A4, BCL2, TEK, MUS81, EEF2K, LEPROT, RASA1, AKT2, TXNIP, ZFP36, KCND3, STMN2, PTPN2, KLF10, TGFBR2, STXBP3, SREBF2, INHBA, TSC1, SMARCC1, CX3CR1, GNAS	315	1608	18082	1.35654	1	0.574764	59.7662
GOTERM_BP_ALL	GO:0060341~regulation of cellular localization	23	6.25	0.0476071	ZFP36, GDI1, NUP153, PPP2R5A, PTPN5, UBE2G2, NAPA, CCT3, PMAIP1, RHOU, SREBF2, ZFP36L1, EDNRA, HIF1A, APOD, SORBS1, BCL2, TEK, OTUD7B, SLMO1, INPP4B, LEPROT, AKT2	315	864	18082	1.52809	1	0.575688	60.005
GOTERM_BP_ALL	GO:0035137~hindlimb morphogenesis	4	1.08696	0.0480155	SALL1, AFF3, GNAS, PTCH1	315	47	18082	4.88538	1	0.577432	60.3259
GOTERM_BP_ALL	GO:0046902~regulation of mitochondrial membrane permeability	4	1.08696	0.0480155	BID, BCL2, BNIP3, PMAIP1	315	47	18082	4.88538	1	0.577432	60.3259
GOTERM_BP_ALL	GO:0050790~regulation of catalytic activity	39	10.5978	0.0486309	ACR, BID, HMGB2, SLC39A10, PPP2R5A, APH1C, PMAIP1, ADORA1, TRIB2, SERINC5, CRY2, BCL2, TBC1D14, TEK, SPRED2, SPRED3, MKL1, AKIRIN2, RASA1, ANGPTL4, AKT2, ZFP36, FLT1, PTPN2, LDB1, CHTF8, PTPN5, TGFBR2, PRKAB1, HNRNPR, PRELID1, RALGAPA1, SGSM1, HIF1A, DUSP26, TSC1, FBXO31, GNAS, CHORDC1	315	1662	18082	1.34701	1	0.580751	60.8051
GOTERM_BP_ALL	GO:0043487~regulation of RNA stability	5	1.3587	0.0486584	ZFP36, ZFP36L1, CARHSP1, HNRNPR, QK	315	79	18082	3.63311	1	0.57953	60.8263
GOTERM_BP_ALL	GO:1902105~regulation of leukocyte differentiation	10	2.71739	0.0494	ZBTB7B, ZFP36L1, PRELID1, HMGB3, SOX13, PTPN2, KLF10, TGFBR2, GNAS, INPP4B	315	273	18082	2.10268	1	0.583759	61.3961
GOTERM_BP_ALL	GO:0009790~embryo development	29	7.88043	0.0494991	NRP1, SOX6, EDNRA, ZFP36L1, TOP1, TRP53BP2, COL12A1, ITPK1, RASA1, AKIRIN2, SLC39A1, CEBPA, MAFG, FLT1, LDB1, TGFBR2, CCDC47, AFF3, RPS6KA6, INHBA, HBA-A2, HIF1A, TSC1, GTF2I, SLC6A8, SALL1, GNAS, PTCH1, PAF1	315	1161	18082	1.43384	1	0.583087	61.4716
GOTERM_BP_ALL	GO:0051248~negative regulation of protein metabolic process	26	7.06522	0.0495234	UBE2G2, CPEB1, ITM2B, TRIB2, ZFP36L1, PSMF1, EIF4EBP1, CRY2, SPRED2, SPRED3, UNK, MKL1, AKT2, ZFP36, PTPN2, PTPN5, HNRNPR, CAPRIN1, QK, RPS6KA6, NCK2, DUSP26, TSC1, SMARCC1, FBXO31, CHORDC1	315	1014	18082	1.47188	1	0.581854	61.4901
GOTERM_BP_ALL	GO:1903391~regulation of adherens junction organization	4	1.08696	0.0505815	TSC1, APOD, LDB1, TEK	315	48	18082	4.7836	1	0.58836	62.2876
GOTERM_BP_ALL	GO:0045604~regulation of epidermal cell differentiation	4	1.08696	0.0505815	ZFP36, ZFP36L1, MAFG, PTCH1	315	48	18082	4.7836	1	0.58836	62.2876
GOTERM_BP_ALL	GO:0070723~response to cholesterol	3	0.815217	0.050814	INHBA, TGFBR2, PTCH1	315	21	18082	8.20045	1	0.588672	62.4608
GOTERM_BP_ALL	GO:0007289~spermatid nucleus differentiation	3	0.815217	0.050814	HMGB2, SYCP3, AGFG1	315	21	18082	8.20045	1	0.588672	62.4608
GOTERM_BP_ALL	GO:0045648~positive regulation of erythrocyte differentiation	3	0.815217	0.050814	INHBA, HMGB2, HIF1A	315	21	18082	8.20045	1	0.588672	62.4608
GOTERM_BP_ALL	GO:0043153~entrainment of circadian clock by photoperiod	3	0.815217	0.050814	RBM4B, CRY2, USP2	315	21	18082	8.20045	1	0.588672	62.4608
GOTERM_BP_ALL	GO:1904580~regulation of intracellular mRNA localization	2	0.543478	0.0511994	ZFP36, ZFP36L1	315	3	18082	38.2688	1	0.590104	62.7461
GOTERM_BP_ALL	GO:0042633~hair cycle	6	1.63043	0.0517882	INHBA, SOX21, BCL2, LDB1, GNAS, MREG	315	116	18082	2.96913	1	0.593	63.178
GOTERM_BP_ALL	GO:0042303~molting cycle	6	1.63043	0.0517882	INHBA, SOX21, BCL2, LDB1, GNAS, MREG	315	116	18082	2.96913	1	0.593	63.178
GOTERM_BP_ALL	GO:0042552~myelination	6	1.63043	0.0517882	SERINC5, TSC1, POU3F2, AFG3L2, AKT2, QK	315	116	18082	2.96913	1	0.593	63.178
GOTERM_BP_ALL	GO:0097191~extrinsic apoptotic signaling pathway	9	2.44565	0.0521497	BID, INHBA, HMGB2, NRP1, BCL2, CX3CR1, MKNK2, PMAIP1, ITM2B	315	234	18082	2.20781	1	0.59422	63.4409
GOTERM_BP_ALL	GO:0045333~cellular respiration	7	1.90217	0.0523125	BID, PRELID1, HIF1A, SLC25A13, BNIP3, COX5A, CBFA2T3	315	154	18082	2.60924	1	0.594003	63.5587
GOTERM_BP_ALL	GO:0097192~extrinsic apoptotic signaling pathway in absence of ligand	5	1.3587	0.0524786	INHBA, BCL2, CX3CR1, MKNK2, ITM2B	315	81	18082	3.54341	1	0.593812	63.6785
GOTERM_BP_ALL	GO:0038034~signal transduction in absence of ligand	5	1.3587	0.0524786	INHBA, BCL2, CX3CR1, MKNK2, ITM2B	315	81	18082	3.54341	1	0.593812	63.6785
GOTERM_BP_ALL	GO:0006915~apoptotic process	41	11.1413	0.0537951	BID, HMGB2, NRP1, FAM175B, SLC39A10, MKNK2, BNIP3, CAAP1, PMAIP1, ITM2B, ADORA1, EDNRA, ZFP36L1, ATCAY, TRP53BP2, BCL2, TEK, EEF2K, RHOB, PCMT1, MKL1, RASA1, ANGPTL4, TFDP1, AKT2, TXNIP, ZFP36, TYRO3, PTPN2, TGFBR2, OPTN, QK, INHBA, PRELID1, NCK2, HIF1A, RELT, SYCP3, CX3CR1, PTTG1IP, PDCD6IP	315	1779	18082	1.32295	1	0.601761	64.615
GOTERM_BP_ALL	GO:0030155~regulation of cell adhesion	18	4.8913	0.054142	ZBTB7B, HAVCR2, ICOSL, SOX13, PTPN2, LDB1, PODXL, TGFBR2, PDE3B, CYTH3, NCK2, PRELID1, APOD, TSC1, DUSP26, BCL2, TEK, RASA1	315	639	18082	1.61699	1	0.602808	64.858
GOTERM_BP_ALL	GO:1901564~organonitrogen compound metabolic process	46	12.5	0.0543986	ACR, BID, LDHB, SLC5A5, CREM, PDE3B, CPEB1, COX5A, CBFA2T3, DTD2, EDNRA, ZFP36L1, ATCAY, EIF4EBP1, SERINC5, THTPA, EIF3B, MPV17L2, GFM1, NT5C3, EEF2K, PRPS1L3, PCMT1, UNK, NT5E, AGK, CEBPA, ZFP36, MTHFSL, CARS, NUDT5, HNRNPR, CAPRIN1, QK, ADI1, NCK2, HIF1A, SLC25A13, MPI, DHX29, TSC1, ST8SIA4, EIF4A1, GNAS, KDSR, ORMDL3	315	2039	18082	1.29502	1	0.603221	65.0367
GOTERM_BP_ALL	GO:0072091~regulation of stem cell proliferation	5	1.3587	0.0544484	ZFP36L1, HMGB2, HIF1A, CX3CR1, NFYA	315	82	18082	3.50019	1	0.6022	65.0712
GOTERM_BP_ALL	GO:1903955~positive regulation of protein targeting to mitochondrion	5	1.3587	0.0544484	PTPN5, SLMO1, LEPROT, RHOU, SREBF2	315	82	18082	3.50019	1	0.6022	65.0712
GOTERM_BP_ALL	GO:0007272~ensheathment of neurons	6	1.63043	0.0549744	SERINC5, TSC1, POU3F2, AFG3L2, AKT2, QK	315	118	18082	2.91881	1	0.604466	65.4345
GOTERM_BP_ALL	GO:0008366~axon ensheathment	6	1.63043	0.0549744	SERINC5, TSC1, POU3F2, AFG3L2, AKT2, QK	315	118	18082	2.91881	1	0.604466	65.4345
GOTERM_BP_ALL	GO:0006606~protein import into nucleus	10	2.71739	0.0551864	TXNIP, NUP153, CRY2, APOD, PTPN5, NUP205, TEK, PTTG1IP, IPO8, KPNA1	315	279	18082	2.05746	1	0.604563	65.5799
GOTERM_BP_ALL	GO:0044744~protein targeting to nucleus	10	2.71739	0.0551864	TXNIP, NUP153, CRY2, APOD, PTPN5, NUP205, TEK, PTTG1IP, IPO8, KPNA1	315	279	18082	2.05746	1	0.604563	65.5799
GOTERM_BP_ALL	GO:1902593~single-organism nuclear import	10	2.71739	0.0551864	TXNIP, NUP153, CRY2, APOD, PTPN5, NUP205, TEK, PTTG1IP, IPO8, KPNA1	315	279	18082	2.05746	1	0.604563	65.5799
GOTERM_BP_ALL	GO:0035306~positive regulation of dephosphorylation	4	1.08696	0.0559089	DUSP26, PPP2R5A, SLC39A10, ADORA1	315	50	18082	4.59225	1	0.608124	66.071
GOTERM_BP_ALL	GO:0061077~chaperone-mediated protein folding	4	1.08696	0.0559089	PTGES3, FKBP4, CHORDC1, FKBP11	315	50	18082	4.59225	1	0.608124	66.071
GOTERM_BP_ALL	GO:0045834~positive regulation of lipid metabolic process	7	1.90217	0.0564301	FLT1, SORBS1, TEK, PNPLA2, SEC14L2, ANGPTL4, AKT2	315	157	18082	2.55938	1	0.610284	66.4212
GOTERM_BP_ALL	GO:0021987~cerebral cortex development	6	1.63043	0.0566092	HIF1A, NRP1, TSC1, CX3CR1, POU3F2, TACC2	315	119	18082	2.89428	1	0.610139	66.5407
GOTERM_BP_ALL	GO:0051249~regulation of lymphocyte activation	13	3.53261	0.0567867	HAVCR2, ZBTB7B, TYRO3, ICOSL, HMGB3, SOX13, SLC39A10, PTPN2, TGFBR2, ZFP36L1, PRELID1, NCK2, BCL2	315	412	18082	1.81127	1	0.609985	66.6588
GOTERM_BP_ALL	GO:0051170~nuclear import	10	2.71739	0.0573808	TXNIP, NUP153, CRY2, APOD, PTPN5, NUP205, TEK, PTTG1IP, IPO8, KPNA1	315	281	18082	2.04282	1	0.612589	67.0512
GOTERM_BP_ALL	GO:0033554~cellular response to stress	39	10.5978	0.0580064	BID, TMX1, FAM175B, UBE2G2, BNIP3, PMAIP1, TERF2IP, CPEB1, ZFP36L1, EIF4EBP1, SLC2A4, APOD, SLC35B3, TMEM33, BCL2, MUS81, EEF2K, SPRED2, RHOB, ANGPTL4, ZFP36, PTPN2, PIK3C2A, KLF10, ZBTB40, CCDC47, OPTN, SUV39H2, SREBF2, RNF8, RPS6KA6, NCK2, XPC, HIF1A, SYCP3, ASCC3, PTTG1IP, FBXO31, CHORDC1	315	1690	18082	1.32469	1	0.615366	67.4596
GOTERM_BP_ALL	GO:0051253~negative regulation of RNA metabolic process	31	8.42391	0.0588212	ZFP12, HMGB2, USP2, CREM, WWC2, SOX6, CBFA2T3, CRY2, OTUD7B, BRMS1L, AKIRIN2, KDM5C, AKT2, NKRF, CEBPA, ZFP36, TXNIP, PTPN2, KLF10, LDB1, IRF2BP1, SUV39H2, SREBF2, RNF8, NCK2, HIF1A, DUSP26, SRSF7, SALL1, PTCH1, PAF1	315	1283	18082	1.38698	1	0.619326	67.9844
GOTERM_BP_ALL	GO:0032845~negative regulation of homeostatic process	8	2.17391	0.0590477	EDNRA, ZFP36, ZFP36L1, BCL2, LDB1, GNAS, TERF2IP, ADORA1	315	199	18082	2.30767	1	0.619462	68.1288
GOTERM_BP_ALL	GO:0060562~epithelial tube morphogenesis	12	3.26087	0.059074	EDNRA, HIF1A, FLT1, NRP1, TSC1, SALL1, BCL2, PODXL, TGFBR2, TEK, RHOB, PTCH1	315	370	18082	1.86172	1	0.618316	68.1455
GOTERM_BP_ALL	GO:0048545~response to steroid hormone	12	3.26087	0.059074	ACR, PTGES3, ZFP36, ZFP36L1, TXNIP, EIF4EBP1, HMGB2, CRY2, BCL2, FKBP4, TGFBR2, CALCOCO1	315	370	18082	1.86172	1	0.618316	68.1455
GOTERM_BP_ALL	GO:0043066~negative regulation of apoptotic process	24	6.52174	0.0596746	BID, TYRO3, HMGB2, NRP1, FAM175B, SLC39A10, BNIP3, OPTN, ADORA1, QK, EDNRA, PRELID1, HIF1A, SYCP3, BCL2, CX3CR1, TEK, PTTG1IP, EEF2K, PCMT1, MKL1, RASA1, ANGPTL4, AKT2	315	936	18082	1.47188	1	0.62084	68.5254
GOTERM_BP_ALL	GO:0032270~positive regulation of cellular protein metabolic process	32	8.69565	0.0597358	BID, NRP1, SLC39A10, PPP2R5A, PMAIP1, CPEB1, TERF2IP, CBFA2T3, ADORA1, TRIB2, EDNRA, ARIH1, MPV17L2, PACSIN3, BCL2, TEK, AKIRIN2, RASA1, AKT2, HAVCR2, FLT1, PTPN5, TGFBR2, PRKCDBP, INHBA, PRELID1, NCK2, DUSP26, RELT, PTTG1IP, GNAS, PAF1	315	1334	18082	1.37699	1	0.619923	68.5638
GOTERM_BP_ALL	GO:0036314~response to sterol	3	0.815217	0.0598576	INHBA, TGFBR2, PTCH1	315	23	18082	7.48737	1	0.619394	68.6402
GOTERM_BP_ALL	GO:0097345~mitochondrial outer membrane permeabilization	3	0.815217	0.0598576	BID, BNIP3, PMAIP1	315	23	18082	7.48737	1	0.619394	68.6402
GOTERM_BP_ALL	GO:0048193~Golgi vesicle transport	8	2.17391	0.0603625	COG6, RABIF, TRAPPC8, TBC1D14, USO1, CYTH3, OPTN, TMED9	315	200	18082	2.29613	1	0.621283	68.9552
GOTERM_BP_ALL	GO:0008219~cell death	45	12.2283	0.0603865	BID, PTGES3, HMGB2, NRP1, FAM175B, SLC39A10, MKNK2, BNIP3, CAAP1, PMAIP1, ITM2B, ADORA1, EDNRA, ZFP36L1, ATCAY, TRP53BP2, BCL2, TEK, TMEM123, EEF2K, RHOB, PCMT1, MKL1, RASA1, ANGPTL4, TFDP1, AKT2, TXNIP, ZFP36, TYRO3, PTPN2, PTPN5, TGFBR2, OPTN, QK, NCK2, INHBA, PRELID1, HIF1A, TSC1, RELT, SYCP3, CX3CR1, PTTG1IP, PDCD6IP	315	2003	18082	1.28964	1	0.620141	68.97
GOTERM_BP_ALL	GO:0060322~head development	21	5.70652	0.0606435	BID, TYRO3, NRP1, LDB1, TGFBR2, UBA6, NAPA, STXBP3, TACC2, EDNRA, INHBA, HIF1A, APOD, TSC1, BCL2, SALL1, CX3CR1, POU3F2, PTCH1, MKL1, NEUROD6	315	791	18082	1.52398	1	0.620465	69.1291
GOTERM_BP_ALL	GO:0050789~regulation of biological process	212	57.6087	0.0615542	ZFP638, PPP2R5A, CCT3, ADORA1, ATCAY, CRY2, APOD, CUL9, LRRC7, TYRO3, ICOSL, PRKCDBP, OPTN, RIC8B, RND3, NAPEPLD, ASCC3, CX3CR1, FLII, CHORDC1, ACR, TMX1, TPST2, ACAT2, ARIH1, TRP53BP2, MAML3, IL1RAPL2, CDC42EP4, NKRF, KLF10, SREK1, TGFBR2, RNF207, AFG3L2, RNF8, SRSF7, DUSP26, GRK4, TCF19, NRP1, UBE2G2, CRCP, BNIP3, PHF20, CPEB1, TERF2IP, FAM195B, EDNRA, RBM4B, WDR36, SLC24A2, EEF2K, ARL5C, NT5E,…	315	11372	18082	1.07013	1	0.624839	69.6866
GOTERM_BP_ALL	GO:0007420~brain development	20	5.43478	0.0615679	BID, TYRO3, NRP1, LDB1, TGFBR2, UBA6, NAPA, STXBP3, TACC2, INHBA, HIF1A, APOD, TSC1, BCL2, SALL1, CX3CR1, POU3F2, PTCH1, NEUROD6, MKL1	315	745	18082	1.54102	1	0.623645	69.6949
GOTERM_BP_ALL	GO:0044248~cellular catabolic process	33	8.96739	0.0618393	USP2, UBE2G2, BNIP3, PDE3B, UBA6, PMAIP1, CBFA2T3, ACAT2, DTD2, TRIB2, ZFP36L1, PSMF1, ARIH1, PACSIN3, CUL9, MUS81, OTUD7B, NT5E, AKT2, ZFP36, NUDT5, CCDC47, PNPLA2, HNRNPR, RNF8, NAPEPLD, SMARCC1, PTTG1IP, FBXO31, PDCD6IP, USP42, LIPE, CTSF	315	1387	18082	1.36576	1	0.62404	69.8591
GOTERM_BP_ALL	GO:2001236~regulation of extrinsic apoptotic signaling pathway	7	1.90217	0.0622159	BID, INHBA, HMGB2, NRP1, BCL2, CX3CR1, PMAIP1	315	161	18082	2.49579	1	0.625076	70.0857
GOTERM_BP_ALL	GO:0071495~cellular response to endogenous stimulus	29	7.88043	0.0623494	PTGES3, SLC5A5, FKBP4, PDE3B, CPEB1, SOX6, SESN1, CALCOCO1, ZFP36L1, EIF4EBP1, CRY2, SLC2A4, SORBS1, MUS81, EEF2K, LEPROT, RASA1, AKT2, ZFP36, KCND3, STMN2, PTPN2, KLF10, TGFBR2, INHBA, TSC1, SMARCC1, CX3CR1, GNAS	315	1189	18082	1.40008	1	0.624624	70.1656
GOTERM_BP_ALL	GO:0007275~multicellular organism development	104	28.2609	0.0623995	PDE3B, SLC7A5, TOP1, ATCAY, EIF4EBP1, APOD, SPRED2, SPRED3, COL12A1, LGI1, ITPK1, LRRC7, AKIRIN2, TYRO3, ICOSL, STMN2, TACC2, HIF1A, CBLN2, RELT, CX3CR1, FLII, PAF1, HMGB2, HMGB3, AGFG1, UBA6, NAPA, SOX6, SERINC5, TRP53BP2, TEK, PRPS1L3, ANGPTL4, MAFG, HAVCR2, B4GAT1, PTPN2, PODXL, PTPN5, KLF10, TGFBR2, MAFK, AFG3L2, RNF8, TSC1, SALL1, SMARCC1, FBXO31, PTGES3, NRP1, SOX21, CPEB1, CBFA2T3, FAM195B…	315	5195	18082	1.14917	1	0.623667	70.1955
GOTERM_BP_ALL	GO:0007049~cell cycle	34	9.23913	0.0625847	BID, FAM175B, USP2, BORA, HAUS1, CPEB1, RHOU, ZFP36L1, EIF4EBP1, TRP53BP2, BCL2, CUL9, MUS81, TUBB5, RHOB, THAP1, TFDP1, TXNIP, CEBPA, NUP153, CHTF8, SMC2, SUV39H2, TACC2, RNF8, INHBA, XPC, SYCP3, BTG3, FBXO31, TCF19, PTCH1, PDCD6IP, CHORDC1	315	1440	18082	1.35535	1	0.623536	70.3059
GOTERM_BP_ALL	GO:0006665~sphingolipid metabolic process	6	1.63043	0.0634257	SERINC5, CREM, ST8SIA4, KDSR, ORMDL3, AGK	315	123	18082	2.80015	1	0.627355	70.8024
GOTERM_BP_ALL	GO:0051345~positive regulation of hydrolase activity	14	3.80435	0.0636715	BID, HMGB2, FLT1, SLC39A10, PMAIP1, PRELID1, RALGAPA1, SGSM1, TSC1, TBC1D14, GNAS, AKIRIN2, RASA1, AKT2	315	466	18082	1.72456	1	0.627577	70.9461
GOTERM_BP_ALL	GO:0007346~regulation of mitotic cell cycle	13	3.53261	0.063675	ZFP36L1, BID, EIF4EBP1, XPC, USP2, CUL9, BCL2, BORA, BTG3, MUS81, FBXO31, THAP1, PTCH1	315	420	18082	1.77676	1	0.626353	70.9481
GOTERM_BP_ALL	GO:0071705~nitrogen compound transport	19	5.16304	0.0639382	ZFP36, NUP153, PDE3B, STXBP3, PARP11, CPEB1, SLC7A5, ADORA1, QK, ZFP36L1, EDNRA, SLC17A5, SERINC5, HIF1A, SLC25A13, SRSF7, TSC1, SLC6A8, THOC3	315	700	18082	1.55809	1	0.626681	71.1012
GOTERM_BP_ALL	GO:0090559~regulation of membrane permeability	4	1.08696	0.0643772	BID, BCL2, BNIP3, PMAIP1	315	53	18082	4.33232	1	0.628047	71.3548
GOTERM_BP_ALL	GO:0048008~platelet-derived growth factor receptor signaling pathway	4	1.08696	0.0643772	TXNIP, NRP1, APOD, PTPN2	315	53	18082	4.33232	1	0.628047	71.3548
GOTERM_BP_ALL	GO:0009648~photoperiodism	3	0.815217	0.0645708	RBM4B, CRY2, USP2	315	24	18082	7.1754	1	0.627957	71.4659
GOTERM_BP_ALL	GO:0032502~developmental process	118	32.0652	0.0646409	PDE3B, SLC7A5, ATCAY, TOP1, EIF4EBP1, APOD, SPRED2, COL12A1, SPRED3, LGI1, ITPK1, LRRC7, AKIRIN2, TYRO3, ICOSL, STMN2, TACC2, HIF1A, CBLN2, NAPEPLD, SYCP3, RELT, CX3CR1, FLII, PAF1, HMGB2, HMGB3, AGFG1, UBA6, NAPA, SOX6, SERINC5, TRP53BP2, TEK, PRPS1L3, CDC42EP4, ANGPTL4, TFDP1, HAVCR2, MAFG, B4GAT1, PTPN2, PODXL, PTPN5, KLF10, TGFBR2, MAFK, AFG3L2, RNF8, TSC1, SALL1, SMARCC1, FBXO31, PTGES3, NRP…	315	5983	18082	1.13214	1	0.627142	71.5061
GOTERM_BP_ALL	GO:0072521~purine-containing compound metabolic process	15	4.07609	0.0649188	BID, ACR, NUDT5, PDE3B, COX5A, CBFA2T3, EDNRA, HIF1A, MPI, SLC25A13, NT5C3, PRPS1L3, GNAS, PCMT1, NT5E	315	513	18082	1.67846	1	0.627549	71.6646
GOTERM_BP_ALL	GO:0044765~single-organism transport	66	17.9348	0.0651053	SLC5A5, SLC45A4, PDE3B, ADORA1, SLC7A5, EDNRA, CRY2, APOD, SLC2A4, PACSIN3, SLC24A2, TIMM9, SLMO1, AKT2, TYRO3, KCND3, SLC12A9, PIK3C2A, TMEM167B, TMEM38A, STXBP3, IPO8, OPTN, IFNAR1, INHBA, HIF1A, NUP205, USO1, GNAS, PDCD6IP, KPNA1, ARFGAP3, SLC39A10, FKBP4, KCNA3, NAPA, ATP6V1G2, MREG, ACAT2, SLCO1A4, SERINC5, IFT46, SORBS1, SLC35B3, BCL2, TEK, RASA1, SLC39A1, TXNIP, HAVCR2, GDI1, CNNM4, NUP153…	315	3128	18082	1.21119	1	0.627421	71.7707
GOTERM_BP_ALL	GO:0045619~regulation of lymphocyte differentiation	7	1.90217	0.0652357	ZBTB7B, ZFP36L1, PRELID1, HMGB3, SOX13, PTPN2, TGFBR2	315	163	18082	2.46517	1	0.626966	71.8445
GOTERM_BP_ALL	GO:0046128~purine ribonucleoside metabolic process	10	2.71739	0.065795	BID, HIF1A, SLC25A13, MPI, NT5C3, NUDT5, PCMT1, COX5A, CBFA2T3, NT5E	315	289	18082	1.98627	1	0.629003	72.1594
GOTERM_BP_ALL	GO:0009116~nucleoside metabolic process	11	2.98913	0.0662512	BID, HIF1A, SLC25A13, MPI, NT5C3, NUDT5, PRPS1L3, PCMT1, COX5A, CBFA2T3, NT5E	315	333	18082	1.8962	1	0.630426	72.4137
GOTERM_BP_ALL	GO:0009267~cellular response to starvation	6	1.63043	0.0669998	PIK3C2A, KLF10, BCL2, PMAIP1, ANGPTL4, SREBF2	315	125	18082	2.75535	1	0.633501	72.8263
GOTERM_BP_ALL	GO:1903313~positive regulation of mRNA metabolic process	4	1.08696	0.067324	ZFP36, ZFP36L1, PAF1, HNRNPR	315	54	18082	4.25209	1	0.63414	73.0031
GOTERM_BP_ALL	GO:1903899~positive regulation of PERK-mediated unfolded protein response	2	0.543478	0.0676783	TMEM33, PTPN2	315	4	18082	28.7016	1	0.634944	73.1951
GOTERM_BP_ALL	GO:0044085~cellular component biogenesis	57	15.4891	0.0676908	FAM175B, PMAIP1, CPEB1, CCT3, EIF4EBP1, WDR36, APOD, TBC1D14, EEF2K, TUBB5, LGI1, MDN1, KCND3, STMN2, LDB1, PRKAB1, STXBP3, OPTN, GRHPR, RCL1, NCK2, CBLN2, SYCP3, TRAPPC8, NUP205, ORMDL3, PAF1, PDCD6IP, BID, SHROOM1, AGFG1, ACTR3B, FKBP4, HAUS1, KCNA3, NAPA, SDHAF1, TFAM, EIF3B, IFT46, MPV17L2, SORBS1, TMEM33, BCL2, TEK, NSUN3, CDC42EP4, RASA1, ANGPTL4, TBL3, NUP153, PODXL, AFG3L2, MPI, TSC1, SLA…	315	2654	18082	1.23285	1	0.633822	73.2019
GOTERM_BP_ALL	GO:0045944~positive regulation of transcription from RNA polymerase II promoter	26	7.06522	0.0678697	HMGB2, CREM, NFYA, SOX6, CALCOCO1, TFAM, POU3F2, MAML3, DDX41, MKL1, AKIRIN2, AKT2, TFDP1, ZBTB7B, CEBPA, LDB1, SREBF2, INHBA, NCK2, SGSM1, HIF1A, SMARCC1, SALL1, ZFP143, PAF1, NEUROD6	315	1049	18082	1.42277	1	0.633639	73.2983
GOTERM_BP_ALL	GO:0043069~negative regulation of programmed cell death	24	6.52174	0.0678893	BID, TYRO3, HMGB2, NRP1, FAM175B, SLC39A10, BNIP3, OPTN, ADORA1, QK, EDNRA, PRELID1, HIF1A, SYCP3, BCL2, CX3CR1, TEK, PTTG1IP, EEF2K, PCMT1, MKL1, RASA1, ANGPTL4, AKT2	315	951	18082	1.44866	1	0.632564	73.3088
GOTERM_BP_ALL	GO:0009161~ribonucleoside monophosphate metabolic process	9	2.44565	0.0682029	BID, HIF1A, SLC25A13, MPI, NUDT5, PRPS1L3, COX5A, CBFA2T3, NT5E	315	248	18082	2.08318	1	0.63314	73.4771
GOTERM_BP_ALL	GO:0002573~myeloid leukocyte differentiation	8	2.17391	0.0682685	CEBPA, ZFP36L1, PTPN2, KLF10, TGFBR2, GNAS, INPP4B, CBFA2T3	315	206	18082	2.22925	1	0.632329	73.5121
GOTERM_BP_ALL	GO:0050794~regulation of cellular process	203	55.163	0.068621	ZFP638, PPP2R5A, CCT3, ADORA1, ATCAY, CRY2, APOD, CUL9, LRRC7, TYRO3, ICOSL, PRKCDBP, OPTN, RIC8B, RND3, ASCC3, CX3CR1, FLII, CHORDC1, ACR, TMX1, ARIH1, TRP53BP2, MAML3, IL1RAPL2, CDC42EP4, NKRF, KLF10, SREK1, TGFBR2, RNF207, RNF8, SRSF7, DUSP26, GRK4, NRP1, UBE2G2, CRCP, BNIP3, PHF20, CPEB1, TERF2IP, FAM195B, EDNRA, RBM4B, WDR36, SLC24A2, EEF2K, ARL5C, ZFP239, FMNL1, ZFP36, PIK3C2A, SNAPC3, PI4K…	315	10870	18082	1.07202	1	0.633119	73.6998
GOTERM_BP_ALL	GO:0040014~regulation of multicellular organism growth	5	1.3587	0.069336	BCL2, GNAS, PTCH1, POU3F2, AFG3L2	315	89	18082	3.2249	1	0.635902	74.0765
GOTERM_BP_ALL	GO:1902110~positive regulation of mitochondrial membrane permeability involved in apoptotic process	3	0.815217	0.069404	BID, BNIP3, PMAIP1	315	25	18082	6.88838	1	0.63511	74.1121
GOTERM_BP_ALL	GO:1902686~mitochondrial outer membrane permeabilization involved in programmed cell death	3	0.815217	0.069404	BID, BNIP3, PMAIP1	315	25	18082	6.88838	1	0.63511	74.1121
GOTERM_BP_ALL	GO:0009649~entrainment of circadian clock	3	0.815217	0.069404	RBM4B, CRY2, USP2	315	25	18082	6.88838	1	0.63511	74.1121
GOTERM_BP_ALL	GO:0042278~purine nucleoside metabolic process	10	2.71739	0.070386	BID, HIF1A, SLC25A13, MPI, NT5C3, NUDT5, PCMT1, COX5A, CBFA2T3, NT5E	315	293	18082	1.95915	1	0.639307	74.6205
GOTERM_BP_ALL	GO:0042325~regulation of phosphorylation	33	8.96739	0.0706481	NRP1, PPP2R5A, TERF2IP, CBFA2T3, ADORA1, TRIB2, EDNRA, BCL2, TEK, EEF2K, SPRED2, SPRED3, RASA1, AKT2, HAVCR2, FLT1, PTPN2, PTPN5, LDB1, TGFBR2, PRKAB1, PRKCDBP, IFNAR1, RPS6KA6, INHBA, NCK2, HIF1A, DUSP26, TSC1, RELT, FBXO31, GNAS, CHORDC1	315	1407	18082	1.34634	1	0.639567	74.7546
GOTERM_BP_ALL	GO:0014070~response to organic cyclic compound	25	6.79348	0.0710935	PTGES3, BID, ACR, HMGB2, SLC5A5, FKBP4, CREM, PMAIP1, CALCOCO1, EDNRA, ZFP36L1, EIF4EBP1, CRY2, BCL2, TEK, EEF2K, AKT2, TXNIP, CEBPA, ZFP36, TGFBR2, HID1, INHBA, GNAS, PTCH1	315	1005	18082	1.42794	1	0.640811	74.981
GOTERM_BP_ALL	GO:0040017~positive regulation of locomotion	14	3.80435	0.0717593	FLT1, NRP1, PODXL, TGFBR2, SUN2, CPEB1, DOCK4, EDNRA, HIF1A, BCL2, TEK, FBXO31, RHOB, AKT2	315	474	18082	1.69545	1	0.643218	75.3158
GOTERM_BP_ALL	GO:0006338~chromatin remodeling	6	1.63043	0.0725673	RNF8, TOP1, SYCP3, SMARCC1, NUDT5, SUV39H2	315	128	18082	2.69077	1	0.646346	75.7163
GOTERM_BP_ALL	GO:0045892~negative regulation of transcription, DNA-templated	29	7.88043	0.0729587	ZFP12, HMGB2, USP2, CREM, WWC2, SOX6, CBFA2T3, CRY2, OTUD7B, BRMS1L, KDM5C, AKIRIN2, NKRF, CEBPA, ZFP36, TXNIP, PTPN2, LDB1, KLF10, IRF2BP1, SUV39H2, SREBF2, RNF8, NCK2, HIF1A, DUSP26, SALL1, PTCH1, PAF1	315	1207	18082	1.3792	1	0.647257	75.9082
GOTERM_BP_ALL	GO:0030330~DNA damage response, signal transduction by p53 class mediator	4	1.08696	0.0733983	RPS6KA6, PTTG1IP, SPRED2, PMAIP1	315	56	18082	4.10023	1	0.64841	76.1219
GOTERM_BP_ALL	GO:1903214~regulation of protein targeting to mitochondrion	5	1.3587	0.0739372	PTPN5, SLMO1, LEPROT, RHOU, SREBF2	315	91	18082	3.15402	1	0.650068	76.3814
GOTERM_BP_ALL	GO:0071103~DNA conformation change	8	2.17391	0.0740586	TOP1, HMGB2, HMGB3, SYCP3, ASCC3, SMARCC1, PAF1, SMC2	315	210	18082	2.18679	1	0.649563	76.4396
GOTERM_BP_ALL	GO:0010941~regulation of cell death	37	10.0543	0.0742155	BID, PTGES3, HMGB2, NRP1, FAM175B, SLC39A10, BNIP3, PMAIP1, ADORA1, EDNRA, ZFP36L1, TRP53BP2, BCL2, TEK, EEF2K, RHOB, PCMT1, MKL1, RASA1, ANGPTL4, AKT2, TXNIP, ZFP36, TYRO3, PTPN2, PTPN5, OPTN, QK, INHBA, PRELID1, NCK2, HIF1A, TSC1, RELT, SYCP3, CX3CR1, PTTG1IP	315	1620	18082	1.31106	1	0.649242	76.5144
GOTERM_BP_ALL	GO:0035162~embryonic hemopoiesis	3	0.815217	0.0743515	HIF1A, LDB1, TGFBR2	315	26	18082	6.62344	1	0.648816	76.5792
GOTERM_BP_ALL	GO:0006457~protein folding	7	1.90217	0.0745918	PTGES3, TMX1, FKBP4, TUBB5, CCT3, CHORDC1, FKBP11	315	169	18082	2.37765	1	0.648927	76.6931
GOTERM_BP_ALL	GO:0045934~negative regulation of nucleobase-containing compound metabolic process	33	8.96739	0.074792	ZFP12, HMGB2, USP2, CREM, WWC2, SOX6, TERF2IP, CBFA2T3, EDNRA, CRY2, OTUD7B, BRMS1L, AKIRIN2, KDM5C, AKT2, NKRF, TXNIP, CEBPA, ZFP36, PTPN2, KLF10, LDB1, IRF2BP1, SUV39H2, SREBF2, RNF8, NCK2, HIF1A, DUSP26, SRSF7, SALL1, PTCH1, PAF1	315	1417	18082	1.33684	1	0.648833	76.7877
GOTERM_BP_ALL	GO:0051603~proteolysis involved in cellular protein catabolic process	17	4.61957	0.0753764	USP2, UBE2G2, UBA6, CCDC47, PMAIP1, CBFA2T3, TRIB2, RNF8, PSMF1, ARIH1, CUL9, SMARCC1, OTUD7B, FBXO31, PDCD6IP, USP42, CTSF	315	620	18082	1.57396	1	0.650692	77.0616
GOTERM_BP_ALL	GO:0008380~RNA splicing	11	2.98913	0.0760728	SNRPA1, RBM4B, PRPF4B, SRSF7, ZFP638, SREK1, TSEN2, DDX41, THOC3, AKT2, QK	315	342	18082	1.8463	1	0.653095	77.384
GOTERM_BP_ALL	GO:0031669~cellular response to nutrient levels	7	1.90217	0.0762554	TSC1, PIK3C2A, KLF10, BCL2, PMAIP1, ANGPTL4, SREBF2	315	170	18082	2.36366	1	0.652903	77.4678
GOTERM_BP_ALL	GO:0050994~regulation of lipid catabolic process	4	1.08696	0.0765239	PDE3B, PNPLA2, ADORA1, AKT2	315	57	18082	4.02829	1	0.653143	77.5906
GOTERM_BP_ALL	GO:0045926~negative regulation of growth	9	2.44565	0.0773411	INHBA, HIF1A, NRP1, BCL2, TGFBR2, WWC2, GNAS, PTCH1, SESN1	315	255	18082	2.02599	1	0.656103	77.9603
GOTERM_BP_ALL	GO:1902578~single-organism localization	69	18.75	0.0777837	SLC5A5, SLC45A4, PPP2R5A, PDE3B, PMAIP1, ADORA1, SLC7A5, EDNRA, CRY2, APOD, SLC2A4, PACSIN3, SLC24A2, TIMM9, SLMO1, AKT2, TYRO3, KCND3, SLC12A9, PIK3C2A, TMEM167B, TMEM38A, STXBP3, IPO8, OPTN, IFNAR1, INHBA, HIF1A, NUP205, USO1, GNAS, PDCD6IP, KPNA1, BID, ARFGAP3, SLC39A10, FKBP4, KCNA3, NAPA, ATP6V1G2, MREG, ACAT2, SLCO1A4, SERINC5, IFT46, SORBS1, SLC35B3, BCL2, TEK, RASA1, SLC39A1, TXNIP, HAVCR…	315	3325	18082	1.19122	1	0.657186	78.158
GOTERM_BP_ALL	GO:0044843~cell cycle G1/S phase transition	7	1.90217	0.0778365	BID, INHBA, EIF4EBP1, BCL2, FBXO31, TCF19, RHOU	315	171	18082	2.34984	1	0.656352	78.1815
GOTERM_BP_ALL	GO:1901701~cellular response to oxygen-containing compound	26	7.06522	0.0780395	SLC5A5, HMGB2, PDE3B, BNIP3, CPEB1, SESN1, ZFP36L1, EIF4EBP1, SLC2A4, SORBS1, EEF2K, RHOB, LEPROT, AKT2, HAVCR2, ZFP36, PTPN2, KLF10, INHBA, HIF1A, TSC1, SMARCC1, CX3CR1, GNAS, PTCH1, PAF1	315	1063	18082	1.40403	1	0.656257	78.2716
GOTERM_BP_ALL	GO:0034976~response to endoplasmic reticulum stress	8	2.17391	0.0785106	NCK2, TMX1, TMEM33, PTPN2, BCL2, UBE2G2, CCDC47, PMAIP1	315	213	18082	2.15599	1	0.657471	78.4792
GOTERM_BP_ALL	GO:0009123~nucleoside monophosphate metabolic process	9	2.44565	0.0786561	BID, HIF1A, SLC25A13, MPI, NUDT5, PRPS1L3, COX5A, CBFA2T3, NT5E	315	256	18082	2.01808	1	0.657095	78.543
GOTERM_BP_ALL	GO:0007417~central nervous system development	24	6.52174	0.080192	BID, TYRO3, NRP1, LDB1, TGFBR2, UBA6, NAPA, STXBP3, SOX6, QK, TACC2, INHBA, HIF1A, APOD, TSC1, TRP53BP2, BCL2, SALL1, CX3CR1, ARSA, POU3F2, PTCH1, MKL1, NEUROD6	315	969	18082	1.42175	1	0.663409	79.2051
GOTERM_BP_ALL	GO:1903507~negative regulation of nucleic acid-templated transcription	29	7.88043	0.0802628	ZFP12, HMGB2, USP2, CREM, WWC2, SOX6, CBFA2T3, CRY2, OTUD7B, BRMS1L, KDM5C, AKIRIN2, NKRF, CEBPA, ZFP36, TXNIP, PTPN2, LDB1, KLF10, IRF2BP1, SUV39H2, SREBF2, RNF8, NCK2, HIF1A, DUSP26, SALL1, PTCH1, PAF1	315	1222	18082	1.36227	1	0.66267	79.2351
GOTERM_BP_ALL	GO:0030163~protein catabolic process	20	5.43478	0.0804863	USP2, UBE2G2, UBA6, BNIP3, CCDC47, PMAIP1, CBFA2T3, TRIB2, RNF8, PSMF1, ARIH1, PACSIN3, SMARCC1, CUL9, OTUD7B, PTTG1IP, FBXO31, PDCD6IP, USP42, CTSF	315	771	18082	1.48906	1	0.66266	79.3297
GOTERM_BP_ALL	GO:0044802~single-organism membrane organization	19	5.16304	0.0812665	BID, GDI1, TPST2, PPP2R5A, SUN2, BNIP3, PARP11, OPTN, PMAIP1, AFG3L2, ADORA1, PRELID1, SORBS1, PACSIN3, BCL2, TIMM9, USO1, PTCH1, AKT2	315	724	18082	1.50644	1	0.665278	79.6568
GOTERM_BP_ALL	GO:0051173~positive regulation of nitrogen compound metabolic process	39	10.5978	0.0818318	ACR, HMGB2, CREM, SOX6, CCT3, CPEB1, NFYA, CALCOCO1, ZFP36L1, TFAM, MPV17L2, POU3F2, MAML3, MKL1, DDX41, AKIRIN2, TFDP1, AKT2, ZBTB7B, CEBPA, ZFP36, LDB1, CHTF8, HNRNPR, IFNAR1, SREBF2, RNF8, INHBA, NCK2, SGSM1, ZFP287, HIF1A, SALL1, SMARCC1, ZFP143, GNAS, PTCH1, PAF1, NEUROD6	315	1742	18082	1.28515	1	0.666862	79.8907
GOTERM_BP_ALL	GO:0051247~positive regulation of protein metabolic process	33	8.96739	0.0820607	BID, NRP1, SLC39A10, PPP2R5A, PMAIP1, CPEB1, TERF2IP, CBFA2T3, ADORA1, TRIB2, EDNRA, ARIH1, MPV17L2, PACSIN3, BCL2, TEK, AKIRIN2, RASA1, AKT2, HAVCR2, ICOSL, FLT1, PTPN5, TGFBR2, PRKCDBP, INHBA, PRELID1, NCK2, DUSP26, RELT, PTTG1IP, GNAS, PAF1	315	1428	18082	1.32654	1	0.666867	79.9847
GOTERM_BP_ALL	GO:0031175~neuron projection development	23	6.25	0.0822019	GDI1, NRP1, B4GAT1, STMN2, PTPN5, FKBP4, UBA6, CPEB1, AFG3L2, RAPH1, CAPRIN1, QK, NCK2, ATCAY, WDR36, APOD, BCL2, EEF2K, FBXO31, POU3F2, LGI1, MKL1, LRRC7	315	921	18082	1.43352	1	0.666464	80.0424
GOTERM_BP_ALL	GO:0007155~cell adhesion	36	9.78261	0.0824883	PDE3B, 9430020K01RIK, CYTH3, CLDN12, BZW2, ZFP36L1, SORBS1, APOD, BCL2, TEK, RHOB, COL12A1, NT5E, RASA1, ZBTB7B, HAVCR2, TYRO3, ICOSL, SOX13, PTPN2, PODXL, LDB1, TGFBR2, PI4KA, STXBP3, NECTIN4, IFNAR1, PRELID1, NCK2, DHX29, DUSP26, TSC1, UBFD1, CX3CR1, USO1, GNAS	315	1583	18082	1.30544	1	0.666738	80.1591
GOTERM_BP_ALL	GO:0070059~intrinsic apoptotic signaling pathway in response to endoplasmic reticulum stress	4	1.08696	0.0829476	NCK2, PTPN2, BCL2, PMAIP1	315	59	18082	3.89174	1	0.667807	80.3449
GOTERM_BP_ALL	GO:0045913~positive regulation of carbohydrate metabolic process	5	1.3587	0.0835901	HIF1A, SORBS1, PTPN2, PMAIP1, AKT2	315	95	18082	3.02122	1	0.669708	80.602
GOTERM_BP_ALL	GO:0045935~positive regulation of nucleobase-containing compound metabolic process	37	10.0543	0.0836398	ACR, HMGB2, CREM, SOX6, CCT3, NFYA, CALCOCO1, ZFP36L1, TFAM, POU3F2, MAML3, MKL1, DDX41, AKIRIN2, TFDP1, AKT2, ZBTB7B, CEBPA, ZFP36, LDB1, CHTF8, HNRNPR, IFNAR1, SREBF2, RNF8, INHBA, NCK2, SGSM1, ZFP287, HIF1A, SALL1, SMARCC1, ZFP143, GNAS, PTCH1, PAF1, NEUROD6	315	1637	18082	1.29744	1	0.668888	80.6217
GOTERM_BP_ALL	GO:0042981~regulation of apoptotic process	34	9.23913	0.083658	BID, HMGB2, NRP1, FAM175B, SLC39A10, BNIP3, PMAIP1, ADORA1, EDNRA, ZFP36L1, TRP53BP2, BCL2, TEK, EEF2K, RHOB, PCMT1, MKL1, RASA1, ANGPTL4, AKT2, ZFP36, TXNIP, TYRO3, PTPN2, OPTN, QK, INHBA, PRELID1, NCK2, HIF1A, RELT, SYCP3, CX3CR1, PTTG1IP	315	1482	18082	1.31694	1	0.667927	80.629
GOTERM_BP_ALL	GO:0009891~positive regulation of biosynthetic process	39	10.5978	0.0839923	ACR, HMGB2, CREM, SOX6, CPEB1, CCT3, NFYA, SEC14L2, CALCOCO1, TFAM, MPV17L2, SORBS1, POU3F2, MAML3, MKL1, DDX41, AKIRIN2, TFDP1, AKT2, ZBTB7B, CEBPA, ICOSL, PTPN2, LDB1, CHTF8, IFNAR1, SREBF2, INHBA, NCK2, SGSM1, ZFP287, HIF1A, SALL1, SMARCC1, ZFP143, GNAS, PTCH1, PAF1, NEUROD6	315	1744	18082	1.28367	1	0.668411	80.7613
GOTERM_BP_ALL	GO:0032369~negative regulation of lipid transport	3	0.815217	0.0845684	CRY2, AKT2, SREBF2	315	28	18082	6.15034	1	0.669988	80.9874
GOTERM_BP_ALL	GO:0035794~positive regulation of mitochondrial membrane permeability	3	0.815217	0.0845684	BID, BNIP3, PMAIP1	315	28	18082	6.15034	1	0.669988	80.9874
GOTERM_BP_ALL	GO:0061014~positive regulation of mRNA catabolic process	3	0.815217	0.0845684	ZFP36, ZFP36L1, HNRNPR	315	28	18082	6.15034	1	0.669988	80.9874
GOTERM_BP_ALL	GO:0030947~regulation of vascular endothelial growth factor receptor signaling pathway	3	0.815217	0.0845684	HIF1A, FLT1, TEK	315	28	18082	6.15034	1	0.669988	80.9874
GOTERM_BP_ALL	GO:0061138~morphogenesis of a branching epithelium	8	2.17391	0.0846599	EDNRA, FLT1, NRP1, SALL1, BCL2, TGFBR2, TEK, PTCH1	315	217	18082	2.11625	1	0.669367	81.0231
GOTERM_BP_ALL	GO:0007160~cell-matrix adhesion	7	1.90217	0.0850251	TSC1, APOD, SORBS1, BCL2, LDB1, TEK, RASA1	315	175	18082	2.29613	1	0.669981	81.1648
GOTERM_BP_ALL	GO:0010243~response to organonitrogen compound	22	5.97826	0.0859602	SLC5A5, PTPN2, CREM, KLF10, PDE3B, STXBP3, CPEB1, SESN1, ZFP36L1, EDNRA, EIF4EBP1, CRY2, SORBS1, SLC2A4, TSC1, SMARCC1, BCL2, TEK, EEF2K, GNAS, LEPROT, AKT2	315	878	18082	1.43835	1	0.673136	81.5232
GOTERM_BP_ALL	GO:0045833~negative regulation of lipid metabolic process	5	1.3587	0.0860955	APOD, PPP2R5A, PDE3B, ORMDL3, ADORA1	315	96	18082	2.98975	1	0.672713	81.5745
GOTERM_BP_ALL	GO:1901575~organic substance catabolic process	37	10.0543	0.0864944	USP2, UBE2G2, BNIP3, PDE3B, UBA6, PMAIP1, CBFA2T3, ACAT2, DTD2, ADORA1, TRIB2, ZFP36L1, PSMF1, ARIH1, PACSIN3, CUL9, MUS81, OTUD7B, NT5E, AKT2, ZFP36, NUDT5, CCDC47, PNPLA2, HNRNPR, RNF8, NAPEPLD, MPI, HIF1A, SMARCC1, PTTG1IP, FBXO31, INPP4B, PDCD6IP, USP42, LIPE, CTSF	315	1638	18082	1.29665	1	0.673458	81.725
GOTERM_BP_ALL	GO:0045766~positive regulation of angiogenesis	6	1.63043	0.0865085	HIF1A, FLT1, TGFBR2, CX3CR1, TEK, RHOB	315	135	18082	2.55125	1	0.672501	81.7303
GOTERM_BP_ALL	GO:0045595~regulation of cell differentiation	40	10.8696	0.0881135	HMGB2, SOX21, HMGB3, NRP1, FKBP4, SOX6, CPEB1, FAM195B, TRIB2, ZFP36L1, WDR36, BCL2, EEF2K, POU3F2, LRRC7, ZBTB7B, CEBPA, MAFG, ZFP36, GDI1, FLT1, SOX13, STMN2, PTPN2, KLF10, LDB1, PTPN5, TGFBR2, CAPRIN1, QK, INHBA, PRELID1, HIF1A, SALL1, CX3CR1, FBXO31, GNAS, PTCH1, INPP4B, PAF1	315	1802	18082	1.27421	1	0.678515	82.324
GOTERM_BP_ALL	GO:1903311~regulation of mRNA metabolic process	6	1.63043	0.0886071	ZFP36, ZFP36L1, SRSF7, SREK1, PAF1, HNRNPR	315	136	18082	2.53249	1	0.679638	82.5029
GOTERM_BP_ALL	GO:0051348~negative regulation of transferase activity	9	2.44565	0.0886469	ZFP36, DUSP26, PPP2R5A, PTPN2, PTPN5, SPRED2, FBXO31, SPRED3, CHORDC1	315	263	18082	1.96437	1	0.678801	82.5173
GOTERM_BP_ALL	GO:0045597~positive regulation of cell differentiation	24	6.52174	0.089045	ZFP36, CEBPA, HMGB2, FLT1, NRP1, STMN2, PTPN5, KLF10, TGFBR2, SOX6, CPEB1, CAPRIN1, QK, ZFP36L1, INHBA, HIF1A, BCL2, SALL1, CX3CR1, EEF2K, FBXO31, GNAS, PTCH1, LRRC7	315	981	18082	1.40436	1	0.679507	82.6602
GOTERM_BP_ALL	GO:1901657~glycosyl compound metabolic process	11	2.98913	0.0891615	BID, HIF1A, SLC25A13, MPI, NT5C3, NUDT5, PRPS1L3, PCMT1, COX5A, CBFA2T3, NT5E	315	353	18082	1.78877	1	0.679004	82.7018
GOTERM_BP_ALL	GO:0022610~biological adhesion	36	9.78261	0.0891716	PDE3B, 9430020K01RIK, CYTH3, CLDN12, BZW2, ZFP36L1, SORBS1, APOD, BCL2, TEK, RHOB, COL12A1, NT5E, RASA1, ZBTB7B, HAVCR2, TYRO3, ICOSL, SOX13, PTPN2, PODXL, LDB1, TGFBR2, PI4KA, STXBP3, NECTIN4, IFNAR1, PRELID1, NCK2, DHX29, DUSP26, TSC1, UBFD1, CX3CR1, USO1, GNAS	315	1595	18082	1.29562	1	0.678047	82.7054
GOTERM_BP_ALL	GO:0019318~hexose metabolic process	8	2.17391	0.0894825	HIF1A, MPI, APOD, SORBS1, PTPN2, CREM, PMAIP1, AKT2	315	220	18082	2.08739	1	0.678379	82.816
GOTERM_BP_ALL	GO:0043516~regulation of DNA damage response, signal transduction by p53 class mediator	3	0.815217	0.0898273	PTTG1IP, SPRED2, PMAIP1	315	29	18082	5.93826	1	0.678855	82.9379
GOTERM_BP_ALL	GO:0006829~zinc II ion transport	3	0.815217	0.0898273	PIK3C2A, SLC39A10, SLC39A1	315	29	18082	5.93826	1	0.678855	82.9379
GOTERM_BP_ALL	GO:0070371~ERK1 and ERK2 cascade	9	2.44565	0.0900315	EDNRA, ZFP36L1, HAVCR2, RPS6KA6, NRP1, DUSP26, PTPN2, TEK, PRKCDBP	315	264	18082	1.95693	1	0.678731	83.0096
GOTERM_BP_ALL	GO:0022603~regulation of anatomical structure morphogenesis	25	6.79348	0.0906103	NRP1, PDE3B, BNIP3, RHOU, FAM195B, EDNRA, WDR36, IFT46, STRIP1, BCL2, TEK, EEF2K, RHOB, POU3F2, CDC42EP4, FMNL1, GDI1, FLT1, TGFBR2, CAPRIN1, HIF1A, GTF2I, SALL1, CX3CR1, FBXO31	315	1033	18082	1.38923	1	0.680193	83.2115
GOTERM_BP_ALL	GO:0043603~cellular amide metabolic process	25	6.79348	0.0906395	MKNK2, CPEB1, ZFP36L1, RBM4B, EIF4EBP1, EIF3B, MPV17L2, GFM1, EEF2K, UNK, AGK, AKT2, CEBPA, ZFP36, CARS, HNRNPR, CAPRIN1, QK, NCK2, SLC25A13, DHX29, TSC1, ST8SIA4, EIF4A1, ORMDL3	315	1034	18082	1.38789	1	0.679329	83.2216
GOTERM_BP_ALL	GO:1902679~negative regulation of RNA biosynthetic process	29	7.88043	0.0906908	ZFP12, HMGB2, USP2, CREM, WWC2, SOX6, CBFA2T3, CRY2, OTUD7B, BRMS1L, KDM5C, AKIRIN2, NKRF, CEBPA, ZFP36, TXNIP, PTPN2, LDB1, KLF10, IRF2BP1, SUV39H2, SREBF2, RNF8, NCK2, HIF1A, DUSP26, SALL1, PTCH1, PAF1	315	1237	18082	1.34575	1	0.678561	83.2394
GOTERM_BP_ALL	GO:0030335~positive regulation of cell migration	13	3.53261	0.0912271	FLT1, PODXL, TGFBR2, SUN2, CPEB1, DOCK4, EDNRA, HIF1A, BCL2, TEK, FBXO31, RHOB, AKT2	315	446	18082	1.67319	1	0.679835	83.4242
GOTERM_BP_ALL	GO:0071216~cellular response to biotic stimulus	9	2.44565	0.0915264	ZFP36, TXNIP, HAVCR2, HMGB2, CX3CR1, MUS81, CCDC47, CPEB1, PAF1	315	265	18082	1.94954	1	0.68011	83.5264
GOTERM_BP_ALL	GO:0030001~metal ion transport	20	5.43478	0.0922862	CNNM4, SLC5A5, KCND3, PIK3C2A, SLC39A10, FKBP4, TMEM38A, KCNA3, RNF207, AFG3L2, ADORA1, EDNRA, TSC1, PACSIN3, SLC6A8, SLC24A2, BCL2, GNAS, SLC39A1, AKT2	315	786	18082	1.46064	1	0.682297	83.7834
GOTERM_BP_ALL	GO:0016311~dephosphorylation	11	2.98913	0.0928624	THTPA, CRY2, DUSP26, TSC1, PPP2R5A, PTPN2, SLC39A10, PTPN5, BCL2, INPP4B, ADORA1	315	356	18082	1.77369	1	0.683705	83.9757
GOTERM_BP_ALL	GO:0002181~cytoplasmic translation	4	1.08696	0.0929992	EIF4EBP1, EIF3B, CPEB1, UNK	315	62	18082	3.70343	1	0.683299	84.021
GOTERM_BP_ALL	GO:0051881~regulation of mitochondrial membrane potential	4	1.08696	0.0929992	BID, PRELID1, BCL2, PMAIP1	315	62	18082	3.70343	1	0.683299	84.021
GOTERM_BP_ALL	GO:0016337~single organismal cell-cell adhesion	19	5.16304	0.0930692	ZBTB7B, HAVCR2, TYRO3, ICOSL, SOX13, PTPN2, PODXL, TGFBR2, STXBP3, NECTIN4, IFNAR1, ZFP36L1, NCK2, PRELID1, TSC1, BCL2, TEK, GNAS, NT5E	315	738	18082	1.47786	1	0.682619	84.0442
GOTERM_BP_ALL	GO:0006464~cellular protein modification process	71	19.2935	0.0941249	NRP1, PRPF4B, FAM175B, PPP2R5A, B3GALT5, UBE2G2, PHF20, TERF2IP, ADORA1, EDNRA, CRY2, KLHL26, CUL9, SPRED2, EEF2K, SPRED3, KDM5C, AKT2, ZFP36, TYRO3, ZDHHC5, LDB1, PRKAB1, PRKCDBP, TMEM189, IFNAR1, NCK2, INHBA, MAST2, RELT, GNAS, PAF1, CHORDC1, TPST2, USP2, SLC39A10, FKBP4, MKNK2, UBA6, EPHA10, TRIB2, ZFP36L1, ARIH1, RNF123, BCL2, TEK, OTUD7B, MAN1A, PCMT1, RASA1, BRMS1L, HAVCR2, FLT1, KANSL1, B4…	315	3474	18082	1.17318	1	0.685969	84.3895
GOTERM_BP_ALL	GO:0036211~protein modification process	71	19.2935	0.0941249	NRP1, PRPF4B, FAM175B, PPP2R5A, B3GALT5, UBE2G2, PHF20, TERF2IP, ADORA1, EDNRA, CRY2, KLHL26, CUL9, SPRED2, EEF2K, SPRED3, KDM5C, AKT2, ZFP36, TYRO3, ZDHHC5, LDB1, PRKAB1, PRKCDBP, TMEM189, IFNAR1, NCK2, INHBA, MAST2, RELT, GNAS, PAF1, CHORDC1, TPST2, USP2, SLC39A10, FKBP4, MKNK2, UBA6, EPHA10, TRIB2, ZFP36L1, ARIH1, RNF123, BCL2, TEK, OTUD7B, MAN1A, PCMT1, RASA1, BRMS1L, HAVCR2, FLT1, KANSL1, B4…	315	3474	18082	1.17318	1	0.685969	84.3895
GOTERM_BP_ALL	GO:0031328~positive regulation of cellular biosynthetic process	38	10.3261	0.0942017	ACR, HMGB2, CREM, SOX6, CPEB1, CCT3, NFYA, CALCOCO1, TFAM, MPV17L2, SORBS1, POU3F2, MAML3, MKL1, DDX41, AKIRIN2, TFDP1, AKT2, ZBTB7B, CEBPA, ICOSL, PTPN2, LDB1, CHTF8, IFNAR1, SREBF2, INHBA, NCK2, SGSM1, ZFP287, HIF1A, SALL1, SMARCC1, ZFP143, GNAS, PTCH1, PAF1, NEUROD6	315	1709	18082	1.27637	1	0.68532	84.4144
GOTERM_BP_ALL	GO:0048856~anatomical structure development	113	30.7065	0.0946971	PDE3B, SLC7A5, TOP1, ATCAY, EIF4EBP1, APOD, SPRED2, COL12A1, SPRED3, LGI1, ITPK1, LRRC7, AKIRIN2, TYRO3, ICOSL, STMN2, TACC2, HIF1A, CBLN2, SYCP3, RELT, CX3CR1, FLII, PAF1, HMGB2, HMGB3, AGFG1, UBA6, NAPA, SOX6, SERINC5, TRP53BP2, TEK, PRPS1L3, CDC42EP4, ANGPTL4, TFDP1, HAVCR2, MAFG, B4GAT1, PTPN2, PODXL, PTPN5, KLF10, TGFBR2, MAFK, AFG3L2, RNF8, TSC1, SALL1, SMARCC1, FBXO31, PTGES3, NRP1, SOX21,…	315	5799	18082	1.11857	1	0.686367	84.5738
GOTERM_BP_ALL	GO:0002521~leukocyte differentiation	15	4.07609	0.094708	ZBTB7B, CEBPA, TYRO3, HMGB3, SOX13, PTPN2, KLF10, TGFBR2, CBFA2T3, ZFP36L1, PRELID1, TSC1, BCL2, GNAS, INPP4B	315	544	18082	1.58281	1	0.685455	84.5772
GOTERM_BP_ALL	GO:1902531~regulation of intracellular signal transduction	35	9.51087	0.0947175	BID, NRP1, SLC44A2, WWC2, PMAIP1, CYTH3, TERF2IP, SESN1, ADORA1, TRIB2, EDNRA, BCL2, TEK, SPRED2, OTUD7B, SPRED3, LEPROT, RASA1, HAVCR2, FLT1, PTPN2, PTPN5, PRKCDBP, OPTN, RPS6KA6, INHBA, NCK2, RALGAPA1, HIF1A, DUSP26, TSC1, RELT, PTTG1IP, GNAS, INPP4B	315	1552	18082	1.29453	1	0.68454	84.5803
GOTERM_BP_ALL	GO:1903828~negative regulation of cellular protein localization	6	1.63043	0.0950606	GDI1, APOD, PPP2R5A, UBE2G2, OTUD7B, LEPROT	315	139	18082	2.47783	1	0.684972	84.6897
GOTERM_BP_ALL	GO:0090200~positive regulation of release of cytochrome c from mitochondria	3	0.815217	0.0951799	BID, BNIP3, PMAIP1	315	30	18082	5.74032	1	0.684503	84.7276
GOTERM_BP_ALL	GO:0030866~cortical actin cytoskeleton organization	3	0.815217	0.0951799	FMNL1, STRIP1, PRKCDBP	315	30	18082	5.74032	1	0.684503	84.7276
GOTERM_BP_ALL	GO:0043067~regulation of programmed cell death	34	9.23913	0.0956927	BID, HMGB2, NRP1, FAM175B, SLC39A10, BNIP3, PMAIP1, ADORA1, EDNRA, ZFP36L1, TRP53BP2, BCL2, TEK, EEF2K, RHOB, PCMT1, MKL1, RASA1, ANGPTL4, AKT2, ZFP36, TXNIP, TYRO3, PTPN2, OPTN, QK, INHBA, PRELID1, NCK2, HIF1A, RELT, SYCP3, CX3CR1, PTTG1IP	315	1498	18082	1.30288	1	0.685613	84.8894
GOTERM_BP_ALL	GO:0009119~ribonucleoside metabolic process	10	2.71739	0.0961093	BID, HIF1A, SLC25A13, MPI, NT5C3, NUDT5, PCMT1, COX5A, CBFA2T3, NT5E	315	313	18082	1.83397	1	0.686332	85.0196
GOTERM_BP_ALL	GO:0051254~positive regulation of RNA metabolic process	32	8.69565	0.0964831	HMGB2, CREM, SOX6, NFYA, CALCOCO1, ZFP36L1, TFAM, POU3F2, MAML3, MKL1, DDX41, AKIRIN2, TFDP1, AKT2, ZBTB7B, CEBPA, ZFP36, LDB1, HNRNPR, IFNAR1, SREBF2, INHBA, NCK2, SGSM1, ZFP287, HIF1A, SMARCC1, SALL1, ZFP143, PTCH1, PAF1, NEUROD6	315	1397	18082	1.31489	1	0.686877	85.1356
GOTERM_BP_ALL	GO:0033993~response to lipid	24	6.52174	0.0967935	ACR, ZFP36, HAVCR2, BID, TXNIP, PTGES3, HMGB2, FKBP4, TGFBR2, CPEB1, CALCOCO1, IFNAR1, ZFP36L1, EDNRA, INHBA, EIF4EBP1, CRY2, RELT, BCL2, CX3CR1, TEK, PTCH1, PAF1, AKIRIN2	315	991	18082	1.39019	1	0.687168	85.2312
GOTERM_BP_ALL	GO:0012501~programmed cell death	41	11.1413	0.0969604	BID, HMGB2, NRP1, FAM175B, SLC39A10, MKNK2, BNIP3, CAAP1, PMAIP1, ITM2B, ADORA1, EDNRA, ZFP36L1, ATCAY, TRP53BP2, BCL2, TEK, EEF2K, RHOB, PCMT1, MKL1, RASA1, ANGPTL4, TFDP1, AKT2, TXNIP, ZFP36, TYRO3, PTPN2, TGFBR2, OPTN, QK, INHBA, PRELID1, NCK2, HIF1A, RELT, SYCP3, CX3CR1, PTTG1IP, PDCD6IP	315	1870	18082	1.25857	1	0.686891	85.2824
GOTERM_BP_ALL	GO:0060548~negative regulation of cell death	25	6.79348	0.0971173	BID, PTGES3, TYRO3, HMGB2, NRP1, FAM175B, SLC39A10, BNIP3, OPTN, ADORA1, QK, EDNRA, PRELID1, HIF1A, SYCP3, BCL2, CX3CR1, TEK, PTTG1IP, EEF2K, PCMT1, MKL1, RASA1, ANGPTL4, AKT2	315	1042	18082	1.37724	1	0.686577	85.3304
GOTERM_BP_ALL	GO:0006913~nucleocytoplasmic transport	12	3.26087	0.0977818	TXNIP, NUP153, CRY2, TSC1, APOD, PTPN5, NUP205, TEK, PTTG1IP, IPO8, THOC3, KPNA1	315	406	18082	1.69665	1	0.688256	85.5319
GOTERM_BP_ALL	GO:0016051~carbohydrate biosynthetic process	7	1.90217	0.0991065	PTGES3, HIF1A, SORBS1, CHST10, PTPN2, B3GALT1, AKT2	315	182	18082	2.20781	1	0.692476	85.9258
GOTERM_BP_ALL	GO:0002682~regulation of immune system process	29	7.88043	0.0991227	HMGB2, HMGB3, SLC39A10, ADORA1, EDNRA, ZFP36L1, APOD, SLC35B3, BCL2, TEK, ZBTB7B, HAVCR2, ZFP36, TYRO3, ICOSL, FLT1, SOX13, PTPN2, LDB1, KLF10, TGFBR2, IFNAR1, PRELID1, INHBA, NCK2, HIF1A, GNAS, INPP4B, PAF1	315	1249	18082	1.33282	1	0.691614	85.9306
GOTERM_BP_ALL	GO:0051591~response to cAMP	5	1.3587	0.0991594	ZFP36L1, SLC5A5, CREM, TEK, EEF2K	315	101	18082	2.84174	1	0.690834	85.9414
GOTERM_BP_ALL	GO:0051094~positive regulation of developmental process	29	7.88043	0.0997144	HMGB2, NRP1, USP2, BNIP3, CPEB1, SOX6, EDNRA, ZFP36L1, BCL2, TEK, EEF2K, RHOB, POU3F2, LRRC7, FLT1, STMN2, PTPN5, KLF10, TGFBR2, CAPRIN1, QK, INHBA, CBLN2, HIF1A, SALL1, CX3CR1, FBXO31, GNAS, PTCH1	315	1252	18082	1.32963	1	0.692049	86.1032
GOTERM_BP_ALL	GO:0031086~nuclear-transcribed mRNA catabolic process, deadenylation-independent decay	2	0.543478	0.0997853	ZFP36, ZFP36L1	315	6	18082	19.1344	1	0.691403	86.1237
GOTERM_CC_ALL	GO:0005622~intracellular	298	80.9783	1.00203e-13	LDHB, MRPL42, PPP2R5A, ZFP638, B3GALT5, CCT3, ADORA1, ATCAY, CRY2, APOD, CUL9, NT5C3, LRRC7, TYRO3, PRKCDBP, PARP11, OPTN, RIC8B, RND3, NAPEPLD, DHX29, ASCC3, TRAPPC8, CX3CR1, FLII, ACR, TPST2, TMX1, UBA6, DTD2, ACAT2, SDHAF1, ARIH1, SERINC5, THTPA, TRP53BP2, MAML3, CDC42EP4, NKRF, KANSL1, KLF10, SREK1, TGFBR2, ZBTB40, RNF207, AFG3L2, E130308A19RIK, HN1L, RNF8, DUSP26, SRSF7, GRK4, TCF19, UTP20, …	338	14047	19662	1.23408	5.85478e-11	5.85478e-11	1.47515e-10
GOTERM_CC_ALL	GO:0044424~intracellular part	290	78.8043	1.64738e-13	LDHB, MRPL42, PPP2R5A, ZFP638, B3GALT5, CCT3, ADORA1, ATCAY, CRY2, APOD, CUL9, NT5C3, LRRC7, TYRO3, PRKCDBP, PARP11, OPTN, RIC8B, RND3, NAPEPLD, DHX29, ASCC3, TRAPPC8, CX3CR1, FLII, ACR, TPST2, TMX1, UBA6, DTD2, ACAT2, SDHAF1, ARIH1, SERINC5, THTPA, TRP53BP2, MAML3, CDC42EP4, NKRF, KANSL1, KLF10, SREK1, TGFBR2, ZBTB40, RNF207, AFG3L2, E130308A19RIK, HN1L, RNF8, DUSP26, SRSF7, GRK4, TCF19, UTP20, …	338	13479	19662	1.25156	9.62181e-11	4.81091e-11	2.42428e-10
GOTERM_CC_ALL	GO:0043229~intracellular organelle	260	70.6522	1.45329e-11	LDHB, MRPL42, PPP2R5A, ZFP638, B3GALT5, CCT3, ADORA1, ATCAY, CRY2, APOD, NT5C3, LRRC7, TYRO3, PARP11, OPTN, RIC8B, RND3, DHX29, ASCC3, TRAPPC8, FLII, ACR, TPST2, TMX1, ACAT2, SDHAF1, ARIH1, SERINC5, TRP53BP2, MAML3, CDC42EP4, NKRF, KANSL1, KLF10, SREK1, ZBTB40, AFG3L2, E130308A19RIK, HN1L, RNF8, DUSP26, SRSF7, TCF19, UTP20, POP7, NRP1, UBE2G2, CRCP, BNIP3, PHF20, TERF2IP, CPEB1, FAM195B, EDNRA, R…	338	11735	19662	1.28885	8.48723e-09	2.82908e-09	2.13846e-08
GOTERM_CC_ALL	GO:0043226~organelle	274	74.4565	4.60754e-11	LDHB, MRPL42, PPP2R5A, ZFP638, B3GALT5, CCT3, ADORA1, ATCAY, CRY2, APOD, NT5C3, COL12A1, LRRC7, TYRO3, ICOSL, SLC12A9, PARP11, OPTN, RIC8B, RND3, NAPEPLD, DHX29, ASCC3, TRAPPC8, FLII, ACR, TPST2, TMX1, ACAT2, SDHAF1, ARIH1, SERINC5, TRP53BP2, MAML3, CDC42EP4, NKRF, KANSL1, KLF10, SREK1, ZBTB40, AFG3L2, E130308A19RIK, HN1L, RNF8, DUSP26, SRSF7, TCF19, UTP20, POP7, NRP1, UBE2G2, CRCP, BNIP3, PHF20,…	338	12768	19662	1.24836	2.6908e-08	6.727e-09	6.77981e-08
GOTERM_CC_ALL	GO:0043227~membrane-bounded organelle	258	70.1087	9.98628e-11	LDHB, MRPL42, PPP2R5A, ZFP638, B3GALT5, CCT3, ADORA1, ATCAY, CRY2, APOD, NT5C3, COL12A1, LRRC7, TYRO3, ICOSL, SLC12A9, PARP11, OPTN, RND3, NAPEPLD, DHX29, ASCC3, TRAPPC8, FLII, ACR, TPST2, TMX1, ACAT2, SDHAF1, ARIH1, SERINC5, TRP53BP2, MAML3, NKRF, KANSL1, KLF10, SREK1, ZBTB40, AFG3L2, E130308A19RIK, HN1L, RNF8, DUSP26, SRSF7, TCF19, UTP20, POP7, NRP1, UBE2G2, CRCP, BNIP3, PHF20, TERF2IP, CPEB1, …	338	11760	19662	1.27621	5.83199e-08	1.1664e-08	1.46944e-07
GOTERM_CC_ALL	GO:0043231~intracellular membrane-bounded organelle	240	65.2174	1.20466e-10	LDHB, MRPL42, ZFP638, B3GALT5, PPP2R5A, ADORA1, ATCAY, CRY2, APOD, NT5C3, LRRC7, TYRO3, PARP11, OPTN, RND3, DHX29, ASCC3, TRAPPC8, FLII, ACR, TPST2, TMX1, ACAT2, SDHAF1, ARIH1, SERINC5, TRP53BP2, MAML3, NKRF, KANSL1, KLF10, SREK1, ZBTB40, AFG3L2, E130308A19RIK, HN1L, RNF8, DUSP26, SRSF7, TCF19, UTP20, POP7, NRP1, UBE2G2, CRCP, BNIP3, PHF20, CPEB1, TERF2IP, FAM195B, EDNRA, RBM4B, FAR2, AGPAT5, WDR…	338	10626	19662	1.31387	7.03523e-08	1.17254e-08	1.77261e-07
GOTERM_CC_ALL	GO:0005737~cytoplasm	229	62.2283	2.78293e-08	LDHB, MRPL42, B3GALT5, PPP2R5A, CCT3, ADORA1, ATCAY, CRY2, APOD, CUL9, NT5C3, LRRC7, TYRO3, PRKCDBP, OPTN, RIC8B, RND3, NAPEPLD, DHX29, ASCC3, TRAPPC8, CX3CR1, FLII, ACR, TPST2, TMX1, UBA6, DTD2, ACAT2, SDHAF1, ARIH1, THTPA, SERINC5, TRP53BP2, CDC42EP4, NKRF, TGFBR2, RNF207, AFG3L2, E130308A19RIK, HN1L, RNF8, DUSP26, SRSF7, GRK4, POP7, NRP1, UBE2G2, CRCP, BNIP3, PHF20, CPEB1, TERF2IP, FAM195B, FA…	338	10431	19662	1.27709	1.62522e-05	2.32176e-06	4.09498e-05
GOTERM_CC_ALL	GO:0044446~intracellular organelle part	175	47.5543	2.27946e-07	MRPL42, PRPF4B, SLC44A2, PPP2R5A, ZFP638, B3GALT5, CCT3, COX5A, ATCAY, TOP1, EIF4EBP1, CRY2, SLC2A4, PACSIN3, TIMM9, SPRED2, SLMO1, ORC6, LEPROT, LRRC7, SNRPA1, TYRO3, KCND3, TMEM167B, CHTF8, SMIM14, PARP11, OPTN, RIC8B, HNRNPR, TACC2, RND3, RCL1, SGSM1, HIF1A, SYCP3, TRAPPC8, USO1, FLII, KDSR, PDCD6IP, PAF1, ARFGAP1, ACR, TPST2, TMX1, ARFGAP3, HMGB2, ACTR3B, NAPA, SOX6, ACAT2, SDHAF1, ARIH1, EIF…	338	7483	19662	1.36042	0.000133112	1.66399e-05	0.000335414
GOTERM_CC_ALL	GO:0044422~organelle part	177	48.0978	4.72871e-07	MRPL42, PRPF4B, SLC44A2, PPP2R5A, ZFP638, B3GALT5, CCT3, COX5A, ATCAY, TOP1, EIF4EBP1, CRY2, SLC2A4, PACSIN3, TIMM9, SPRED2, SLMO1, ORC6, LEPROT, LRRC7, SNRPA1, TYRO3, KCND3, TMEM167B, CHTF8, SMIM14, PARP11, OPTN, RIC8B, HNRNPR, TACC2, RND3, RCL1, SGSM1, HIF1A, SYCP3, TRAPPC8, USO1, FLII, KDSR, PDCD6IP, PAF1, ARFGAP1, ACR, TPST2, TMX1, ARFGAP3, HMGB2, ACTR3B, NAPA, SOX6, ACAT2, SDHAF1, ARIH1, EIF…	338	7667	19662	1.34295	0.000276119	3.06836e-05	0.000695809
GOTERM_CC_ALL	GO:0044444~cytoplasmic part	168	45.6522	6.69276e-07	LDHB, MRPL42, SLC44A2, PPP2R5A, B3GALT5, PDE3B, CCT3, PMAIP1, COX5A, SLC7A5, ADORA1, ATCAY, TOP1, EIF4EBP1, CRY2, APOD, PACSIN3, SLC2A4, NT5C3, TBC1D14, TIMM9, SPRED2, SLMO1, LEPROT, LRRC7, RNF32, TYRO3, KCND3, TMEM167B, STMN2, SMIM14, PRKAB1, PNPLA2, OPTN, RIC8B, RND3, SGSM1, HIF1A, DHX29, ASCC3, TRAPPC8, CX3CR1, USO1, KDSR, PDCD6IP, ARFGAP1, ACR, TPST2, TMX1, ARFGAP3, HMGB2, AGFG1, UBA6, NAPA, …	338	7199	19662	1.35753	0.000390781	3.9085e-05	0.000984809
GOTERM_CC_ALL	GO:0012505~endomembrane system	99	26.9022	1.70749e-06	B3GALT5, PDE3B, ADORA1, PACSIN3, SLC2A4, APOD, TBC1D14, NT5C3, SPRED2, LEPROT, RNF32, LRRC7, TYRO3, KCND3, STMN2, TMEM167B, SMIM14, PARP11, OPTN, RND3, SGSM1, TRAPPC8, ASCC3, USO1, KDSR, PDCD6IP, ACR, ARFGAP1, TMX1, TPST2, ARFGAP3, SERINC5, DDX41, CDC42EP4, NKRF, HAVCR2, B4GAT1, PTPN2, PTPN5, SREBF2, DUSP26, ST8SIA4, NOMO1, NRP1, CYP2S1, UBE2G2, CRCP, BNIP3, PHF20, TERF2IP, CBFA2T3, RHOU, EDNRA, …	338	3661	19662	1.57306	0.000996676	9.0648e-05	0.00251247
GOTERM_CC_ALL	GO:0005634~nucleus	153	41.5761	1.70663e-05	PRPF4B, ZFP638, PPP2R5A, PMAIP1, TOP1, EIF4EBP1, CRY2, PACSIN3, ORC6, AKIRIN2, TYRO3, SNRPA1, CHTF8, NUDT5, PRKAB1, PARP11, OPTN, HNRNPR, TACC2, RCL1, RALGAPA1, HIF1A, DHX29, SYCP3, ASCC3, USO1, FLII, PAF1, ACR, TMX1, HMGB2, HMGB3, AGFG1, SOX6, ACAT2, SESN1, ARIH1, EIF3B, TRP53BP2, OTUD7B, MAML3, DDX41, TFDP1, MAFG, NKRF, TBL3, PHACTR3, KANSL1, PTPN2, KLF10, SREK1, ZBTB40, INTS12, MAFK, E130308A1…	338	6713	19662	1.32582	0.00991729	0.000830221	0.0251094
GOTERM_CC_ALL	GO:0044431~Golgi apparatus part	29	7.88043	5.74309e-05	ACR, ARFGAP1, TPST2, ARFGAP3, B3GALT5, CBFA2T3, ITM2B, RHOU, SLC2A4, PACSIN3, CHST10, SLC35B3, MAN1A, LEPROT, B4GAT1, TMEM167B, B3GALT1, PI4KA, OPTN, TMED9, HID1, SREBF2, NCK2, RND3, COG6, TRAPPC8, ST8SIA4, USO1, GNAS	338	725	19662	2.32686	0.0329844	0.00257672	0.0844741
GOTERM_CC_ALL	GO:0044428~nuclear part	92	25	6.14791e-05	PTGES3, ZFP12, PRPF4B, FAM175B, ZFP638, CRCP, BNIP3, PHF20, CPEB1, TERF2IP, CBFA2T3, EDNRA, RBM4B, TOP1, EIF4EBP1, CRY2, WDR36, AGPAT5, PACSIN3, TUBB5, ORC6, TSEN2, MKL1, MDN1, TYRO3, SNRPA1, LDB1, TMEM38A, PARP11, IRF2BP1, IPO8, HNRNPR, TACC2, RCL1, HIF1A, XPC, SYCP3, GTF2I, NUP205, USO1, FLII, PAF1, THOC3, KPNA1, TMX1, HMGB2, POLR2L, FKBP4, MKNK2, SOX6, NFYA, ACAT2, CALCOCO1, ARIH1, EIF3B, SORB…	338	3625	19662	1.47636	0.0352679	0.00256135	0.0904259
GOTERM_CC_ALL	GO:0000139~Golgi membrane	22	5.97826	0.00028459	ARFGAP1, TPST2, ARFGAP3, B4GAT1, TMEM167B, B3GALT1, B3GALT5, ITM2B, TMED9, HID1, CBFA2T3, RHOU, SREBF2, RND3, COG6, SLC35B3, CHST10, ST8SIA4, USO1, MAN1A, GNAS, LEPROT	338	522	19662	2.45168	0.153144	0.0110204	0.417946
GOTERM_CC_ALL	GO:0031974~membrane-enclosed lumen	89	24.1848	0.000287349	PTGES3, ZFP12, MRPL42, PRPF4B, ZFP638, CRCP, BNIP3, PHF20, CPEB1, TERF2IP, CBFA2T3, RBM4B, TOP1, EIF4EBP1, CRY2, WDR36, PACSIN3, TIMM9, TUBB5, SLMO1, ORC6, TSEN2, MKL1, MDN1, SNRPA1, LDB1, IRF2BP1, HNRNPR, TACC2, RCL1, HIF1A, XPC, SYCP3, GTF2I, NUP205, USO1, FLII, PAF1, THOC3, KPNA1, TMX1, HMGB2, POLR2L, FKBP4, MKNK2, SOX6, NFYA, ACAT2, SDHAF1, CALCOCO1, TFAM, ARIH1, EIF3B, SORBS1, MPV17L2, MUS81…	338	3628	19662	1.42703	0.154507	0.0104349	0.42199
GOTERM_CC_ALL	GO:0005829~cytosol	56	15.2174	0.000329904	NRP1, PPP2R5A, UBE2G2, PDE3B, WWC2, PMAIP1, CCT3, SLC7A5, EIF4EBP1, CRY2, APOD, SLC2A4, TBC1D14, TUBB5, RHOB, DPP9, AKT2, ZFP36, FMNL1, PRKAB1, STXBP3, PNPLA2, IPO8, GRHPR, RIC8B, SGSM1, HIF1A, USO1, GNAS, PDCD6IP, KPNA1, BID, ARFGAP3, CARHSP1, FKBP4, UBA6, CYTH3, ACAT2, SEC14L2, ZFP36L1, PSMF1, SORBS1, BCL2, PCMT1, RASA1, TXNIP, RABIF, PTPN5, TGFBR2, CAPRIN1, DOCK4, HBA-A2, RPS6KA6, TSC1, GRK4, …	338	2011	19662	1.6199	0.175267	0.011271	0.484344
GOTERM_CC_ALL	GO:0031981~nuclear lumen	79	21.4674	0.000341835	PTGES3, ZFP12, PRPF4B, ZFP638, CRCP, BNIP3, PHF20, CPEB1, TERF2IP, CBFA2T3, TOP1, RBM4B, EIF4EBP1, CRY2, WDR36, PACSIN3, ORC6, TSEN2, MKL1, MDN1, SNRPA1, LDB1, IRF2BP1, HNRNPR, TACC2, RCL1, HIF1A, XPC, SYCP3, GTF2I, NUP205, USO1, FLII, PAF1, THOC3, KPNA1, TMX1, HMGB2, POLR2L, FKBP4, MKNK2, SOX6, NFYA, ACAT2, CALCOCO1, ARIH1, EIF3B, SORBS1, MUS81, THAP1, THAP2, MAML3, BRMS1L, ZBTB7B, NKRF, CEBPA, …	338	3139	19662	1.46402	0.180996	0.0110313	0.50182
GOTERM_CC_ALL	GO:0005794~Golgi apparatus	41	11.1413	0.000387413	ACR, ARFGAP1, TPST2, ARFGAP3, B3GALT5, PDE3B, ITM2B, CBFA2T3, RHOU, SERINC5, SLC35B3, CHST10, PACSIN3, SLC2A4, TBC1D14, MAN1A, LEPROT, GOLM1, GDI1, B4GAT1, B3GALT1, STMN2, TMEM167B, PIK3C2A, PI4KA, OPTN, HID1, TMED9, SREBF2, NCK2, RND3, COG6, SGSM1, DUSP26, TRAPPC8, ASCC3, ST8SIA4, USO1, GNAS, PTCH1, INPP4B	338	1331	19662	1.79191	0.202516	0.0118395	0.568551
GOTERM_CC_ALL	GO:0070013~intracellular organelle lumen	85	23.0978	0.000894561	PTGES3, ZFP12, MRPL42, PRPF4B, ZFP638, CRCP, BNIP3, PHF20, CPEB1, TERF2IP, CBFA2T3, RBM4B, TOP1, EIF4EBP1, CRY2, WDR36, PACSIN3, ORC6, TSEN2, MKL1, MDN1, SNRPA1, LDB1, IRF2BP1, HNRNPR, TACC2, RCL1, HIF1A, XPC, SYCP3, GTF2I, NUP205, USO1, FLII, PAF1, THOC3, KPNA1, TMX1, HMGB2, POLR2L, FKBP4, MKNK2, SOX6, NFYA, ACAT2, SDHAF1, CALCOCO1, TFAM, ARIH1, EIF3B, SORBS1, MPV17L2, MUS81, THAP1, THAP2, MAML3…	338	3548	19662	1.39363	0.407057	0.0257944	1.30827
GOTERM_CC_ALL	GO:0044464~cell part	313	85.0543	0.000934338	LDHB, MRPL42, PPP2R5A, ZFP638, B3GALT5, CCT3, ADORA1, ATCAY, CRY2, APOD, CUL9, NT5C3, LRRC7, TYRO3, ICOSL, SLC12A9, PRKCDBP, PARP11, OPTN, RIC8B, RND3, NAPEPLD, DHX29, ASCC3, TRAPPC8, CX3CR1, FLII, ACR, TPST2, TMX1, UBA6, DTD2, ACAT2, SDHAF1, ARIH1, SERINC5, THTPA, TRP53BP2, TMEM123, MAML3, CDC42EP4, NKRF, KANSL1, KLF10, SREK1, TGFBR2, ZBTB40, RNF207, AFG3L2, E130308A19RIK, HN1L, RNF8, DUSP26, SR…	338	17135	19662	1.0626	0.420685	0.0256607	1.36607
GOTERM_CC_ALL	GO:0043233~organelle lumen	85	23.0978	0.00100111	PTGES3, ZFP12, MRPL42, PRPF4B, ZFP638, CRCP, BNIP3, PHF20, CPEB1, TERF2IP, CBFA2T3, RBM4B, TOP1, EIF4EBP1, CRY2, WDR36, PACSIN3, ORC6, TSEN2, MKL1, MDN1, SNRPA1, LDB1, IRF2BP1, HNRNPR, TACC2, RCL1, HIF1A, XPC, SYCP3, GTF2I, NUP205, USO1, FLII, PAF1, THOC3, KPNA1, TMX1, HMGB2, POLR2L, FKBP4, MKNK2, SOX6, NFYA, ACAT2, SDHAF1, CALCOCO1, TFAM, ARIH1, EIF3B, SORBS1, MPV17L2, MUS81, THAP1, THAP2, MAML3…	338	3561	19662	1.38854	0.442863	0.026238	1.46303
GOTERM_CC_ALL	GO:0005623~cell	313	85.0543	0.00130524	LDHB, MRPL42, PPP2R5A, ZFP638, B3GALT5, CCT3, ADORA1, ATCAY, CRY2, APOD, CUL9, NT5C3, LRRC7, TYRO3, ICOSL, SLC12A9, PRKCDBP, PARP11, OPTN, RIC8B, RND3, NAPEPLD, DHX29, ASCC3, TRAPPC8, CX3CR1, FLII, ACR, TPST2, TMX1, UBA6, DTD2, ACAT2, SDHAF1, ARIH1, SERINC5, THTPA, TRP53BP2, TMEM123, MAML3, CDC42EP4, NKRF, KANSL1, KLF10, SREK1, TGFBR2, ZBTB40, RNF207, AFG3L2, E130308A19RIK, HN1L, RNF8, DUSP26, SR…	338	17173	19662	1.06025	0.533622	0.0326196	1.90352
GOTERM_CC_ALL	GO:0043232~intracellular non-membrane-bounded organelle	94	25.5435	0.00170586	PTGES3, ZFP12, MRPL42, NRP1, PRPF4B, FAM175B, PPP2R5A, BORA, BNIP3, CCT3, CPEB1, TERF2IP, CBFA2T3, RHOU, ADORA1, FAM195B, RBM4B, TOP1, WDR36, APOD, TUBB5, EEF2K, ORC6, TSEN2, MDN1, LRRC7, ZFP36, CHTF8, LDB1, PNPLA2, RIC8B, TACC2, NCK2, RCL1, XPC, MAST2, SYCP3, USO1, FLII, PDCD6IP, IFFO1, THOC3, ARFGAP1, SHROOM1, TMX1, HMGB2, CARHSP1, HMGB3, POLR2L, ACTR3B, USP2, PPP1R12B, FKBP4, HAUS1, MKNK2, ACA…	338	4096	19662	1.33499	0.631043	0.0406936	2.48096
GOTERM_CC_ALL	GO:0043228~non-membrane-bounded organelle	94	25.5435	0.00170586	PTGES3, ZFP12, MRPL42, NRP1, PRPF4B, FAM175B, PPP2R5A, BORA, BNIP3, CCT3, CPEB1, TERF2IP, CBFA2T3, RHOU, ADORA1, FAM195B, RBM4B, TOP1, WDR36, APOD, TUBB5, EEF2K, ORC6, TSEN2, MDN1, LRRC7, ZFP36, CHTF8, LDB1, PNPLA2, RIC8B, TACC2, NCK2, RCL1, XPC, MAST2, SYCP3, USO1, FLII, PDCD6IP, IFFO1, THOC3, ARFGAP1, SHROOM1, TMX1, HMGB2, CARHSP1, HMGB3, POLR2L, ACTR3B, USP2, PPP1R12B, FKBP4, HAUS1, MKNK2, ACA…	338	4096	19662	1.33499	0.631043	0.0406936	2.48096
GOTERM_CC_ALL	GO:0070062~extracellular exosome	66	17.9348	0.00207477	PTGES3, LDHB, SLC5A5, SLC44A2, CCT3, COX5A, SLC7A5, APOD, SLC2A4, PACSIN3, ARL15, TUBB5, RHOB, COL12A1, NT5E, GOLM1, FMNL1, ICOSL, SLC12A9, PIK3C2A, CHTF8, NUDT5, TMEM38A, PI4KA, STXBP3, PROSC, NECTIN4, GRHPR, RND3, NAPEPLD, XPC, RELT, EIF4A1, GNAS, PDCD6IP, CTSF, BID, TPST2, CARHSP1, ACTR3B, FKBP4, NAPA, EPHA10, ITM2B, ACAT2, SEC14L2, SERINC5, EIF3B, STRIP1, TMEM33, MAN1A, HAVCR2, B4GAT1, PODXL,…	338	2674	19662	1.4358	0.702674	0.0473589	3.00989
GOTERM_CC_ALL	GO:1903561~extracellular vesicle	66	17.9348	0.00237756	PTGES3, LDHB, SLC5A5, SLC44A2, CCT3, COX5A, SLC7A5, APOD, SLC2A4, PACSIN3, ARL15, TUBB5, RHOB, COL12A1, NT5E, GOLM1, FMNL1, ICOSL, SLC12A9, PIK3C2A, CHTF8, NUDT5, TMEM38A, PI4KA, STXBP3, PROSC, NECTIN4, GRHPR, RND3, NAPEPLD, XPC, RELT, EIF4A1, GNAS, PDCD6IP, CTSF, BID, TPST2, CARHSP1, ACTR3B, FKBP4, NAPA, EPHA10, ITM2B, ACAT2, SEC14L2, SERINC5, EIF3B, STRIP1, TMEM33, MAN1A, HAVCR2, B4GAT1, PODXL,…	338	2689	19662	1.42779	0.750961	0.052063	3.44202
GOTERM_CC_ALL	GO:0043230~extracellular organelle	66	17.9348	0.00253171	PTGES3, LDHB, SLC5A5, SLC44A2, CCT3, COX5A, SLC7A5, APOD, SLC2A4, PACSIN3, ARL15, TUBB5, RHOB, COL12A1, NT5E, GOLM1, FMNL1, ICOSL, SLC12A9, PIK3C2A, CHTF8, NUDT5, TMEM38A, PI4KA, STXBP3, PROSC, NECTIN4, GRHPR, RND3, NAPEPLD, XPC, RELT, EIF4A1, GNAS, PDCD6IP, CTSF, BID, TPST2, CARHSP1, ACTR3B, FKBP4, NAPA, EPHA10, ITM2B, ACAT2, SEC14L2, SERINC5, EIF3B, STRIP1, TMEM33, MAN1A, HAVCR2, B4GAT1, PODXL,…	338	2696	19662	1.42408	0.772452	0.0533534	3.66133
GOTERM_CC_ALL	GO:0032991~macromolecular complex	111	30.163	0.00327337	MRPL42, PRPF4B, PPP2R5A, PDE3B, CCT3, COX5A, TOP1, EIF4EBP1, APOD, CUL9, TIMM9, COL12A1, ORC6, AKIRIN2, SNRPA1, KCND3, CHTF8, PRKAB1, PRKCDBP, HNRNPR, HIF1A, DHX29, ASCC3, TRAPPC8, PAF1, ACR, HMGB2, ACTR3B, KCNA3, NAPA, SOX6, SESN1, ARIH1, EIF3B, DDX41, TFDP1, TBL3, KANSL1, SREK1, TGFBR2, INTS12, AFG3L2, SUV39H2, SREBF2, RNF8, NDUFV3, TSC1, SALL1, SMARCC1, FBXO31, UTP20, PTGES3, FAM175B, CRCP, PH…	338	5097	19662	1.26683	0.852627	0.0660993	4.71001
GOTERM_CC_ALL	GO:0005635~nuclear envelope	17	4.61957	0.00343939	TYRO3, NUP153, TMEM38A, SUN2, BNIP3, PHF20, PARP11, IPO8, TERF2IP, EDNRA, AGPAT5, TMEM33, BCL2, NUP205, TUBB5, RASA1, KPNA1	338	433	19662	2.28387	0.866288	0.0670294	4.94328
GOTERM_CC_ALL	GO:0031988~membrane-bounded vesicle	79	21.4674	0.0052122	PTGES3, LDHB, SLC5A5, SLC44A2, CRCP, CCT3, COX5A, SLC7A5, SLC2A4, PACSIN3, APOD, ARL15, TUBB5, SPRED2, RHOB, COL12A1, NT5E, GOLM1, AKT2, FMNL1, ICOSL, SLC12A9, PIK3C2A, CHTF8, NUDT5, TMEM38A, PI4KA, STXBP3, PROSC, GRHPR, NECTIN4, OPTN, RND3, SGSM1, XPC, NAPEPLD, RELT, EIF4A1, USO1, GNAS, PDCD6IP, CTSF, BID, ACR, TPST2, CARHSP1, AGFG1, ACTR3B, FKBP4, NAPA, ATP6V1G2, EPHA10, TMEM35A, ACAT2, ITM2B, …	338	3455	19662	1.33012	0.95273	0.0967261	7.40139
GOTERM_CC_ALL	GO:0005654~nucleoplasm	57	15.4891	0.00531848	PTGES3, ZFP12, PRPF4B, ZFP638, CRCP, BNIP3, PHF20, TERF2IP, CPEB1, CBFA2T3, TOP1, EIF4EBP1, CRY2, PACSIN3, TSEN2, MKL1, SNRPA1, IRF2BP1, HNRNPR, HIF1A, SYCP3, GTF2I, NUP205, FLII, PAF1, THOC3, KPNA1, POLR2L, FKBP4, MKNK2, SOX6, NFYA, ARIH1, EIF3B, SORBS1, THAP1, MAML3, BRMS1L, ZBTB7B, NKRF, FAM50A, CEBPA, PHACTR3, KANSL1, SREK1, AFF3, INTS12, MAFK, E130308A19RIK, SREBF2, NDUFV3, PRELID1, RPS6KA6,…	338	2325	19662	1.42614	0.95559	0.0955794	7.54685
GOTERM_CC_ALL	GO:0031090~organelle membrane	57	15.4891	0.0053805	SLC44A2, B3GALT5, CYP2S1, BNIP3, PHF20, COX5A, CBFA2T3, RHOU, EDNRA, FAR2, ATCAY, SLC2A4, CHST10, TIMM9, SPRED2, RHOB, LEPROT, TMEM167B, TMEM38A, PI4KA, RND3, NCK2, SGSM1, NUP205, USO1, GNAS, BID, ARFGAP1, TPST2, ARFGAP3, NAPA, ATP6V1G2, TMEM35A, ITM2B, BORCS6, NDUFB2, IFT46, SLC35B3, MPV17L2, BCL2, MAN1A, AGK, RASA1, NUP153, B4GAT1, B3GALT1, SUN2, AFG3L2, HID1, TMED9, SREBF2, NDUFV3, SLC17A5, SL…	338	2326	19662	1.42553	0.957178	0.0937674	7.63164
GOTERM_CC_ALL	GO:0031982~vesicle	82	22.2826	0.00565806	PTGES3, LDHB, SLC5A5, SLC44A2, CRCP, CCT3, COX5A, SLC7A5, SLC2A4, PACSIN3, APOD, ARL15, TUBB5, SPRED2, RHOB, COL12A1, NT5E, GOLM1, AKT2, FMNL1, ICOSL, SLC12A9, STMN2, PIK3C2A, CHTF8, NUDT5, TMEM38A, PI4KA, STXBP3, PROSC, GRHPR, NECTIN4, OPTN, NCK2, RND3, SGSM1, XPC, NAPEPLD, RELT, TRAPPC8, EIF4A1, USO1, GNAS, PDCD6IP, CTSF, BID, ACR, TPST2, CARHSP1, AGFG1, ACTR3B, FKBP4, NAPA, ATP6V1G2, EPHA10, T…	338	3624	19662	1.31624	0.963618	0.0955379	8.01021
GOTERM_CC_ALL	GO:0005783~endoplasmic reticulum	41	11.1413	0.00775537	TPST2, TMX1, FAM69A, B3GALT5, APH1C, FKBP4, CYP2S1, UBE2G2, BNIP3, PDE3B, ADORA1, FAR2, PSMF1, AGPAT5, APOD, SLC35B3, TMEM33, NT5C3, BCL2, MAN1A, DDX41, LRRC7, NKRF, TYRO3, KCND3, PTPN2, PTPN5, SMIM14, TMEM38A, CCDC47, TMEM189, TMED9, SREBF2, NCK2, USO1, KDSR, UBXN7, PDCD6IP, ORMDL3, NOMO1, FKBP11	338	1572	19662	1.5172	0.989399	0.125173	10.8243
GOTERM_CC_ALL	GO:0005730~nucleolus	26	7.06522	0.0082613	TMX1, HMGB2, POLR2L, MKNK2, ACAT2, CBFA2T3, RBM4B, TOP1, WDR36, MUS81, THAP1, THAP2, TSEN2, MDN1, CEBPA, NKRF, TBL3, NUP153, SMC2, TACC2, RPS6KA6, RCL1, XPC, USO1, UTP20, POP7	338	869	19662	1.74046	0.99213	0.129266	11.4911
GOTERM_CC_ALL	GO:0000932~cytoplasmic mRNA processing body	6	1.63043	0.00881674	ZFP36, ZFP36L1, TOP1, CARHSP1, CPEB1, CAPRIN1	338	74	19662	4.71662	0.994326	0.133819	12.2177
GOTERM_CC_ALL	GO:0036477~somatodendritic compartment	27	7.33696	0.00897631	PTGES3, NRP1, AGFG1, FKBP4, CRCP, BNIP3, CPEB1, ADORA1, ATCAY, TOP1, APOD, PCMT1, LRRC7, KCND3, ZDHHC5, STMN2, PTPN5, HNRNPR, CAPRIN1, SREBF2, GTF2I, CX3CR1, FBXO31, GNAS, GRK4, PTCH1, KPNA1	338	921	19662	1.70536	0.994835	0.132656	12.4254
GOTERM_CC_ALL	GO:0031967~organelle envelope	30	8.15217	0.0100317	BID, BNIP3, PHF20, TERF2IP, COX5A, NDUFB2, EDNRA, ATCAY, AGPAT5, MPV17L2, TMEM33, BCL2, TIMM9, TUBB5, SLMO1, AGK, RASA1, TXNIP, TYRO3, NUP153, TMEM38A, SUN2, PARP11, IPO8, AFG3L2, NDUFV3, PRELID1, SLC25A13, NUP205, KPNA1	338	1069	19662	1.63251	0.997228	0.143542	13.7878
GOTERM_CC_ALL	GO:0043234~protein complex	91	24.7283	0.0101119	PTGES3, FAM175B, PPP2R5A, PDE3B, CRCP, PHF20, CCT3, TERF2IP, COX5A, RHOU, TOP1, EIF4EBP1, KLHL26, CUL9, TIMM9, TUBB5, COL12A1, ORC6, TSEN2, AKIRIN2, ZFP36, KCND3, PIK3C2A, CHTF8, LDB1, PRKAB1, PRKCDBP, INHBA, HIF1A, XPC, TRAPPC8, ASCC3, NUP205, GNAS, ORMDL3, PAF1, THOC3, ACR, SHROOM1, HMGB2, CARHSP1, POLR2L, ACTR3B, APH1C, FKBP4, CREM, HAUS1, KCNA3, NAPA, ATP6V1G2, SOX6, NFYA, MREG, SESN1, BORCS6…	338	4190	19662	1.26339	0.997356	0.141176	13.8905
GOTERM_CC_ALL	GO:0031975~envelope	30	8.15217	0.0106958	BID, BNIP3, PHF20, TERF2IP, COX5A, NDUFB2, EDNRA, ATCAY, AGPAT5, MPV17L2, TMEM33, BCL2, TIMM9, TUBB5, SLMO1, AGK, RASA1, TXNIP, TYRO3, NUP153, TMEM38A, SUN2, PARP11, IPO8, AFG3L2, NDUFV3, PRELID1, SLC25A13, NUP205, KPNA1	338	1074	19662	1.6249	0.998127	0.145295	14.6348
GOTERM_CC_ALL	GO:0097458~neuron part	41	11.1413	0.0124113	PTGES3, ARFGAP1, NRP1, AGFG1, FKBP4, BNIP3, CRCP, KCNA3, NAPA, ATP6V1G2, CPEB1, ADORA1, ATCAY, ARIH1, TOP1, APOD, EEF2K, PCMT1, LRRC7, GDI1, KCND3, STMN2, ZDHHC5, PTPN5, HNRNPR, CAPRIN1, DOCK4, SREBF2, NCK2, SLC17A5, HIF1A, TSC1, GTF2I, SMARCC1, CX3CR1, FBXO31, GNAS, SYNM, PTCH1, GRK4, KPNA1	338	1620	19662	1.47224	0.99932	0.162967	16.7873
GOTERM_CC_ALL	GO:0098588~bounding membrane of organelle	38	10.3261	0.014357	ARFGAP1, TPST2, ARFGAP3, SLC44A2, B3GALT5, BNIP3, NAPA, ATP6V1G2, TMEM35A, ITM2B, CBFA2T3, RHOU, BORCS6, FAR2, CHST10, SLC35B3, IFT46, BCL2, MAN1A, SPRED2, RHOB, LEPROT, B4GAT1, TMEM167B, B3GALT1, TMEM38A, PI4KA, SUN2, HID1, TMED9, SREBF2, RND3, SLC17A5, COG6, ST8SIA4, RAB22A, USO1, GNAS	338	1487	19662	1.48656	0.999785	0.182151	19.1674
GOTERM_CC_ALL	GO:0036464~cytoplasmic ribonucleoprotein granule	8	2.17391	0.014978	ZFP36, ZFP36L1, TOP1, CARHSP1, TUBB5, CPEB1, FAM195B, CAPRIN1	338	150	19662	3.10249	0.999851	0.185321	19.9135
GOTERM_CC_ALL	GO:0098857~membrane microdomain	13	3.53261	0.0151674	LDHB, KCND3, PODXL, TGFBR2, KCNA3, PRKCDBP, EDNRA, SLC2A4, SORBS1, TEK, GNAS, PTCH1, LIPE	338	341	19662	2.21769	0.999867	0.183604	20.1398
GOTERM_CC_ALL	GO:0045121~membrane raft	13	3.53261	0.0151674	LDHB, KCND3, PODXL, TGFBR2, KCNA3, PRKCDBP, EDNRA, SLC2A4, SORBS1, TEK, GNAS, PTCH1, LIPE	338	341	19662	2.21769	0.999867	0.183604	20.1398
GOTERM_CC_ALL	GO:0031301~integral component of organelle membrane	8	2.17391	0.0176267	BID, SLC35B3, ST8SIA4, SUN2, BNIP3, ATP6V1G2, AFG3L2, ITM2B	338	155	19662	3.00241	0.999969	0.206098	23.0245
GOTERM_CC_ALL	GO:0030529~intracellular ribonucleoprotein complex	26	7.06522	0.0188983	PTGES3, CARHSP1, MRPL42, PRPF4B, CPEB1, FAM195B, ZFP36L1, TOP1, WDR36, EIF3B, APOD, MPV17L2, TUBB5, UNK, DDX41, NSUN3, MDN1, ZFP36, SNRPA1, TBL3, SREK1, HNRNPR, CAPRIN1, HBA-A2, DHX29, UTP20	338	934	19662	1.61934	0.999986	0.215118	24.4777
GOTERM_CC_ALL	GO:1990904~ribonucleoprotein complex	26	7.06522	0.0190997	PTGES3, CARHSP1, MRPL42, PRPF4B, CPEB1, FAM195B, ZFP36L1, TOP1, WDR36, EIF3B, APOD, MPV17L2, TUBB5, UNK, DDX41, NSUN3, MDN1, ZFP36, SNRPA1, TBL3, SREK1, HNRNPR, CAPRIN1, HBA-A2, DHX29, UTP20	338	935	19662	1.61761	0.999987	0.213073	24.7056
GOTERM_CC_ALL	GO:0035770~ribonucleoprotein granule	8	2.17391	0.0193656	ZFP36, ZFP36L1, TOP1, CARHSP1, TUBB5, CPEB1, FAM195B, CAPRIN1	338	158	19662	2.9454	0.999989	0.211739	25.0053
GOTERM_CC_ALL	GO:0031300~intrinsic component of organelle membrane	8	2.17391	0.0205895	BID, SLC35B3, ST8SIA4, SUN2, BNIP3, ATP6V1G2, AFG3L2, ITM2B	338	160	19662	2.90858	0.999995	0.219605	26.3709
GOTERM_CC_ALL	GO:0048471~perinuclear region of cytoplasm	21	5.70652	0.0207823	PTGES3, HMGB2, KCND3, USP2, STMN2, FKBP4, RNF207, CPEB1, OPTN, PSMF1, INHBA, APOD, SLC2A4, TSC1, TRP53BP2, BCL2, CX3CR1, TEK, USO1, GNAS, PTCH1	338	709	19662	1.723	0.999995	0.217527	26.5839
GOTERM_CC_ALL	GO:0005901~caveola	6	1.63043	0.0247484	KCND3, SORBS1, TGFBR2, PRKCDBP, PTCH1, LIPE	338	96	19662	3.63572	1	0.249458	30.8398
GOTERM_CC_ALL	GO:0044297~cell body	21	5.70652	0.0250917	PTGES3, KCND3, NRP1, AGFG1, STMN2, PTPN5, PODXL, FKBP4, CRCP, CCT3, CPEB1, ADORA1, TOP1, APOD, GTF2I, CX3CR1, TUBB5, FBXO31, GNAS, GRK4, PCMT1	338	724	19662	1.6873	1	0.248282	31.1972
GOTERM_CC_ALL	GO:0098589~membrane region	14	3.80435	0.026546	LDHB, KCND3, NUP153, PODXL, TGFBR2, KCNA3, PRKCDBP, EDNRA, SLC2A4, SORBS1, TEK, GNAS, PTCH1, LIPE	338	413	19662	1.97192	1	0.256554	32.6921
GOTERM_CC_ALL	GO:0005643~nuclear pore	5	1.3587	0.0266167	NUP153, TMEM33, NUP205, PARP11, KPNA1	338	66	19662	4.40694	1	0.253048	32.7639
GOTERM_CC_ALL	GO:0098805~whole membrane	32	8.69565	0.0345188	LDHB, SLC44A2, BNIP3, KCNA3, ATP6V1G2, NAPA, TMEM35A, ITM2B, BORCS6, EDNRA, FAR2, SLC2A4, SORBS1, BCL2, TEK, SPRED2, RHOB, LEPROT, NUP153, KCND3, PODXL, TGFBR2, PI4KA, SUN2, PRKCDBP, SREBF2, SLC17A5, RAB22A, USO1, GNAS, PTCH1, LIPE	338	1285	19662	1.44863	1	0.311337	40.3636
GOTERM_CC_ALL	GO:0044853~plasma membrane raft	6	1.63043	0.0358174	KCND3, SORBS1, TGFBR2, PRKCDBP, PTCH1, LIPE	338	106	19662	3.29273	1	0.316397	41.5331
GOTERM_CC_ALL	GO:0043025~neuronal cell body	18	4.8913	0.0509404	PTGES3, KCND3, NRP1, AGFG1, STMN2, PTPN5, FKBP4, CRCP, CPEB1, ADORA1, TOP1, APOD, GTF2I, CX3CR1, FBXO31, GNAS, GRK4, PCMT1	338	639	19662	1.63864	1	0.414728	53.6678
GOTERM_CC_ALL	GO:0042175~nuclear outer membrane-endoplasmic reticulum membrane network	23	6.25	0.0669028	TYRO3, TMX1, NUP153, FAM69A, CYP2S1, PTPN5, FKBP4, SMIM14, TMEM38A, TMEM189, TMED9, SREBF2, FAR2, AGPAT5, SLC35B3, TMEM33, BCL2, KDSR, UBXN7, ORMDL3, NOMO1, FKBP11, LRRC7	338	910	19662	1.47027	1	0.502039	63.9017
GOTERM_CC_ALL	GO:0031970~organelle envelope lumen	5	1.3587	0.0735359	TXNIP, PRELID1, TIMM9, TUBB5, SLMO1	338	92	19662	3.1615	1	0.530474	67.4991
GOTERM_CC_ALL	GO:0043209~myelin sheath	8	2.17391	0.0761319	GDI1, LDHB, SERINC5, BCL2, NAPA, PDCD6IP, CCT3, COX5A	338	214	19662	2.17464	1	0.537331	68.8137
GOTERM_CC_ALL	GO:0005789~endoplasmic reticulum membrane	22	5.97826	0.0881456	TYRO3, TMX1, FAM69A, CYP2S1, PTPN5, FKBP4, SMIM14, TMEM38A, TMEM189, TMED9, SREBF2, FAR2, AGPAT5, SLC35B3, TMEM33, BCL2, KDSR, UBXN7, ORMDL3, NOMO1, FKBP11, LRRC7	338	891	19662	1.43634	1	0.586633	74.2771
GOTERM_CC_ALL	GO:0005667~transcription factor complex	11	2.98913	0.0995258	CEBPA, TFAM, HIF1A, ASCC3, LDB1, CREM, GTF3C5, POU3F2, SOX6, NFYA, TFDP1	338	367	19662	1.74356	1	0.627481	78.6173
