# Supplementary material for: Systems genetics analysis of the LXS recombinant inbred mouse strains:Genetic and molecular insights into acute ethanol tolerance
Source: PLoS One. 2020 Oct 23;15(10):e0240253. doi: 10.1371/journal.pone.0240253 (PMC7584226; doi:10.1371/journal.pone.0240253)
Supplement: S6 Table — GO analysis for genes correlated to AFT-sal. (XLSX) [file pone.0240253.s008.xlsx]

## Sheet: S6_AFT-sal
Category	Term	Count	%	PValue	Genes	List Total	Pop Hits	Pop Total	Fold Enrichment	Bonferroni	Benjamini	FDR
GOTERM_BP_ALL	GO:0010467~gene expression	38	44.186	7.02842e-05	ABLIM1, HMGB1, FKBP8, NARS, STOML2, TCEAL5, PRDX5, STUB1, MLF2, CDC37, DRAP1, PRKRA, FBXO4, UNK, ZRSR2, SNRNP35, RPS21, ING1, INPP5B, PIK3R2, PHRF1, FLOT2, TMBIM6, L3MBTL1, MED12, MED14, MRPL30, TRAF3IP1, PPP1CA, RNF6, DLX1, RPS16, ABT1, DR1, ARXES2, RBM39, TCEB1, SUDS3	74	5224	18082	1.77744	0.117848	0.117848	0.119161
GOTERM_BP_ALL	GO:0034641~cellular nitrogen compound metabolic process	39	45.3488	0.00131266	ABLIM1, HMGB1, FKBP8, NARS, VAPB, STOML2, TCEAL5, PRDX5, STUB1, MLF2, DRAP1, GPX4, PRKRA, FBXO4, UNK, ZRSR2, SNRNP35, RPS21, ING1, PIK3R2, PHRF1, TMBIM6, L3MBTL1, MED12, MED14, MRPL30, TRAF3IP1, DLX1, PPP1CA, RNF6, RPS16, ABT1, DR1, ARXES2, MC4R, RBM39, TCEB1, SUDS3, ALDH9A1	74	6198	18082	1.53754	0.903992	0.690148	2.20358
GOTERM_BP_ALL	GO:0043933~macromolecular complex subunit organization	19	22.093	0.0027556	HMGB1, WASF1, L3MBTL1, STOML2, KIF9, STUB1, TRAF3IP1, PPP1R9B, PSMD13, ABT1, KLC1, GPX4, DR1, ZRSR2, UNC13B, ING1, SUDS3, PET100, PIK3R2	74	2229	18082	2.08285	0.992721	0.8062	4.57311
GOTERM_BP_ALL	GO:0044271~cellular nitrogen compound biosynthetic process	31	36.0465	0.00365864	ABLIM1, HMGB1, FKBP8, NARS, STOML2, TCEAL5, PRDX5, MLF2, DRAP1, PRKRA, UNK, RPS21, ING1, PIK3R2, PHRF1, TMBIM6, L3MBTL1, MED12, MED14, MRPL30, TRAF3IP1, RNF6, DLX1, RPS16, ABT1, DR1, MC4R, RBM39, TCEB1, ALDH9A1, SUDS3	74	4719	18082	1.60519	0.998554	0.804998	6.02843
GOTERM_BP_ALL	GO:0006807~nitrogen compound metabolic process	39	45.3488	0.00387436	ABLIM1, HMGB1, FKBP8, NARS, VAPB, STOML2, TCEAL5, PRDX5, STUB1, MLF2, DRAP1, GPX4, PRKRA, FBXO4, UNK, ZRSR2, SNRNP35, RPS21, ING1, PIK3R2, PHRF1, TMBIM6, L3MBTL1, MED12, MED14, MRPL30, TRAF3IP1, DLX1, PPP1CA, RNF6, RPS16, ABT1, DR1, ARXES2, MC4R, RBM39, TCEB1, SUDS3, ALDH9A1	74	6537	18082	1.45781	0.999017	0.74969	6.37298
GOTERM_BP_ALL	GO:0080090~regulation of primary metabolic process	35	40.6977	0.00398184	ABLIM1, HMGB1, FKBP8, VAPB, STOML2, TCEAL5, PRDX5, STUB1, MLF2, CDC37, DRAP1, MTCH1, PRKRA, FBXO4, UNK, ING1, INPP5B, PIK3R2, FLOT2, TMBIM6, L3MBTL1, MED12, MED14, SERPINI1, PPP1R9B, TRAF3IP1, PPP1CA, RNF6, DLX1, ABT1, DR1, MC4R, RBM39, TCEB1, SUDS3	74	5629	18082	1.51933	0.999189	0.69465	6.54421
GOTERM_BP_ALL	GO:0044237~cellular metabolic process	52	60.4651	0.00444128	NARS, VAPB, STOML2, TCEAL5, PRDX5, GPX4, ZRSR2, PHRF1, MED12, MED14, SACM1L, PPP1CA, RPS16, ABT1, ARXES2, RBM39, KBTBD11, SUDS3, ALDH9A1, ABLIM1, HMGB1, ACADSB, FKBP8, ABI1, STUB1, MLF2, CDC37, DRAP1, PRKRA, MTCH1, FBXO4, SNRNP35, UNK, RPS21, INPP5B, ING1, PIK3R2, TMBIM6, L3MBTL1, SERPINI1, MRPL30, PPP1R9B, TRAF3IP1, ERP44, RNF6, DLX1, PSMD13, UBA1, DR1, MC4R, TCEB1, ALG13	74	9794	18082	1.29735	0.999644	0.678389	7.27281
GOTERM_BP_ALL	GO:0044260~cellular macromolecule metabolic process	45	52.3256	0.00466328	ABLIM1, HMGB1, FKBP8, NARS, VAPB, STOML2, TCEAL5, PRDX5, ABI1, STUB1, MLF2, CDC37, DRAP1, MTCH1, PRKRA, FBXO4, UNK, ZRSR2, SNRNP35, RPS21, ING1, PIK3R2, PHRF1, TMBIM6, L3MBTL1, MED12, MED14, MRPL30, SERPINI1, PPP1R9B, ERP44, TRAF3IP1, DLX1, PPP1CA, RNF6, PSMD13, RPS16, UBA1, ABT1, DR1, ARXES2, RBM39, TCEB1, KBTBD11, SUDS3	74	8038	18082	1.36798	0.999761	0.647372	7.62294
GOTERM_BP_ALL	GO:0006457~protein folding	5	5.81395	0.00485755	ERP44, FKBP8, FKBP14, STUB1, CDC37	74	169	18082	7.22933	0.999831	0.619101	7.92833
GOTERM_BP_ALL	GO:0090304~nucleic acid metabolic process	31	36.0465	0.00486984	ABLIM1, HMGB1, FKBP8, NARS, STOML2, TCEAL5, PRDX5, STUB1, MLF2, DRAP1, PRKRA, FBXO4, SNRNP35, ZRSR2, RPS21, ING1, PIK3R2, PHRF1, TMBIM6, L3MBTL1, MED12, MED14, TRAF3IP1, RNF6, DLX1, RPS16, ABT1, DR1, RBM39, TCEB1, SUDS3	74	4805	18082	1.57646	0.999835	0.581426	7.94761
GOTERM_BP_ALL	GO:0043170~macromolecule metabolic process	48	55.814	0.00613575	ABLIM1, HMGB1, FKBP8, NARS, VAPB, STOML2, TCEAL5, PRDX5, ABI1, STUB1, MLF2, CDC37, DRAP1, MTCH1, PRKRA, FBXO4, UNK, ZRSR2, SNRNP35, RPS21, ING1, INPP5B, PIK3R2, PHRF1, FLOT2, TMBIM6, L3MBTL1, MED12, MED14, MRPL30, SERPINI1, PPP1R9B, ERP44, TRAF3IP1, DLX1, PPP1CA, RNF6, PSMD13, RPS16, UBA1, ABT1, DR1, ARXES2, RBM39, TCEB1, KBTBD11, SUDS3, ALG13	74	8886	18082	1.31993	0.999983	0.631448	9.91403
GOTERM_BP_ALL	GO:0006986~response to unfolded protein	4	4.65116	0.00669969	ERP44, VAPB, TMBIM6, STUB1	74	95	18082	10.2885	0.999994	0.631889	10.7772
GOTERM_BP_ALL	GO:0010468~regulation of gene expression	28	32.5581	0.00700968	ABLIM1, HMGB1, FKBP8, PRDX5, TCEAL5, MLF2, CDC37, DRAP1, PRKRA, FBXO4, UNK, ING1, INPP5B, PIK3R2, FLOT2, TMBIM6, L3MBTL1, MED12, MED14, TRAF3IP1, PPP1CA, RNF6, DLX1, ABT1, DR1, RBM39, TCEB1, SUDS3	74	4268	18082	1.60305	0.999996	0.619143	11.2484
GOTERM_BP_ALL	GO:0006139~nucleobase-containing compound metabolic process	33	38.3721	0.00755518	ABLIM1, HMGB1, FKBP8, NARS, VAPB, STOML2, TCEAL5, PRDX5, STUB1, MLF2, DRAP1, PRKRA, FBXO4, ZRSR2, SNRNP35, RPS21, ING1, PIK3R2, PHRF1, TMBIM6, L3MBTL1, MED12, MED14, TRAF3IP1, RNF6, DLX1, RPS16, ABT1, DR1, MC4R, RBM39, TCEB1, SUDS3	74	5389	18082	1.49631	0.999999	0.61955	12.0719
GOTERM_BP_ALL	GO:0016070~RNA metabolic process	28	32.5581	0.00858898	ABLIM1, HMGB1, FKBP8, NARS, TCEAL5, PRDX5, MLF2, DRAP1, PRKRA, SNRNP35, ZRSR2, RPS21, ING1, PIK3R2, PHRF1, TMBIM6, L3MBTL1, MED12, MED14, TRAF3IP1, RNF6, DLX1, RPS16, ABT1, DR1, RBM39, TCEB1, SUDS3	74	4331	18082	1.57974	1	0.641536	13.6128
GOTERM_BP_ALL	GO:0000462~maturation of SSU-rRNA from tricistronic rRNA transcript (SSU-rRNA, 5.8S rRNA, LSU-rRNA)	3	3.48837	0.00877623	RPS16, ABT1, RPS21	74	35	18082	20.9444	1	0.625764	13.8891
GOTERM_BP_ALL	GO:0034645~cellular macromolecule biosynthetic process	30	34.8837	0.00981478	ABLIM1, HMGB1, FKBP8, NARS, STOML2, TCEAL5, PRDX5, MLF2, DRAP1, PRKRA, UNK, RPS21, ING1, PIK3R2, PHRF1, TMBIM6, L3MBTL1, MED12, MED14, MRPL30, TRAF3IP1, PPP1CA, RNF6, DLX1, RPS16, ABT1, DR1, RBM39, TCEB1, SUDS3	74	4810	18082	1.52402	1	0.644796	15.4069
GOTERM_BP_ALL	GO:0035966~response to topologically incorrect protein	4	4.65116	0.0102559	ERP44, VAPB, TMBIM6, STUB1	74	111	18082	8.80545	1	0.640025	16.0439
GOTERM_BP_ALL	GO:0046483~heterocycle metabolic process	33	38.3721	0.010331	ABLIM1, HMGB1, FKBP8, NARS, VAPB, STOML2, TCEAL5, PRDX5, STUB1, MLF2, DRAP1, PRKRA, FBXO4, ZRSR2, SNRNP35, RPS21, ING1, PIK3R2, PHRF1, TMBIM6, L3MBTL1, MED12, MED14, TRAF3IP1, RNF6, DLX1, RPS16, ABT1, DR1, MC4R, RBM39, TCEB1, SUDS3	74	5497	18082	1.46691	1	0.622835	16.1519
GOTERM_BP_ALL	GO:0060255~regulation of macromolecule metabolic process	34	39.5349	0.0107741	ABLIM1, HMGB1, FKBP8, VAPB, STOML2, TCEAL5, PRDX5, STUB1, MLF2, CDC37, DRAP1, MTCH1, PRKRA, FBXO4, UNK, ING1, INPP5B, PIK3R2, FLOT2, TMBIM6, L3MBTL1, MED12, MED14, SERPINI1, PPP1R9B, TRAF3IP1, PPP1CA, RNF6, DLX1, ABT1, DR1, RBM39, TCEB1, SUDS3	74	5739	18082	1.44763	1	0.619497	16.7864
GOTERM_BP_ALL	GO:0034976~response to endoplasmic reticulum stress	5	5.81395	0.0108189	ERP44, VAPB, TMBIM6, STUB1, PIK3R2	74	213	18082	5.73595	1	0.603111	16.8504
GOTERM_BP_ALL	GO:0006396~RNA processing	9	10.4651	0.0117803	PHRF1, RPS16, ABT1, TMBIM6, PRKRA, SNRNP35, ZRSR2, RBM39, RPS21	74	765	18082	2.87472	1	0.617471	18.2108
GOTERM_BP_ALL	GO:0031647~regulation of protein stability	5	5.81395	0.0118842	GPR26, FLOT2, FBXO4, STUB1, CDC37	74	219	18082	5.5788	1	0.604388	18.3565
GOTERM_BP_ALL	GO:0051171~regulation of nitrogen compound metabolic process	27	31.3953	0.0119408	ABLIM1, HMGB1, FKBP8, VAPB, STOML2, PRDX5, TCEAL5, MLF2, DRAP1, PRKRA, UNK, ING1, PIK3R2, TMBIM6, L3MBTL1, MED12, MED14, TRAF3IP1, PPP1CA, RNF6, DLX1, ABT1, DR1, MC4R, RBM39, TCEB1, SUDS3	74	4221	18082	1.56302	1	0.590551	18.4358
GOTERM_BP_ALL	GO:0071704~organic substance metabolic process	53	61.6279	0.0121754	NARS, VAPB, STOML2, TCEAL5, PRDX5, GPX4, ZRSR2, PHRF1, FLOT2, MED12, MED14, SACM1L, PPP1CA, RPS16, ABT1, ARXES2, RBM39, KBTBD11, SUDS3, ALDH9A1, ABLIM1, HMGB1, ACADSB, FKBP8, ABI1, STUB1, MLF2, CDC37, DRAP1, MTCH1, PRKRA, FBXO4, SNRNP35, UNK, RPS21, INPP5B, ING1, PIK3R2, TMBIM6, L3MBTL1, SERPINI1, MRPL30, PPP1R9B, TRAF3IP1, ERP44, RNF6, DLX1, PSMD13, UBA1, DR1, MC4R, TCEB1, ALG13	74	10445	18082	1.23989	1	0.582793	18.7637
GOTERM_BP_ALL	GO:0006725~cellular aromatic compound metabolic process	33	38.3721	0.012317	ABLIM1, HMGB1, FKBP8, NARS, VAPB, STOML2, TCEAL5, PRDX5, STUB1, MLF2, DRAP1, PRKRA, FBXO4, ZRSR2, SNRNP35, RPS21, ING1, PIK3R2, PHRF1, TMBIM6, L3MBTL1, MED12, MED14, TRAF3IP1, RNF6, DLX1, RPS16, ABT1, DR1, MC4R, RBM39, TCEB1, SUDS3	74	5560	18082	1.45029	1	0.57275	18.961
GOTERM_BP_ALL	GO:0071840~cellular component organization or biogenesis	35	40.6977	0.0129828	ABLIM1, HMGB1, VAPB, WASF1, STOML2, ABI1, KIF9, STUB1, CDC37, KLC1, GPR26, GPX4, FBXO4, UNK, ZRSR2, RPS21, GNL1, ING1, PIK3R2, FLOT2, L3MBTL1, PPP1R9B, TRAF3IP1, PPP1CA, ST7L, RNF6, PSMD13, RPS16, ABT1, DR1, UNC13B, MAP7D2, GAP43, SUDS3, PET100	74	6037	18082	1.41665	1	0.578293	19.8827
GOTERM_BP_ALL	GO:0006996~organelle organization	24	27.907	0.0134605	ABLIM1, HMGB1, VAPB, WASF1, L3MBTL1, STOML2, KIF9, CDC37, TRAF3IP1, PPP1R9B, PPP1CA, PSMD13, ABT1, KLC1, GPR26, GPX4, DR1, FBXO4, MAP7D2, UNC13B, ING1, SUDS3, PIK3R2, PET100	74	3620	18082	1.62001	1	0.578296	20.538
GOTERM_BP_ALL	GO:0009059~macromolecule biosynthetic process	30	34.8837	0.0137184	ABLIM1, HMGB1, FKBP8, NARS, STOML2, TCEAL5, PRDX5, MLF2, DRAP1, PRKRA, UNK, RPS21, ING1, PIK3R2, PHRF1, TMBIM6, L3MBTL1, MED12, MED14, MRPL30, TRAF3IP1, PPP1CA, RNF6, DLX1, RPS16, ABT1, DR1, RBM39, TCEB1, SUDS3	74	4925	18082	1.48843	1	0.572482	20.8896
GOTERM_BP_ALL	GO:0019222~regulation of metabolic process	35	40.6977	0.0152377	ABLIM1, HMGB1, FKBP8, VAPB, STOML2, TCEAL5, PRDX5, STUB1, MLF2, CDC37, DRAP1, MTCH1, PRKRA, FBXO4, UNK, ING1, INPP5B, PIK3R2, FLOT2, TMBIM6, L3MBTL1, MED12, MED14, SERPINI1, PPP1R9B, TRAF3IP1, PPP1CA, RNF6, DLX1, ABT1, DR1, MC4R, RBM39, TCEB1, SUDS3	74	6098	18082	1.40248	1	0.598725	22.9316
GOTERM_BP_ALL	GO:2000112~regulation of cellular macromolecule biosynthetic process	25	29.0698	0.015409	ABLIM1, HMGB1, FKBP8, STOML2, PRDX5, TCEAL5, MLF2, DRAP1, PRKRA, UNK, ING1, PIK3R2, TMBIM6, L3MBTL1, MED12, MED14, TRAF3IP1, RNF6, PPP1CA, DLX1, ABT1, DR1, RBM39, TCEB1, SUDS3	74	3875	18082	1.57646	1	0.590847	23.1588
GOTERM_BP_ALL	GO:0043254~regulation of protein complex assembly	6	6.97674	0.0165114	TRAF3IP1, WASF1, KIF9, UNC13B, STUB1, PIK3R2	74	368	18082	3.98399	1	0.604732	24.6052
GOTERM_BP_ALL	GO:0044085~cellular component biogenesis	19	22.093	0.016634	ABLIM1, HMGB1, WASF1, FLOT2, STOML2, KIF9, STUB1, TRAF3IP1, PPP1R9B, PSMD13, RPS16, ABT1, ZRSR2, RPS21, GNL1, UNC13B, GAP43, PET100, PIK3R2	74	2654	18082	1.74931	1	0.596188	24.7645
GOTERM_BP_ALL	GO:0031323~regulation of cellular metabolic process	33	38.3721	0.0166824	ABLIM1, HMGB1, FKBP8, VAPB, STOML2, TCEAL5, PRDX5, STUB1, MLF2, CDC37, DRAP1, MTCH1, PRKRA, FBXO4, UNK, ING1, PIK3R2, TMBIM6, L3MBTL1, MED12, MED14, SERPINI1, PPP1R9B, TRAF3IP1, PPP1CA, RNF6, DLX1, ABT1, DR1, MC4R, RBM39, TCEB1, SUDS3	74	5673	18082	1.4214	1	0.586344	24.8274
GOTERM_BP_ALL	GO:0030490~maturation of SSU-rRNA	3	3.48837	0.016728	RPS16, ABT1, RPS21	74	49	18082	14.9603	1	0.576779	24.8864
GOTERM_BP_ALL	GO:0006366~transcription from RNA polymerase II promoter	14	16.2791	0.0176812	ABLIM1, HMGB1, PHRF1, FKBP8, TMBIM6, MED12, MED14, TRAF3IP1, DLX1, DRAP1, ABT1, TCEB1, SUDS3, PIK3R2	74	1700	18082	2.01231	1	0.586889	26.1121
GOTERM_BP_ALL	GO:0031326~regulation of cellular biosynthetic process	26	30.2326	0.01789	ABLIM1, HMGB1, FKBP8, STOML2, PRDX5, TCEAL5, MLF2, DRAP1, PRKRA, UNK, ING1, PIK3R2, TMBIM6, L3MBTL1, MED12, MED14, TRAF3IP1, RNF6, PPP1CA, DLX1, ABT1, DR1, MC4R, RBM39, TCEB1, SUDS3	74	4140	18082	1.53457	1	0.581215	26.3781
GOTERM_BP_ALL	GO:0044238~primary metabolic process	50	58.1395	0.0190597	NARS, VAPB, STOML2, TCEAL5, PRDX5, ZRSR2, PHRF1, FLOT2, MED12, MED14, SACM1L, PPP1CA, RPS16, ABT1, ARXES2, RBM39, KBTBD11, SUDS3, ABLIM1, HMGB1, ACADSB, FKBP8, ABI1, STUB1, MLF2, CDC37, DRAP1, PRKRA, MTCH1, FBXO4, SNRNP35, UNK, RPS21, INPP5B, ING1, PIK3R2, TMBIM6, L3MBTL1, SERPINI1, MRPL30, PPP1R9B, TRAF3IP1, RNF6, DLX1, PSMD13, UBA1, DR1, MC4R, TCEB1, ALG13	74	9853	18082	1.23998	1	0.594826	27.8515
GOTERM_BP_ALL	GO:1901360~organic cyclic compound metabolic process	33	38.3721	0.0193797	ABLIM1, HMGB1, FKBP8, NARS, VAPB, STOML2, TCEAL5, PRDX5, STUB1, MLF2, DRAP1, PRKRA, FBXO4, ZRSR2, SNRNP35, RPS21, ING1, PIK3R2, PHRF1, TMBIM6, L3MBTL1, MED12, MED14, TRAF3IP1, RNF6, DLX1, RPS16, ABT1, DR1, MC4R, RBM39, TCEB1, SUDS3	74	5731	18082	1.40701	1	0.591474	28.2497
GOTERM_BP_ALL	GO:0010556~regulation of macromolecule biosynthetic process	25	29.0698	0.0202238	ABLIM1, HMGB1, FKBP8, STOML2, PRDX5, TCEAL5, MLF2, DRAP1, PRKRA, UNK, ING1, PIK3R2, TMBIM6, L3MBTL1, MED12, MED14, TRAF3IP1, RNF6, PPP1CA, DLX1, ABT1, DR1, RBM39, TCEB1, SUDS3	74	3966	18082	1.54029	1	0.597969	29.2903
GOTERM_BP_ALL	GO:0006351~transcription, DNA-templated	21	24.4186	0.020846	ABLIM1, HMGB1, PHRF1, FKBP8, TMBIM6, L3MBTL1, MED12, TCEAL5, PRDX5, MED14, TRAF3IP1, RNF6, DLX1, ABT1, DRAP1, DR1, TCEB1, RBM39, ING1, SUDS3, PIK3R2	74	3129	18082	1.63994	1	0.600141	30.0482
GOTERM_BP_ALL	GO:0009889~regulation of biosynthetic process	26	30.2326	0.0210699	ABLIM1, HMGB1, FKBP8, STOML2, PRDX5, TCEAL5, MLF2, DRAP1, PRKRA, UNK, ING1, PIK3R2, TMBIM6, L3MBTL1, MED12, MED14, TRAF3IP1, RNF6, PPP1CA, DLX1, ABT1, DR1, MC4R, RBM39, TCEB1, SUDS3	74	4197	18082	1.51373	1	0.595268	30.319
GOTERM_BP_ALL	GO:0019725~cellular homeostasis	9	10.4651	0.0231143	ERP44, VAPB, TMBIM6, STOML2, PRDX5, FBXO4, SV2A, UNC13B, PIK3R2	74	866	18082	2.53945	1	0.621005	32.7469
GOTERM_BP_ALL	GO:0000447~endonucleolytic cleavage in ITS1 to separate SSU-rRNA from 5.8S rRNA and LSU-rRNA from tricistronic rRNA transcript (SSU-rRNA, 5.8S rRNA, LSU-rRNA)	2	2.32558	0.0239831	ABT1, RPS21	74	6	18082	81.4505	1	0.626283	33.7544
GOTERM_BP_ALL	GO:0006357~regulation of transcription from RNA polymerase II promoter	14	16.2791	0.0242675	ABLIM1, HMGB1, FKBP8, TMBIM6, MED12, TCEAL5, MED14, TRAF3IP1, DLX1, ABT1, DRAP1, TCEB1, SUDS3, PIK3R2	74	1774	18082	1.92836	1	0.622407	34.0811
GOTERM_BP_ALL	GO:1901576~organic substance biosynthetic process	33	38.3721	0.0248069	ABLIM1, HMGB1, FKBP8, NARS, STOML2, TCEAL5, PRDX5, MLF2, DRAP1, PRKRA, UNK, RPS21, ING1, PIK3R2, PHRF1, TMBIM6, L3MBTL1, MED12, MED14, MRPL30, TRAF3IP1, PPP1CA, RNF6, DLX1, RPS16, ABT1, DR1, MC4R, RBM39, TCEB1, ALG13, ALDH9A1, SUDS3	74	5830	18082	1.38312	1	0.622509	34.6965
GOTERM_BP_ALL	GO:0090501~RNA phosphodiester bond hydrolysis	3	3.48837	0.026011	ABT1, TMBIM6, RPS21	74	62	18082	11.8235	1	0.63226	36.0509
GOTERM_BP_ALL	GO:0019538~protein metabolic process	30	34.8837	0.0274684	HMGB1, NARS, VAPB, FLOT2, MED12, STOML2, ABI1, SERPINI1, MRPL30, STUB1, CDC37, PPP1R9B, TRAF3IP1, RNF6, PPP1CA, PSMD13, RPS16, UBA1, DR1, MTCH1, ARXES2, PRKRA, FBXO4, UNK, TCEB1, RPS21, KBTBD11, INPP5B, SUDS3, ALG13	74	5186	18082	1.41352	1	0.644842	37.6549
GOTERM_BP_ALL	GO:0030968~endoplasmic reticulum unfolded protein response	3	3.48837	0.0292026	VAPB, TMBIM6, STUB1	74	66	18082	11.1069	1	0.66008	39.5142
GOTERM_BP_ALL	GO:0034620~cellular response to unfolded protein	3	3.48837	0.0308542	VAPB, TMBIM6, STUB1	74	68	18082	10.7802	1	0.673138	41.2363
GOTERM_BP_ALL	GO:0009058~biosynthetic process	33	38.3721	0.0310439	ABLIM1, HMGB1, FKBP8, NARS, STOML2, TCEAL5, PRDX5, MLF2, DRAP1, PRKRA, UNK, RPS21, ING1, PIK3R2, PHRF1, TMBIM6, L3MBTL1, MED12, MED14, MRPL30, TRAF3IP1, PPP1CA, RNF6, DLX1, RPS16, ABT1, DR1, MC4R, RBM39, TCEB1, ALG13, ALDH9A1, SUDS3	74	5924	18082	1.36117	1	0.668172	41.4311
GOTERM_BP_ALL	GO:0009987~cellular process	71	82.5581	0.031614	NARS, VAPB, WASF1, STOML2, PRDX5, TCEAL5, RASGEF1A, DYNLL2, GPX4, SV2A, ZRSR2, GNL1, PHRF1, FLOT2, MED12, MED14, SACM1L, PPP1CA, RPS16, ABT1, ARXES2, FKBP14, TUBA4A, RBM39, MAP7D2, KBTBD11, UNC13B, ALDH9A1, SUDS3, GAP43, ABLIM1, HMGB1, ACADSB, FKBP8, ABI1, KIF9, SLC19A1, STUB1, MLF2, CDC37, KLC1, DRAP1, GPR26, MTCH1, PRKRA, FBXO4, UNK, SNRNP35, RPS21, INPP5B, ING1, PIK3R2, TMBIM6, PAK1IP1, L3MBTL…	74	16073	18082	1.07938	1	0.667833	42.0129
GOTERM_BP_ALL	GO:0008152~metabolic process	53	61.6279	0.0329197	NARS, VAPB, STOML2, TCEAL5, PRDX5, GPX4, ZRSR2, PHRF1, FLOT2, MED12, MED14, SACM1L, PPP1CA, RPS16, ABT1, ARXES2, RBM39, KBTBD11, SUDS3, ALDH9A1, ABLIM1, HMGB1, ACADSB, FKBP8, ABI1, STUB1, MLF2, CDC37, DRAP1, MTCH1, PRKRA, FBXO4, SNRNP35, UNK, RPS21, INPP5B, ING1, PIK3R2, TMBIM6, L3MBTL1, SERPINI1, MRPL30, PPP1R9B, TRAF3IP1, ERP44, RNF6, DLX1, PSMD13, UBA1, DR1, MC4R, TCEB1, ALG13	74	10880	18082	1.19031	1	0.675912	43.3251
GOTERM_BP_ALL	GO:0019219~regulation of nucleobase-containing compound metabolic process	24	27.907	0.0329758	ABLIM1, HMGB1, FKBP8, VAPB, TMBIM6, L3MBTL1, MED12, STOML2, TCEAL5, PRDX5, MED14, MLF2, TRAF3IP1, RNF6, DLX1, ABT1, DRAP1, DR1, MC4R, TCEB1, RBM39, ING1, SUDS3, PIK3R2	74	3924	18082	1.4945	1	0.669712	43.3809
GOTERM_BP_ALL	GO:0044249~cellular biosynthetic process	32	37.2093	0.0340082	ABLIM1, HMGB1, FKBP8, NARS, STOML2, TCEAL5, PRDX5, MLF2, DRAP1, PRKRA, UNK, RPS21, ING1, PIK3R2, PHRF1, TMBIM6, L3MBTL1, MED12, MED14, MRPL30, TRAF3IP1, PPP1CA, RNF6, DLX1, RPS16, ABT1, DR1, MC4R, RBM39, TCEB1, ALDH9A1, SUDS3	74	5732	18082	1.36414	1	0.674468	44.3976
GOTERM_BP_ALL	GO:0044267~cellular protein metabolic process	27	31.3953	0.0349351	HMGB1, NARS, VAPB, MED12, STOML2, ABI1, SERPINI1, MRPL30, STUB1, CDC37, PPP1R9B, TRAF3IP1, RNF6, PPP1CA, PSMD13, RPS16, UBA1, DR1, MTCH1, ARXES2, PRKRA, FBXO4, UNK, TCEB1, RPS21, KBTBD11, SUDS3	74	4608	18082	1.43175	1	0.677882	45.2957
GOTERM_BP_ALL	GO:0034654~nucleobase-containing compound biosynthetic process	24	27.907	0.0355308	ABLIM1, HMGB1, PHRF1, FKBP8, TMBIM6, L3MBTL1, MED12, STOML2, TCEAL5, PRDX5, MED14, MLF2, TRAF3IP1, RNF6, DLX1, ABT1, DRAP1, DR1, MC4R, TCEB1, RBM39, ING1, SUDS3, PIK3R2	74	3952	18082	1.48392	1	0.677706	45.8658
GOTERM_BP_ALL	GO:0005981~regulation of glycogen catabolic process	2	2.32558	0.035761	HMGB1, PPP1CA	74	9	18082	54.3003	1	0.673756	46.0845
GOTERM_BP_ALL	GO:0042274~ribosomal small subunit biogenesis	3	3.48837	0.036024	RPS16, ABT1, RPS21	74	74	18082	9.90614	1	0.670234	46.3334
GOTERM_BP_ALL	GO:0033554~cellular response to stress	13	15.1163	0.037342	HMGB1, ERP44, UBA1, VAPB, TMBIM6, PRKRA, STOML2, PRDX5, FBXO4, STUB1, GNL1, CDC37, PIK3R2	74	1690	18082	1.87963	1	0.677471	47.5646
GOTERM_BP_ALL	GO:0097581~lamellipodium organization	3	3.48837	0.0378167	ABLIM1, WASF1, ABI1	74	76	18082	9.64545	1	0.676139	48.0016
GOTERM_BP_ALL	GO:0006650~glycerophospholipid metabolic process	4	4.65116	0.0383821	STOML2, INPP5B, SACM1L, PIK3R2	74	184	18082	5.31199	1	0.675726	48.5174
GOTERM_BP_ALL	GO:0097659~nucleic acid-templated transcription	22	25.5814	0.0384986	ABLIM1, HMGB1, PHRF1, FKBP8, TMBIM6, L3MBTL1, MED12, TCEAL5, PRDX5, MED14, MLF2, TRAF3IP1, RNF6, DLX1, ABT1, DRAP1, DR1, TCEB1, RBM39, ING1, SUDS3, PIK3R2	74	3548	18082	1.51514	1	0.671009	48.6232
GOTERM_BP_ALL	GO:0032774~RNA biosynthetic process	22	25.5814	0.0403123	ABLIM1, HMGB1, PHRF1, FKBP8, TMBIM6, L3MBTL1, MED12, TCEAL5, PRDX5, MED14, MLF2, TRAF3IP1, RNF6, DLX1, ABT1, DRAP1, DR1, TCEB1, RBM39, ING1, SUDS3, PIK3R2	74	3565	18082	1.50792	1	0.682406	50.2426
GOTERM_BP_ALL	GO:0018130~heterocycle biosynthetic process	24	27.907	0.041201	ABLIM1, HMGB1, PHRF1, FKBP8, TMBIM6, L3MBTL1, MED12, STOML2, TCEAL5, PRDX5, MED14, MLF2, TRAF3IP1, RNF6, DLX1, ABT1, DRAP1, DR1, MC4R, TCEB1, RBM39, ING1, SUDS3, PIK3R2	74	4009	18082	1.46282	1	0.684869	51.0186
GOTERM_BP_ALL	GO:0019438~aromatic compound biosynthetic process	24	27.907	0.0429102	ABLIM1, HMGB1, PHRF1, FKBP8, TMBIM6, L3MBTL1, MED12, STOML2, TCEAL5, PRDX5, MED14, MLF2, TRAF3IP1, RNF6, DLX1, ABT1, DRAP1, DR1, MC4R, TCEB1, RBM39, ING1, SUDS3, PIK3R2	74	4025	18082	1.457	1	0.694406	52.4789
GOTERM_BP_ALL	GO:0035967~cellular response to topologically incorrect protein	3	3.48837	0.0433942	VAPB, TMBIM6, STUB1	74	82	18082	8.93968	1	0.693112	52.8849
GOTERM_BP_ALL	GO:0065003~macromolecular complex assembly	12	13.9535	0.044789	HMGB1, TRAF3IP1, PSMD13, ABT1, WASF1, STOML2, KIF9, ZRSR2, UNC13B, STUB1, PET100, PIK3R2	74	1544	18082	1.8991	1	0.699462	54.0368
GOTERM_BP_ALL	GO:0016043~cellular component organization	32	37.2093	0.0465596	ABLIM1, HMGB1, VAPB, WASF1, STOML2, ABI1, KIF9, STUB1, CDC37, KLC1, GPR26, GPX4, FBXO4, ZRSR2, UNK, ING1, PIK3R2, FLOT2, L3MBTL1, PPP1R9B, TRAF3IP1, PPP1CA, ST7L, RNF6, PSMD13, ABT1, DR1, UNC13B, MAP7D2, GAP43, SUDS3, PET100	74	5872	18082	1.33161	1	0.708503	55.4609
GOTERM_BP_ALL	GO:0006508~proteolysis	12	13.9535	0.0469317	RNF6, PSMD13, UBA1, MTCH1, ARXES2, STOML2, FBXO4, TCEB1, SERPINI1, STUB1, INPP5B, ALG13	74	1556	18082	1.88446	1	0.706262	55.7548
GOTERM_BP_ALL	GO:0000479~endonucleolytic cleavage of tricistronic rRNA transcript (SSU-rRNA, 5.8S rRNA, LSU-rRNA)	2	2.32558	0.0473987	ABT1, RPS21	74	12	18082	40.7252	1	0.704807	56.1212
GOTERM_BP_ALL	GO:0000478~endonucleolytic cleavage involved in rRNA processing	2	2.32558	0.0512471	ABT1, RPS21	74	13	18082	37.5925	1	0.728415	59.0332
GOTERM_BP_ALL	GO:0006355~regulation of transcription, DNA-templated	21	24.4186	0.052535	ABLIM1, HMGB1, FKBP8, TMBIM6, L3MBTL1, MED12, TCEAL5, PRDX5, MED14, MLF2, TRAF3IP1, RNF6, DLX1, ABT1, DRAP1, DR1, TCEB1, RBM39, ING1, SUDS3, PIK3R2	74	3449	18082	1.48779	1	0.73255	59.9664
GOTERM_BP_ALL	GO:1903506~regulation of nucleic acid-templated transcription	21	24.4186	0.0529435	ABLIM1, HMGB1, FKBP8, TMBIM6, L3MBTL1, MED12, TCEAL5, PRDX5, MED14, MLF2, TRAF3IP1, RNF6, DLX1, ABT1, DRAP1, DR1, TCEB1, RBM39, ING1, SUDS3, PIK3R2	74	3452	18082	1.48649	1	0.730557	60.2582
GOTERM_BP_ALL	GO:2001141~regulation of RNA biosynthetic process	21	24.4186	0.0537675	ABLIM1, HMGB1, FKBP8, TMBIM6, L3MBTL1, MED12, TCEAL5, PRDX5, MED14, MLF2, TRAF3IP1, RNF6, DLX1, ABT1, DRAP1, DR1, TCEB1, RBM39, ING1, SUDS3, PIK3R2	74	3458	18082	1.48392	1	0.731423	60.8407
GOTERM_BP_ALL	GO:0003002~regionalization	5	5.81395	0.0539682	TRAF3IP1, FKBP8, DLX1, MED12, ABI1	74	352	18082	3.4709	1	0.728094	60.9814
GOTERM_BP_ALL	GO:0006112~energy reserve metabolic process	3	3.48837	0.0543496	HMGB1, PPP1CA, MC4R	74	93	18082	7.8823	1	0.726028	61.2474
GOTERM_BP_ALL	GO:0043471~regulation of cellular carbohydrate catabolic process	2	2.32558	0.0550801	HMGB1, PPP1CA	74	14	18082	34.9073	1	0.726322	61.7521
GOTERM_BP_ALL	GO:1901362~organic cyclic compound biosynthetic process	24	27.907	0.0553579	ABLIM1, HMGB1, PHRF1, FKBP8, TMBIM6, L3MBTL1, MED12, STOML2, TCEAL5, PRDX5, MED14, MLF2, TRAF3IP1, RNF6, DLX1, ABT1, DRAP1, DR1, MC4R, TCEB1, RBM39, ING1, SUDS3, PIK3R2	74	4129	18082	1.4203	1	0.723637	61.9424
GOTERM_BP_ALL	GO:0043623~cellular protein complex assembly	6	6.97674	0.0562344	PSMD13, WASF1, UNC13B, STUB1, PET100, PIK3R2	74	513	18082	2.85791	1	0.724913	62.537
GOTERM_BP_ALL	GO:0043603~cellular amide metabolic process	9	10.4651	0.0562499	PPP1CA, NARS, RPS16, GPX4, PRKRA, ARXES2, UNK, RPS21, MRPL30	74	1034	18082	2.12685	1	0.720596	62.5475
GOTERM_BP_ALL	GO:0022607~cellular component assembly	16	18.6047	0.0572248	ABLIM1, HMGB1, WASF1, FLOT2, STOML2, KIF9, STUB1, TRAF3IP1, PPP1R9B, PSMD13, ABT1, ZRSR2, UNC13B, GAP43, PET100, PIK3R2	74	2418	18082	1.61688	1	0.722527	63.1984
GOTERM_BP_ALL	GO:0019941~modification-dependent protein catabolic process	6	6.97674	0.0601035	RNF6, PSMD13, UBA1, FBXO4, TCEB1, STUB1	74	523	18082	2.80327	1	0.736135	65.0589
GOTERM_BP_ALL	GO:0006518~peptide metabolic process	8	9.30233	0.0617004	NARS, RPS16, GPX4, PRKRA, ARXES2, UNK, RPS21, MRPL30	74	872	18082	2.24176	1	0.741425	66.0523
GOTERM_BP_ALL	GO:0048545~response to steroid hormone	5	5.81395	0.0625324	HMGB1, PPP1R9B, RNF6, MED12, MED14	74	370	18082	3.30205	1	0.742124	66.5594
GOTERM_BP_ALL	GO:0072673~lamellipodium morphogenesis	2	2.32558	0.0627004	WASF1, ABI1	74	16	18082	30.5439	1	0.739	66.6609
GOTERM_BP_ALL	GO:0043632~modification-dependent macromolecule catabolic process	6	6.97674	0.0633066	RNF6, PSMD13, UBA1, FBXO4, TCEB1, STUB1	74	531	18082	2.76103	1	0.738432	67.0248
GOTERM_BP_ALL	GO:0090305~nucleic acid phosphodiester bond hydrolysis	3	3.48837	0.0661655	ABT1, TMBIM6, RPS21	74	104	18082	7.0486	1	0.750374	68.6911
GOTERM_BP_ALL	GO:0034622~cellular macromolecular complex assembly	8	9.30233	0.0663553	PSMD13, ABT1, WASF1, ZRSR2, UNC13B, STUB1, PET100, PIK3R2	74	887	18082	2.20385	1	0.747482	68.7989
GOTERM_BP_ALL	GO:0030518~intracellular steroid hormone receptor signaling pathway	3	3.48837	0.0695249	RNF6, MED12, MED14	74	107	18082	6.85097	1	0.760305	70.5479
GOTERM_BP_ALL	GO:0032069~regulation of nuclease activity	2	2.32558	0.0702601	VAPB, TMBIM6	74	18	18082	27.1502	1	0.760257	70.9402
GOTERM_BP_ALL	GO:0051252~regulation of RNA metabolic process	21	24.4186	0.0717611	ABLIM1, HMGB1, FKBP8, TMBIM6, L3MBTL1, MED12, TCEAL5, PRDX5, MED14, MLF2, TRAF3IP1, RNF6, DLX1, ABT1, DRAP1, DR1, TCEB1, RBM39, ING1, SUDS3, PIK3R2	74	3575	18082	1.43535	1	0.764017	71.7259
GOTERM_BP_ALL	GO:0045184~establishment of protein localization	13	15.1163	0.0761236	HMGB1, XPO6, TMBIM6, FLOT2, TRAF3IP1, PPP1R9B, ATP9B, KLC1, GPR26, MC4R, UNC13B, ING1, PIK3R2	74	1894	18082	1.67717	1	0.781033	73.8974
GOTERM_BP_ALL	GO:0000466~maturation of 5.8S rRNA from tricistronic rRNA transcript (SSU-rRNA, 5.8S rRNA, LSU-rRNA)	2	2.32558	0.0777596	ABT1, RPS21	74	20	18082	24.4351	1	0.784827	74.6705
GOTERM_BP_ALL	GO:0042592~homeostatic process	12	13.9535	0.0801476	ERP44, HMGB1, ACADSB, VAPB, TMBIM6, MC4R, STOML2, PRDX5, FBXO4, SV2A, UNC13B, PIK3R2	74	1707	18082	1.71776	1	0.791712	75.7604
GOTERM_BP_ALL	GO:0046488~phosphatidylinositol metabolic process	3	3.48837	0.0834968	INPP5B, SACM1L, PIK3R2	74	119	18082	6.16012	1	0.802156	77.2149
GOTERM_BP_ALL	GO:0022613~ribonucleoprotein complex biogenesis	5	5.81395	0.0874675	RPS16, ABT1, ZRSR2, RPS21, GNL1	74	416	18082	2.93692	1	0.814263	78.8328
GOTERM_BP_ALL	GO:0046856~phosphatidylinositol dephosphorylation	2	2.32558	0.0888971	INPP5B, SACM1L	74	23	18082	21.2479	1	0.816362	79.3883
GOTERM_BP_ALL	GO:0051604~protein maturation	4	4.65116	0.0902847	ARXES2, STOML2, STUB1, INPP5B	74	263	18082	3.71637	1	0.818252	79.9144
GOTERM_BP_ALL	GO:0006397~mRNA processing	5	5.81395	0.0910322	PHRF1, TMBIM6, SNRNP35, ZRSR2, RBM39	74	422	18082	2.89516	1	0.817818	80.1926
GOTERM_BP_ALL	GO:0000469~cleavage involved in rRNA processing	2	2.32558	0.0925801	ABT1, RPS21	74	24	18082	20.3626	1	0.820215	80.757
GOTERM_BP_ALL	GO:0036342~post-anal tail morphogenesis	2	2.32558	0.0962484	TRAF3IP1, MED12	74	25	18082	19.5481	1	0.82967	82.0349
GOTERM_BP_ALL	GO:0090502~RNA phosphodiester bond hydrolysis, endonucleolytic	2	2.32558	0.0962484	ABT1, RPS21	74	25	18082	19.5481	1	0.82967	82.0349
GOTERM_BP_ALL	GO:0010608~posttranscriptional regulation of gene expression	5	5.81395	0.0977475	PPP1CA, PRKRA, FBXO4, UNK, CDC37	74	433	18082	2.82161	1	0.83163	82.5338
GOTERM_BP_ALL	GO:0034660~ncRNA metabolic process	5	5.81395	0.0989931	NARS, RPS16, ABT1, PRKRA, RPS21	74	435	18082	2.80864	1	0.832732	82.9384
GOTERM_CC_ALL	GO:0005622~intracellular	74	86.0465	2.16869e-07	NARS, XPO6, VAPB, WASF1, STOML2, PRDX5, TCEAL5, RASGEF1A, DYNLL2, GPX4, MOB3A, SV2A, ZRSR2, GNL1, PHRF1, GPRASP2, FLOT2, MED12, MED14, SACM1L, PPP1CA, RPS16, ABT1, ATP9B, ARXES2, FKBP14, TUBA4A, RBM39, MAP7D2, KBTBD11, UNC13B, ALDH9A1, SUDS3, GAP43, ABLIM1, HMGB1, ACADSB, FKBP8, FAM98B, ABI1, KIF9, STUB1, MLF2, CDC37, KLC1, DRAP1, MTCH1, PRKRA, FBXO4, UNK, SNRNP35, RPS21, INPP5B, ING1, PIK3R2, ZC…	78	14047	19662	1.32795	7.46001e-05	7.46001e-05	0.000295844
GOTERM_CC_ALL	GO:0044424~intracellular part	72	83.7209	6.09731e-07	NARS, XPO6, VAPB, WASF1, STOML2, PRDX5, TCEAL5, DYNLL2, GPX4, SV2A, ZRSR2, GNL1, PHRF1, FLOT2, GPRASP2, MED12, MED14, SACM1L, PPP1CA, RPS16, ABT1, ATP9B, ARXES2, FKBP14, TUBA4A, RBM39, MAP7D2, KBTBD11, UNC13B, ALDH9A1, SUDS3, GAP43, ABLIM1, HMGB1, ACADSB, FKBP8, FAM98B, ABI1, KIF9, STUB1, MLF2, CDC37, KLC1, DRAP1, MTCH1, PRKRA, FBXO4, UNK, SNRNP35, RPS21, INPP5B, ING1, PIK3R2, ZC3H13, TMBIM6, PAK…	78	13479	19662	1.3465	0.000209725	0.000104868	0.000831769
GOTERM_CC_ALL	GO:0043229~intracellular organelle	67	77.907	6.16461e-07	NARS, XPO6, VAPB, WASF1, STOML2, PRDX5, TCEAL5, DYNLL2, GPX4, SV2A, ZRSR2, GNL1, PHRF1, FLOT2, GPRASP2, MED12, MED14, SACM1L, PPP1CA, RPS16, ABT1, ATP9B, ARXES2, FKBP14, TUBA4A, RBM39, UNC13B, MAP7D2, ALDH9A1, SUDS3, GAP43, ABLIM1, HMGB1, ACADSB, FKBP8, FAM98B, ABI1, KIF9, STUB1, MLF2, DRAP1, KLC1, MTCH1, PRKRA, SNRNP35, RPS21, INPP5B, ING1, PIK3R2, ZC3H13, TMBIM6, PAK1IP1, L3MBTL1, MRPL30, TNKS1…	78	11735	19662	1.43921	0.00021204	7.06851e-05	0.00084095
GOTERM_CC_ALL	GO:0043226~organelle	69	80.2326	2.88684e-06	NARS, XPO6, VAPB, WASF1, STOML2, PRDX5, TCEAL5, DYNLL2, GPX4, SV2A, ZRSR2, GNL1, PHRF1, FLOT2, GPRASP2, MED12, MED14, SACM1L, PPP1CA, RPS16, ABT1, ATP9B, ARXES2, FKBP14, TUBA4A, RBM39, UNC13B, MAP7D2, ALDH9A1, SUDS3, GAP43, ABLIM1, HMGB1, ACADSB, FKBP8, FAM98B, ABI1, KIF9, STUB1, MLF2, CDC37, KLC1, DRAP1, MTCH1, PRKRA, SNRNP35, RPS21, INPP5B, ING1, PIK3R2, ZC3H13, TMBIM6, PAK1IP1, L3MBTL1, SERPIN…	78	12768	19662	1.36226	0.000992581	0.000248238	0.00393804
GOTERM_CC_ALL	GO:0044446~intracellular organelle part	49	56.9767	1.32931e-05	XPO6, VAPB, WASF1, STOML2, PRDX5, DYNLL2, GPX4, ZRSR2, SV2A, FLOT2, MED12, MED14, SACM1L, PPP1CA, RPS16, ABT1, ATP9B, ARXES2, FKBP14, TUBA4A, RBM39, SUDS3, ABLIM1, ACADSB, FKBP8, KIF9, STUB1, KLC1, PRKRA, MTCH1, SNRNP35, RPS21, INPP5B, ING1, ZC3H13, TMBIM6, PAK1IP1, L3MBTL1, MRPL30, TNKS1BP1, TRAF3IP1, ERP44, PPP1R9B, RNF6, UBA1, DR1, TCEB1, ALG13, PET100	78	7483	19662	1.65064	0.00456243	0.000914156	0.0181325
GOTERM_CC_ALL	GO:0044422~organelle part	49	56.9767	2.81125e-05	XPO6, VAPB, WASF1, STOML2, PRDX5, DYNLL2, GPX4, ZRSR2, SV2A, FLOT2, MED12, MED14, SACM1L, PPP1CA, RPS16, ABT1, ATP9B, ARXES2, FKBP14, TUBA4A, RBM39, SUDS3, ABLIM1, ACADSB, FKBP8, KIF9, STUB1, KLC1, PRKRA, MTCH1, SNRNP35, RPS21, INPP5B, ING1, ZC3H13, TMBIM6, PAK1IP1, L3MBTL1, MRPL30, TNKS1BP1, TRAF3IP1, ERP44, PPP1R9B, RNF6, UBA1, DR1, TCEB1, ALG13, PET100	78	7667	19662	1.61103	0.00962422	0.00161051	0.0383432
GOTERM_CC_ALL	GO:0043227~membrane-bounded organelle	64	74.4186	2.94483e-05	NARS, XPO6, VAPB, WASF1, STOML2, PRDX5, TCEAL5, DYNLL2, GPX4, SV2A, ZRSR2, GNL1, PHRF1, FLOT2, GPRASP2, MED12, MED14, SACM1L, PPP1CA, RPS16, ABT1, ATP9B, ARXES2, FKBP14, TUBA4A, RBM39, UNC13B, ALDH9A1, SUDS3, HMGB1, ACADSB, FKBP8, FAM98B, ABI1, KIF9, STUB1, MLF2, CDC37, DRAP1, KLC1, MTCH1, PRKRA, SNRNP35, INPP5B, ING1, PIK3R2, ZC3H13, TMBIM6, PAK1IP1, L3MBTL1, SERPINI1, MRPL30, TNKS1BP1, ERP44, P…	78	11760	19662	1.37185	0.0100792	0.00144615	0.0401649
GOTERM_CC_ALL	GO:0043231~intracellular membrane-bounded organelle	59	68.6047	9.42706e-05	XPO6, NARS, VAPB, WASF1, STOML2, PRDX5, TCEAL5, DYNLL2, GPX4, SV2A, ZRSR2, GNL1, PHRF1, FLOT2, GPRASP2, MED12, MED14, SACM1L, PPP1CA, ATP9B, ABT1, ARXES2, FKBP14, RBM39, UNC13B, SUDS3, ALDH9A1, HMGB1, ACADSB, FKBP8, FAM98B, ABI1, STUB1, MLF2, DRAP1, KLC1, MTCH1, PRKRA, SNRNP35, INPP5B, ING1, PIK3R2, ZC3H13, TMBIM6, PAK1IP1, L3MBTL1, MRPL30, TNKS1BP1, ERP44, PPP1R9B, DLX1, RNF6, PSMD13, UBA1, DR1,…	78	10626	19662	1.39964	0.0319104	0.00404562	0.128524
GOTERM_CC_ALL	GO:0032991~macromolecular complex	34	39.5349	0.000903222	FAM98B, WASF1, STOML2, ABI1, KIF9, STUB1, CDC37, KLC1, DYNLL2, FBXO4, UNK, ZRSR2, SNRNP35, RPS21, PIK3R2, FLOT2, L3MBTL1, MED12, MED14, MRPL30, SACM1L, TNKS1BP1, TRAF3IP1, PPP1CA, PSMD13, RPS16, UBA1, ABT1, DR1, ARXES2, TCEB1, KBTBD11, ALG13, SUDS3	78	5097	19662	1.6815	0.267175	0.0339491	1.22513
GOTERM_CC_ALL	GO:0043232~intracellular non-membrane-bounded organelle	29	33.7209	0.00120391	ABLIM1, HMGB1, XPO6, WASF1, STOML2, ABI1, KIF9, STUB1, KLC1, DYNLL2, ZRSR2, RPS21, FLOT2, L3MBTL1, PAK1IP1, MED12, MRPL30, TNKS1BP1, TRAF3IP1, PPP1R9B, PPP1CA, RPS16, UBA1, ABT1, TUBA4A, RBM39, MAP7D2, GAP43, SUDS3	78	4096	19662	1.78472	0.339259	0.0405924	1.62988
GOTERM_CC_ALL	GO:0043228~non-membrane-bounded organelle	29	33.7209	0.00120391	ABLIM1, HMGB1, XPO6, WASF1, STOML2, ABI1, KIF9, STUB1, KLC1, DYNLL2, ZRSR2, RPS21, FLOT2, L3MBTL1, PAK1IP1, MED12, MRPL30, TNKS1BP1, TRAF3IP1, PPP1R9B, PPP1CA, RPS16, UBA1, ABT1, TUBA4A, RBM39, MAP7D2, GAP43, SUDS3	78	4096	19662	1.78472	0.339259	0.0405924	1.62988
GOTERM_CC_ALL	GO:0044464~cell part	76	88.3721	0.0018807	NARS, XPO6, VAPB, WASF1, STOML2, PRDX5, TCEAL5, RASGEF1A, DYNLL2, GPX4, MOB3A, SV2A, ZRSR2, GNL1, PHRF1, GPRASP2, FLOT2, MED12, MED14, SACM1L, PPP1CA, RPS16, ABT1, ATP9B, ARXES2, FKBP14, TUBA4A, RBM39, MAP7D2, KBTBD11, UNC13B, ALDH9A1, SUDS3, GAP43, ABLIM1, HMGB1, ACADSB, FKBP8, FAM98B, ABI1, KIF9, SLC19A1, STUB1, MLF2, CDC37, KLC1, DRAP1, GPR26, MTCH1, PRKRA, FBXO4, UNK, SNRNP35, RPS21, INPP5B, …	78	17135	19662	1.11805	0.476685	0.0571708	2.53531
GOTERM_CC_ALL	GO:1990234~transferase complex	10	11.6279	0.00204181	PPP1CA, DR1, ARXES2, MED12, MED14, FBXO4, TCEB1, STUB1, KBTBD11, PIK3R2	78	724	19662	3.48173	0.504952	0.0569083	2.7497
GOTERM_CC_ALL	GO:0005623~cell	76	88.3721	0.00216173	NARS, XPO6, VAPB, WASF1, STOML2, PRDX5, TCEAL5, RASGEF1A, DYNLL2, GPX4, MOB3A, SV2A, ZRSR2, GNL1, PHRF1, GPRASP2, FLOT2, MED12, MED14, SACM1L, PPP1CA, RPS16, ABT1, ATP9B, ARXES2, FKBP14, TUBA4A, RBM39, MAP7D2, KBTBD11, UNC13B, ALDH9A1, SUDS3, GAP43, ABLIM1, HMGB1, ACADSB, FKBP8, FAM98B, ABI1, KIF9, SLC19A1, STUB1, MLF2, CDC37, KLC1, DRAP1, GPR26, MTCH1, PRKRA, FBXO4, UNK, SNRNP35, RPS21, INPP5B, …	78	17173	19662	1.11558	0.524999	0.0556558	2.90899
GOTERM_CC_ALL	GO:1902494~catalytic complex	12	13.9535	0.00282288	PPP1CA, DYNLL2, DR1, ARXES2, MED12, MED14, FBXO4, TCEB1, STUB1, KBTBD11, SUDS3, PIK3R2	78	1066	19662	2.83764	0.621842	0.0671028	3.7829
GOTERM_CC_ALL	GO:0031974~membrane-enclosed lumen	25	29.0698	0.00487708	ACADSB, XPO6, STOML2, PRDX5, STUB1, PRKRA, ZRSR2, ING1, ZC3H13, PAK1IP1, L3MBTL1, MED12, MED14, MRPL30, TNKS1BP1, ERP44, PPP1R9B, PPP1CA, RNF6, ABT1, DR1, FKBP14, RBM39, TCEB1, SUDS3	78	3628	19662	1.73702	0.813965	0.106064	6.45187
GOTERM_CC_ALL	GO:0030027~lamellipodium	5	5.81395	0.00495298	ABLIM1, PPP1R9B, WASF1, FLOT2, ABI1	78	175	19662	7.2022	0.818783	0.101253	6.54915
GOTERM_CC_ALL	GO:0070161~anchoring junction	9	10.4651	0.00642071	TNKS1BP1, PPP1R9B, RPS16, UBA1, VAPB, WASF1, FLOT2, ABI1, PIK3R2	78	708	19662	3.20437	0.890939	0.122207	8.41213
GOTERM_CC_ALL	GO:0005737~cytoplasm	53	61.6279	0.00690612	XPO6, NARS, VAPB, WASF1, STOML2, PRDX5, DYNLL2, GPX4, SV2A, FLOT2, GPRASP2, SACM1L, PPP1CA, RPS16, ATP9B, ARXES2, FKBP14, TUBA4A, UNC13B, GAP43, SUDS3, ALDH9A1, ABLIM1, HMGB1, ACADSB, FKBP8, FAM98B, ABI1, KIF9, STUB1, MLF2, CDC37, KLC1, PRKRA, MTCH1, FBXO4, UNK, RPS21, INPP5B, ING1, TMBIM6, MRPL30, TNKS1BP1, PPP1R9B, TRAF3IP1, ERP44, RNF6, PSMD13, UBA1, TCEB1, ABCC5, ALG13, PET100	78	10431	19662	1.2808	0.907814	0.124046	9.02064
GOTERM_CC_ALL	GO:0043234~protein complex	27	31.3953	0.00768198	FAM98B, WASF1, STOML2, ABI1, KIF9, STUB1, CDC37, KLC1, DYNLL2, FBXO4, ZRSR2, PIK3R2, FLOT2, MED12, MED14, SACM1L, TNKS1BP1, TRAF3IP1, PPP1CA, PSMD13, ABT1, DR1, ARXES2, TCEB1, KBTBD11, ALG13, SUDS3	78	4190	19662	1.62436	0.929547	0.130312	9.98549
GOTERM_CC_ALL	GO:0070013~intracellular organelle lumen	24	27.907	0.00771349	ZC3H13, ACADSB, XPO6, L3MBTL1, PAK1IP1, MED12, PRDX5, MED14, MRPL30, STUB1, TNKS1BP1, ERP44, PPP1R9B, RNF6, PPP1CA, ABT1, DR1, PRKRA, FKBP14, TCEB1, RBM39, ZRSR2, ING1, SUDS3	78	3548	19662	1.70514	0.930312	0.124698	10.0245
GOTERM_CC_ALL	GO:0005634~nucleus	38	44.186	0.00794806	HMGB1, FAM98B, XPO6, STOML2, TCEAL5, PRDX5, ABI1, STUB1, MLF2, DYNLL2, DRAP1, GPX4, PRKRA, ZRSR2, SNRNP35, GNL1, ING1, PIK3R2, ZC3H13, PHRF1, GPRASP2, L3MBTL1, PAK1IP1, MED12, MED14, TNKS1BP1, PPP1R9B, PPP1CA, RNF6, DLX1, PSMD13, UBA1, ABT1, DR1, MC4R, RBM39, TCEB1, SUDS3	78	6713	19662	1.42692	0.935755	0.122534	10.3142
GOTERM_CC_ALL	GO:0043233~organelle lumen	24	27.907	0.00806411	ZC3H13, ACADSB, XPO6, L3MBTL1, PAK1IP1, MED12, PRDX5, MED14, MRPL30, STUB1, TNKS1BP1, ERP44, PPP1R9B, RNF6, PPP1CA, ABT1, DR1, PRKRA, FKBP14, TCEB1, RBM39, ZRSR2, ING1, SUDS3	78	3561	19662	1.69892	0.938289	0.118918	10.4572
GOTERM_CC_ALL	GO:0030054~cell junction	13	15.1163	0.00828384	VAPB, WASF1, FLOT2, ABI1, TNKS1BP1, PPP1R9B, PPP1CA, RPS16, UBA1, SV2A, UNC13B, GAP43, PIK3R2	78	1407	19662	2.32907	0.942818	0.116985	10.7274
GOTERM_CC_ALL	GO:0005856~cytoskeleton	16	18.6047	0.011469	ABLIM1, WASF1, FLOT2, MED12, STOML2, ABI1, KIF9, STUB1, TNKS1BP1, TRAF3IP1, PPP1R9B, DYNLL2, KLC1, TUBA4A, RBM39, MAP7D2	78	2032	19662	1.98486	0.981091	0.152394	14.5604
GOTERM_CC_ALL	GO:0044444~cytoplasmic part	39	45.3488	0.014776	HMGB1, FKBP8, ACADSB, NARS, VAPB, WASF1, STOML2, PRDX5, ABI1, KIF9, STUB1, CDC37, KLC1, GPX4, MTCH1, PRKRA, SV2A, RPS21, INPP5B, FLOT2, TMBIM6, MRPL30, SACM1L, PPP1R9B, ERP44, TRAF3IP1, PPP1CA, PSMD13, RPS16, UBA1, ATP9B, ARXES2, FKBP14, TCEB1, UNC13B, ABCC5, ALG13, ALDH9A1, PET100	78	7199	19662	1.36561	0.994029	0.185218	18.3781
GOTERM_CC_ALL	GO:0031252~cell leading edge	6	6.97674	0.016179	ABLIM1, PPP1R9B, WASF1, FLOT2, ABI1, CDC37	78	377	19662	4.01183	0.996343	0.194112	19.9495
GOTERM_CC_ALL	GO:0005912~adherens junction	8	9.30233	0.018336	TNKS1BP1, PPP1R9B, RPS16, VAPB, WASF1, FLOT2, ABI1, PIK3R2	78	690	19662	2.92263	0.998281	0.210047	22.3108
GOTERM_CC_ALL	GO:0044429~mitochondrial part	9	10.4651	0.0203128	FKBP8, ACADSB, WASF1, TMBIM6, GPX4, MTCH1, STOML2, MRPL30, PET100	78	870	19662	2.60769	0.999141	0.222853	24.418
GOTERM_CC_ALL	GO:0005789~endoplasmic reticulum membrane	9	10.4651	0.0230488	ERP44, FKBP8, UBA1, VAPB, TMBIM6, ARXES2, FKBP14, ALG13, SACM1L	78	891	19662	2.54623	0.999672	0.241647	27.2472
GOTERM_CC_ALL	GO:0044451~nucleoplasm part	8	9.30233	0.0247286	ZC3H13, RNF6, PPP1CA, DR1, MED12, MED14, TCEB1, SUDS3	78	734	19662	2.74743	0.999818	0.249578	28.9353
GOTERM_CC_ALL	GO:0042175~nuclear outer membrane-endoplasmic reticulum membrane network	9	10.4651	0.0257415	ERP44, FKBP8, UBA1, VAPB, TMBIM6, ARXES2, FKBP14, ALG13, SACM1L	78	910	19662	2.49307	0.999873	0.251279	29.9356
GOTERM_CC_ALL	GO:0044463~cell projection part	10	11.6279	0.026114	PPP1R9B, TRAF3IP1, PPP1CA, KLC1, ABI1, SV2A, SLC19A1, UNC13B, CDC37, GAP43	78	1089	19662	2.31476	0.999889	0.247576	30.3001
GOTERM_CC_ALL	GO:0000151~ubiquitin ligase complex	5	5.81395	0.0279951	MED12, FBXO4, TCEB1, STUB1, KBTBD11	78	293	19662	4.30165	0.999943	0.256206	32.1144
GOTERM_CC_ALL	GO:0031209~SCAR complex	2	2.32558	0.0309088	WASF1, ABI1	78	8	19662	63.0192	0.99998	0.272149	34.8384
GOTERM_CC_ALL	GO:0031966~mitochondrial membrane	7	8.13953	0.0316269	FKBP8, WASF1, TMBIM6, GPX4, MTCH1, STOML2, PET100	78	607	19662	2.90698	0.999984	0.270845	35.494
GOTERM_CC_ALL	GO:0015629~actin cytoskeleton	6	6.97674	0.0335167	ABLIM1, PPP1R9B, DYNLL2, FLOT2, STOML2, KIF9	78	457	19662	3.30954	0.999992	0.278022	37.1903
GOTERM_CC_ALL	GO:0005654~nucleoplasm	16	18.6047	0.0345689	ZC3H13, PAK1IP1, L3MBTL1, MED12, MED14, STUB1, TNKS1BP1, PPP1R9B, RNF6, PPP1CA, DR1, PRKRA, TCEB1, RBM39, ING1, SUDS3	78	2325	19662	1.73472	0.999994	0.278977	38.1167
GOTERM_CC_ALL	GO:0042995~cell projection	15	17.4419	0.0345807	ABLIM1, HMGB1, WASF1, FLOT2, ABI1, SLC19A1, CDC37, TRAF3IP1, PPP1R9B, RNF6, PPP1CA, KLC1, SV2A, UNC13B, GAP43	78	2120	19662	1.78356	0.999994	0.272825	38.1271
GOTERM_CC_ALL	GO:0044428~nuclear part	22	25.5814	0.0362617	ZC3H13, XPO6, L3MBTL1, PAK1IP1, MED12, STOML2, MED14, STUB1, TNKS1BP1, PPP1R9B, RNF6, PPP1CA, ABT1, GPX4, DR1, PRKRA, SNRNP35, TCEB1, RBM39, ZRSR2, ING1, SUDS3	78	3625	19662	1.52985	0.999997	0.278043	39.5806
GOTERM_CC_ALL	GO:0030426~growth cone	4	4.65116	0.0365962	PPP1R9B, KLC1, ABI1, GAP43	78	186	19662	5.42101	0.999997	0.274309	39.8661
GOTERM_CC_ALL	GO:0030427~site of polarized growth	4	4.65116	0.0391046	PPP1R9B, KLC1, ABI1, GAP43	78	191	19662	5.2791	0.999999	0.284436	41.9671
GOTERM_CC_ALL	GO:0005740~mitochondrial envelope	7	8.13953	0.0424612	FKBP8, WASF1, TMBIM6, GPX4, MTCH1, STOML2, PET100	78	652	19662	2.70635	1	0.299091	44.6723
GOTERM_CC_ALL	GO:0044432~endoplasmic reticulum part	9	10.4651	0.0436157	ERP44, FKBP8, UBA1, VAPB, TMBIM6, ARXES2, FKBP14, ALG13, SACM1L	78	1010	19662	2.24623	1	0.300062	45.5755
GOTERM_CC_ALL	GO:0005793~endoplasmic reticulum-Golgi intermediate compartment	3	3.48837	0.0447885	ERP44, HMGB1, INPP5B	78	86	19662	8.79338	1	0.301101	46.4789
GOTERM_CC_ALL	GO:0005739~mitochondrion	13	15.1163	0.0453302	ACADSB, FKBP8, NARS, WASF1, TMBIM6, PRDX5, STOML2, MRPL30, UBA1, GPX4, MTCH1, ALDH9A1, PET100	78	1792	19662	1.82868	1	0.298563	46.8914
GOTERM_CC_ALL	GO:0005911~cell-cell junction	7	8.13953	0.0514448	TNKS1BP1, PPP1CA, UBA1, VAPB, FLOT2, ABI1, SV2A	78	684	19662	2.57973	1	0.326298	51.3485
GOTERM_CC_ALL	GO:0044456~synapse part	7	8.13953	0.0554057	ABLIM1, PPP1R9B, PPP1CA, ABI1, SV2A, UNC13B, GAP43	78	697	19662	2.53162	1	0.341104	54.0478
GOTERM_CC_ALL	GO:0045202~synapse	8	9.30233	0.0554296	ABLIM1, PPP1R9B, PPP1CA, WASF1, ABI1, SV2A, UNC13B, GAP43	78	876	19662	2.30207	1	0.335473	54.0637
GOTERM_CC_ALL	GO:0031981~nuclear lumen	19	22.093	0.0573502	ZC3H13, XPO6, L3MBTL1, PAK1IP1, MED12, MED14, STUB1, TNKS1BP1, PPP1R9B, RNF6, PPP1CA, ABT1, DR1, PRKRA, TCEB1, RBM39, ZRSR2, ING1, SUDS3	78	3139	19662	1.52579	1	0.339414	55.3216
GOTERM_CC_ALL	GO:0030175~filopodium	3	3.48837	0.059624	PPP1R9B, ABI1, GAP43	78	101	19662	7.48743	1	0.344889	56.7696
GOTERM_CC_ALL	GO:0031982~vesicle	21	24.4186	0.0633717	ACADSB, NARS, FLOT2, PRDX5, ABI1, KIF9, SERPINI1, STUB1, CDC37, ERP44, PPP1CA, PSMD13, RPS16, UBA1, KLC1, GPX4, TUBA4A, SV2A, INPP5B, UNC13B, ALDH9A1	78	3624	19662	1.46071	1	0.356989	59.0615
GOTERM_CC_ALL	GO:0099572~postsynaptic specialization	4	4.65116	0.0674253	ABLIM1, PPP1R9B, ABI1, GAP43	78	239	19662	4.21886	1	0.369847	61.4135
GOTERM_CC_ALL	GO:0014069~postsynaptic density	4	4.65116	0.0674253	ABLIM1, PPP1R9B, ABI1, GAP43	78	239	19662	4.21886	1	0.369847	61.4135
GOTERM_CC_ALL	GO:0031988~membrane-bounded vesicle	20	23.2558	0.0722473	ACADSB, NARS, FLOT2, PRDX5, ABI1, SERPINI1, STUB1, CDC37, ERP44, PPP1CA, PSMD13, RPS16, UBA1, KLC1, GPX4, TUBA4A, SV2A, INPP5B, UNC13B, ALDH9A1	78	3455	19662	1.4592	1	0.385366	64.0481
GOTERM_CC_ALL	GO:0060076~excitatory synapse	4	4.65116	0.0820864	ABLIM1, PPP1R9B, ABI1, GAP43	78	260	19662	3.87811	1	0.420526	68.9146
GOTERM_CC_ALL	GO:0005783~endoplasmic reticulum	11	12.7907	0.085872	ERP44, FKBP8, UBA1, VAPB, TMBIM6, ARXES2, FKBP14, SV2A, STUB1, ALG13, SACM1L	78	1572	19662	1.7639	1	0.429683	70.6186
GOTERM_CC_ALL	GO:0005829~cytosol	13	15.1163	0.0910865	PRDX5, KIF9, CDC37, TRAF3IP1, PSMD13, RPS16, KLC1, UBA1, GPX4, RPS21, INPP5B, UNC13B, ALDH9A1	78	2011	19662	1.62954	1	0.443827	72.8243
GOTERM_CC_ALL	GO:0070062~extracellular exosome	16	18.6047	0.0939039	ACADSB, NARS, FLOT2, PRDX5, ABI1, SERPINI1, STUB1, CDC37, ERP44, PPP1CA, PSMD13, RPS16, UBA1, GPX4, TUBA4A, ALDH9A1	78	2674	19662	1.50831	1	0.448503	73.9512
GOTERM_CC_ALL	GO:1903561~extracellular vesicle	16	18.6047	0.0974049	ACADSB, NARS, FLOT2, PRDX5, ABI1, SERPINI1, STUB1, CDC37, ERP44, PPP1CA, PSMD13, RPS16, UBA1, GPX4, TUBA4A, ALDH9A1	78	2689	19662	1.4999	1	0.455463	75.2912
GOTERM_CC_ALL	GO:0043230~extracellular organelle	16	18.6047	0.099067	ACADSB, NARS, FLOT2, PRDX5, ABI1, SERPINI1, STUB1, CDC37, ERP44, PPP1CA, PSMD13, RPS16, UBA1, GPX4, TUBA4A, ALDH9A1	78	2696	19662	1.49601	1	0.455705	75.9047
GOTERM_CC_ALL	GO:0098794~postsynapse	5	5.81395	0.0994721	ABLIM1, PPP1R9B, PPP1CA, ABI1, GAP43	78	449	19662	2.80709	1	0.451575	76.0521
