# Supplementary material for: Systems genetics analysis of the LXS recombinant inbred mouse strains:Genetic and molecular insights into acute ethanol tolerance
Source: PLoS One. 2020 Oct 23;15(10):e0240253. doi: 10.1371/journal.pone.0240253 (PMC7584226; doi:10.1371/journal.pone.0240253)
Supplement: S7 Table — GO analysis for genes correlated to AFT-Et. (XLSX) [file pone.0240253.s009.xlsx]

## Sheet: S7_AFT-Et
Category	Term	Count	%	PValue	Genes	List Total	Pop Hits	Pop Total	Fold Enrichment	Bonferroni	Benjamini	FDR
GOTERM_BP_ALL	GO:0016070~RNA metabolic process	88	29.5302	1.68358e-05	NR6A1, RBM7, PAWR, ZEB1, MAF1, WBP2, IGHMBP2, CSNK2A2, DAB2, PCBP3, SPX, WWP2, MIER1, ATG7, EDC3, INTS6, RHOA, CREB3L2, ZFP831, CDK5RAP3, PATZ1, RPRD1A, INO80C, CCAR2, MSL3L2, RRP1, DDRGK1, AARS, RB1, SRPK1, NRDE2, ZFP120, LARP7, DIS3L2, RBMX2, NUP107, PRPF38A, ING5, BCLAF1, LIMS1, TFAP4, TADA3, KEAP1, HCFC2, DUSP11, ZFP619, XAB2, ZFP316, APLP1, ZFC3H1, ZKSCAN16, TRP53BP1, PELP1, CD2BP2, MTPN, 58…	243	4331	18082	1.51194	0.0583337	0.0583337	0.0308985
GOTERM_BP_ALL	GO:0090304~nucleic acid metabolic process	95	31.8792	1.85795e-05	NBN, NR6A1, RBM7, PAWR, ZEB1, XRCC1, MAF1, WBP2, IGHMBP2, CSNK2A2, DAB2, PCBP3, SPX, WWP2, MIER1, ATG7, EDC3, INTS6, RHOA, CREB3L2, ZFP831, CDK5RAP3, PATZ1, RPRD1A, MAP2K7, INO80C, CCAR2, MSL3L2, DDRGK1, RRP1, INPPL1, AARS, RB1, SRPK1, NRDE2, ZFP120, LARP7, DIS3L2, RBMX2, NUP107, PRPF38A, ING5, BCLAF1, LIMS1, TFAP4, TADA3, KEAP1, HCFC2, DUSP11, ZFP619, XAB2, ZFP316, APLP1, ZFC3H1, ZKSCAN16, TRP53…	243	4805	18082	1.4712	0.0641774	0.0326208	0.0340981
GOTERM_BP_ALL	GO:1901360~organic cyclic compound metabolic process	108	36.2416	2.66456e-05	ADCY5, RBM7, XRCC1, MAF1, CSNK2A2, IGHMBP2, DAB2, GSTM4, SPX, WWP2, MIER1, ATG7, INTS6, CREB3L2, ZFP831, PATZ1, MAP2K7, RPRD1A, CCAR2, DDRGK1, RRP1, NUDT12, HKDC1, AARS, ZFP120, MVK, PRPS2, GCNT4, TADA3, TFAP4, KEAP1, DUSP11, ZFP619, XAB2, ZFC3H1, TRP53BP1, ECE1, PELP1, MTPN, 5830417I10RIK, MTERF2, YEATS4, SMG9, MAP2K3, GRIN1, RFX7, MAP2K4, DALRD3, ZFP575, MMAB, FAM178A, ZFP808, CYP7B1, IFI27, PP…	243	5731	18082	1.40228	0.0907416	0.0312112	0.048898
GOTERM_BP_ALL	GO:0006725~cellular aromatic compound metabolic process	105	35.2349	3.56903e-05	ADCY5, RBM7, XRCC1, MAF1, CSNK2A2, IGHMBP2, DAB2, GSTM4, SPX, WWP2, MIER1, ATG7, INTS6, CREB3L2, ZFP831, PATZ1, MAP2K7, RPRD1A, CCAR2, DDRGK1, RRP1, NUDT12, HKDC1, AARS, ZFP120, PRPS2, GCNT4, TADA3, TFAP4, KEAP1, DUSP11, ZFP619, XAB2, ZFC3H1, TRP53BP1, ECE1, PELP1, MTPN, 5830417I10RIK, MTERF2, YEATS4, SMG9, MAP2K3, GRIN1, RFX7, MAP2K4, DALRD3, ZFP575, MMAB, FAM178A, ZFP808, IFI27, PPIH, HDAC1, BA…	243	5560	18082	1.40525	0.119633	0.0313521	0.065491
GOTERM_BP_ALL	GO:0043933~macromolecular complex subunit organization	53	17.7852	3.90447e-05	FGFRL1, MAF1, WBP2, IGHMBP2, DAB2, TRIM9, P4HA1, MIER1, ATG7, EDC3, RHOA, MSN, HMGCL, INO80C, MSL3L2, RB1, EML4, CHRAC1, NRDE2, MTRF1, NUP107, ING5, ABCA7, LIMS1, BCLAF1, TFAP4, TADA3, KEAP1, XAB2, MTPN, PEX14, AGO3, PIK3R2, YEATS4, NUCKS1, GRIN1, CENPP, NLGN1, S100A10, COL16A1, SEPT11, FAM178A, DOT1L, HDAC1, GLS, WHSC1L1, BABAM1, TMOD2, KDM8, TMOD3, CIRBP, KAT6B, TBL1X	243	2229	18082	1.76932	0.130113	0.0274934	0.0716442
GOTERM_BP_ALL	GO:0034641~cellular nitrogen compound metabolic process	114	38.255	3.94027e-05	ADCY5, RBM7, MAF1, XRCC1, CSNK2A2, IGHMBP2, DAB2, ST3GAL3, GSTM4, SPX, WWP2, MIER1, ATG7, INTS6, SLC25A29, CREB3L2, ZFP831, PATZ1, RPRD1A, MAP2K7, CCAR2, DDRGK1, RRP1, NUDT12, HKDC1, AARS, ZFP120, MVK, CPD, PRPS2, ABCA7, TADA3, TFAP4, KEAP1, DUSP11, ZFP619, XAB2, ZFC3H1, TRP53BP1, ECE1, PELP1, MTPN, 5830417I10RIK, MTERF2, YEATS4, SMG9, MAP2K3, GRIN1, RFX7, MAP2K4, DALRD3, ZFP575, MMAB, FAM178A, Z…	243	6198	18082	1.36865	0.131224	0.0231724	0.072301
GOTERM_BP_ALL	GO:0006139~nucleobase-containing compound metabolic process	102	34.2282	4.73612e-05	ADCY5, RBM7, XRCC1, MAF1, CSNK2A2, IGHMBP2, DAB2, SPX, WWP2, MIER1, ATG7, INTS6, CREB3L2, ZFP831, PATZ1, MAP2K7, RPRD1A, CCAR2, DDRGK1, RRP1, NUDT12, HKDC1, AARS, ZFP120, PRPS2, TADA3, TFAP4, KEAP1, DUSP11, ZFP619, XAB2, ZFC3H1, TRP53BP1, ECE1, PELP1, MTPN, 5830417I10RIK, MTERF2, YEATS4, SMG9, MAP2K3, GRIN1, RFX7, MAP2K4, DALRD3, ZFP575, FAM178A, ZFP808, IFI27, PPIH, HDAC1, BABAM1, PARP3, KAT6B, …	243	5389	18082	1.40842	0.155562	0.0238654	0.0868981
GOTERM_BP_ALL	GO:0006807~nitrogen compound metabolic process	118	39.5973	6.07248e-05	ADCY5, RBM7, MAF1, XRCC1, CSNK2A2, IGHMBP2, DAB2, ST3GAL3, GSTM4, SPX, WWP2, MIER1, ATG7, INTS6, SLC25A29, CREB3L2, ZFP831, PATZ1, RPRD1A, MAP2K7, CCAR2, DDRGK1, RRP1, NUDT12, HKDC1, AARS, ZFP120, MVK, CPD, PRPS2, ABCA7, GCNT4, HACD3, TADA3, TFAP4, KEAP1, DUSP11, ZFP619, XAB2, ZFC3H1, TRP53BP1, ECE1, PELP1, MTPN, 5830417I10RIK, MTERF2, YEATS4, SMG9, MAP2K3, GRIN1, RFX7, MAP2K4, DALRD3, ZFP575, MM…	243	6537	18082	1.34321	0.194904	0.0267354	0.111405
GOTERM_BP_ALL	GO:0046483~heterocycle metabolic process	103	34.5638	6.48588e-05	ADCY5, RBM7, XRCC1, MAF1, CSNK2A2, IGHMBP2, DAB2, SPX, WWP2, MIER1, ATG7, INTS6, CREB3L2, ZFP831, PATZ1, MAP2K7, RPRD1A, CCAR2, DDRGK1, RRP1, NUDT12, HKDC1, AARS, ZFP120, PRPS2, TADA3, TFAP4, KEAP1, DUSP11, ZFP619, XAB2, ZFC3H1, TRP53BP1, ECE1, PELP1, MTPN, 5830417I10RIK, MTERF2, YEATS4, SMG9, MAP2K3, GRIN1, RFX7, MAP2K4, DALRD3, ZFP575, MMAB, FAM178A, ZFP808, IFI27, PPIH, HDAC1, BABAM1, PARP3, K…	243	5497	18082	1.39429	0.2067	0.0254	0.118985
GOTERM_BP_ALL	GO:0034645~cellular macromolecule biosynthetic process	92	30.8725	0.000106296	NR6A1, ALG6, ZEB1, PAWR, MAF1, WBP2, IGHMBP2, CSNK2A2, DAB2, ST3GAL3, PCBP3, SPX, WWP2, MIER1, TMEM59, ATG7, RHOA, SLC25A29, CREB3L2, ZFP831, CDK5RAP3, PATZ1, RPRD1A, MAP2K7, INO80C, CCAR2, MSL3L2, PIGA, ZDHHC2, DDRGK1, INPPL1, AARS, RB1, NRDE2, ZFP120, ATG4C, MTRF1, LARP7, MVK, NUP107, ING5, ABCA7, GCNT4, BCLAF1, LIMS1, TFAP4, TADA3, RPS15A, KEAP1, HCFC2, ZFP619, XAB2, ZFP316, APLP1, ZKSCAN16, T…	243	4810	18082	1.42326	0.315793	0.0372385	0.194931
GOTERM_BP_ALL	GO:0010467~gene expression	98	32.8859	0.000112064	NR6A1, RBM7, PAWR, ZEB1, MAF1, WBP2, IGHMBP2, CSNK2A2, DAB2, PCBP3, ANK2, SPX, WWP2, MIER1, TMEM59, CD46, INTS6, RHOA, SLC25A29, CREB3L2, ZFP831, CDK5RAP3, PATZ1, MSN, RPRD1A, INO80C, CCAR2, MSL3L2, RRP1, DDRGK1, INPPL1, AARS, RB1, SRPK1, NRDE2, ZFP120, ATG4C, MTRF1, LARP7, DIS3L2, RBMX2, MVK, NUP107, CPD, PRPF38A, ING5, BCLAF1, LIMS1, TFAP4, TADA3, RPS15A, KEAP1, HCFC2, ZFP619, XAB2, ZFP316, APL…	243	5224	18082	1.39593	0.32974	0.0357183	0.205498
GOTERM_BP_ALL	GO:0051171~regulation of nitrogen compound metabolic process	83	27.8523	0.000116815	NBN, NR6A1, RBM7, ZEB1, PAWR, MAF1, WBP2, CSNK2A2, IGHMBP2, DAB2, PCBP3, SPX, WWP2, MIER1, ATG7, RHOA, CREB3L2, ZFP831, CDK5RAP3, PATZ1, RPRD1A, MAP2K7, CCAR2, INO80C, MSL3L2, DDRGK1, INPPL1, RB1, SRPK1, NRDE2, ZFP120, LARP7, MVK, NUP107, ING5, ABCA7, BCLAF1, LIMS1, TFAP4, TADA3, KEAP1, HCFC2, ZFP619, ZFP316, APLP1, ZKSCAN16, TRP53BP1, ECE1, PELP1, MTPN, 5830417I10RIK, PEX14, MTERF2, AGO3, MLXIP,…	243	4221	18082	1.4632	0.341015	0.0341575	0.214203
GOTERM_BP_ALL	GO:0044260~cellular macromolecule metabolic process	137	45.9732	0.00014556	STK38, RBM7, MAF1, XRCC1, IGHMBP2, CSNK2A2, ST3GAL3, DAB2, MAP3K5, SPX, WWP2, MIER1, CD46, ATG7, INTS6, SLC25A29, CREB3L2, ZFP831, PATZ1, RPRD1A, MAP2K7, CCAR2, MAGI3, DDRGK1, RRP1, AARS, NKTR, CDKL1, ZFP120, TFPI, MVK, ABCA7, GCNT4, HACD3, TADA3, TFAP4, KEAP1, DUSP11, ZFP619, XAB2, ZFC3H1, TRP53BP1, ECE1, TRIM68, PELP1, MTPN, 5830417I10RIK, HECTD2, MTERF2, FBXO8, PPTC7, YEATS4, SMG9, MAP2K3, GRI…	243	8038	18082	1.26827	0.405294	0.0391875	0.266846
GOTERM_BP_ALL	GO:0051276~chromosome organization	30	10.0671	0.000256804	ING5, MAD1L1, NBN, TADA3, CHMP6, WBP2, CSNK2A2, MIER1, ATG7, MAP2K7, INO80C, BUB3, MSL3L2, YEATS4, NUCKS1, CENPP, RB1, FAM178A, DOT1L, CHRAC1, NRDE2, HDAC1, WHSC1L1, BABAM1, DIS3L2, KDM8, PARP3, NUP107, KAT6B, TBL1X	243	1075	18082	2.0766	0.600247	0.0633949	0.470328
GOTERM_BP_ALL	GO:0051128~regulation of cellular component organization	53	17.7852	0.000258251	GNA13, MAD1L1, NBN, OSGIN2, PAWR, WBP2, CSNK2A2, MKLN1, DAB2, TMEM59, TRIM9, MIER1, ATG7, RHOA, MSN, MAP2K7, CCAR2, ISLR2, INPPL1, RB1, EML4, ADAMTS1, ABCA7, LIMS1, BCLAF1, TADA3, TNFRSF12A, ASAP3, GPR26, MTPN, NUMB, PEX14, TRIP10, BUB3, PIK3R2, ELMOD1, RAB8B, CEP135, GRIN1, NLGN1, RUFY1, S100A10, COL16A1, RAB33A, FAM178A, POC1A, SEMA6B, TENM2, ITGA7, TMOD2, TMOD3, CIRBP, LRP8	243	2399	18082	1.64394	0.602307	0.0596204	0.472971
GOTERM_BP_ALL	GO:0009059~macromolecule biosynthetic process	92	30.8725	0.000259594	NR6A1, ALG6, ZEB1, PAWR, MAF1, WBP2, IGHMBP2, CSNK2A2, DAB2, ST3GAL3, PCBP3, SPX, WWP2, MIER1, TMEM59, ATG7, RHOA, SLC25A29, CREB3L2, ZFP831, CDK5RAP3, PATZ1, RPRD1A, MAP2K7, INO80C, CCAR2, MSL3L2, PIGA, ZDHHC2, DDRGK1, INPPL1, AARS, RB1, NRDE2, ZFP120, ATG4C, MTRF1, LARP7, MVK, NUP107, ING5, ABCA7, GCNT4, BCLAF1, LIMS1, TFAP4, TADA3, RPS15A, KEAP1, HCFC2, ZFP619, XAB2, ZFP316, APLP1, ZKSCAN16, T…	243	4925	18082	1.39002	0.604209	0.0562834	0.475425
GOTERM_BP_ALL	GO:0019219~regulation of nucleobase-containing compound metabolic process	77	25.8389	0.000263622	NBN, NR6A1, RBM7, ZEB1, PAWR, MAF1, WBP2, CSNK2A2, IGHMBP2, DAB2, PCBP3, SPX, WWP2, MIER1, RHOA, CREB3L2, ZFP831, CDK5RAP3, PATZ1, RPRD1A, MAP2K7, CCAR2, INO80C, MSL3L2, DDRGK1, INPPL1, RB1, SRPK1, NRDE2, ZFP120, LARP7, NUP107, ING5, BCLAF1, LIMS1, TFAP4, TADA3, KEAP1, HCFC2, ZFP619, ZFP316, APLP1, ZKSCAN16, TRP53BP1, ECE1, PELP1, MTPN, 5830417I10RIK, PEX14, MTERF2, MLXIP, PIK3R2, YEATS4, NUCKS1,…	243	3924	18082	1.46016	0.609862	0.053863	0.482786
GOTERM_BP_ALL	GO:2000112~regulation of cellular macromolecule biosynthetic process	76	25.5034	0.000302071	NR6A1, ZEB1, PAWR, MAF1, WBP2, CSNK2A2, IGHMBP2, DAB2, PCBP3, SPX, WWP2, MIER1, TMEM59, RHOA, CREB3L2, ZFP831, CDK5RAP3, PATZ1, MAP2K7, RPRD1A, CCAR2, INO80C, MSL3L2, DDRGK1, INPPL1, RB1, NRDE2, ZFP120, LARP7, MVK, NUP107, ING5, ABCA7, BCLAF1, LIMS1, TFAP4, TADA3, KEAP1, HCFC2, ZFP619, ZFP316, APLP1, ZKSCAN16, TRP53BP1, PELP1, MTPN, 5830417I10RIK, MTERF2, PEX14, AGO3, MLXIP, UNK, PIK3R2, YEATS4, …	243	3875	18082	1.45943	0.659913	0.0581599	0.553015
GOTERM_BP_ALL	GO:0044249~cellular biosynthetic process	103	34.5638	0.00036982	ADCY5, MAF1, CSNK2A2, IGHMBP2, DAB2, ST3GAL3, SPX, WWP2, MIER1, ATG7, COQ8A, SLC25A29, CREB3L2, ZFP831, PATZ1, MAP2K7, RPRD1A, CCAR2, HMGCL, DDRGK1, AARS, ZFP120, MVK, PRPS2, ABCA7, GCNT4, HACD3, TADA3, TFAP4, KEAP1, ZFP619, XAB2, TRP53BP1, ECE1, PELP1, MTPN, 5830417I10RIK, MTERF2, YEATS4, MAP2K3, GRIN1, RFX7, MAP2K4, DALRD3, ZFP575, MMAB, ZFP808, CYP7B1, IFI27, HDAC1, GLS, CIRBP, PARP3, KAT6B, P…	243	5732	18082	1.33712	0.732999	0.0671399	0.676649
GOTERM_BP_ALL	GO:0010556~regulation of macromolecule biosynthetic process	77	25.8389	0.000370074	NR6A1, ZEB1, PAWR, MAF1, WBP2, CSNK2A2, IGHMBP2, DAB2, PCBP3, SPX, WWP2, MIER1, TMEM59, ATG7, RHOA, CREB3L2, ZFP831, CDK5RAP3, PATZ1, MAP2K7, RPRD1A, CCAR2, INO80C, MSL3L2, DDRGK1, INPPL1, RB1, NRDE2, ZFP120, LARP7, MVK, NUP107, ING5, ABCA7, BCLAF1, LIMS1, TFAP4, TADA3, KEAP1, HCFC2, ZFP619, ZFP316, APLP1, ZKSCAN16, TRP53BP1, PELP1, MTPN, 5830417I10RIK, MTERF2, PEX14, AGO3, MLXIP, UNK, PIK3R2, YE…	243	3966	18082	1.4447	0.733241	0.063935	0.677112
GOTERM_BP_ALL	GO:0031326~regulation of cellular biosynthetic process	79	26.5101	0.000511233	NR6A1, ZEB1, PAWR, MAF1, WBP2, CSNK2A2, IGHMBP2, DAB2, PCBP3, SPX, WWP2, MIER1, TMEM59, ATG7, RHOA, CREB3L2, ZFP831, CDK5RAP3, PATZ1, MAP2K7, RPRD1A, CCAR2, INO80C, MSL3L2, DDRGK1, INPPL1, RB1, NRDE2, ZFP120, DGAT2, LARP7, MVK, NUP107, ING5, ABCA7, BCLAF1, LIMS1, TFAP4, TADA3, KEAP1, HCFC2, ZFP619, ZFP316, APLP1, ZKSCAN16, TRP53BP1, ECE1, PELP1, MTPN, 5830417I10RIK, MTERF2, PEX14, AGO3, MLXIP, UN…	243	4140	18082	1.41993	0.838874	0.0832605	0.934243
GOTERM_BP_ALL	GO:0016043~cellular component organization	104	34.8993	0.000594995	GNA13, CHMP6, FGFRL1, OSGIN2, MAF1, CSNK2A2, GET4, IGHMBP2, DAB2, ANK2, MIER1, ATG7, MAP2K7, CCAR2, HMGCL, ISLR2, CHRAC1, ATP2C1, ADAMTS1, ABCA7, TFAP4, TADA3, TNFRSF12A, B9D2, KEAP1, ASAP3, XAB2, MTPN, GPR26, NUMB, CCSER2, MTERF2, YEATS4, RAB8B, GRIN1, S100A10, COL16A1, SEPT11, RAB33A, FAM178A, POC1A, SEMA6B, HDAC1, GLS, ITGA7, TMOD2, BABAM1, TMOD3, CIRBP, PARP3, KAT6B, MAD1L1, NBN, PAWR, WBP2, …	243	5872	18082	1.31792	0.880539	0.0920629	1.08652
GOTERM_BP_ALL	GO:0006351~transcription, DNA-templated	63	21.1409	0.000676716	NR6A1, ZEB1, PAWR, MAF1, WBP2, CSNK2A2, IGHMBP2, DAB2, PCBP3, SPX, WWP2, MIER1, RHOA, CREB3L2, ZFP831, PATZ1, CDK5RAP3, RPRD1A, CCAR2, INO80C, MSL3L2, DDRGK1, RB1, NRDE2, ZFP120, LARP7, ING5, LIMS1, BCLAF1, TFAP4, TADA3, HCFC2, KEAP1, XAB2, ZFP316, ZKSCAN16, TRP53BP1, PELP1, MTPN, 5830417I10RIK, MTERF2, PEX14, MLXIP, PIK3R2, YEATS4, NUCKS1, MAP2K3, RFX7, GRIN1, ZFP575, IRF9, DOT1L, PLSCR1, IFI27,…	243	3129	18082	1.49822	0.910784	0.0997418	1.23488
GOTERM_BP_ALL	GO:0009890~negative regulation of biosynthetic process	38	12.7517	0.000683443	ABCA7, LIMS1, BCLAF1, TFAP4, NR6A1, HCFC2, ZEB1, PAWR, MAF1, APLP1, IGHMBP2, DAB2, PCBP3, MIER1, WWP2, TMEM59, ATG7, 5830417I10RIK, RHOA, PEX14, AGO3, PATZ1, UNK, CCAR2, MSL3L2, INPPL1, RB1, DOT1L, NRDE2, IFI27, HDAC1, TENM2, LARP7, WHSC1L1, LRP8, MVK, KAT6B, TBL1X	243	1595	18082	1.77281	0.912902	0.0966966	1.24708
GOTERM_BP_ALL	GO:0044271~cellular nitrogen compound biosynthetic process	87	29.1946	0.000689447	ADCY5, NR6A1, ZEB1, PAWR, MAF1, WBP2, CSNK2A2, IGHMBP2, DAB2, ST3GAL3, PCBP3, SPX, WWP2, MIER1, ATG7, RHOA, SLC25A29, CREB3L2, ZFP831, CDK5RAP3, PATZ1, RPRD1A, MAP2K7, INO80C, CCAR2, MSL3L2, DDRGK1, AARS, RB1, NRDE2, PANK2, ZFP120, MTRF1, LARP7, MVK, NUP107, PRPS2, ING5, BCLAF1, LIMS1, TFAP4, TADA3, RPS15A, KEAP1, HCFC2, ZFP619, XAB2, ZFP316, APLP1, ZKSCAN16, TRP53BP1, ECE1, PELP1, MTPN, 5830417I…	243	4719	18082	1.37186	0.914751	0.0937925	1.25797
GOTERM_BP_ALL	GO:0071840~cellular component organization or biogenesis	106	35.5705	0.000698135	GNA13, CHMP6, FGFRL1, OSGIN2, MAF1, CSNK2A2, GET4, IGHMBP2, DAB2, ANK2, MIER1, ATG7, MAP2K7, CCAR2, HMGCL, ISLR2, RRP1, CHRAC1, ATP2C1, ADAMTS1, ABCA7, TFAP4, TADA3, TNFRSF12A, B9D2, KEAP1, ASAP3, XAB2, MTPN, GPR26, NUMB, CCSER2, MTERF2, YEATS4, RAB8B, GRIN1, S100A10, COL16A1, SEPT11, RAB33A, FAM178A, POC1A, SEMA6B, HDAC1, GLS, ITGA7, TMOD2, BABAM1, TMOD3, CIRBP, PARP3, KAT6B, MAD1L1, NBN, PAWR, …	243	6037	18082	1.30655	0.917356	0.0914385	1.27373
GOTERM_BP_ALL	GO:1901576~organic substance biosynthetic process	103	34.5638	0.000716562	ADCY5, MAF1, CSNK2A2, IGHMBP2, DAB2, ST3GAL3, SPX, WWP2, MIER1, ATG7, COQ8A, SLC25A29, CREB3L2, ZFP831, PATZ1, MAP2K7, RPRD1A, CCAR2, HMGCL, DDRGK1, AARS, ZFP120, MVK, PRPS2, ABCA7, GCNT4, HACD3, TADA3, TFAP4, KEAP1, ZFP619, XAB2, TRP53BP1, ECE1, PELP1, MTPN, 5830417I10RIK, MTERF2, YEATS4, MAP2K3, GRIN1, RFX7, MAP2K4, DALRD3, ZFP575, MMAB, ZFP808, CYP7B1, IFI27, HDAC1, GLS, CIRBP, PARP3, KAT6B, P…	243	5830	18082	1.31465	0.922621	0.0904265	1.30714
GOTERM_BP_ALL	GO:0051172~negative regulation of nitrogen compound metabolic process	38	12.7517	0.000767107	ABCA7, LIMS1, NBN, BCLAF1, TFAP4, NR6A1, HCFC2, ZEB1, PAWR, MAF1, APLP1, IGHMBP2, DAB2, PCBP3, MIER1, WWP2, ATG7, 5830417I10RIK, RHOA, PEX14, AGO3, PATZ1, UNK, CCAR2, MSL3L2, INPPL1, RB1, DOT1L, NRDE2, IFI27, HDAC1, TENM2, LARP7, WHSC1L1, LRP8, MVK, KAT6B, TBL1X	243	1605	18082	1.76177	0.935405	0.0932094	1.39873
GOTERM_BP_ALL	GO:0009889~regulation of biosynthetic process	79	26.5101	0.000783139	NR6A1, ZEB1, PAWR, MAF1, WBP2, CSNK2A2, IGHMBP2, DAB2, PCBP3, SPX, WWP2, MIER1, TMEM59, ATG7, RHOA, CREB3L2, ZFP831, CDK5RAP3, PATZ1, MAP2K7, RPRD1A, CCAR2, INO80C, MSL3L2, DDRGK1, INPPL1, RB1, NRDE2, ZFP120, DGAT2, LARP7, MVK, NUP107, ING5, ABCA7, BCLAF1, LIMS1, TFAP4, TADA3, KEAP1, HCFC2, ZFP619, ZFP316, APLP1, ZKSCAN16, TRP53BP1, ECE1, PELP1, MTPN, 5830417I10RIK, MTERF2, PEX14, AGO3, MLXIP, UN…	243	4197	18082	1.40065	0.939001	0.0919401	1.42776
GOTERM_BP_ALL	GO:0048522~positive regulation of cellular process	88	29.5302	0.000798275	NBN, NR6A1, ZEB1, PAWR, WBP2, CSNK2A2, DAB2, MAP3K5, ANK2, SPX, WWP2, MIER1, TMEM59, ATG7, CD46, RHOA, CREB3L2, CDK5RAP3, PATZ1, MSN, MAP2K7, GNG5, SHC2, CCAR2, ISLR2, MVB12B, MAGI3, DDRGK1, RB1, WLS, SRPK1, DGAT2, ATP2C1, LARP7, RRAS2, HTR6, ADAMTS1, ING5, ABCA7, BCLAF1, LIMS1, HACD3, TFAP4, TADA3, TNFRSF12A, RPS15A, PLVAP, TRP53BP1, ECE1, PELP1, MTPN, GPR26, NUMB, AGO3, PAFAH1B2, TRIP10, ELMOD1…	243	4808	18082	1.36194	0.942212	0.0906568	1.45517
GOTERM_BP_ALL	GO:2000113~negative regulation of cellular macromolecule biosynthetic process	35	11.745	0.000879287	ABCA7, LIMS1, BCLAF1, TFAP4, NR6A1, HCFC2, ZEB1, PAWR, MAF1, IGHMBP2, DAB2, PCBP3, MIER1, WWP2, TMEM59, 5830417I10RIK, PEX14, AGO3, PATZ1, UNK, CCAR2, MSL3L2, INPPL1, RB1, DOT1L, NRDE2, IFI27, HDAC1, TENM2, LARP7, WHSC1L1, LRP8, MVK, KAT6B, TBL1X	243	1443	18082	1.80485	0.956736	0.096342	1.60172
GOTERM_BP_ALL	GO:0048523~negative regulation of cellular process	82	27.5168	0.000894279	MAD1L1, NBN, STK38, GRIK3, FGFRL1, NR6A1, OSGIN2, ZEB1, PAWR, MAF1, CSNK2A2, OFD1, IGHMBP2, S1PR3, DAB2, PCBP3, ANK2, WWP2, MIER1, TKFC, TRIM9, TMEM59, ATG7, CD46, RHOA, CDK5RAP3, PATZ1, TIE1, FAM129B, API5, CCAR2, MSL3L2, INPPL1, AARS, RB1, SRPK1, EML4, NRDE2, DGAT2, LARP7, HTR6, TFPI, DIS3L2, FKBP15, MVK, ING5, ABCA7, BCLAF1, LIMS1, TFAP4, HCFC2, APLP1, PSMF1, CD2BP2, NUMB, 5830417I10RIK, PEX14…	243	4417	18082	1.38142	0.958993	0.094993	1.62882
GOTERM_BP_ALL	GO:0006996~organelle organization	70	23.4899	0.000908207	MAD1L1, NBN, CHMP6, PAWR, WBP2, FRMD3, CSNK2A2, GET4, OFD1, MKLN1, MIER1, TRIM9, ATG7, EDC3, RHOA, MSN, MAP2K7, CCAR2, HMGCL, INO80C, MSL3L2, INPPL1, RB1, EML4, CHRAC1, NRDE2, PANK2, ATG4C, ATP2C1, MTRF1, DIS3L2, NUP107, SNX19, ING5, TADA3, B9D2, CETN3, ASAP3, MTPN, GPR26, CCSER2, MTERF2, PEX14, TRIP10, USP33, BUB3, PIK3R2, ELMOD1, YEATS4, RAB8B, NUCKS1, CEP135, CENPP, NLGN1, S100A10, RAB33A, FAM…	243	3620	18082	1.4389	0.960984	0.0936196	1.65399
GOTERM_BP_ALL	GO:0022402~cell cycle process	29	9.73154	0.000927615	MAD1L1, NBN, TFAP4, TADA3, CHMP6, CETN3, OFD1, CSNK2A2, TRP53BP1, RHOA, CDK5RAP3, USP33, CCAR2, BUB3, CEP135, CENPQ, WDR6, RB1, FAM178A, DOT1L, CSPP1, POC1A, LARP7, BABAM1, DIS3L2, KDM8, TMOD3, CIRBP, PARP3	243	1109	18082	1.94584	0.963598	0.0928476	1.68905
GOTERM_BP_ALL	GO:0031327~negative regulation of cellular biosynthetic process	37	12.4161	0.000934859	ABCA7, LIMS1, BCLAF1, TFAP4, NR6A1, HCFC2, ZEB1, PAWR, MAF1, APLP1, IGHMBP2, DAB2, PCBP3, MIER1, WWP2, TMEM59, ATG7, 5830417I10RIK, PEX14, AGO3, PATZ1, UNK, CCAR2, MSL3L2, INPPL1, RB1, DOT1L, NRDE2, IFI27, HDAC1, TENM2, LARP7, WHSC1L1, LRP8, MVK, KAT6B, TBL1X	243	1564	18082	1.76037	0.964528	0.0909909	1.70213
GOTERM_BP_ALL	GO:0019058~viral life cycle	11	3.69128	0.000965578	PLSCR1, NBN, PPIH, HDAC1, HACD3, TFAP4, NUCKS1, CHMP6, ATG7, SRPK1, MVB12B	243	226	18082	3.6218	0.968216	0.0913537	1.75759
GOTERM_BP_ALL	GO:0044238~primary metabolic process	157	52.6846	0.000978595	STK38, ADCY5, RBM7, MAF1, XRCC1, IGHMBP2, CSNK2A2, GET4, ST3GAL3, DAB2, MAP3K5, SPX, WWP2, MIER1, CD46, CYP2J12, ATG7, INTS6, SLC25A29, CREB3L2, ZFP831, PATZ1, RPRD1A, MAP2K7, HMGCL, CCAR2, HHIPL1, MAGI3, DDRGK1, RRP1, NUDT12, HKDC1, AARS, NKTR, CDKL1, ZFP120, MLEC, TFPI, ADAMTS1, MVK, CPD, PRPS2, GCNT4, ABCA7, HACD3, TADA3, TFAP4, KEAP1, DUSP11, ZFP619, XAB2, ZFC3H1, TRP53BP1, ECE1, TRIM68, PELP…	243	9853	18082	1.18569	0.96966	0.0901426	1.78109
GOTERM_BP_ALL	GO:1901362~organic cyclic compound biosynthetic process	77	25.8389	0.00126038	ADCY5, NR6A1, ZEB1, PAWR, MAF1, WBP2, CSNK2A2, IGHMBP2, DAB2, PCBP3, SPX, WWP2, MIER1, ATG7, RHOA, CREB3L2, ZFP831, CDK5RAP3, PATZ1, MAP2K7, RPRD1A, CCAR2, INO80C, MSL3L2, DDRGK1, RB1, NRDE2, PANK2, ZFP120, LARP7, MVK, NUP107, PRPS2, ING5, BCLAF1, LIMS1, TFAP4, TADA3, KEAP1, HCFC2, ZFP619, XAB2, ZFP316, APLP1, ZKSCAN16, TRP53BP1, ECE1, PELP1, MTPN, 5830417I10RIK, MTERF2, PEX14, MLXIP, PIK3R2, YEA…	243	4129	18082	1.38767	0.988917	0.111734	2.28836
GOTERM_BP_ALL	GO:0009058~biosynthetic process	103	34.5638	0.00130591	ADCY5, MAF1, CSNK2A2, IGHMBP2, DAB2, ST3GAL3, SPX, WWP2, MIER1, ATG7, COQ8A, SLC25A29, CREB3L2, ZFP831, PATZ1, MAP2K7, RPRD1A, CCAR2, HMGCL, DDRGK1, AARS, ZFP120, MVK, PRPS2, ABCA7, GCNT4, HACD3, TADA3, TFAP4, KEAP1, ZFP619, XAB2, TRP53BP1, ECE1, PELP1, MTPN, 5830417I10RIK, MTERF2, YEATS4, MAP2K3, GRIN1, RFX7, MAP2K4, DALRD3, ZFP575, MMAB, ZFP808, CYP7B1, IFI27, HDAC1, GLS, CIRBP, PARP3, KAT6B, P…	243	5924	18082	1.29379	0.990582	0.112742	2.37009
GOTERM_BP_ALL	GO:0018130~heterocycle biosynthetic process	75	25.1678	0.00139121	ADCY5, NR6A1, ZEB1, PAWR, MAF1, WBP2, CSNK2A2, IGHMBP2, DAB2, PCBP3, SPX, WWP2, MIER1, ATG7, RHOA, CREB3L2, ZFP831, CDK5RAP3, PATZ1, MAP2K7, RPRD1A, CCAR2, INO80C, MSL3L2, DDRGK1, RB1, NRDE2, PANK2, ZFP120, LARP7, NUP107, PRPS2, ING5, BCLAF1, LIMS1, TFAP4, TADA3, KEAP1, HCFC2, ZFP619, XAB2, ZFP316, APLP1, ZKSCAN16, TRP53BP1, ECE1, PELP1, MTPN, 5830417I10RIK, MTERF2, PEX14, MLXIP, PIK3R2, YEATS4, …	243	4009	18082	1.39208	0.993057	0.116843	2.52304
GOTERM_BP_ALL	GO:0034654~nucleobase-containing compound biosynthetic process	74	24.8322	0.00149173	ADCY5, NR6A1, ZEB1, PAWR, MAF1, WBP2, CSNK2A2, IGHMBP2, DAB2, PCBP3, SPX, WWP2, MIER1, ATG7, RHOA, CREB3L2, ZFP831, CDK5RAP3, PATZ1, MAP2K7, RPRD1A, CCAR2, INO80C, MSL3L2, DDRGK1, RB1, NRDE2, PANK2, ZFP120, LARP7, NUP107, PRPS2, ING5, BCLAF1, LIMS1, TFAP4, TADA3, KEAP1, HCFC2, ZFP619, XAB2, ZFP316, APLP1, ZKSCAN16, TRP53BP1, ECE1, PELP1, MTPN, 5830417I10RIK, MTERF2, PEX14, MLXIP, PIK3R2, YEATS4, …	243	3952	18082	1.39333	0.995153	0.121893	2.70299
GOTERM_BP_ALL	GO:0019438~aromatic compound biosynthetic process	75	25.1678	0.00155778	ADCY5, NR6A1, ZEB1, PAWR, MAF1, WBP2, CSNK2A2, IGHMBP2, DAB2, PCBP3, SPX, WWP2, MIER1, ATG7, RHOA, CREB3L2, ZFP831, CDK5RAP3, PATZ1, MAP2K7, RPRD1A, CCAR2, INO80C, MSL3L2, DDRGK1, RB1, NRDE2, PANK2, ZFP120, LARP7, NUP107, PRPS2, ING5, BCLAF1, LIMS1, TFAP4, TADA3, KEAP1, HCFC2, ZFP619, XAB2, ZFP316, APLP1, ZKSCAN16, TRP53BP1, ECE1, PELP1, MTPN, 5830417I10RIK, MTERF2, PEX14, MLXIP, PIK3R2, YEATS4, …	243	4025	18082	1.38655	0.996173	0.12411	2.82105
GOTERM_BP_ALL	GO:0032774~RNA biosynthetic process	68	22.8188	0.00161695	NR6A1, ZEB1, PAWR, MAF1, WBP2, CSNK2A2, IGHMBP2, DAB2, PCBP3, SPX, WWP2, MIER1, ATG7, RHOA, CREB3L2, ZFP831, PATZ1, CDK5RAP3, RPRD1A, CCAR2, INO80C, MSL3L2, DDRGK1, RB1, NRDE2, ZFP120, LARP7, NUP107, ING5, BCLAF1, LIMS1, TFAP4, TADA3, HCFC2, KEAP1, ZFP619, XAB2, ZFP316, ZKSCAN16, TRP53BP1, PELP1, MTPN, 5830417I10RIK, MTERF2, PEX14, MLXIP, PIK3R2, YEATS4, NUCKS1, MAP2K3, RFX7, GRIN1, ZFP119A, ZFP5…	243	3565	18082	1.41935	0.996903	0.125719	2.92672
GOTERM_BP_ALL	GO:0044237~cellular metabolic process	155	52.0134	0.00167697	STK38, ADCY5, RBM7, MAF1, XRCC1, IGHMBP2, CSNK2A2, ST3GAL3, DAB2, MAP3K5, GSTM4, SPX, WWP2, MIER1, CD46, CYP2J12, ATG7, INTS6, COQ8A, SLC25A29, CREB3L2, ZFP831, PATZ1, RPRD1A, MAP2K7, HMGCL, CCAR2, MAGI3, DDRGK1, RRP1, NUDT12, HKDC1, AARS, NKTR, CDKL1, ZFP120, TFPI, MVK, CPD, PRPS2, GCNT4, ABCA7, HACD3, TADA3, TFAP4, KEAP1, DUSP11, ZFP619, XAB2, ZFC3H1, TRP53BP1, ECE1, TRIM68, PELP1, MTPN, 583041…	243	9794	18082	1.17764	0.997501	0.127312	3.03377
GOTERM_BP_ALL	GO:0051252~regulation of RNA metabolic process	68	22.8188	0.00173998	NR6A1, RBM7, ZEB1, PAWR, MAF1, WBP2, CSNK2A2, IGHMBP2, DAB2, PCBP3, SPX, WWP2, MIER1, RHOA, CREB3L2, ZFP831, PATZ1, CDK5RAP3, RPRD1A, CCAR2, INO80C, MSL3L2, DDRGK1, RB1, SRPK1, NRDE2, ZFP120, LARP7, NUP107, ING5, BCLAF1, LIMS1, TFAP4, TADA3, HCFC2, KEAP1, ZFP619, ZFP316, ZKSCAN16, TRP53BP1, PELP1, MTPN, 5830417I10RIK, MTERF2, PEX14, MLXIP, PIK3R2, YEATS4, NUCKS1, MAP2K3, RFX7, GRIN1, ZFP119A, ZFP…	243	3575	18082	1.41538	0.998005	0.12904	3.14605
GOTERM_BP_ALL	GO:0010558~negative regulation of macromolecule biosynthetic process	35	11.745	0.00180924	ABCA7, LIMS1, BCLAF1, TFAP4, NR6A1, HCFC2, ZEB1, PAWR, MAF1, IGHMBP2, DAB2, PCBP3, MIER1, WWP2, TMEM59, 5830417I10RIK, PEX14, AGO3, PATZ1, UNK, CCAR2, MSL3L2, INPPL1, RB1, DOT1L, NRDE2, IFI27, HDAC1, TENM2, LARP7, WHSC1L1, LRP8, MVK, KAT6B, TBL1X	243	1506	18082	1.72935	0.998443	0.131111	3.26931
GOTERM_BP_ALL	GO:0006355~regulation of transcription, DNA-templated	66	22.1477	0.00181505	NR6A1, ZEB1, PAWR, MAF1, WBP2, CSNK2A2, IGHMBP2, DAB2, PCBP3, SPX, WWP2, MIER1, RHOA, CREB3L2, ZFP831, PATZ1, CDK5RAP3, RPRD1A, CCAR2, INO80C, MSL3L2, DDRGK1, RB1, NRDE2, ZFP120, LARP7, NUP107, ING5, BCLAF1, LIMS1, TFAP4, TADA3, HCFC2, KEAP1, ZFP619, ZFP316, ZKSCAN16, TRP53BP1, PELP1, MTPN, 5830417I10RIK, MTERF2, PEX14, MLXIP, PIK3R2, YEATS4, NUCKS1, MAP2K3, RFX7, GRIN1, ZFP119A, ZFP575, IRF9, DO…	243	3449	18082	1.42394	0.998475	0.128894	3.27965
GOTERM_BP_ALL	GO:1903506~regulation of nucleic acid-templated transcription	66	22.1477	0.00185567	NR6A1, ZEB1, PAWR, MAF1, WBP2, CSNK2A2, IGHMBP2, DAB2, PCBP3, SPX, WWP2, MIER1, RHOA, CREB3L2, ZFP831, PATZ1, CDK5RAP3, RPRD1A, CCAR2, INO80C, MSL3L2, DDRGK1, RB1, NRDE2, ZFP120, LARP7, NUP107, ING5, BCLAF1, LIMS1, TFAP4, TADA3, HCFC2, KEAP1, ZFP619, ZFP316, ZKSCAN16, TRP53BP1, PELP1, MTPN, 5830417I10RIK, MTERF2, PEX14, MLXIP, PIK3R2, YEATS4, NUCKS1, MAP2K3, RFX7, GRIN1, ZFP119A, ZFP575, IRF9, DO…	243	3452	18082	1.4227	0.998681	0.129026	3.35187
GOTERM_BP_ALL	GO:2001141~regulation of RNA biosynthetic process	66	22.1477	0.00193933	NR6A1, ZEB1, PAWR, MAF1, WBP2, CSNK2A2, IGHMBP2, DAB2, PCBP3, SPX, WWP2, MIER1, RHOA, CREB3L2, ZFP831, PATZ1, CDK5RAP3, RPRD1A, CCAR2, INO80C, MSL3L2, DDRGK1, RB1, NRDE2, ZFP120, LARP7, NUP107, ING5, BCLAF1, LIMS1, TFAP4, TADA3, HCFC2, KEAP1, ZFP619, ZFP316, ZKSCAN16, TRP53BP1, PELP1, MTPN, 5830417I10RIK, MTERF2, PEX14, MLXIP, PIK3R2, YEATS4, NUCKS1, MAP2K3, RFX7, GRIN1, ZFP119A, ZFP575, IRF9, DO…	243	3458	18082	1.42023	0.999022	0.131885	3.50046
GOTERM_BP_ALL	GO:0010468~regulation of gene expression	78	26.1745	0.00206402	NR6A1, RBM7, ZEB1, PAWR, MAF1, WBP2, CSNK2A2, IGHMBP2, DAB2, PCBP3, ANK2, SPX, WWP2, MIER1, TMEM59, CD46, RHOA, CREB3L2, ZFP831, CDK5RAP3, PATZ1, MSN, RPRD1A, CCAR2, INO80C, MSL3L2, DDRGK1, INPPL1, RB1, SRPK1, NRDE2, ZFP120, LARP7, MVK, NUP107, ING5, BCLAF1, LIMS1, TFAP4, TADA3, KEAP1, HCFC2, ZFP619, ZFP316, APLP1, ZKSCAN16, TRP53BP1, PELP1, MTPN, 5830417I10RIK, MTERF2, PEX14, AGO3, MLXIP, UNK, P…	243	4268	18082	1.35991	0.999374	0.137158	3.72151
GOTERM_BP_ALL	GO:0044267~cellular protein metabolic process	83	27.8523	0.00206455	NBN, STK38, VPS37A, ALG6, PAWR, WBP2, CSNK2A2, IGHMBP2, DAB2, MAP3K5, ST3GAL3, WWP2, P4HA1, TRIM9, TMEM59, ATG7, CD46, RHOA, SLC25A29, CDK5RAP3, MSN, TIE1, RPRD1A, MAP2K7, SHC2, CCAR2, MSL3L2, HEMK1, PIGA, ZDHHC2, MAGI3, DDRGK1, INPPL1, AARS, HERC4, RB1, SRPK1, NKTR, CDKL1, ATG4C, MTRF1, TFPI, MVK, ING5, ABCA7, GCNT4, HACD3, TFAP4, TADA3, RPS15A, PLVAP, PPP6R3, KEAP1, DUSP11, APLP1, PSMF1, ECE1, …	243	4608	18082	1.34031	0.999375	0.13469	3.72245
GOTERM_BP_ALL	GO:0031324~negative regulation of cellular metabolic process	49	16.443	0.00221204	ABCA7, BCLAF1, NBN, LIMS1, TFAP4, STK38, NR6A1, HCFC2, PAWR, ZEB1, MAF1, APLP1, IGHMBP2, PSMF1, DAB2, PCBP3, MIER1, WWP2, TMEM59, CD2BP2, ATG7, CD46, 5830417I10RIK, RHOA, PEX14, AGO3, CDK5RAP3, PATZ1, UNK, CCAR2, MSL3L2, RBM26, INPPL1, RB1, DOT1L, NRDE2, IFI27, RPS6KA3, HDAC1, DGAT2, TENM2, LARP7, WHSC1L1, TFPI, FKBP15, MVK, LRP8, TBL1X, KAT6B	243	2380	18082	1.532	0.999631	0.14104	3.9833
GOTERM_BP_ALL	GO:0048519~negative regulation of biological process	85	28.5235	0.00223047	MAD1L1, NBN, STK38, GRIK3, FGFRL1, NR6A1, OSGIN2, ZEB1, PAWR, MAF1, CSNK2A2, OFD1, IGHMBP2, S1PR3, DAB2, PCBP3, ANK2, SPX, WWP2, MIER1, TKFC, TRIM9, TMEM59, ATG7, CD46, RHOA, CDK5RAP3, PATZ1, TIE1, FAM129B, API5, CCAR2, MSL3L2, INPPL1, AARS, RB1, SRPK1, EML4, NRDE2, DGAT2, LARP7, HTR6, TFPI, DIS3L2, FKBP15, MVK, ADAMTS1, ING5, ABCA7, BCLAF1, LIMS1, TFAP4, KEAP1, HCFC2, APLP1, PSMF1, CD2BP2, NUMB,…	243	4757	18082	1.32962	0.999655	0.139644	4.01585
GOTERM_BP_ALL	GO:0097659~nucleic acid-templated transcription	67	22.4832	0.00230703	NR6A1, ZEB1, PAWR, MAF1, WBP2, CSNK2A2, IGHMBP2, DAB2, PCBP3, SPX, WWP2, MIER1, RHOA, CREB3L2, ZFP831, PATZ1, CDK5RAP3, RPRD1A, CCAR2, INO80C, MSL3L2, DDRGK1, RB1, NRDE2, ZFP120, LARP7, NUP107, ING5, BCLAF1, LIMS1, TFAP4, TADA3, HCFC2, KEAP1, ZFP619, XAB2, ZFP316, ZKSCAN16, TRP53BP1, PELP1, MTPN, 5830417I10RIK, MTERF2, PEX14, MLXIP, PIK3R2, YEATS4, NUCKS1, MAP2K3, RFX7, GRIN1, ZFP119A, ZFP575, IR…	243	3548	18082	1.40518	0.999738	0.14161	4.15096
GOTERM_BP_ALL	GO:0031323~regulation of cellular metabolic process	98	32.8859	0.00241208	NBN, STK38, NR6A1, RBM7, PAWR, ZEB1, MAF1, WBP2, IGHMBP2, CSNK2A2, MAP3K5, DAB2, SPX, PCBP3, MIER1, TMEM59, WWP2, CD46, ATG7, RHOA, CREB3L2, ZFP831, PATZ1, CDK5RAP3, MSN, RPRD1A, MAP2K7, SHC2, INO80C, CCAR2, MSL3L2, MAGI3, DDRGK1, INPPL1, RB1, SRPK1, NRDE2, PANK2, ZFP120, DGAT2, LARP7, TFPI, FKBP15, MVK, NUP107, ING5, ABCA7, BCLAF1, LIMS1, TADA3, TFAP4, HCFC2, KEAP1, PPP6R3, ZFP619, ZFP316, APLP1…	243	5673	18082	1.28544	0.99982	0.145086	4.33602
GOTERM_BP_ALL	GO:0045934~negative regulation of nucleobase-containing compound metabolic process	33	11.0738	0.00246886	LIMS1, NBN, BCLAF1, TFAP4, NR6A1, HCFC2, ZEB1, PAWR, MAF1, APLP1, IGHMBP2, DAB2, PCBP3, MIER1, WWP2, 5830417I10RIK, RHOA, PEX14, PATZ1, CCAR2, MSL3L2, INPPL1, RB1, DOT1L, NRDE2, IFI27, HDAC1, TENM2, LARP7, WHSC1L1, LRP8, KAT6B, TBL1X	243	1417	18082	1.73294	0.999853	0.145795	4.43593
GOTERM_BP_ALL	GO:0043170~macromolecule metabolic process	142	47.651	0.00258035	STK38, RBM7, MAF1, XRCC1, IGHMBP2, CSNK2A2, GET4, ST3GAL3, DAB2, MAP3K5, ANK2, SPX, WWP2, MIER1, CD46, ATG7, INTS6, SLC25A29, CREB3L2, ZFP831, PATZ1, RPRD1A, MAP2K7, CCAR2, MAGI3, DDRGK1, RRP1, AARS, NKTR, CDKL1, ZFP120, TFPI, ADAMTS1, MVK, CPD, ABCA7, GCNT4, HACD3, TADA3, TFAP4, KEAP1, DUSP11, ZFP619, XAB2, ZFC3H1, TRP53BP1, ECE1, TRIM68, PELP1, MTPN, 5830417I10RIK, HECTD2, MTERF2, FBXO8, PPTC7,…	243	8886	18082	1.18911	0.999901	0.149406	4.63178
GOTERM_BP_ALL	GO:0033143~regulation of intracellular steroid hormone receptor signaling pathway	6	2.01342	0.00295394	CYP7B1, DAB2, DDRGK1, HDAC1, TRIM68, RHOA	243	73	18082	6.11602	0.999974	0.166473	5.28533
GOTERM_BP_ALL	GO:0007049~cell cycle	33	11.0738	0.00316183	MAD1L1, NBN, TFAP4, TADA3, CHMP6, CETN3, RPS15A, RBM7, OFD1, CSNK2A2, TRP53BP1, RHOA, CDK5RAP3, USP33, CCAR2, BUB3, CEP135, CENPQ, WDR6, RB1, SEPT11, FAM178A, DOT1L, CSPP1, POC1A, RPS6KA3, LARP7, BABAM1, KDM8, DIS3L2, TMOD3, CIRBP, PARP3	243	1440	18082	1.70526	0.999988	0.17438	5.64716
GOTERM_BP_ALL	GO:0030518~intracellular steroid hormone receptor signaling pathway	7	2.34899	0.00317069	CYP7B1, DAB2, DDRGK1, HDAC1, TRIM68, NR6A1, RHOA	243	107	18082	4.86804	0.999988	0.172177	5.66257
GOTERM_BP_ALL	GO:0045892~negative regulation of transcription, DNA-templated	29	9.73154	0.00318585	LIMS1, BCLAF1, TFAP4, NR6A1, HCFC2, PAWR, ZEB1, MAF1, IGHMBP2, DAB2, PCBP3, MIER1, WWP2, 5830417I10RIK, PEX14, PATZ1, CCAR2, MSL3L2, RB1, DOT1L, NRDE2, IFI27, HDAC1, TENM2, LARP7, WHSC1L1, LRP8, KAT6B, TBL1X	243	1207	18082	1.78785	0.999989	0.170347	5.68889
GOTERM_BP_ALL	GO:0000075~cell cycle checkpoint	9	3.02013	0.00340965	DOT1L, CSNK2A2, MAD1L1, NBN, TRP53BP1, BABAM1, CDK5RAP3, BUB3, CCAR2	243	184	18082	3.63969	0.999995	0.178534	6.0768
GOTERM_BP_ALL	GO:0010629~negative regulation of gene expression	36	12.0805	0.00346079	LIMS1, BCLAF1, TFAP4, NR6A1, HCFC2, KEAP1, ZEB1, PAWR, MAF1, IGHMBP2, DAB2, PCBP3, MIER1, WWP2, TMEM59, CD46, 5830417I10RIK, PEX14, AGO3, PATZ1, UNK, CCAR2, MSL3L2, INPPL1, RB1, DOT1L, NRDE2, IFI27, HDAC1, TENM2, LARP7, WHSC1L1, LRP8, MVK, KAT6B, TBL1X	243	1628	18082	1.64546	0.999996	0.178359	6.16523
GOTERM_BP_ALL	GO:1903900~regulation of viral life cycle	8	2.68456	0.00354614	PLSCR1, NBN, PPIH, HDAC1, HACD3, TFAP4, NUCKS1, SRPK1	243	146	18082	4.07734	0.999997	0.179761	6.31263
GOTERM_BP_ALL	GO:1903507~negative regulation of nucleic acid-templated transcription	29	9.73154	0.0037811	LIMS1, BCLAF1, TFAP4, NR6A1, HCFC2, PAWR, ZEB1, MAF1, IGHMBP2, DAB2, PCBP3, MIER1, WWP2, 5830417I10RIK, PEX14, PATZ1, CCAR2, MSL3L2, RB1, DOT1L, NRDE2, IFI27, HDAC1, TENM2, LARP7, WHSC1L1, LRP8, KAT6B, TBL1X	243	1222	18082	1.7659	0.999999	0.187844	6.7173
GOTERM_BP_ALL	GO:0010564~regulation of cell cycle process	16	5.36913	0.00416939	MAD1L1, NBN, TFAP4, RB1, FAM178A, CSNK2A2, CSPP1, POC1A, LARP7, RHOA, TMOD3, CIRBP, CDK5RAP3, PARP3, CCAR2, BUB3	243	516	18082	2.30733	1	0.20228	7.38241
GOTERM_BP_ALL	GO:0048524~positive regulation of viral process	6	2.01342	0.00438497	PPIH, HACD3, TFAP4, NUCKS1, SRPK1, MVB12B	243	80	18082	5.58086	1	0.208765	7.74977
GOTERM_BP_ALL	GO:1902679~negative regulation of RNA biosynthetic process	29	9.73154	0.00446819	LIMS1, BCLAF1, TFAP4, NR6A1, HCFC2, PAWR, ZEB1, MAF1, IGHMBP2, DAB2, PCBP3, MIER1, WWP2, 5830417I10RIK, PEX14, PATZ1, CCAR2, MSL3L2, RB1, DOT1L, NRDE2, IFI27, HDAC1, TENM2, LARP7, WHSC1L1, LRP8, KAT6B, TBL1X	243	1237	18082	1.74449	1	0.209513	7.8912
GOTERM_BP_ALL	GO:0071704~organic substance metabolic process	161	54.0268	0.00456908	STK38, ADCY5, RBM7, MAF1, XRCC1, IGHMBP2, CSNK2A2, GET4, ST3GAL3, DAB2, MAP3K5, GSTM4, ANK2, SPX, WWP2, MIER1, CD46, CYP2J12, ATG7, INTS6, COQ8A, CREB3L2, SLC25A29, ZFP831, PATZ1, RPRD1A, MAP2K7, HMGCL, CCAR2, HHIPL1, MAGI3, DDRGK1, RRP1, NUDT12, HKDC1, AARS, NKTR, CDKL1, ZFP120, MLEC, TFPI, ADAMTS1, MVK, CPD, PRPS2, GCNT4, ABCA7, HACD3, TADA3, TFAP4, KEAP1, DUSP11, ZFP619, XAB2, ZFC3H1, TRP53BP1…	243	10445	18082	1.14698	1	0.210963	8.06238
GOTERM_BP_ALL	GO:0018394~peptidyl-lysine acetylation	8	2.68456	0.00491684	ING5, YEATS4, TADA3, HDAC1, ATG7, KAT6B, MSL3L2, WBP2	243	155	18082	3.84059	1	0.222271	8.65016
GOTERM_BP_ALL	GO:0006325~chromatin organization	20	6.71141	0.00504103	ING5, YEATS4, TADA3, NUCKS1, CENPP, RB1, WBP2, DOT1L, CHRAC1, NRDE2, HDAC1, MIER1, ATG7, WHSC1L1, BABAM1, KDM8, TBL1X, KAT6B, INO80C, MSL3L2	243	739	18082	2.01384	1	0.224395	8.85919
GOTERM_BP_ALL	GO:0051306~mitotic sister chromatid separation	5	1.67785	0.00512357	CSNK2A2, MAD1L1, DIS3L2, RB1, BUB3	243	52	18082	7.15495	1	0.224848	8.99788
GOTERM_BP_ALL	GO:0019538~protein metabolic process	89	29.8658	0.00553347	NBN, STK38, VPS37A, ALG6, PAWR, WBP2, GET4, CSNK2A2, IGHMBP2, DAB2, MAP3K5, ST3GAL3, WWP2, P4HA1, TRIM9, TMEM59, ATG7, CD46, RHOA, SLC25A29, CDK5RAP3, MSN, TIE1, RPRD1A, MAP2K7, SHC2, CCAR2, MSL3L2, HEMK1, PIGA, ZDHHC2, MAGI3, DDRGK1, INPPL1, AARS, HERC4, RB1, SRPK1, NKTR, CDKL1, ATG4C, MTRF1, TFPI, MVK, ADAMTS1, CPD, ING5, ABCA7, GCNT4, HACD3, TFAP4, TADA3, RPS15A, PLVAP, PPP6R3, KEAP1, DUSP11, …	243	5186	18082	1.27702	1	0.237659	9.68366
GOTERM_BP_ALL	GO:0019079~viral genome replication	6	2.01342	0.00595636	PLSCR1, PPIH, HACD3, NUCKS1, ATG7, SRPK1	243	86	18082	5.1915	1	0.250398	10.386
GOTERM_BP_ALL	GO:0080090~regulation of primary metabolic process	95	31.8792	0.00622789	NBN, STK38, NR6A1, RBM7, ZEB1, PAWR, MAF1, WBP2, IGHMBP2, CSNK2A2, DAB2, MAP3K5, PCBP3, SPX, WWP2, MIER1, TMEM59, ATG7, CD46, RHOA, CREB3L2, ZFP831, CDK5RAP3, PATZ1, MSN, RPRD1A, MAP2K7, SHC2, INO80C, CCAR2, MSL3L2, MAGI3, DDRGK1, INPPL1, RB1, SRPK1, NRDE2, PANK2, DGAT2, ZFP120, LARP7, TFPI, MVK, NUP107, ING5, ABCA7, BCLAF1, LIMS1, TFAP4, TADA3, PPP6R3, KEAP1, HCFC2, ZFP619, ZFP316, APLP1, ZKSCAN…	243	5629	18082	1.25583	1	0.257234	10.8343
GOTERM_BP_ALL	GO:0009892~negative regulation of metabolic process	50	16.7785	0.00647004	NBN, STK38, NR6A1, ZEB1, PAWR, MAF1, IGHMBP2, DAB2, PCBP3, TMEM59, WWP2, MIER1, CD46, ATG7, RHOA, PATZ1, CDK5RAP3, CCAR2, MSL3L2, INPPL1, RB1, NRDE2, DGAT2, LARP7, TFPI, FKBP15, MVK, ABCA7, LIMS1, BCLAF1, TFAP4, HCFC2, KEAP1, APLP1, PSMF1, CD2BP2, 5830417I10RIK, PEX14, AGO3, UNK, RBM26, DOT1L, RPS6KA3, IFI27, HDAC1, TENM2, WHSC1L1, LRP8, KAT6B, TBL1X	243	2579	18082	1.44264	1	0.262809	11.2322
GOTERM_BP_ALL	GO:0033047~regulation of mitotic sister chromatid segregation	5	1.67785	0.00666882	CSNK2A2, MAD1L1, RB1, BUB3, FAM178A	243	56	18082	6.64389	1	0.266719	11.5577
GOTERM_BP_ALL	GO:0033044~regulation of chromosome organization	11	3.69128	0.006718	CSNK2A2, MAD1L1, NBN, TADA3, MIER1, ATG7, RB1, MAP2K7, BUB3, WBP2, FAM178A	243	296	18082	2.76529	1	0.265463	11.638
GOTERM_BP_ALL	GO:0065009~regulation of molecular function	44	14.7651	0.00680274	GNA13, ABCA7, NBN, LIMS1, TFAP4, STK38, PPP6R3, KEAP1, PAWR, ASAP3, FXYD5, MAP3K5, DAB2, ANK2, CD2BP2, WWP2, MTPN, RHOA, PEX14, CDK5RAP3, SHC2, USP33, MAP2K7, RASA4, CCAR2, RBM26, PIK3R2, ELMOD1, MAGI3, DDRGK1, NUCKS1, INPPL1, MAP2K3, MAP2K4, NLGN1, S100A10, RB1, DOT1L, PLSCR1, RPS6KA3, LARP7, TFPI, FKBP15, LRP8	243	2201	18082	1.48755	1	0.265427	11.7763
GOTERM_BP_ALL	GO:0010646~regulation of cell communication	53	17.7852	0.00700343	STK38, GRIK3, ADCY5, FGFRL1, ZEB1, PAWR, OFD1, MAP3K5, DAB2, ANK2, MIER1, TKFC, ATG7, CD46, RHOA, CDK5RAP3, SHC2, MAP2K7, CCAR2, MVB12B, MAGI3, DDRGK1, INPPL1, WLS, RB1, ARHGEF12, ATP2C1, HTR6, ING5, ABCA7, LIMS1, BCLAF1, TFAP4, TNFRSF12A, ECE1, TRIM68, NUMB, AGO3, RASA4, USP33, FBXO8, RAB8B, NUCKS1, MAP2K3, GRIN1, MAP2K4, NLGN1, DOT1L, CYP7B1, PLSCR1, HDAC1, TMOD2, LRP8	243	2785	18082	1.41609	1	0.269209	12.1029
GOTERM_BP_ALL	GO:0051253~negative regulation of RNA metabolic process	29	9.73154	0.00726564	LIMS1, BCLAF1, TFAP4, NR6A1, HCFC2, PAWR, ZEB1, MAF1, IGHMBP2, DAB2, PCBP3, MIER1, WWP2, 5830417I10RIK, PEX14, PATZ1, CCAR2, MSL3L2, RB1, DOT1L, NRDE2, IFI27, HDAC1, TENM2, LARP7, WHSC1L1, LRP8, KAT6B, TBL1X	243	1283	18082	1.68194	1	0.274864	12.528
GOTERM_BP_ALL	GO:0006396~RNA processing	20	6.71141	0.00730299	RRP1, AARS, RBM7, XAB2, SRPK1, APLP1, ZFC3H1, NRDE2, PPIH, CD2BP2, LARP7, INTS6, RPL7L1, RBMX2, DIS3L2, AGO3, CCAR2, PUF60, PRPF38A, RBM26	243	765	18082	1.9454	1	0.273207	12.5884
GOTERM_BP_ALL	GO:0045070~positive regulation of viral genome replication	4	1.34228	0.00736265	PPIH, HACD3, NUCKS1, SRPK1	243	30	18082	9.92154	1	0.272291	12.6847
GOTERM_BP_ALL	GO:0043543~protein acylation	9	3.02013	0.00767162	ING5, ZDHHC2, YEATS4, TADA3, HDAC1, ATG7, KAT6B, MSL3L2, WBP2	243	211	18082	3.17395	1	0.279133	13.1823
GOTERM_BP_ALL	GO:0044265~cellular macromolecule catabolic process	21	7.04698	0.00800916	SMG9, DDRGK1, VPS37A, HERC4, KEAP1, PSMF1, DAB2, TRIM9, WWP2, ATG7, EDC3, DIS3L2, HECTD2, CDK5RAP3, AGO3, MSN, TBL1X, USP33, FBXO8, CCAR2, USP31	243	828	18082	1.88725	1	0.286619	13.7227
GOTERM_BP_ALL	GO:0023051~regulation of signaling	53	17.7852	0.0082136	STK38, GRIK3, ADCY5, FGFRL1, ZEB1, PAWR, OFD1, MAP3K5, DAB2, ANK2, MIER1, TKFC, ATG7, CD46, RHOA, CDK5RAP3, SHC2, MAP2K7, CCAR2, MVB12B, MAGI3, DDRGK1, INPPL1, WLS, RB1, ARHGEF12, ATP2C1, HTR6, ING5, ABCA7, LIMS1, BCLAF1, TFAP4, TNFRSF12A, ECE1, TRIM68, NUMB, AGO3, RASA4, USP33, FBXO8, RAB8B, NUCKS1, MAP2K3, GRIN1, MAP2K4, NLGN1, DOT1L, CYP7B1, PLSCR1, HDAC1, TMOD2, LRP8	243	2808	18082	1.40449	1	0.289913	14.0485
GOTERM_BP_ALL	GO:0006464~cellular protein modification process	63	21.1409	0.00834613	NBN, STK38, ALG6, PAWR, WBP2, CSNK2A2, DAB2, MAP3K5, ST3GAL3, WWP2, P4HA1, TMEM59, ATG7, RHOA, CDK5RAP3, TIE1, MAP2K7, SHC2, RPRD1A, CCAR2, PIGA, HEMK1, MSL3L2, ZDHHC2, MAGI3, DDRGK1, INPPL1, HERC4, RB1, SRPK1, NKTR, CDKL1, ATG4C, ING5, ABCA7, GCNT4, HACD3, TFAP4, TADA3, PLVAP, PPP6R3, KEAP1, DUSP11, ECE1, TRIM68, HECTD2, USP33, PPTC7, USP31, IPP, YEATS4, MAP2K3, MAP2K4, DOT1L, RPS6KA3, HDAC1, WH…	243	3474	18082	1.34943	1	0.291012	14.2591
GOTERM_BP_ALL	GO:0036211~protein modification process	63	21.1409	0.00834613	NBN, STK38, ALG6, PAWR, WBP2, CSNK2A2, DAB2, MAP3K5, ST3GAL3, WWP2, P4HA1, TMEM59, ATG7, RHOA, CDK5RAP3, TIE1, MAP2K7, SHC2, RPRD1A, CCAR2, PIGA, HEMK1, MSL3L2, ZDHHC2, MAGI3, DDRGK1, INPPL1, HERC4, RB1, SRPK1, NKTR, CDKL1, ATG4C, ING5, ABCA7, GCNT4, HACD3, TFAP4, TADA3, PLVAP, PPP6R3, KEAP1, DUSP11, ECE1, TRIM68, HECTD2, USP33, PPTC7, USP31, IPP, YEATS4, MAP2K3, MAP2K4, DOT1L, RPS6KA3, HDAC1, WH…	243	3474	18082	1.34943	1	0.291012	14.2591
GOTERM_BP_ALL	GO:0008152~metabolic process	165	55.3691	0.00844014	STK38, ADCY5, RBM7, MAF1, XRCC1, IGHMBP2, GET4, CSNK2A2, ST3GAL3, DAB2, MAP3K5, GSTM4, ANK2, SPX, WWP2, MIER1, CD46, CYP2J12, ATG7, INTS6, COQ8A, CREB3L2, SLC25A29, ZFP831, PATZ1, RPRD1A, MAP2K7, HMGCL, CCAR2, HHIPL1, MAGI3, DDRGK1, RRP1, NUDT12, HKDC1, AARS, NKTR, CYP4X1, CDKL1, ZFP120, MLEC, TFPI, ADAMTS1, MVK, CPD, PRPS2, GCNT4, ABCA7, HACD3, TADA3, TFAP4, KEAP1, DUSP11, ZFP619, XAB2, ZFC3H1, …	243	10880	18082	1.12848	1	0.290968	14.4082
GOTERM_BP_ALL	GO:0010647~positive regulation of cell communication	32	10.7383	0.0093322	ING5, ABCA7, LIMS1, BCLAF1, TFAP4, TNFRSF12A, PAWR, DAB2, MAP3K5, ECE1, MIER1, ATG7, RHOA, CDK5RAP3, AGO3, SHC2, MAP2K7, CCAR2, MAGI3, RAB8B, DDRGK1, NUCKS1, MAP2K3, GRIN1, MAP2K4, NLGN1, WLS, PLSCR1, HDAC1, ATP2C1, HTR6, TMOD2	243	1490	18082	1.5981	1	0.313462	15.8106
GOTERM_BP_ALL	GO:0051129~negative regulation of cellular component organization	18	6.04027	0.00960705	MAD1L1, NBN, INPPL1, NLGN1, PAWR, EML4, CSNK2A2, DAB2, SEMA6B, TRIM9, TMEM59, ATG7, NUMB, TMOD2, RHOA, PEX14, TMOD3, BUB3	243	675	18082	1.98431	1	0.318134	16.2383
GOTERM_BP_ALL	GO:0000070~mitotic sister chromatid segregation	7	2.34899	0.00969445	CSNK2A2, MAD1L1, CHMP6, DIS3L2, RB1, BUB3, FAM178A	243	135	18082	3.85838	1	0.317625	16.3739
GOTERM_BP_ALL	GO:0051173~positive regulation of nitrogen compound metabolic process	36	12.0805	0.00975771	ING5, NBN, BCLAF1, TFAP4, TADA3, NR6A1, ZEB1, WBP2, DAB2, TRP53BP1, ECE1, SPX, PELP1, WWP2, RHOA, CREB3L2, PATZ1, CDK5RAP3, MAP2K7, PIK3R2, NUCKS1, MAP2K3, GRIN1, MAP2K4, RB1, FAM178A, DOT1L, PLSCR1, RPS6KA3, HDAC1, BABAM1, KDM8, CIRBP, PARP3, KAT6B, TBL1X	243	1742	18082	1.53778	1	0.316481	16.4719
GOTERM_BP_ALL	GO:0023056~positive regulation of signaling	32	10.7383	0.00994334	ING5, ABCA7, LIMS1, BCLAF1, TFAP4, TNFRSF12A, PAWR, DAB2, MAP3K5, ECE1, MIER1, ATG7, RHOA, CDK5RAP3, AGO3, SHC2, MAP2K7, CCAR2, MAGI3, RAB8B, DDRGK1, NUCKS1, MAP2K3, GRIN1, MAP2K4, NLGN1, WLS, PLSCR1, HDAC1, ATP2C1, HTR6, TMOD2	243	1497	18082	1.59063	1	0.3186	16.7588
GOTERM_BP_ALL	GO:0044087~regulation of cellular component biogenesis	20	6.71141	0.0102998	LIMS1, BCLAF1, CEP135, GRIN1, NLGN1, S100A10, ASAP3, COL16A1, RAB33A, FAM178A, TRIM9, TENM2, MTPN, ATG7, RHOA, TMOD2, TMOD3, PEX14, MSN, PIK3R2	243	792	18082	1.87908	1	0.325107	17.3072
GOTERM_BP_ALL	GO:0016573~histone acetylation	7	2.34899	0.0103772	ING5, YEATS4, TADA3, ATG7, KAT6B, MSL3L2, WBP2	243	137	18082	3.80205	1	0.324298	17.4259
GOTERM_BP_ALL	GO:0033144~negative regulation of intracellular steroid hormone receptor signaling pathway	4	1.34228	0.0104354	CYP7B1, DAB2, HDAC1, RHOA	243	34	18082	8.7543	1	0.323015	17.515
GOTERM_BP_ALL	GO:0006473~protein acetylation	8	2.68456	0.0105166	ING5, YEATS4, TADA3, HDAC1, ATG7, KAT6B, MSL3L2, WBP2	243	179	18082	3.32565	1	0.322335	17.6391
GOTERM_BP_ALL	GO:0021543~pallium development	8	2.68456	0.0105166	HDAC1, ATG7, HTR6, GRIN1, RHOA, LRP8, XRCC1, XAB2	243	179	18082	3.32565	1	0.322335	17.6391
GOTERM_BP_ALL	GO:0048525~negative regulation of viral process	6	2.01342	0.0106449	PLSCR1, NBN, HDAC1, TFAP4, TKFC, SRPK1	243	99	18082	4.50979	1	0.322848	17.835
GOTERM_BP_ALL	GO:0048518~positive regulation of biological process	89	29.8658	0.0108247	NBN, NR6A1, PAWR, ZEB1, WBP2, CSNK2A2, DAB2, MAP3K5, ANK2, SPX, WWP2, MIER1, TKFC, TMEM59, ATG7, CD46, RHOA, CREB3L2, CDK5RAP3, PATZ1, MSN, MAP2K7, GNG5, SHC2, CCAR2, ISLR2, MVB12B, MAGI3, DDRGK1, RB1, WLS, SRPK1, DGAT2, ATP2C1, LARP7, RRAS2, HTR6, ADAMTS1, ING5, ABCA7, BCLAF1, LIMS1, HACD3, TFAP4, TADA3, TNFRSF12A, RPS15A, PLVAP, TRP53BP1, ECE1, PELP1, MTPN, GPR26, NUMB, AGO3, PAFAH1B2, TRIP10, …	243	5311	18082	1.24696	1	0.324615	18.1085
GOTERM_BP_ALL	GO:0060255~regulation of macromolecule metabolic process	95	31.8792	0.0110209	NBN, STK38, NR6A1, RBM7, ZEB1, PAWR, MAF1, WBP2, CSNK2A2, IGHMBP2, DAB2, MAP3K5, PCBP3, ANK2, SPX, WWP2, MIER1, TMEM59, ATG7, CD46, RHOA, CREB3L2, ZFP831, CDK5RAP3, PATZ1, MSN, RPRD1A, MAP2K7, SHC2, INO80C, CCAR2, MSL3L2, MAGI3, DDRGK1, INPPL1, RB1, SRPK1, NRDE2, DGAT2, ZFP120, LARP7, TFPI, MVK, NUP107, ING5, ABCA7, BCLAF1, LIMS1, TFAP4, TADA3, PPP6R3, KEAP1, HCFC2, ZFP619, ZFP316, APLP1, ZKSCAN1…	243	5739	18082	1.23176	1	0.326745	18.4063
GOTERM_BP_ALL	GO:0000077~DNA damage checkpoint	6	2.01342	0.0110863	DOT1L, NBN, TRP53BP1, BABAM1, CDK5RAP3, CCAR2	243	100	18082	4.46469	1	0.32568	18.5052
GOTERM_BP_ALL	GO:1903902~positive regulation of viral life cycle	5	1.67785	0.0112013	PPIH, HACD3, TFAP4, NUCKS1, SRPK1	243	65	18082	5.72396	1	0.32582	18.679
GOTERM_BP_ALL	GO:0009967~positive regulation of signal transduction	29	9.73154	0.0112812	ING5, ABCA7, LIMS1, BCLAF1, TFAP4, TNFRSF12A, DAB2, MAP3K5, ECE1, MIER1, RHOA, CDK5RAP3, AGO3, SHC2, MAP2K7, CCAR2, MAGI3, DDRGK1, NUCKS1, MAP2K3, GRIN1, MAP2K4, NLGN1, WLS, PLSCR1, HDAC1, ATP2C1, HTR6, TMOD2	243	1328	18082	1.62495	1	0.325127	18.7995
GOTERM_BP_ALL	GO:0033043~regulation of organelle organization	26	8.72483	0.0112909	MAD1L1, NBN, TADA3, ASAP3, WBP2, CSNK2A2, MIER1, TRIM9, GPR26, MTPN, ATG7, RHOA, MSN, MAP2K7, BUB3, ELMOD1, PIK3R2, CEP135, S100A10, RB1, RAB33A, EML4, FAM178A, POC1A, TMOD2, TMOD3	243	1148	18082	1.68528	1	0.322799	18.8142
GOTERM_BP_ALL	GO:0030522~intracellular receptor signaling pathway	8	2.68456	0.0114012	CYP7B1, DAB2, DDRGK1, HDAC1, TRIM68, TKFC, NR6A1, RHOA	243	182	18082	3.27084	1	0.322854	18.9802
GOTERM_BP_ALL	GO:0045935~positive regulation of nucleobase-containing compound metabolic process	34	11.4094	0.0114939	ING5, NBN, BCLAF1, TFAP4, TADA3, NR6A1, ZEB1, WBP2, DAB2, TRP53BP1, ECE1, SPX, PELP1, WWP2, CREB3L2, PATZ1, CDK5RAP3, MAP2K7, PIK3R2, NUCKS1, MAP2K3, GRIN1, MAP2K4, RB1, FAM178A, DOT1L, PLSCR1, RPS6KA3, HDAC1, BABAM1, KDM8, PARP3, KAT6B, TBL1X	243	1637	18082	1.54551	1	0.322502	19.1196
GOTERM_BP_ALL	GO:0010557~positive regulation of macromolecule biosynthetic process	33	11.0738	0.0116932	ING5, BCLAF1, TFAP4, TADA3, NR6A1, ZEB1, PAWR, WBP2, DAB2, TRP53BP1, SPX, PELP1, WWP2, MTPN, RHOA, CREB3L2, CDK5RAP3, PATZ1, MAP2K7, PIK3R2, NUCKS1, MAP2K3, GRIN1, MAP2K4, RB1, DOT1L, PLSCR1, RPS6KA3, HDAC1, KDM8, CIRBP, KAT6B, TBL1X	243	1577	18082	1.55712	1	0.324591	19.4184
GOTERM_BP_ALL	GO:0009966~regulation of signal transduction	47	15.7718	0.0117398	ING5, ABCA7, BCLAF1, LIMS1, TFAP4, STK38, TNFRSF12A, FGFRL1, ZEB1, PAWR, OFD1, MAP3K5, DAB2, ECE1, TRIM68, TKFC, MIER1, CD46, NUMB, RHOA, AGO3, CDK5RAP3, SHC2, USP33, MAP2K7, RASA4, CCAR2, FBXO8, MVB12B, MAGI3, DDRGK1, NUCKS1, INPPL1, MAP2K3, GRIN1, MAP2K4, NLGN1, RB1, WLS, ARHGEF12, DOT1L, CYP7B1, PLSCR1, HDAC1, ATP2C1, HTR6, TMOD2	243	2468	18082	1.41708	1	0.323187	19.488
GOTERM_BP_ALL	GO:0022604~regulation of cell morphogenesis	16	5.36913	0.0118274	GNA13, LIMS1, CEP135, TNFRSF12A, GRIN1, NLGN1, S100A10, PAWR, DAB2, SEMA6B, MKLN1, ITGA7, NUMB, LRP8, MSN, ISLR2	243	581	18082	2.0492	1	0.322729	19.619
GOTERM_BP_ALL	GO:0016071~mRNA metabolic process	15	5.03356	0.0120144	SMG9, RBM7, XAB2, SRPK1, APLP1, PPIH, CD2BP2, EDC3, RBMX2, DIS3L2, AGO3, PUF60, CCAR2, PRPF38A, RBM26	243	528	18082	2.11396	1	0.324487	19.8977
GOTERM_BP_ALL	GO:0009987~cellular process	227	76.1745	0.0120692	SLC9A8, ADCY5, CHMP6, FGFRL1, XRCC1, GET4, S1PR3, MAP3K5, WWP2, CD46, INTS6, CREB3L2, ZFP831, PATZ1, GNG5, MAP2K7, CCAR2, ISLR2, MVB12B, MAGI3, DDRGK1, NUDT12, HKDC1, AARS, NKTR, CHRAC1, ATP2C1, HTR6, TFPI, ADAMTS1, GCNT4, TADA3, ASAP3, DUSP11, TAGLN2, ZFP619, XAB2, TRP53BP1, 5830417I10RIK, CCSER2, MTERF2, FBXO8, YEATS4, MAP2K3, MAP2K4, S100A10, DALRD3, COL16A1, SEPT11, CSPP1, CYP7B1, ZFP808, SEM…	243	16073	18082	1.05092	1	0.323303	19.9792
GOTERM_BP_ALL	GO:0010628~positive regulation of gene expression	35	11.745	0.0123509	ING5, LIMS1, BCLAF1, TFAP4, TADA3, NR6A1, ZEB1, PAWR, WBP2, DAB2, TRP53BP1, SPX, ANK2, PELP1, WWP2, CD46, RHOA, CREB3L2, AGO3, CDK5RAP3, PATZ1, MSN, PIK3R2, NUCKS1, MAP2K3, GRIN1, RB1, DOT1L, PLSCR1, RPS6KA3, HDAC1, KDM8, CIRBP, KAT6B, TBL1X	243	1708	18082	1.52483	1	0.327085	20.397
GOTERM_BP_ALL	GO:0043632~modification-dependent macromolecule catabolic process	15	5.03356	0.0125095	PSMF1, DAB2, TRIM9, WWP2, ATG7, DIS3L2, HECTD2, VPS37A, HERC4, KEAP1, TBL1X, USP33, CCAR2, FBXO8, USP31	243	531	18082	2.10202	1	0.328139	20.6313
GOTERM_BP_ALL	GO:0018393~internal peptidyl-lysine acetylation	7	2.34899	0.0126297	ING5, YEATS4, TADA3, ATG7, KAT6B, MSL3L2, WBP2	243	143	18082	3.64252	1	0.328357	20.8085
GOTERM_BP_ALL	GO:0043405~regulation of MAP kinase activity	10	3.3557	0.0133756	DAB2, MAGI3, MAP3K5, STK38, INPPL1, MAP2K3, MAP2K4, CDK5RAP3, SHC2, MAP2K7	243	280	18082	2.65755	1	0.341656	21.8994
GOTERM_BP_ALL	GO:1903047~mitotic cell cycle process	18	6.04027	0.0136926	MAD1L1, NBN, TADA3, CHMP6, CETN3, RB1, FAM178A, CSNK2A2, OFD1, POC1A, LARP7, BABAM1, DIS3L2, RHOA, KDM8, TMOD3, CDK5RAP3, BUB3	243	702	18082	1.90799	1	0.345782	22.3588
GOTERM_BP_ALL	GO:0033045~regulation of sister chromatid segregation	5	1.67785	0.0137255	CSNK2A2, MAD1L1, RB1, BUB3, FAM178A	243	69	18082	5.39214	1	0.344071	22.4062
GOTERM_BP_ALL	GO:0043507~positive regulation of JUN kinase activity	5	1.67785	0.0137255	DAB2, MAGI3, MAP3K5, MAP2K4, MAP2K7	243	69	18082	5.39214	1	0.344071	22.4062
GOTERM_BP_ALL	GO:0071822~protein complex subunit organization	30	10.0671	0.0141628	LIMS1, BCLAF1, TFAP4, FGFRL1, KEAP1, MAF1, IGHMBP2, DAB2, TRIM9, P4HA1, MTPN, RHOA, PEX14, MSN, HMGCL, PIK3R2, GRIN1, CENPP, NLGN1, S100A10, COL16A1, SEPT11, EML4, FAM178A, GLS, MTRF1, TMOD2, TMOD3, NUP107, KAT6B	243	1414	18082	1.57875	1	0.350497	23.0353
GOTERM_BP_ALL	GO:0044257~cellular protein catabolic process	17	5.7047	0.0143763	DDRGK1, VPS37A, HERC4, KEAP1, PSMF1, DAB2, TRIM9, WWP2, ATG7, HECTD2, CDK5RAP3, MSN, TBL1X, USP33, FBXO8, CCAR2, USP31	243	650	18082	1.94615	1	0.35236	23.3408
GOTERM_BP_ALL	GO:0000187~activation of MAPK activity	6	2.01342	0.0145294	DAB2, MAP3K5, MAP2K3, MAP2K4, SHC2, MAP2K7	243	107	18082	4.17261	1	0.353008	23.5591
GOTERM_BP_ALL	GO:0065003~macromolecular complex assembly	32	10.7383	0.0149565	ABCA7, LIMS1, BCLAF1, TFAP4, FGFRL1, KEAP1, MAF1, XAB2, IGHMBP2, DAB2, TRIM9, MTPN, EDC3, RHOA, PEX14, AGO3, MSN, HMGCL, PIK3R2, GRIN1, CENPP, NLGN1, S100A10, COL16A1, SEPT11, FAM178A, GLS, TMOD2, TMOD3, CIRBP, NUP107, KAT6B	243	1544	18082	1.54221	1	0.358928	24.1649
GOTERM_BP_ALL	GO:0031570~DNA integrity checkpoint	6	2.01342	0.0150736	DOT1L, NBN, TRP53BP1, BABAM1, CDK5RAP3, CCAR2	243	108	18082	4.13397	1	0.35882	24.3301
GOTERM_BP_ALL	GO:0006475~internal protein amino acid acetylation	7	2.34899	0.0156675	ING5, YEATS4, TADA3, ATG7, KAT6B, MSL3L2, WBP2	243	150	18082	3.47254	1	0.367667	25.1633
GOTERM_BP_ALL	GO:0019222~regulation of metabolic process	99	33.2215	0.0157171	NBN, STK38, NR6A1, RBM7, PAWR, ZEB1, MAF1, WBP2, IGHMBP2, CSNK2A2, MAP3K5, DAB2, ANK2, SPX, PCBP3, MIER1, TMEM59, WWP2, CD46, ATG7, RHOA, CREB3L2, ZFP831, PATZ1, CDK5RAP3, MSN, RPRD1A, MAP2K7, SHC2, INO80C, CCAR2, MSL3L2, MAGI3, DDRGK1, INPPL1, RB1, SRPK1, NRDE2, PANK2, ZFP120, DGAT2, LARP7, TFPI, FKBP15, MVK, NUP107, ING5, ABCA7, BCLAF1, LIMS1, TADA3, TFAP4, HCFC2, KEAP1, PPP6R3, ZFP619, ZFP316,…	243	6098	18082	1.20806	1	0.366246	25.2325
GOTERM_BP_ALL	GO:0009891~positive regulation of biosynthetic process	35	11.745	0.0164591	ING5, BCLAF1, TFAP4, TADA3, NR6A1, ZEB1, PAWR, WBP2, DAB2, TRP53BP1, ECE1, SPX, PELP1, WWP2, MTPN, RHOA, CREB3L2, PATZ1, CDK5RAP3, MAP2K7, PIK3R2, NUCKS1, MAP2K3, GRIN1, MAP2K4, RB1, DOT1L, PLSCR1, RPS6KA3, DGAT2, HDAC1, KDM8, CIRBP, KAT6B, TBL1X	243	1744	18082	1.49335	1	0.377482	26.2603
GOTERM_BP_ALL	GO:0043401~steroid hormone mediated signaling pathway	7	2.34899	0.0171122	CYP7B1, DAB2, DDRGK1, HDAC1, TRIM68, NR6A1, RHOA	243	153	18082	3.40445	1	0.386786	27.1539
GOTERM_BP_ALL	GO:0051130~positive regulation of cellular component organization	27	9.0604	0.0173458	ABCA7, LIMS1, NBN, BCLAF1, TNFRSF12A, WBP2, CSNK2A2, DAB2, MIER1, GPR26, NUMB, RHOA, MSN, MAP2K7, ELMOD1, ISLR2, RAB8B, CEP135, NLGN1, S100A10, RB1, COL16A1, FAM178A, POC1A, TENM2, ADAMTS1, LRP8	243	1253	18082	1.60344	1	0.388519	27.471
GOTERM_BP_ALL	GO:0051304~chromosome separation	5	1.67785	0.0173531	CSNK2A2, MAD1L1, DIS3L2, RB1, BUB3	243	74	18082	5.02781	1	0.386293	27.481
GOTERM_BP_ALL	GO:0032989~cellular component morphogenesis	29	9.73154	0.0183214	GNA13, LIMS1, TNFRSF12A, B9D2, PAWR, OFD1, MKLN1, DAB2, ATG7, NUMB, RHOA, MSN, UNK, TRIP10, USP33, ISLR2, CEP135, GRIN1, NLGN1, S100A10, RB1, POC1A, SEMA6B, PANK2, TENM2, ITGA7, TMOD2, TMOD3, LRP8	243	1382	18082	1.56146	1	0.400546	28.7815
GOTERM_BP_ALL	GO:0007091~metaphase/anaphase transition of mitotic cell cycle	4	1.34228	0.0185192	CSNK2A2, MAD1L1, RB1, BUB3	243	42	18082	7.08681	1	0.401503	29.0444
GOTERM_BP_ALL	GO:0045069~regulation of viral genome replication	5	1.67785	0.0189562	PLSCR1, PPIH, HACD3, NUCKS1, SRPK1	243	76	18082	4.89549	1	0.406401	29.622
GOTERM_BP_ALL	GO:0000278~mitotic cell cycle	19	6.37584	0.0191882	MAD1L1, NBN, TADA3, CHMP6, CETN3, RB1, FAM178A, CSNK2A2, OFD1, POC1A, LARP7, BABAM1, DIS3L2, RHOA, KDM8, TMOD3, CDK5RAP3, PARP3, BUB3	243	787	18082	1.79647	1	0.407852	29.927
GOTERM_BP_ALL	GO:1901987~regulation of cell cycle phase transition	9	3.02013	0.0200566	CSNK2A2, MAD1L1, NBN, LARP7, CIRBP, TMOD3, CDK5RAP3, RB1, BUB3	243	251	18082	2.66814	1	0.419482	31.0571
GOTERM_BP_ALL	GO:0048584~positive regulation of response to stimulus	36	12.0805	0.0200974	ING5, ABCA7, LIMS1, BCLAF1, TFAP4, TNFRSF12A, PAWR, MAP3K5, DAB2, ECE1, TKFC, MIER1, ATG7, CD46, RHOA, CDK5RAP3, AGO3, SHC2, MAP2K7, CCAR2, MAGI3, DDRGK1, NUCKS1, MAP2K3, GRIN1, MAP2K4, NLGN1, WLS, FAM178A, PLSCR1, RPS6KA3, HDAC1, ATP2C1, HTR6, BABAM1, TMOD2	243	1834	18082	1.46064	1	0.417767	31.1098
GOTERM_BP_ALL	GO:0031328~positive regulation of cellular biosynthetic process	34	11.4094	0.020456	ING5, BCLAF1, TFAP4, TADA3, NR6A1, ZEB1, PAWR, WBP2, DAB2, TRP53BP1, ECE1, SPX, PELP1, WWP2, RHOA, CREB3L2, PATZ1, CDK5RAP3, MAP2K7, PIK3R2, NUCKS1, MAP2K3, GRIN1, MAP2K4, RB1, DOT1L, PLSCR1, RPS6KA3, DGAT2, HDAC1, KDM8, CIRBP, KAT6B, TBL1X	243	1709	18082	1.48039	1	0.42106	31.571
GOTERM_BP_ALL	GO:2001022~positive regulation of response to DNA damage stimulus	5	1.67785	0.020648	PLSCR1, BCLAF1, BABAM1, CCAR2, FAM178A	243	78	18082	4.76997	1	0.421713	31.8168
GOTERM_BP_ALL	GO:0006357~regulation of transcription from RNA polymerase II promoter	35	11.745	0.0206722	TFAP4, TADA3, NR6A1, HCFC2, ZEB1, PAWR, WBP2, IGHMBP2, DAB2, TRP53BP1, PCBP3, SPX, PELP1, WWP2, RHOA, CREB3L2, MLXIP, PATZ1, CDK5RAP3, RPRD1A, PIK3R2, NUCKS1, GRIN1, RFX7, RB1, DOT1L, PLSCR1, RPS6KA3, IFI27, HDAC1, TENM2, LARP7, LRP8, KAT6B, TBL1X	243	1774	18082	1.4681	1	0.419769	31.8477
GOTERM_BP_ALL	GO:0071900~regulation of protein serine/threonine kinase activity	12	4.02685	0.0209271	DAB2, MAGI3, MAP3K5, STK38, TFAP4, INPPL1, MAP2K3, MAP2K4, RHOA, CDK5RAP3, SHC2, MAP2K7	243	405	18082	2.20479	1	0.421386	32.1726
GOTERM_BP_ALL	GO:0090068~positive regulation of cell cycle process	8	2.68456	0.0211634	CSPP1, POC1A, LARP7, RHOA, TMOD3, RB1, CCAR2, FAM178A	243	206	18082	2.88977	1	0.422694	32.4724
GOTERM_BP_ALL	GO:0006511~ubiquitin-dependent protein catabolic process	14	4.69799	0.02124	PSMF1, DAB2, TRIM9, WWP2, ATG7, HECTD2, VPS37A, HERC4, KEAP1, TBL1X, USP33, CCAR2, FBXO8, USP31	243	514	18082	2.02677	1	0.42158	32.5694
GOTERM_BP_ALL	GO:1902589~single-organism organelle organization	34	11.4094	0.0212429	MAD1L1, CHMP6, B9D2, PAWR, ASAP3, OFD1, CSNK2A2, FRMD3, MKLN1, TRIM9, ATG7, MTPN, RHOA, CCSER2, PEX14, TRIP10, USP33, BUB3, PIK3R2, RAB8B, INPPL1, CEP135, S100A10, RB1, EML4, FAM178A, POC1A, PANK2, ATG4C, ATP2C1, DIS3L2, TMOD2, TMOD3, CSTAD	243	1714	18082	1.47607	1	0.419373	32.573
GOTERM_BP_ALL	GO:0006461~protein complex assembly	27	9.0604	0.0214669	LIMS1, BCLAF1, TFAP4, FGFRL1, KEAP1, MAF1, IGHMBP2, DAB2, TRIM9, MTPN, RHOA, PEX14, MSN, HMGCL, PIK3R2, CENPP, GRIN1, NLGN1, S100A10, COL16A1, SEPT11, FAM178A, GLS, TMOD2, TMOD3, NUP107, KAT6B	243	1277	18082	1.57331	1	0.42049	32.8557
GOTERM_BP_ALL	GO:1903901~negative regulation of viral life cycle	5	1.67785	0.0215276	PLSCR1, NBN, HDAC1, TFAP4, SRPK1	243	79	18082	4.70959	1	0.419176	32.9322
GOTERM_BP_ALL	GO:0050792~regulation of viral process	10	3.3557	0.021621	PLSCR1, NBN, PPIH, HDAC1, HACD3, TFAP4, TKFC, NUCKS1, SRPK1, MVB12B	243	304	18082	2.44775	1	0.418358	33.0496
GOTERM_BP_ALL	GO:0070271~protein complex biogenesis	27	9.0604	0.021654	LIMS1, BCLAF1, TFAP4, FGFRL1, KEAP1, MAF1, IGHMBP2, DAB2, TRIM9, MTPN, RHOA, PEX14, MSN, HMGCL, PIK3R2, CENPP, GRIN1, NLGN1, S100A10, COL16A1, SEPT11, FAM178A, GLS, TMOD2, TMOD3, NUP107, KAT6B	243	1278	18082	1.57207	1	0.416664	33.091
GOTERM_BP_ALL	GO:0016569~covalent chromatin modification	14	4.69799	0.0217073	ING5, YEATS4, TADA3, RB1, WBP2, DOT1L, HDAC1, ATG7, WHSC1L1, KDM8, BABAM1, TBL1X, KAT6B, MSL3L2	243	515	18082	2.02284	1	0.415286	33.1578
GOTERM_BP_ALL	GO:0010506~regulation of autophagy	8	2.68456	0.0217636	CSNK2A2, TMEM59, ATG7, WDR6, PAFAH1B2, USP33, RAB33A, PIK3R2	243	207	18082	2.87581	1	0.413968	33.2284
GOTERM_BP_ALL	GO:0016311~dephosphorylation	11	3.69128	0.0219559	INPPL1, CD2BP2, FKBP15, PPP6R3, CDK5RAP3, DUSP11, PAWR, RPRD1A, SACM1L, RBM26, PPTC7	243	356	18082	2.29923	1	0.41463	33.4689
GOTERM_BP_ALL	GO:0021987~cerebral cortex development	6	2.01342	0.0219761	ATG7, HTR6, GRIN1, RHOA, LRP8, XAB2	243	119	18082	3.75184	1	0.412814	33.4942
GOTERM_BP_ALL	GO:0000819~sister chromatid segregation	7	2.34899	0.0225829	CSNK2A2, MAD1L1, CHMP6, DIS3L2, RB1, BUB3, FAM178A	243	163	18082	3.19559	1	0.419366	34.2475
GOTERM_BP_ALL	GO:0016570~histone modification	12	4.02685	0.0226318	ING5, DOT1L, YEATS4, TADA3, HDAC1, ATG7, WHSC1L1, KDM8, KAT6B, TBL1X, MSL3L2, WBP2	243	410	18082	2.1779	1	0.41796	34.3078
GOTERM_BP_ALL	GO:1901991~negative regulation of mitotic cell cycle phase transition	6	2.01342	0.02269	CSNK2A2, MAD1L1, NBN, CDK5RAP3, RB1, BUB3	243	120	18082	3.72058	1	0.416702	34.3797
GOTERM_BP_ALL	GO:0010921~regulation of phosphatase activity	6	2.01342	0.02269	CD2BP2, FKBP15, PPP6R3, CDK5RAP3, PAWR, RBM26	243	120	18082	3.72058	1	0.416702	34.3797
GOTERM_BP_ALL	GO:0010605~negative regulation of macromolecule metabolic process	44	14.7651	0.0228636	ABCA7, LIMS1, NBN, BCLAF1, TFAP4, STK38, NR6A1, HCFC2, KEAP1, ZEB1, PAWR, MAF1, IGHMBP2, PSMF1, DAB2, PCBP3, MIER1, WWP2, TMEM59, ATG7, CD46, 5830417I10RIK, PEX14, AGO3, PATZ1, CDK5RAP3, UNK, CCAR2, MSL3L2, INPPL1, RB1, DOT1L, NRDE2, IFI27, RPS6KA3, HDAC1, TENM2, LARP7, WHSC1L1, TFPI, LRP8, MVK, TBL1X, KAT6B	243	2372	18082	1.38031	1	0.417064	34.5933
GOTERM_BP_ALL	GO:0043412~macromolecule modification	64	21.4765	0.0229979	NBN, STK38, ALG6, PAWR, WBP2, CSNK2A2, DAB2, MAP3K5, ST3GAL3, WWP2, P4HA1, TMEM59, ATG7, RHOA, CDK5RAP3, TIE1, MAP2K7, SHC2, RPRD1A, CCAR2, PIGA, HEMK1, MSL3L2, ZDHHC2, MAGI3, DDRGK1, INPPL1, AARS, HERC4, RB1, SRPK1, NKTR, CDKL1, ATG4C, ING5, ABCA7, GCNT4, HACD3, TFAP4, TADA3, PLVAP, PPP6R3, KEAP1, DUSP11, ECE1, TRIM68, HECTD2, USP33, PPTC7, USP31, YEATS4, IPP, MAP2K3, MAP2K4, DOT1L, RPS6KA3, HDA…	243	3719	18082	1.28054	1	0.416879	34.7581
GOTERM_BP_ALL	GO:0043624~cellular protein complex disassembly	6	2.01342	0.0234188	MTRF1, MTPN, TMOD2, PEX14, TMOD3, EML4	243	121	18082	3.68983	1	0.420625	35.2721
GOTERM_BP_ALL	GO:0030071~regulation of mitotic metaphase/anaphase transition	4	1.34228	0.0235561	CSNK2A2, MAD1L1, RB1, BUB3	243	46	18082	6.47057	1	0.420462	35.4389
GOTERM_BP_ALL	GO:0045787~positive regulation of cell cycle	10	3.3557	0.0236682	CSPP1, POC1A, TFAP4, LARP7, RHOA, RPS15A, TMOD3, RB1, CCAR2, FAM178A	243	309	18082	2.40814	1	0.41996	35.5748
GOTERM_BP_ALL	GO:0035556~intracellular signal transduction	44	14.7651	0.0240528	GNA13, ABCA7, NBN, BCLAF1, HACD3, TFAP4, STK38, ADCY5, PLVAP, MAP3K5, DAB2, ECE1, ANK2, TKFC, MIER1, RHOA, AGO3, CDK5RAP3, SHC2, MAP2K7, DOCK11, RASA4, CCAR2, FBXO8, PIK3R2, MAGI3, DDRGK1, RAB8B, INPPL1, MAP2K3, MAP2K4, NLGN1, RB1, ARHGEF12, SRPK1, RAB33A, DOT1L, PLSCR1, RPS6KA3, HDAC1, ATP2C1, TENM2, RRAS2, HTR6	243	2380	18082	1.37568	1	0.423116	36.039
GOTERM_BP_ALL	GO:0019941~modification-dependent protein catabolic process	14	4.69799	0.0242219	PSMF1, DAB2, TRIM9, WWP2, ATG7, HECTD2, VPS37A, HERC4, KEAP1, TBL1X, USP33, CCAR2, FBXO8, USP31	243	523	18082	1.9919	1	0.423364	36.2422
GOTERM_BP_ALL	GO:0003012~muscle system process	11	3.69128	0.0254721	ECE1, ANK2, CHRM2, MAP2K3, MTPN, MAP2K4, TMOD2, RHOA, TMOD3, PAWR, TRIP10	243	365	18082	2.24254	1	0.437695	37.7251
GOTERM_BP_ALL	GO:0018205~peptidyl-lysine modification	10	3.3557	0.0256363	ING5, DOT1L, YEATS4, TADA3, HDAC1, ATG7, WHSC1L1, KAT6B, MSL3L2, WBP2	243	313	18082	2.37736	1	0.437785	37.9174
GOTERM_BP_ALL	GO:0007067~mitotic nuclear division	12	4.02685	0.025644	OFD1, CSNK2A2, MAD1L1, TADA3, CHMP6, CETN3, BABAM1, DIS3L2, RHOA, RB1, BUB3, FAM178A	243	418	18082	2.13622	1	0.435881	37.9263
GOTERM_BP_ALL	GO:1903077~negative regulation of protein localization to plasma membrane	3	1.00671	0.0262606	DAB2, TMEM59, NUMB	243	19	18082	11.7492	1	0.441691	38.6435
GOTERM_BP_ALL	GO:1902099~regulation of metaphase/anaphase transition of cell cycle	4	1.34228	0.0263252	CSNK2A2, MAD1L1, RB1, BUB3	243	48	18082	6.20096	1	0.440512	38.7182
GOTERM_BP_ALL	GO:0010604~positive regulation of macromolecule metabolic process	50	16.7785	0.0263566	NBN, NR6A1, ZEB1, PAWR, WBP2, MAP3K5, DAB2, SPX, ANK2, WWP2, ATG7, CD46, CREB3L2, RHOA, PATZ1, CDK5RAP3, MSN, SHC2, MAP2K7, MAGI3, DDRGK1, RB1, ING5, ABCA7, LIMS1, BCLAF1, TADA3, TFAP4, TRP53BP1, ECE1, PELP1, MTPN, AGO3, PIK3R2, NUCKS1, MAP2K3, GRIN1, MAP2K4, FAM178A, DOT1L, PLSCR1, RPS6KA3, HDAC1, BABAM1, KDM8, CIRBP, PARP3, LRP8, KAT6B, TBL1X	243	2794	18082	1.33163	1	0.438931	38.7544
GOTERM_BP_ALL	GO:0016032~viral process	15	5.03356	0.0272831	NBN, TFAP4, HACD3, NUCKS1, CHMP6, RPS15A, SRPK1, PLSCR1, PPIH, HDAC1, CHRM2, TKFC, XPR1, ATG7, MVB12B	243	589	18082	1.89503	1	0.448385	39.8154
GOTERM_BP_ALL	GO:0021537~telencephalon development	9	3.02013	0.0276255	HDAC1, ATG7, HTR6, GRIN1, NUMB, RHOA, LRP8, XRCC1, XAB2	243	267	18082	2.50825	1	0.450566	40.203
GOTERM_BP_ALL	GO:0010769~regulation of cell morphogenesis involved in differentiation	11	3.69128	0.0282774	DAB2, LIMS1, SEMA6B, TNFRSF12A, GRIN1, NUMB, NLGN1, S100A10, LRP8, PAWR, ISLR2	243	371	18082	2.20627	1	0.456407	40.9347
GOTERM_BP_ALL	GO:0051983~regulation of chromosome segregation	5	1.67785	0.0283251	CSNK2A2, MAD1L1, RB1, BUB3, FAM178A	243	86	18082	4.32625	1	0.455009	40.9879
GOTERM_BP_ALL	GO:1904376~negative regulation of protein localization to cell periphery	3	1.00671	0.028925	DAB2, TMEM59, NUMB	243	20	18082	11.1617	1	0.460107	41.6531
GOTERM_BP_ALL	GO:0010965~regulation of mitotic sister chromatid separation	4	1.34228	0.029261	CSNK2A2, MAD1L1, RB1, BUB3	243	50	18082	5.95292	1	0.462057	42.0224
GOTERM_BP_ALL	GO:0051298~centrosome duplication	4	1.34228	0.029261	OFD1, POC1A, CEP135, USP33	243	50	18082	5.95292	1	0.462057	42.0224
GOTERM_BP_ALL	GO:0044764~multi-organism cellular process	15	5.03356	0.0293681	NBN, TFAP4, HACD3, NUCKS1, CHMP6, RPS15A, SRPK1, PLSCR1, PPIH, HDAC1, CHRM2, TKFC, XPR1, ATG7, MVB12B	243	594	18082	1.87908	1	0.46135	42.1398
GOTERM_BP_ALL	GO:0034332~adherens junction organization	5	1.67785	0.0293889	LIMS1, RAB8B, NUMB, S100A10, COL16A1	243	87	18082	4.27652	1	0.459659	42.1625
GOTERM_BP_ALL	GO:0051098~regulation of binding	10	3.3557	0.0294034	DOT1L, PLSCR1, DAB2, TFAP4, NUCKS1, LARP7, PEX14, S100A10, RB1, USP33	243	321	18082	2.31812	1	0.45791	42.1784
GOTERM_BP_ALL	GO:0071383~cellular response to steroid hormone stimulus	8	2.68456	0.0301776	CYP7B1, DAB2, DDRGK1, HDAC1, TRIM68, TFAP4, NR6A1, RHOA	243	222	18082	2.6815	1	0.464794	43.0191
GOTERM_BP_ALL	GO:0009057~macromolecule catabolic process	22	7.38255	0.0303915	SMG9, DDRGK1, VPS37A, HERC4, KEAP1, GET4, PSMF1, DAB2, TRIM9, WWP2, ATG7, EDC3, DIS3L2, HECTD2, CDK5RAP3, AGO3, MSN, TBL1X, USP33, FBXO8, CCAR2, USP31	243	1010	18082	1.62085	1	0.465288	43.2494
GOTERM_BP_ALL	GO:0043506~regulation of JUN kinase activity	5	1.67785	0.0304761	DAB2, MAGI3, MAP3K5, MAP2K4, MAP2K7	243	88	18082	4.22793	1	0.464336	43.3402
GOTERM_BP_ALL	GO:0030163~protein catabolic process	18	6.04027	0.0307021	DDRGK1, VPS37A, HERC4, KEAP1, GET4, PSMF1, DAB2, TRIM9, WWP2, ATG7, HECTD2, CDK5RAP3, MSN, TBL1X, USP33, FBXO8, CCAR2, USP31	243	771	18082	1.73723	1	0.464962	43.5822
GOTERM_BP_ALL	GO:0044784~metaphase/anaphase transition of cell cycle	4	1.34228	0.0307911	CSNK2A2, MAD1L1, RB1, BUB3	243	51	18082	5.8362	1	0.464072	43.6772
GOTERM_BP_ALL	GO:1901214~regulation of neuron death	10	3.3557	0.0308416	MAP3K5, HDAC1, RRAS2, ATG7, GRIN1, MAP2K4, AARS, RHOA, PAWR, MAP2K7	243	324	18082	2.29665	1	0.462767	43.731
GOTERM_BP_ALL	GO:0050794~regulation of cellular process	161	54.0268	0.0310466	GNA13, STK38, ADCY5, GRIK3, FGFRL1, OSGIN2, RBM7, MAF1, IGHMBP2, CSNK2A2, S1PR3, DAB2, MAP3K5, ANK2, SPX, WWP2, MIER1, CD46, ATG7, CREB3L2, ZFP831, PATZ1, RPRD1A, GNG5, MAP2K7, API5, CCAR2, ISLR2, MVB12B, MAGI3, DDRGK1, AARS, ZFP120, ATP2C1, HTR6, TFPI, ADAMTS1, MVK, ABCA7, HACD3, TADA3, TFAP4, TNFRSF12A, KEAP1, ASAP3, ZFP619, FXYD5, TRP53BP1, ECE1, TRIM68, PELP1, GPR26, MTPN, NUMB, 5830417I10RIK…	243	10870	18082	1.10214	1	0.463165	43.9491
GOTERM_BP_ALL	GO:0051894~positive regulation of focal adhesion assembly	3	1.00671	0.0316924	LIMS1, S100A10, COL16A1	243	21	18082	10.6302	1	0.468325	44.6309
GOTERM_BP_ALL	GO:0051726~regulation of cell cycle	19	6.37584	0.0317211	MAD1L1, NBN, TFAP4, WDR6, RPS15A, RB1, FAM178A, DOT1L, CSNK2A2, CSPP1, POC1A, LARP7, RHOA, TMOD3, CIRBP, CDK5RAP3, PARP3, CCAR2, BUB3	243	834	18082	1.69523	1	0.466795	44.661
GOTERM_BP_ALL	GO:1901990~regulation of mitotic cell cycle phase transition	8	2.68456	0.03279	CSNK2A2, MAD1L1, NBN, LARP7, TMOD3, CDK5RAP3, RB1, BUB3	243	226	18082	2.63404	1	0.476313	45.7716
GOTERM_BP_ALL	GO:1901988~negative regulation of cell cycle phase transition	6	2.01342	0.0342871	CSNK2A2, MAD1L1, NBN, CDK5RAP3, RB1, BUB3	243	134	18082	3.33186	1	0.489955	47.2918
GOTERM_BP_ALL	GO:0008608~attachment of spindle microtubules to kinetochore	3	1.00671	0.0345596	MAD1L1, RB1, BUB3	243	22	18082	10.147	1	0.490871	47.5641
GOTERM_BP_ALL	GO:0052472~modulation by host of symbiont transcription	3	1.00671	0.0345596	HDAC1, TFAP4, NUCKS1	243	22	18082	10.147	1	0.490871	47.5641
GOTERM_BP_ALL	GO:0043921~modulation by host of viral transcription	3	1.00671	0.0345596	HDAC1, TFAP4, NUCKS1	243	22	18082	10.147	1	0.490871	47.5641
GOTERM_BP_ALL	GO:1903393~positive regulation of adherens junction organization	3	1.00671	0.0345596	LIMS1, S100A10, COL16A1	243	22	18082	10.147	1	0.490871	47.5641
GOTERM_BP_ALL	GO:1903362~regulation of cellular protein catabolic process	7	2.34899	0.0351842	PSMF1, DAB2, DDRGK1, ATG7, CDK5RAP3, MSN, CCAR2	243	181	18082	2.87779	1	0.495305	48.1834
GOTERM_BP_ALL	GO:0051100~negative regulation of binding	6	2.01342	0.035233	PLSCR1, DAB2, TFAP4, LARP7, PEX14, USP33	243	135	18082	3.30718	1	0.493951	48.2314
GOTERM_BP_ALL	GO:0045893~positive regulation of transcription, DNA-templated	27	9.0604	0.035701	ING5, BCLAF1, TADA3, TFAP4, NR6A1, ZEB1, WBP2, DAB2, TRP53BP1, SPX, WWP2, PELP1, CREB3L2, PATZ1, CDK5RAP3, PIK3R2, NUCKS1, MAP2K3, GRIN1, RB1, DOT1L, PLSCR1, RPS6KA3, HDAC1, KDM8, KAT6B, TBL1X	243	1339	18082	1.50046	1	0.496758	48.6904
GOTERM_BP_ALL	GO:1903508~positive regulation of nucleic acid-templated transcription	27	9.0604	0.035701	ING5, BCLAF1, TADA3, TFAP4, NR6A1, ZEB1, WBP2, DAB2, TRP53BP1, SPX, WWP2, PELP1, CREB3L2, PATZ1, CDK5RAP3, PIK3R2, NUCKS1, MAP2K3, GRIN1, RB1, DOT1L, PLSCR1, RPS6KA3, HDAC1, KDM8, KAT6B, TBL1X	243	1339	18082	1.50046	1	0.496758	48.6904
GOTERM_BP_ALL	GO:0048583~regulation of response to stimulus	57	19.1275	0.0361527	STK38, ADCY5, FGFRL1, ZEB1, PAWR, OFD1, MAP3K5, DAB2, SPX, MIER1, TKFC, ATG7, CD46, RHOA, CDK5RAP3, SHC2, MAP2K7, CCAR2, MVB12B, MAGI3, DDRGK1, INPPL1, WLS, RB1, ARHGEF12, ATP2C1, HTR6, MVK, ING5, ABCA7, LIMS1, BCLAF1, TFAP4, TNFRSF12A, ECE1, TRIM68, MTPN, NUMB, AGO3, TRIP10, RASA4, USP33, FBXO8, NUCKS1, MAP2K3, GRIN1, MAP2K4, NLGN1, FAM178A, DOT1L, CYP7B1, PLSCR1, RPS6KA3, SEMA6B, HDAC1, BABAM1,…	243	3327	18082	1.27486	1	0.499362	49.1298
GOTERM_BP_ALL	GO:0043903~regulation of symbiosis, encompassing mutualism through parasitism	10	3.3557	0.036393	PLSCR1, NBN, PPIH, HDAC1, HACD3, TFAP4, TKFC, NUCKS1, SRPK1, MVB12B	243	334	18082	2.22789	1	0.499882	49.3621
GOTERM_BP_ALL	GO:0050790~regulation of catalytic activity	32	10.7383	0.0367746	GNA13, ABCA7, LIMS1, NBN, TFAP4, STK38, PPP6R3, PAWR, ASAP3, MAP3K5, DAB2, CD2BP2, RHOA, CDK5RAP3, SHC2, MAP2K7, RASA4, CCAR2, PIK3R2, ELMOD1, RBM26, MAGI3, INPPL1, MAP2K3, MAP2K4, S100A10, RB1, PLSCR1, RPS6KA3, TFPI, FKBP15, LRP8	243	1662	18082	1.43271	1	0.501757	49.7289
GOTERM_BP_ALL	GO:1902680~positive regulation of RNA biosynthetic process	27	9.0604	0.0368191	ING5, BCLAF1, TADA3, TFAP4, NR6A1, ZEB1, WBP2, DAB2, TRP53BP1, SPX, WWP2, PELP1, CREB3L2, PATZ1, CDK5RAP3, PIK3R2, NUCKS1, MAP2K3, GRIN1, RB1, DOT1L, PLSCR1, RPS6KA3, HDAC1, KDM8, KAT6B, TBL1X	243	1343	18082	1.49599	1	0.500383	49.7716
GOTERM_BP_ALL	GO:0043406~positive regulation of MAP kinase activity	7	2.34899	0.0368279	DAB2, MAGI3, MAP3K5, MAP2K3, MAP2K4, SHC2, MAP2K7	243	183	18082	2.84634	1	0.498676	49.78
GOTERM_BP_ALL	GO:0009755~hormone-mediated signaling pathway	7	2.34899	0.0368279	CYP7B1, DAB2, DDRGK1, HDAC1, TRIM68, NR6A1, RHOA	243	183	18082	2.84634	1	0.498676	49.78
GOTERM_BP_ALL	GO:1901216~positive regulation of neuron death	5	1.67785	0.037494	MAP3K5, MAP2K4, RHOA, PAWR, MAP2K7	243	94	18082	3.95806	1	0.50323	50.4137
GOTERM_BP_ALL	GO:0043576~regulation of respiratory gaseous exchange	3	1.00671	0.0375233	GLS, GRIN1, NLGN1	243	23	18082	9.70585	1	0.50173	50.4414
GOTERM_BP_ALL	GO:0052312~modulation of transcription in other organism involved in symbiotic interaction	3	1.00671	0.0375233	HDAC1, TFAP4, NUCKS1	243	23	18082	9.70585	1	0.50173	50.4414
GOTERM_BP_ALL	GO:0000902~cell morphogenesis	26	8.72483	0.0376945	GNA13, LIMS1, TNFRSF12A, B9D2, PAWR, OFD1, DAB2, MKLN1, ATG7, NUMB, RHOA, MSN, UNK, TRIP10, USP33, ISLR2, CEP135, GRIN1, NLGN1, S100A10, RB1, SEMA6B, POC1A, TENM2, ITGA7, LRP8	243	1283	18082	1.50795	1	0.501575	50.603
GOTERM_BP_ALL	GO:0043549~regulation of kinase activity	16	5.36913	0.0382676	MAGI3, NBN, TFAP4, STK38, INPPL1, MAP2K3, MAP2K4, RB1, DAB2, MAP3K5, RHOA, CDK5RAP3, LRP8, SHC2, MAP2K7, PIK3R2	243	674	18082	1.76645	1	0.505162	51.1401
GOTERM_BP_ALL	GO:1990166~protein localization to site of double-strand break	2	0.671141	0.0396176	PARP3, FAM178A	243	3	18082	49.6077	1	0.515768	52.3839
GOTERM_BP_ALL	GO:0051603~proteolysis involved in cellular protein catabolic process	15	5.03356	0.0398346	PSMF1, DAB2, DDRGK1, TRIM9, WWP2, ATG7, HECTD2, VPS37A, HERC4, KEAP1, TBL1X, USP33, CCAR2, FBXO8, USP31	243	620	18082	1.80028	1	0.515964	52.5809
GOTERM_BP_ALL	GO:0098813~nuclear chromosome segregation	8	2.68456	0.0399524	CSNK2A2, MAD1L1, CENPQ, CHMP6, DIS3L2, RB1, BUB3, FAM178A	243	236	18082	2.52242	1	0.515271	52.6876
GOTERM_BP_ALL	GO:0044092~negative regulation of molecular function	20	6.71141	0.0415257	ABCA7, STK38, TFAP4, INPPL1, KEAP1, RB1, PLSCR1, DAB2, RPS6KA3, WWP2, CD2BP2, LARP7, TFPI, PEX14, FKBP15, CDK5RAP3, RASA4, USP33, CCAR2, RBM26	243	922	18082	1.61413	1	0.527429	54.0907
GOTERM_BP_ALL	GO:0010770~positive regulation of cell morphogenesis involved in differentiation	7	2.34899	0.0419269	DAB2, LIMS1, TNFRSF12A, NUMB, S100A10, LRP8, ISLR2	243	189	18082	2.75598	1	0.52916	54.4422
GOTERM_BP_ALL	GO:0045944~positive regulation of transcription from RNA polymerase II promoter	22	7.38255	0.0428573	TFAP4, NUCKS1, GRIN1, NR6A1, RB1, ZEB1, WBP2, DOT1L, PLSCR1, DAB2, TRP53BP1, RPS6KA3, HDAC1, SPX, PELP1, WWP2, CREB3L2, PATZ1, CDK5RAP3, TBL1X, KAT6B, PIK3R2	243	1049	18082	1.56058	1	0.535386	55.2475
GOTERM_BP_ALL	GO:0043902~positive regulation of multi-organism process	6	2.01342	0.0433801	PPIH, HACD3, TFAP4, NUCKS1, SRPK1, MVB12B	243	143	18082	3.12216	1	0.538062	55.694
GOTERM_BP_ALL	GO:0060765~regulation of androgen receptor signaling pathway	3	1.00671	0.0437285	DAB2, HDAC1, TRIM68	243	25	18082	8.92938	1	0.539244	55.9893
GOTERM_BP_ALL	GO:0033554~cellular response to stress	32	10.7383	0.044441	NBN, BCLAF1, HACD3, TFAP4, PAWR, XRCC1, XAB2, GET4, MAP3K5, DAB2, TRP53BP1, ATG7, RHOA, CREB3L2, CDK5RAP3, MAP2K7, USP33, INO80C, CCAR2, PIK3R2, MAGI3, DDRGK1, NUCKS1, AARS, MAP2K4, FAM178A, DOT1L, PLSCR1, HDAC1, BABAM1, CIRBP, PARP3	243	1690	18082	1.40898	1	0.543423	56.5873
GOTERM_BP_ALL	GO:0022607~cellular component assembly	43	14.4295	0.0447349	ABCA7, BCLAF1, LIMS1, TFAP4, CHMP6, FGFRL1, B9D2, KEAP1, PAWR, ASAP3, MAF1, XAB2, IGHMBP2, OFD1, DAB2, TRIM9, ATG7, MTPN, EDC3, RHOA, PEX14, AGO3, MSN, HMGCL, PIK3R2, INPPL1, CEP135, GRIN1, CENPP, NLGN1, S100A10, COL16A1, SEPT11, RAB33A, FAM178A, ATG4C, TENM2, GLS, TMOD2, CIRBP, TMOD3, NUP107, KAT6B	243	2418	18082	1.32328	1	0.544113	56.8317
GOTERM_BP_ALL	GO:0044770~cell cycle phase transition	10	3.3557	0.0464978	CSNK2A2, MAD1L1, NBN, LARP7, KDM8, CIRBP, TMOD3, CDK5RAP3, RB1, BUB3	243	350	18082	2.12604	1	0.556609	58.2708
GOTERM_BP_ALL	GO:0043065~positive regulation of apoptotic process	14	4.69799	0.0471573	ING5, PLSCR1, MAP3K5, BCLAF1, TFAP4, HDAC1, TNFRSF12A, ATG7, GRIN1, MAP2K4, RHOA, PAWR, MAP2K7, CCAR2	243	577	18082	1.80548	1	0.560093	58.7975
GOTERM_BP_ALL	GO:0006366~transcription from RNA polymerase II promoter	32	10.7383	0.047451	TFAP4, NR6A1, HCFC2, PAWR, ZEB1, WBP2, IGHMBP2, DAB2, TRP53BP1, PCBP3, SPX, PELP1, WWP2, CREB3L2, ZFP831, PATZ1, CDK5RAP3, RPRD1A, PIK3R2, NUCKS1, GRIN1, RB1, DOT1L, PLSCR1, RPS6KA3, IFI27, HDAC1, TENM2, LARP7, LRP8, KAT6B, TBL1X	243	1700	18082	1.40069	1	0.560675	59.03
GOTERM_BP_ALL	GO:0071407~cellular response to organic cyclic compound	13	4.36242	0.0478217	CYP7B1, DAB2, DDRGK1, HDAC1, TRIM68, TFAP4, ADCY5, NR6A1, RHOA, LRP8, AGO3, MSN, APLP1	243	520	18082	1.86029	1	0.561849	59.3217
GOTERM_BP_ALL	GO:0007059~chromosome segregation	9	3.02013	0.0485289	CSNK2A2, MAD1L1, CENPQ, CHMP6, DIS3L2, RB1, SRPK1, BUB3, FAM178A	243	299	18082	2.23981	1	0.565591	59.8726
GOTERM_BP_ALL	GO:0070997~neuron death	10	3.3557	0.0486011	MAP3K5, HDAC1, ATG7, GRIN1, MAP2K4, AARS, RHOA, PAWR, RB1, MAP2K7	243	353	18082	2.10798	1	0.564448	59.9285
GOTERM_BP_ALL	GO:0044403~symbiosis, encompassing mutualism through parasitism	15	5.03356	0.0491334	NBN, TFAP4, HACD3, NUCKS1, CHMP6, RPS15A, SRPK1, PLSCR1, PPIH, HDAC1, CHRM2, TKFC, XPR1, ATG7, MVB12B	243	639	18082	1.74675	1	0.566805	60.3381
GOTERM_BP_ALL	GO:0044419~interspecies interaction between organisms	15	5.03356	0.0491334	NBN, TFAP4, HACD3, NUCKS1, CHMP6, RPS15A, SRPK1, PLSCR1, PPIH, HDAC1, CHRM2, TKFC, XPR1, ATG7, MVB12B	243	639	18082	1.74675	1	0.566805	60.3381
GOTERM_BP_ALL	GO:0001558~regulation of cell growth	11	3.69128	0.0498748	DAB2, SEMA6B, TNFRSF12A, MTPN, RHOA, OSGIN2, CIRBP, RB1, TRIP10, CCAR2, ISLR2	243	410	18082	1.99641	1	0.570694	60.9018
GOTERM_BP_ALL	GO:0043068~positive regulation of programmed cell death	14	4.69799	0.0499319	ING5, PLSCR1, MAP3K5, BCLAF1, TFAP4, HDAC1, TNFRSF12A, ATG7, GRIN1, MAP2K4, RHOA, PAWR, MAP2K7, CCAR2	243	582	18082	1.78997	1	0.569444	60.945
GOTERM_BP_ALL	GO:0043966~histone H3 acetylation	4	1.34228	0.0523217	ING5, TADA3, KAT6B, WBP2	243	63	18082	4.72454	1	0.585241	62.7094
GOTERM_BP_ALL	GO:0043967~histone H4 acetylation	4	1.34228	0.0523217	YEATS4, TADA3, ATG7, MSL3L2	243	63	18082	4.72454	1	0.585241	62.7094
GOTERM_BP_ALL	GO:0044085~cellular component biogenesis	46	15.4362	0.0535629	ABCA7, BCLAF1, LIMS1, TFAP4, CHMP6, FGFRL1, B9D2, KEAP1, ASAP3, PAWR, MAF1, XAB2, IGHMBP2, OFD1, DAB2, TRIM9, ATG7, MTPN, EDC3, RHOA, PEX14, AGO3, MSN, HMGCL, PIK3R2, RRP1, INPPL1, CEP135, GRIN1, CENPP, NLGN1, S100A10, COL16A1, SEPT11, RAB33A, FAM178A, ATG4C, TENM2, GLS, RPL7L1, DIS3L2, TMOD2, CIRBP, TMOD3, NUP107, KAT6B	243	2654	18082	1.28972	1	0.592373	63.5957
GOTERM_BP_ALL	GO:0010948~negative regulation of cell cycle process	7	2.34899	0.0536707	CSNK2A2, MAD1L1, NBN, TFAP4, CDK5RAP3, RB1, BUB3	243	201	18082	2.59145	1	0.591463	63.6718
GOTERM_BP_ALL	GO:1901890~positive regulation of cell junction assembly	3	1.00671	0.0536859	LIMS1, S100A10, COL16A1	243	28	18082	7.97266	1	0.589911	63.6825
GOTERM_BP_ALL	GO:0051254~positive regulation of RNA metabolic process	27	9.0604	0.0546167	ING5, BCLAF1, TADA3, TFAP4, NR6A1, ZEB1, WBP2, DAB2, TRP53BP1, SPX, WWP2, PELP1, CREB3L2, PATZ1, CDK5RAP3, PIK3R2, NUCKS1, MAP2K3, GRIN1, RB1, DOT1L, PLSCR1, RPS6KA3, HDAC1, KDM8, KAT6B, TBL1X	243	1397	18082	1.43816	1	0.594726	64.3326
GOTERM_BP_ALL	GO:0043241~protein complex disassembly	6	2.01342	0.0550332	MTRF1, MTPN, TMOD2, PEX14, TMOD3, EML4	243	153	18082	2.9181	1	0.595942	64.62
GOTERM_BP_ALL	GO:0071396~cellular response to lipid	14	4.69799	0.0559432	DDRGK1, TFAP4, ADCY5, NR6A1, PLSCR1, CYP7B1, DAB2, HDAC1, TRIM68, DGAT2, TFPI, RHOA, LRP8, MSN	243	592	18082	1.75973	1	0.600486	65.2401
GOTERM_BP_ALL	GO:0009893~positive regulation of metabolic process	51	17.1141	0.0559575	NBN, NR6A1, ZEB1, PAWR, WBP2, MAP3K5, DAB2, SPX, ANK2, WWP2, ATG7, CD46, CREB3L2, RHOA, PATZ1, CDK5RAP3, MSN, SHC2, MAP2K7, MAGI3, DDRGK1, RB1, DGAT2, ING5, ABCA7, LIMS1, BCLAF1, TADA3, TFAP4, TRP53BP1, ECE1, PELP1, MTPN, AGO3, PIK3R2, NUCKS1, MAP2K3, GRIN1, MAP2K4, FAM178A, DOT1L, PLSCR1, RPS6KA3, HDAC1, BABAM1, KDM8, CIRBP, PARP3, LRP8, KAT6B, TBL1X	243	3004	18082	1.26331	1	0.598949	65.2498
GOTERM_BP_ALL	GO:0043901~negative regulation of multi-organism process	6	2.01342	0.0562889	PLSCR1, NBN, HDAC1, TFAP4, TKFC, SRPK1	243	154	18082	2.89915	1	0.599552	65.4731
GOTERM_BP_ALL	GO:0051336~regulation of hydrolase activity	19	6.37584	0.056392	GNA13, ABCA7, LIMS1, TFAP4, S100A10, PPP6R3, ASAP3, PAWR, PLSCR1, RPS6KA3, MAP3K5, CD2BP2, TFPI, RHOA, FKBP15, CDK5RAP3, RASA4, ELMOD1, RBM26	243	896	18082	1.57792	1	0.598624	65.5422
GOTERM_BP_ALL	GO:0006796~phosphate-containing compound metabolic process	49	16.443	0.0565007	NBN, STK38, ADCY5, PAWR, CSNK2A2, DAB2, MAP3K5, TKFC, COQ8A, RHOA, CDK5RAP3, TIE1, SHC2, MAP2K7, RPRD1A, PIGA, MAGI3, DDRGK1, NUDT12, INPPL1, HKDC1, RB1, SRPK1, SACM1L, PANK2, CDKL1, FKBP15, MVK, PRPS2, ABCA7, TADA3, TFAP4, HACD3, PPP6R3, PLVAP, DUSP11, APLP1, ECE1, CD2BP2, PIK3R2, PPTC7, RBM26, MAP2K3, MAP2K4, GDPD1, PLSCR1, RPS6KA3, HDAC1, LRP8	243	2869	18082	1.27088	1	0.597741	65.615
GOTERM_BP_ALL	GO:0010613~positive regulation of cardiac muscle hypertrophy	3	1.00671	0.057167	ECE1, MTPN, TRIP10	243	29	18082	7.69774	1	0.600561	66.058
GOTERM_BP_ALL	GO:0014742~positive regulation of muscle hypertrophy	3	1.00671	0.057167	ECE1, MTPN, TRIP10	243	29	18082	7.69774	1	0.600561	66.058
GOTERM_BP_ALL	GO:0006793~phosphorus metabolic process	49	16.443	0.0576214	NBN, STK38, ADCY5, PAWR, CSNK2A2, DAB2, MAP3K5, TKFC, COQ8A, RHOA, CDK5RAP3, TIE1, SHC2, MAP2K7, RPRD1A, PIGA, MAGI3, DDRGK1, NUDT12, INPPL1, HKDC1, RB1, SRPK1, SACM1L, PANK2, CDKL1, FKBP15, MVK, PRPS2, ABCA7, TADA3, TFAP4, HACD3, PPP6R3, PLVAP, DUSP11, APLP1, ECE1, CD2BP2, PIK3R2, PPTC7, RBM26, MAP2K3, MAP2K4, GDPD1, PLSCR1, RPS6KA3, HDAC1, LRP8	243	2873	18082	1.26911	1	0.601954	66.357
GOTERM_BP_ALL	GO:0006397~mRNA processing	11	3.69128	0.0585845	PPIH, CD2BP2, RBMX2, RBM7, XAB2, SRPK1, PUF60, CCAR2, RBM26, PRPF38A, APLP1	243	422	18082	1.93964	1	0.606629	66.9826
GOTERM_BP_ALL	GO:0044033~multi-organism metabolic process	4	1.34228	0.0585882	HDAC1, TFAP4, NUCKS1, ATG7	243	66	18082	4.50979	1	0.605067	66.9849
GOTERM_BP_ALL	GO:0051262~protein tetramerization	6	2.01342	0.0588497	GLS, GRIN1, NLGN1, PEX14, S100A10, HMGCL	243	156	18082	2.86198	1	0.605174	67.1529
GOTERM_BP_ALL	GO:2001252~positive regulation of chromosome organization	6	2.01342	0.0588497	NBN, MIER1, RB1, MAP2K7, WBP2, FAM178A	243	156	18082	2.86198	1	0.605174	67.1529
GOTERM_BP_ALL	GO:0071902~positive regulation of protein serine/threonine kinase activity	8	2.68456	0.0598896	DAB2, MAGI3, MAP3K5, MAP2K3, MAP2K4, RHOA, SHC2, MAP2K7	243	259	18082	2.29843	1	0.610232	67.8127
GOTERM_BP_ALL	GO:0051402~neuron apoptotic process	8	2.68456	0.0598896	HDAC1, GRIN1, MAP2K4, AARS, RHOA, PAWR, RB1, MAP2K7	243	259	18082	2.29843	1	0.610232	67.8127
GOTERM_BP_ALL	GO:0035303~regulation of dephosphorylation	6	2.01342	0.0601548	CD2BP2, FKBP15, PPP6R3, CDK5RAP3, PAWR, RBM26	243	157	18082	2.84375	1	0.61034	67.9789
GOTERM_BP_ALL	GO:0043254~regulation of protein complex assembly	10	3.3557	0.0601874	BCLAF1, TRIM9, MTPN, TMOD2, RHOA, PEX14, TMOD3, MSN, FAM178A, PIK3R2	243	368	18082	2.02205	1	0.608986	67.9993
GOTERM_BP_ALL	GO:1902533~positive regulation of intracellular signal transduction	19	6.37584	0.0607944	ABCA7, BCLAF1, MAGI3, DDRGK1, MAP2K3, MAP2K4, NLGN1, PLSCR1, DAB2, MAP3K5, HDAC1, ATP2C1, MIER1, HTR6, RHOA, CDK5RAP3, AGO3, SHC2, MAP2K7	243	905	18082	1.56223	1	0.611236	68.3766
GOTERM_BP_ALL	GO:0090257~regulation of muscle system process	7	2.34899	0.061343	ECE1, ANK2, CHRM2, MTPN, RHOA, PAWR, TRIP10	243	208	18082	2.50423	1	0.613095	68.7139
GOTERM_BP_ALL	GO:2001251~negative regulation of chromosome organization	5	1.67785	0.0636554	CSNK2A2, MAD1L1, NBN, ATG7, BUB3	243	112	18082	3.32194	1	0.625606	70.0988
GOTERM_BP_ALL	GO:0044772~mitotic cell cycle phase transition	9	3.02013	0.0638656	CSNK2A2, MAD1L1, NBN, LARP7, KDM8, TMOD3, CDK5RAP3, RB1, BUB3	243	317	18082	2.11263	1	0.625324	70.2218
GOTERM_BP_ALL	GO:0010638~positive regulation of organelle organization	14	4.69799	0.0639549	NBN, CEP135, S100A10, RB1, FAM178A, WBP2, CSNK2A2, POC1A, MIER1, GPR26, RHOA, MSN, MAP2K7, ELMOD1	243	605	18082	1.72192	1	0.624326	70.2739
GOTERM_BP_ALL	GO:0038027~apolipoprotein A-I-mediated signaling pathway	2	0.671141	0.065157	ABCA7, RHOA	243	5	18082	29.7646	1	0.629887	70.9669
GOTERM_BP_ALL	GO:0006508~proteolysis	29	9.73154	0.0661804	TFAP4, VPS37A, KEAP1, PAWR, PSMF1, DAB2, MAP3K5, ECE1, TRIM9, WWP2, TMEM59, CD46, ATG7, HECTD2, RHOA, USP33, CCAR2, FBXO8, USP31, DDRGK1, HERC4, RPS6KA3, ATG4C, TENM2, BABAM1, TFPI, ADAMTS1, CPD, TBL1X	243	1556	18082	1.38685	1	0.634302	71.5448
GOTERM_BP_ALL	GO:0033365~protein localization to organelle	17	5.7047	0.0667839	ABCA7, RAB8B, KEAP1, RB1, FAM178A, CSNK2A2, GET4, DAB2, ANK2, GPR26, PEX14, CDK5RAP3, PARP3, NUP107, MSN, PIK3R2, ELMOD1	243	792	18082	1.59722	1	0.636248	71.8804
GOTERM_BP_ALL	GO:0034976~response to endoplasmic reticulum stress	7	2.34899	0.0671416	GET4, MAP3K5, DDRGK1, AARS, CREB3L2, CDK5RAP3, PIK3R2	243	213	18082	2.44545	1	0.636778	72.0776
GOTERM_BP_ALL	GO:0032984~macromolecular complex disassembly	6	2.01342	0.0697484	MTRF1, MTPN, TMOD2, PEX14, TMOD3, EML4	243	164	18082	2.72237	1	0.649794	73.4756
GOTERM_BP_ALL	GO:0006974~cellular response to DNA damage stimulus	15	5.03356	0.0701928	DOT1L, PLSCR1, BCLAF1, NBN, TRP53BP1, TFAP4, NUCKS1, BABAM1, PARP3, CDK5RAP3, XRCC1, XAB2, INO80C, CCAR2, FAM178A	243	674	18082	1.65604	1	0.650724	73.7073
GOTERM_BP_ALL	GO:0045859~regulation of protein kinase activity	14	4.69799	0.070296	MAGI3, TFAP4, STK38, INPPL1, MAP2K3, MAP2K4, RB1, DAB2, MAP3K5, RHOA, CDK5RAP3, LRP8, SHC2, MAP2K7	243	615	18082	1.69392	1	0.649799	73.7607
GOTERM_BP_ALL	GO:1900026~positive regulation of substrate adhesion-dependent cell spreading	3	1.00671	0.0718289	DAB2, LIMS1, S100A10	243	33	18082	6.76468	1	0.656544	74.5436
GOTERM_BP_ALL	GO:0043525~positive regulation of neuron apoptotic process	4	1.34228	0.0721194	MAP2K4, RHOA, PAWR, MAP2K7	243	72	18082	4.13397	1	0.656611	74.6895
GOTERM_BP_ALL	GO:1903076~regulation of protein localization to plasma membrane	4	1.34228	0.0721194	DAB2, TMEM59, NUMB, PIK3R2	243	72	18082	4.13397	1	0.656611	74.6895
GOTERM_BP_ALL	GO:0007093~mitotic cell cycle checkpoint	5	1.67785	0.0722606	CSNK2A2, MAD1L1, NBN, CDK5RAP3, BUB3	243	117	18082	3.17998	1	0.655891	74.7601
GOTERM_BP_ALL	GO:0030036~actin cytoskeleton organization	13	4.36242	0.072801	INPPL1, S100A10, PAWR, ASAP3, FRMD3, MKLN1, ATP2C1, MTPN, RHOA, TMOD2, TMOD3, TRIP10, PIK3R2	243	558	18082	1.7336	1	0.657271	75.0286
GOTERM_BP_ALL	GO:0060341~regulation of cellular localization	18	6.04027	0.0734057	MAD1L1, ADCY5, NLGN1, KEAP1, RB1, CSNK2A2, DAB2, IFI27, ANK2, TMEM59, GPR26, ATG7, NUMB, HTR6, CDK5RAP3, MSN, ELMOD1, PIK3R2	243	864	18082	1.55024	1	0.658972	75.3259
GOTERM_BP_ALL	GO:0000904~cell morphogenesis involved in differentiation	17	5.7047	0.0741106	LIMS1, TNFRSF12A, GRIN1, NLGN1, S100A10, RB1, PAWR, DAB2, SEMA6B, TENM2, ATG7, NUMB, LRP8, UNK, TRIP10, USP33, ISLR2	243	803	18082	1.57534	1	0.661168	75.6681
GOTERM_BP_ALL	GO:0010942~positive regulation of cell death	14	4.69799	0.0741474	ING5, PLSCR1, MAP3K5, BCLAF1, TFAP4, HDAC1, TNFRSF12A, ATG7, GRIN1, MAP2K4, RHOA, PAWR, MAP2K7, CCAR2	243	620	18082	1.68026	1	0.659916	75.6859
GOTERM_BP_ALL	GO:1904375~regulation of protein localization to cell periphery	4	1.34228	0.0744995	DAB2, TMEM59, NUMB, PIK3R2	243	73	18082	4.07734	1	0.660287	75.855
GOTERM_BP_ALL	GO:0031647~regulation of protein stability	7	2.34899	0.0745663	GET4, TADA3, ANK2, GPR26, USP33, CCAR2, ELMOD1	243	219	18082	2.37845	1	0.659199	75.887
GOTERM_BP_ALL	GO:0023061~signal release	11	3.69128	0.0749977	SNX19, DAB2, RAB8B, HDAC1, TRIM9, ADCY5, ATG7, HTR6, NLGN1, ILDR2, WLS	243	443	18082	1.84769	1	0.659975	76.0925
GOTERM_BP_ALL	GO:0071174~mitotic spindle checkpoint	3	1.00671	0.075666	CSNK2A2, MAD1L1, BUB3	243	34	18082	6.56572	1	0.661941	76.4076
GOTERM_BP_ALL	GO:0045841~negative regulation of mitotic metaphase/anaphase transition	3	1.00671	0.075666	CSNK2A2, MAD1L1, BUB3	243	34	18082	6.56572	1	0.661941	76.4076
GOTERM_BP_ALL	GO:0007257~activation of JUN kinase activity	3	1.00671	0.075666	DAB2, MAP2K4, MAP2K7	243	34	18082	6.56572	1	0.661941	76.4076
GOTERM_BP_ALL	GO:2000816~negative regulation of mitotic sister chromatid separation	3	1.00671	0.075666	CSNK2A2, MAD1L1, BUB3	243	34	18082	6.56572	1	0.661941	76.4076
GOTERM_BP_ALL	GO:0044057~regulation of system process	12	4.02685	0.0767654	DAB2, RAB8B, ECE1, SPX, ANK2, CHRM2, MTPN, GLS, NLGN1, RHOA, PAWR, TRIP10	243	504	18082	1.7717	1	0.66603	76.9173
GOTERM_BP_ALL	GO:0007098~centrosome cycle	4	1.34228	0.0769141	OFD1, POC1A, CEP135, USP33	243	74	18082	4.02224	1	0.665361	76.9855
GOTERM_BP_ALL	GO:0006476~protein deacetylation	4	1.34228	0.0769141	TADA3, HDAC1, TBL1X, MSL3L2	243	74	18082	4.02224	1	0.665361	76.9855
GOTERM_BP_ALL	GO:0006457~protein folding	6	2.01342	0.0770872	PPIH, TTC9C, AARS, HSPA4L, FKBP15, NKTR	243	169	18082	2.64183	1	0.664818	77.0646
GOTERM_BP_ALL	GO:0071569~protein ufmylation	2	0.671141	0.0776719	DDRGK1, CDK5RAP3	243	6	18082	24.8038	1	0.666305	77.3299
GOTERM_BP_ALL	GO:2000370~positive regulation of clathrin-mediated endocytosis	2	0.671141	0.0776719	DAB2, NLGN1	243	6	18082	24.8038	1	0.666305	77.3299
GOTERM_BP_ALL	GO:0044248~cellular catabolic process	26	8.72483	0.0786865	SMG9, DDRGK1, NUDT12, VPS37A, HERC4, KEAP1, GDPD1, PSMF1, DAB2, ECE1, GSTM4, TRIM9, WWP2, ATG7, GLS, EDC3, HECTD2, DIS3L2, AGO3, CDK5RAP3, MSN, TBL1X, USP33, FBXO8, CCAR2, USP31	243	1387	18082	1.39488	1	0.669865	77.7832
GOTERM_BP_ALL	GO:0051492~regulation of stress fiber assembly	4	1.34228	0.0793629	RHOA, S100A10, ASAP3, PIK3R2	243	75	18082	3.96861	1	0.671745	78.0807
GOTERM_BP_ALL	GO:0050905~neuromuscular process	5	1.67785	0.0795498	IGHMBP2, NBN, ADCY5, GRIN1, AARS	243	121	18082	3.07486	1	0.671265	78.1623
GOTERM_BP_ALL	GO:0010639~negative regulation of organelle organization	9	3.02013	0.0809455	CSNK2A2, MAD1L1, NBN, TRIM9, ATG7, TMOD2, TMOD3, BUB3, EML4	243	334	18082	2.0051	1	0.676522	78.7621
GOTERM_BP_ALL	GO:0007009~plasma membrane organization	8	2.68456	0.0818446	PLSCR1, ABCA7, DAB2, ANK2, TMEM59, NUMB, S100A10, PIK3R2	243	279	18082	2.13366	1	0.679365	79.1403
GOTERM_BP_ALL	GO:0060284~regulation of cell development	20	6.71141	0.0824297	LIMS1, NBN, TNFRSF12A, INPPL1, GRIN1, NLGN1, S100A10, PAWR, ZEB1, S1PR3, DAB2, SEMA6B, HDAC1, ATG7, NUMB, RHOA, ADAMTS1, LRP8, TRIP10, ISLR2	243	1006	18082	1.47935	1	0.680719	79.3829
GOTERM_BP_ALL	GO:0007015~actin filament organization	9	3.02013	0.0830281	INPPL1, MTPN, TMOD2, RHOA, S100A10, TMOD3, ASAP3, PAWR, PIK3R2	243	336	18082	1.99317	1	0.68212	79.6284
GOTERM_BP_ALL	GO:0045017~glycerolipid biosynthetic process	5	1.67785	0.0833267	PLSCR1, DGAT2, INPPL1, PIGA, PIK3R2	243	123	18082	3.02486	1	0.68214	79.7498
GOTERM_BP_ALL	GO:0030521~androgen receptor signaling pathway	3	1.00671	0.083529	DAB2, HDAC1, RHOA	243	36	18082	6.20096	1	0.681721	79.8316
GOTERM_BP_ALL	GO:0033048~negative regulation of mitotic sister chromatid segregation	3	1.00671	0.083529	CSNK2A2, MAD1L1, BUB3	243	36	18082	6.20096	1	0.681721	79.8316
GOTERM_BP_ALL	GO:1902100~negative regulation of metaphase/anaphase transition of cell cycle	3	1.00671	0.083529	CSNK2A2, MAD1L1, BUB3	243	36	18082	6.20096	1	0.681721	79.8316
GOTERM_BP_ALL	GO:0046330~positive regulation of JNK cascade	5	1.67785	0.0852478	DAB2, MAGI3, MAP3K5, MAP2K4, MAP2K7	243	124	18082	3.00046	1	0.688134	80.5147
GOTERM_BP_ALL	GO:0044093~positive regulation of molecular function	24	8.05369	0.0858737	GNA13, ABCA7, LIMS1, MAGI3, NBN, DDRGK1, TFAP4, MAP2K3, MAP2K4, S100A10, ASAP3, RB1, PAWR, PLSCR1, DAB2, MAP3K5, ANK2, MTPN, RHOA, LRP8, SHC2, MAP2K7, USP33, ELMOD1	243	1270	18082	1.4062	1	0.689585	80.758
GOTERM_BP_ALL	GO:0003300~cardiac muscle hypertrophy	4	1.34228	0.0894905	ECE1, MTPN, MAP2K4, TRIP10	243	79	18082	3.76767	1	0.7039	82.1085
GOTERM_BP_ALL	GO:1901879~regulation of protein depolymerization	4	1.34228	0.0894905	MTPN, TMOD2, TMOD3, EML4	243	79	18082	3.76767	1	0.7039	82.1085
GOTERM_BP_ALL	GO:0008380~RNA splicing	9	3.02013	0.0896679	PPIH, CD2BP2, RBMX2, RBM7, XAB2, SRPK1, PUF60, CCAR2, PRPF38A	243	342	18082	1.9582	1	0.70334	82.1724
GOTERM_BP_ALL	GO:0007254~JNK cascade	6	2.01342	0.0896799	DAB2, MAGI3, MAP3K5, HACD3, MAP2K4, MAP2K7	243	177	18082	2.52242	1	0.702086	82.1767
GOTERM_BP_ALL	GO:0055001~muscle cell development	6	2.01342	0.0896799	ANK2, ATG7, MAP2K4, TMOD2, TMOD3, TRIP10	243	177	18082	2.52242	1	0.702086	82.1767
GOTERM_BP_ALL	GO:2001046~positive regulation of integrin-mediated signaling pathway	2	0.671141	0.09002	DAB2, LIMS1	243	7	18082	21.2604	1	0.702218	82.2985
GOTERM_BP_ALL	GO:0006501~C-terminal protein lipidation	2	0.671141	0.09002	ATG4C, ATG7	243	7	18082	21.2604	1	0.702218	82.2985
GOTERM_BP_ALL	GO:0051694~pointed-end actin filament capping	2	0.671141	0.09002	TMOD2, TMOD3	243	7	18082	21.2604	1	0.702218	82.2985
GOTERM_BP_ALL	GO:0072657~protein localization to membrane	10	3.3557	0.0910074	GET4, DAB2, RAB8B, ANK2, ATG4C, TMEM59, NUMB, NLGN1, S100A10, PIK3R2	243	403	18082	1.84644	1	0.705048	82.6478
GOTERM_BP_ALL	GO:0007187~G-protein coupled receptor signaling pathway, coupled to cyclic nucleotide second messenger	6	2.01342	0.091307	GNA13, S1PR3, CHRM2, GPR26, ADCY5, HTR6	243	178	18082	2.50825	1	0.705002	82.7525
GOTERM_BP_ALL	GO:0033046~negative regulation of sister chromatid segregation	3	1.00671	0.091628	CSNK2A2, MAD1L1, BUB3	243	38	18082	5.87459	1	0.705044	82.864
GOTERM_BP_ALL	GO:0031325~positive regulation of cellular metabolic process	46	15.4362	0.0928529	ING5, ABCA7, NBN, BCLAF1, TFAP4, TADA3, NR6A1, ZEB1, PAWR, WBP2, MAP3K5, DAB2, TRP53BP1, ECE1, SPX, PELP1, WWP2, ATG7, RHOA, CREB3L2, PATZ1, CDK5RAP3, MSN, SHC2, MAP2K7, PIK3R2, MAGI3, DDRGK1, NUCKS1, MAP2K3, GRIN1, MAP2K4, RB1, FAM178A, DOT1L, PLSCR1, RPS6KA3, HDAC1, DGAT2, BABAM1, KDM8, CIRBP, LRP8, PARP3, TBL1X, KAT6B	243	2769	18082	1.23616	1	0.708782	83.2832
GOTERM_BP_ALL	GO:0006338~chromatin remodeling	5	1.67785	0.0931458	CHRAC1, HDAC1, CENPP, INO80C, MSL3L2	243	128	18082	2.9067	1	0.708699	83.382
GOTERM_BP_ALL	GO:0065008~regulation of biological quality	55	18.4564	0.0937895	GNA13, SLC9A8, NBN, GRIK3, ADCY5, ILDR2, PAWR, GET4, MKLN1, DAB2, SPX, ANK2, TRIM9, WWP2, ATG7, RHOA, MSN, MAP2K7, CCAR2, ISLR2, HKDC1, RB1, PANK2, DGAT2, ATP2C1, XPR1, HTR6, TFPI, SNX19, GCNT4, ABCA7, HACD3, TADA3, TFAP4, TNFRSF12A, KEAP1, ECE1, GPR26, MTPN, USP33, PIK3R2, ELMOD1, RAB8B, NUCKS1, GRIN1, NLGN1, PLSCR1, SEMA6B, SLC35G1, HDAC1, ITGA7, TMOD2, TMOD3, CIRBP, PARP3	243	3398	18082	1.20442	1	0.710031	83.5972
GOTERM_BP_ALL	GO:0045216~cell-cell junction organization	6	2.01342	0.0946577	LIMS1, RAB8B, NUMB, RHOA, S100A10, COL16A1	243	180	18082	2.48038	1	0.712244	83.8832
GOTERM_BP_ALL	GO:0051817~modification of morphology or physiology of other organism involved in symbiotic interaction	4	1.34228	0.0947474	HDAC1, TFAP4, NUCKS1, ATG7	243	81	18082	3.67464	1	0.711346	83.9125
GOTERM_BP_ALL	GO:0051338~regulation of transferase activity	16	5.36913	0.095521	MAGI3, NBN, TFAP4, STK38, INPPL1, MAP2K3, MAP2K4, RB1, DAB2, MAP3K5, RHOA, CDK5RAP3, LRP8, SHC2, MAP2K7, PIK3R2	243	771	18082	1.54421	1	0.71316	84.163
GOTERM_BP_ALL	GO:1902531~regulation of intracellular signal transduction	28	9.39597	0.0960492	ABCA7, BCLAF1, STK38, DAB2, MAP3K5, ECE1, TKFC, MIER1, RHOA, CDK5RAP3, AGO3, SHC2, RASA4, MAP2K7, CCAR2, FBXO8, MAGI3, DDRGK1, INPPL1, MAP2K3, MAP2K4, NLGN1, ARHGEF12, DOT1L, PLSCR1, HDAC1, ATP2C1, HTR6	243	1552	18082	1.34248	1	0.713992	84.3319
GOTERM_BP_ALL	GO:0016049~cell growth	11	3.69128	0.097122	DAB2, SEMA6B, TNFRSF12A, MTPN, MAP2K4, RHOA, OSGIN2, CIRBP, TRIP10, CCAR2, ISLR2	243	466	18082	1.7565	1	0.716933	84.6697
GOTERM_BP_ALL	GO:0051345~positive regulation of hydrolase activity	11	3.69128	0.097122	GNA13, PLSCR1, ABCA7, LIMS1, MAP3K5, TFAP4, RHOA, S100A10, ASAP3, PAWR, ELMOD1	243	466	18082	1.7565	1	0.716933	84.6697
GOTERM_BP_ALL	GO:1903729~regulation of plasma membrane organization	4	1.34228	0.0974225	DAB2, TMEM59, NUMB, PIK3R2	243	82	18082	3.62983	1	0.716862	84.7631
GOTERM_BP_ALL	GO:0014897~striated muscle hypertrophy	4	1.34228	0.0974225	ECE1, MTPN, MAP2K4, TRIP10	243	82	18082	3.62983	1	0.716862	84.7631
GOTERM_BP_ALL	GO:0032091~negative regulation of protein binding	4	1.34228	0.0974225	PLSCR1, DAB2, PEX14, USP33	243	82	18082	3.62983	1	0.716862	84.7631
GOTERM_BP_ALL	GO:0043085~positive regulation of catalytic activity	19	6.37584	0.0977528	GNA13, ABCA7, LIMS1, NBN, MAGI3, TFAP4, MAP2K3, MAP2K4, S100A10, ASAP3, PAWR, PLSCR1, DAB2, MAP3K5, RHOA, LRP8, SHC2, MAP2K7, ELMOD1	243	965	18082	1.4651	1	0.716905	84.8651
GOTERM_BP_ALL	GO:0046782~regulation of viral transcription	3	1.00671	0.099945	HDAC1, TFAP4, NUCKS1	243	40	18082	5.58086	1	0.724011	85.5261
GOTERM_BP_ALL	GO:0031572~G2 DNA damage checkpoint	3	1.00671	0.099945	NBN, BABAM1, CDK5RAP3	243	40	18082	5.58086	1	0.724011	85.5261
GOTERM_BP_ALL	GO:0022603~regulation of anatomical structure morphogenesis	20	6.71141	0.0999621	GNA13, LIMS1, CEP135, TNFRSF12A, GRIN1, NLGN1, S100A10, PAWR, DAB2, MKLN1, SEMA6B, ITGA7, NUMB, RHOA, ADAMTS1, LRP8, MSN, TIE1, GNG5, ISLR2	243	1033	18082	1.44069	1	0.72286	85.5312
GOTERM_CC_ALL	GO:0005622~intracellular	244	81.8792	2.46796e-15	MRPL40, SLC9A8, ADCY5, CHMP6, FGFRL1, LUZP1, XRCC1, GET4, MAP3K5, WWP2, CD46, INTS6, CREB3L2, ZFP831, PATZ1, MAP2K7, GNG5, CCAR2, MVB12B, R3HCC1, MAGI3, DDRGK1, NUDT12, HKDC1, AARS, CCDC137, CHRAC1, PARP12, ATP2C1, MLEC, ADAMTS1, LRCH3, GCNT4, ATP5SL, TADA3, DUSP11, ASAP3, ZFP619, XAB2, COIL, TMEM50B, METTL22, TRP53BP1, MTERF2, CCSER2, FBXO3, FBXO8, YEATS4, OSBPL3, MAP2K3, MAP2K4, S100A10, SEPT11…	268	14047	19662	1.27438	1.19682e-12	1.19682e-12	3.5083e-12
GOTERM_CC_ALL	GO:0044424~intracellular part	237	79.5302	1.75968e-14	MRPL40, SLC9A8, ADCY5, CHMP6, FGFRL1, LUZP1, XRCC1, GET4, MAP3K5, WWP2, CD46, INTS6, CREB3L2, ZFP831, PATZ1, GNG5, MAP2K7, CCAR2, MVB12B, R3HCC1, MAGI3, DDRGK1, NUDT12, HKDC1, AARS, CCDC137, CHRAC1, PARP12, ATP2C1, MLEC, ADAMTS1, LRCH3, GCNT4, ATP5SL, TADA3, DUSP11, ASAP3, XAB2, COIL, TMEM50B, METTL22, TRP53BP1, MTERF2, CCSER2, FBXO3, FBXO8, YEATS4, OSBPL3, MAP2K3, MAP2K4, S100A10, SEPT11, CSPP1,…	268	13479	19662	1.28998	8.59535e-12	4.29767e-12	2.5191e-11
GOTERM_CC_ALL	GO:0043226~organelle	223	74.8322	2.4087e-11	MRPL40, SLC9A8, ADCY5, CHMP6, FGFRL1, LUZP1, XRCC1, MAP3K5, WWP2, CD46, INTS6, CREB3L2, ZFP831, PATZ1, GNG5, MAP2K7, CCAR2, MVB12B, R3HCC1, MAGI3, DDRGK1, NUDT12, AARS, CCDC137, CHRAC1, PARP12, ATP2C1, MLEC, HTR6, ADAMTS1, GCNT4, ATP5SL, TADA3, DUSP11, TAGLN2, XAB2, COIL, TMEM50B, TRP53BP1, METTL22, CCSER2, MTERF2, FBXO3, YEATS4, OSBPL3, MAP2K4, S100A10, SEPT11, CSPP1, CYP7B1, IFI27, TMOD2, TMOD3…	268	12768	19662	1.28137	1.18026e-08	3.9342e-09	3.45877e-08
GOTERM_CC_ALL	GO:0043229~intracellular organelle	211	70.8054	2.7673e-11	MRPL40, SLC9A8, ADCY5, CHMP6, FGFRL1, LUZP1, XRCC1, MAP3K5, WWP2, CD46, INTS6, CREB3L2, ZFP831, PATZ1, GNG5, MAP2K7, CCAR2, MVB12B, R3HCC1, MAGI3, DDRGK1, NUDT12, CCDC137, CHRAC1, PARP12, ATP2C1, MLEC, GCNT4, ATP5SL, TADA3, DUSP11, XAB2, COIL, TMEM50B, TRP53BP1, METTL22, CCSER2, MTERF2, FBXO3, YEATS4, OSBPL3, MAP2K4, S100A10, SEPT11, CSPP1, CYP7B1, IFI27, TMOD2, TMOD3, PARP3, KAT6B, NAAA, VPS37A,…	268	11735	19662	1.31914	1.35598e-08	3.38995e-09	3.97372e-08
GOTERM_CC_ALL	GO:0043231~intracellular membrane-bounded organelle	193	64.7651	1.28464e-09	MRPL40, SLC9A8, CHMP6, ADCY5, FGFRL1, LUZP1, XRCC1, MAP3K5, WWP2, CD46, INTS6, CREB3L2, ZFP831, PATZ1, GNG5, MAP2K7, CCAR2, MVB12B, R3HCC1, MAGI3, DDRGK1, NUDT12, CCDC137, CHRAC1, PARP12, ATP2C1, MLEC, GCNT4, ATP5SL, TADA3, DUSP11, COIL, XAB2, TMEM50B, TRP53BP1, METTL22, MTERF2, FBXO3, YEATS4, OSBPL3, MAP2K4, S100A10, CYP7B1, IFI27, KAT6B, NAAA, VPS37A, ZEB1, WBP2, OFD1, P4HA1, TKFC, DNAJC11, FAM…	268	10626	19662	1.33254	6.29472e-07	1.25894e-07	1.84467e-06
GOTERM_CC_ALL	GO:0043227~membrane-bounded organelle	204	68.4564	1.39971e-08	MRPL40, SLC9A8, CHMP6, ADCY5, FGFRL1, LUZP1, XRCC1, MAP3K5, WWP2, CD46, INTS6, CREB3L2, ZFP831, PATZ1, GNG5, MAP2K7, CCAR2, MVB12B, R3HCC1, MAGI3, DDRGK1, NUDT12, AARS, CCDC137, CHRAC1, PARP12, ATP2C1, MLEC, ADAMTS1, GCNT4, ATP5SL, TADA3, DUSP11, TAGLN2, XAB2, COIL, TMEM50B, TRP53BP1, METTL22, MTERF2, FBXO3, YEATS4, OSBPL3, MAP2K4, S100A10, SEPT11, CYP7B1, IFI27, KAT6B, NAAA, VPS37A, ZEB1, WBP2, …	268	11760	19662	1.27267	6.85856e-06	1.1431e-06	2.00992e-05
GOTERM_CC_ALL	GO:0044446~intracellular organelle part	143	47.9866	3.15328e-07	MRPL40, SLC9A8, STK38, CHMP6, TTC9C, ILDR2, RBM7, MAF1, CSNK2A2, ST3GAL3, DAB2, MAP3K5, MIER1, CD46, ATG7, INTS6, SLC25A29, CREB3L2, PATZ1, RPRD1A, API5, HMGCL, CCAR2, MVB12B, MTUS2, R3HCC1, DDRGK1, RRP1, CCDC137, CHRAC1, CYP4X1, ATP2C1, MLEC, CPD, ABCA7, GCNT4, HACD3, TADA3, B9D2, KEAP1, DUSP11, COIL, XAB2, TRP53BP1, ECE1, TRIM68, PELP1, MTPN, MTERF2, FBXO3, YEATS4, RAB8B, OSBPL3, WDR6, SEPT11, …	268	7483	19662	1.40202	0.000154499	2.20727e-05	0.000452794
GOTERM_CC_ALL	GO:0044422~organelle part	145	48.6577	4.6274e-07	MRPL40, SLC9A8, STK38, CHMP6, TTC9C, ILDR2, RBM7, MAF1, CSNK2A2, ST3GAL3, DAB2, MAP3K5, ANK2, MIER1, CD46, ATG7, INTS6, SLC25A29, CREB3L2, PATZ1, RPRD1A, API5, HMGCL, CCAR2, MVB12B, MTUS2, R3HCC1, DDRGK1, RRP1, CCDC137, CHRAC1, CYP4X1, ATP2C1, MLEC, 2610301B20RIK, CPD, ABCA7, GCNT4, HACD3, TADA3, B9D2, KEAP1, DUSP11, COIL, XAB2, TRP53BP1, ECE1, TRIM68, PELP1, MTPN, MTERF2, FBXO3, YEATS4, RAB8B, O…	268	7667	19662	1.38751	0.000226717	2.83424e-05	0.00066447
GOTERM_CC_ALL	GO:0005634~nucleus	130	43.6242	1.06177e-06	MRPL40, GNA13, STK38, RBM7, LUZP1, MAF1, XRCC1, IGHMBP2, CSNK2A2, DAB2, WWP2, MIER1, INTS6, CREB3L2, ZFP831, PATZ1, RPRD1A, MAP2K7, CCAR2, API5, MTUS2, MVB12B, R3HCC1, MAGI3, RRP1, NUDT12, CCDC137, CHRAC1, CDKL1, PARP12, ZFP120, CPD, HACD3, TADA3, TFAP4, B9D2, KEAP1, DUSP11, COIL, XAB2, TRP53BP1, METTL22, TRIM68, PELP1, MTPN, NUMB, HECTD2, FBXO3, YEATS4, OSBPL3, WDR6, RFX7, MAP2K4, ZFP575, FAM178…	268	6713	19662	1.42076	0.000520131	5.78057e-05	0.00152463
GOTERM_CC_ALL	GO:0044428~nuclear part	81	27.1812	2.9404e-06	MRPL40, MAD1L1, NBN, STK38, VPS37A, RBM7, ZEB1, PAWR, MAF1, WBP2, CSNK2A2, DAB2, MIER1, INTS6, CREB3L2, PATZ1, FAM129B, RPRD1A, CCDC106, INO80C, CCAR2, API5, MSL3L2, R3HCC1, RRP1, VEZT, CCDC137, RB1, SRPK1, CHRAC1, NRDE2, LARP7, DIS3L2, RBMX2, NUP107, PRPF38A, ING5, BCLAF1, HACD3, SNX15, TADA3, CETN3, PPP6R3, KEAP1, HCFC2, DUSP11, XAB2, COIL, TRP53BP1, TRIM68, PELP1, CD2BP2, HMGXB4, PEX14, AGO3, …	268	3625	19662	1.63934	0.00143976	0.00014407	0.00422219
GOTERM_CC_ALL	GO:0044464~cell part	256	85.906	3.23977e-06	MRPL40, SLC9A8, ADCY5, CHMP6, FGFRL1, LUZP1, XRCC1, GET4, S1PR3, MAP3K5, WWP2, CD46, INTS6, CREB3L2, ZFP831, PATZ1, MAP2K7, GNG5, CCAR2, ISLR2, MVB12B, R3HCC1, MAGI3, DDRGK1, NUDT12, HKDC1, AARS, CCDC137, CHRAC1, PARP12, ATP2C1, MLEC, HTR6, TFPI, ADAMTS1, LRCH3, GCNT4, ATP5SL, TADA3, DUSP11, ASAP3, ZFP619, XAB2, COIL, TMEM50B, METTL22, TRP53BP1, MTERF2, CCSER2, FBXO3, FBXO8, YEATS4, OSBPL3, MAP2K…	268	17135	19662	1.0961	0.00158623	0.000144307	0.00465205
GOTERM_CC_ALL	GO:0005623~cell	256	85.906	4.80522e-06	MRPL40, SLC9A8, ADCY5, CHMP6, FGFRL1, LUZP1, XRCC1, GET4, S1PR3, MAP3K5, WWP2, CD46, INTS6, CREB3L2, ZFP831, PATZ1, MAP2K7, GNG5, CCAR2, ISLR2, MVB12B, R3HCC1, MAGI3, DDRGK1, NUDT12, HKDC1, AARS, CCDC137, CHRAC1, PARP12, ATP2C1, MLEC, HTR6, TFPI, ADAMTS1, LRCH3, GCNT4, ATP5SL, TADA3, DUSP11, ASAP3, ZFP619, XAB2, COIL, TMEM50B, METTL22, TRP53BP1, MTERF2, CCSER2, FBXO3, FBXO8, YEATS4, OSBPL3, MAP2K…	268	17173	19662	1.09367	0.0023518	0.000196195	0.00689984
GOTERM_CC_ALL	GO:0044444~cytoplasmic part	132	44.2953	1.89561e-05	MRPL40, GNA13, SLC9A8, ADCY5, GRIK3, CHMP6, TTC9C, FGFRL1, ILDR2, MAF1, IGHMBP2, GET4, ST3GAL3, DAB2, MAP3K5, GSTM4, ANK2, SPX, CD46, ATG7, COQ8A, SLC25A29, CREB3L2, GNG5, MAP2K7, CCAR2, HMGCL, MVB12B, MTUS2, DDRGK1, NUDT12, HKDC1, AARS, CYP4X1, ATP2C1, MLEC, ADAMTS1, MVK, CPD, ABCA7, GCNT4, ATP5SL, HACD3, KEAP1, TMEM50B, METTL22, ECE1, TRIM68, MTPN, NUMB, MTERF2, PPTC7, RAB8B, OSBPL3, MAP2K3, MI…	268	7199	19662	1.34522	0.00924557	0.00071425	0.0272166
GOTERM_CC_ALL	GO:0005737~cytoplasm	175	58.7248	3.6109e-05	GNA13, MRPL40, SLC9A8, STK38, ADCY5, GRIK3, CHMP6, TTC9C, FGFRL1, ILDR2, MAF1, IGHMBP2, GET4, ST3GAL3, MAP3K5, DAB2, GSTM4, ANK2, SPX, WWP2, CD46, ATG7, COQ8A, CREB3L2, SLC25A29, MAP2K7, GNG5, API5, HMGCL, CCAR2, MVB12B, MTUS2, DDRGK1, NUDT12, HKDC1, AARS, CYP4X1, CDKL1, ATP2C1, MLEC, 2610301B20RIK, LRCH3, ADAMTS1, MVK, CPD, GCNT4, ABCA7, ATP5SL, HACD3, B9D2, KEAP1, ASAP3, TMEM50B, METTL22, TRP53…	268	10431	19662	1.23085	0.0175381	0.00126304	0.0518382
GOTERM_CC_ALL	GO:0031981~nuclear lumen	67	22.4832	0.000135257	MRPL40, NBN, STK38, VPS37A, RBM7, ZEB1, PAWR, MAF1, WBP2, DAB2, MIER1, INTS6, CREB3L2, PATZ1, FAM129B, CCDC106, RPRD1A, API5, CCAR2, INO80C, MSL3L2, RRP1, CCDC137, VEZT, RB1, SRPK1, LARP7, DIS3L2, NUP107, ING5, BCLAF1, SNX15, TADA3, CETN3, PPP6R3, KEAP1, HCFC2, DUSP11, COIL, TRP53BP1, TRIM68, PELP1, CD2BP2, PEX14, AGO3, FBXO3, PAFAH1B2, TRIP10, USP33, BUB3, ELMOD1, YEATS4, NUCKS1, CENPQ, CENPP, D…	268	3139	19662	1.56594	0.0641317	0.00440895	0.194047
GOTERM_CC_ALL	GO:0043232~intracellular non-membrane-bounded organelle	81	27.1812	0.000251059	MRPL40, MAD1L1, NBN, VPS37A, PAWR, MAF1, WBP2, FRMD3, OFD1, DAB2, ANK2, FRMD8, TRIM9, ATG7, EDC3, INTS6, RHOA, CDK5RAP3, MSN, FAM129B, CCDC106, CCAR2, INO80C, MTUS2, RRP1, INPPL1, CCDC137, RB1, EML4, WDR47, DGAT2, DIS3L2, FKBP15, NUP107, BCLAF1, SNX15, TADA3, B9D2, CETN3, RPS15A, KEAP1, COIL, TRP53BP1, TRIM68, PELP1, MTPN, CCSER2, MTERF2, PEX14, AGO3, WDR11, PAFAH1B2, TRIP10, USP33, BUB3, IPP, NU…	268	4096	19662	1.45083	0.115767	0.00766017	0.359905
GOTERM_CC_ALL	GO:0043228~non-membrane-bounded organelle	81	27.1812	0.000251059	MRPL40, MAD1L1, NBN, VPS37A, PAWR, MAF1, WBP2, FRMD3, OFD1, DAB2, ANK2, FRMD8, TRIM9, ATG7, EDC3, INTS6, RHOA, CDK5RAP3, MSN, FAM129B, CCDC106, CCAR2, INO80C, MTUS2, RRP1, INPPL1, CCDC137, RB1, EML4, WDR47, DGAT2, DIS3L2, FKBP15, NUP107, BCLAF1, SNX15, TADA3, B9D2, CETN3, RPS15A, KEAP1, COIL, TRP53BP1, TRIM68, PELP1, MTPN, CCSER2, MTERF2, PEX14, AGO3, WDR11, PAFAH1B2, TRIP10, USP33, BUB3, IPP, NU…	268	4096	19662	1.45083	0.115767	0.00766017	0.359905
GOTERM_CC_ALL	GO:0070013~intracellular organelle lumen	71	23.8255	0.000538233	MRPL40, NBN, STK38, VPS37A, RBM7, ZEB1, PAWR, MAF1, WBP2, DAB2, P4HA1, MIER1, INTS6, CREB3L2, PATZ1, FAM129B, RPRD1A, CCDC106, CCAR2, API5, HMGCL, INO80C, MSL3L2, RRP1, VEZT, CCDC137, RB1, SRPK1, LARP7, DIS3L2, NUP107, ING5, BCLAF1, SNX15, TADA3, CETN3, PPP6R3, KEAP1, HCFC2, DUSP11, COIL, TRP53BP1, TRIM68, PELP1, CD2BP2, MTERF2, PEX14, AGO3, FBXO3, PAFAH1B2, TRIP10, USP33, BUB3, ELMOD1, YEATS4, N…	268	3548	19662	1.46814	0.231877	0.0153982	0.770103
GOTERM_CC_ALL	GO:0043233~organelle lumen	71	23.8255	0.000597705	MRPL40, NBN, STK38, VPS37A, RBM7, ZEB1, PAWR, MAF1, WBP2, DAB2, P4HA1, MIER1, INTS6, CREB3L2, PATZ1, FAM129B, RPRD1A, CCDC106, CCAR2, API5, HMGCL, INO80C, MSL3L2, RRP1, VEZT, CCDC137, RB1, SRPK1, LARP7, DIS3L2, NUP107, ING5, BCLAF1, SNX15, TADA3, CETN3, PPP6R3, KEAP1, HCFC2, DUSP11, COIL, TRP53BP1, TRIM68, PELP1, CD2BP2, MTERF2, PEX14, AGO3, FBXO3, PAFAH1B2, TRIP10, USP33, BUB3, ELMOD1, YEATS4, N…	268	3561	19662	1.46278	0.25395	0.016144	0.854856
GOTERM_CC_ALL	GO:1990234~transferase complex	22	7.38255	0.000936206	ING5, IPP, YEATS4, STK38, TADA3, KEAP1, RB1, DAB2, MAP3K5, KLHL18, RPRD2, PELP1, FBXO27, INTS6, KAT6B, RPRD1A, PRPS2, INO80C, PUF60, FBXO8, MSL3L2, PIK3R2	268	724	19662	2.22934	0.368057	0.0238662	1.33597
GOTERM_CC_ALL	GO:0031974~membrane-enclosed lumen	71	23.8255	0.00100923	MRPL40, NBN, STK38, VPS37A, RBM7, ZEB1, PAWR, MAF1, WBP2, DAB2, P4HA1, MIER1, INTS6, CREB3L2, PATZ1, FAM129B, RPRD1A, CCDC106, CCAR2, API5, HMGCL, INO80C, MSL3L2, RRP1, VEZT, CCDC137, RB1, SRPK1, LARP7, DIS3L2, NUP107, ING5, BCLAF1, SNX15, TADA3, CETN3, PPP6R3, KEAP1, HCFC2, DUSP11, COIL, TRP53BP1, TRIM68, PELP1, CD2BP2, MTERF2, PEX14, AGO3, FBXO3, PAFAH1B2, TRIP10, USP33, BUB3, ELMOD1, YEATS4, N…	268	3628	19662	1.43577	0.39029	0.0244351	1.43948
GOTERM_CC_ALL	GO:0005924~cell-substrate adherens junction	15	5.03356	0.00109855	GNA13, LIMS1, HACD3, KEAP1, ASAP3, DAB2, RRAS2, CD46, ITGA7, NUMB, RHOA, CPNE3, MSN, USP33, PIK3R2	268	396	19662	2.779	0.416426	0.0253208	1.56594
GOTERM_CC_ALL	GO:0030055~cell-substrate junction	15	5.03356	0.0012341	GNA13, LIMS1, HACD3, KEAP1, ASAP3, DAB2, RRAS2, CD46, ITGA7, NUMB, RHOA, CPNE3, MSN, USP33, PIK3R2	268	401	19662	2.74435	0.453971	0.027129	1.75757
GOTERM_CC_ALL	GO:0005912~adherens junction	21	7.04698	0.00123927	GNA13, LIMS1, HACD3, STK38, KEAP1, VEZT, ASAP3, TAGLN2, DAB2, RRAS2, CD46, NUMB, ITGA7, RHOA, TMOD3, CPNE3, MSN, FAM129B, USP33, PUF60, PIK3R2	268	690	19662	2.23287	0.455355	0.0260724	1.76488
GOTERM_CC_ALL	GO:1902494~catalytic complex	28	9.39597	0.00140998	GNA13, ING5, STK38, TADA3, KEAP1, DAB2, MAP3K5, PELP1, P4HA1, FBXO27, INTS6, RPRD1A, GNG5, INO80C, FBXO8, PIK3R2, MSL3L2, IPP, YEATS4, RB1, KLHL18, RPRD2, HDAC1, KAT6B, DNAL1, TBL1X, PRPS2, PUF60	268	1066	19662	1.92705	0.499114	0.0283964	2.0057
GOTERM_CC_ALL	GO:0030054~cell junction	34	11.4094	0.00151138	GNA13, ABCA7, LIMS1, HACD3, STK38, GRIK3, FGFRL1, KEAP1, ASAP3, TAGLN2, DAB2, ANK2, TRIM9, CD46, NUMB, RHOA, MSN, FAM129B, USP33, PIK3R2, DTNA, MAGI3, GRIN1, NLGN1, VEZT, SEPT11, CHRM2, TENM2, RRAS2, ITGA7, TMOD3, CPNE3, 2610301B20RIK, PUF60	268	1407	19662	1.77287	0.523427	0.0292103	2.14849
GOTERM_CC_ALL	GO:0070161~anchoring junction	21	7.04698	0.00168822	GNA13, LIMS1, HACD3, STK38, KEAP1, VEZT, ASAP3, TAGLN2, DAB2, RRAS2, CD46, NUMB, ITGA7, RHOA, TMOD3, CPNE3, MSN, FAM129B, USP33, PUF60, PIK3R2	268	708	19662	2.1761	0.563045	0.0313417	2.39705
GOTERM_CC_ALL	GO:0044451~nucleoplasm part	21	7.04698	0.00256086	ING5, YEATS4, NBN, BCLAF1, STK38, TADA3, DUSP11, RB1, COIL, PPIH, RPRD2, HDAC1, PELP1, CD2BP2, TENM2, INTS6, TBL1X, KAT6B, RPRD1A, INO80C, MSL3L2	268	734	19662	2.09902	0.715332	0.0454683	3.61502
GOTERM_CC_ALL	GO:0005925~focal adhesion	14	4.69799	0.00278841	GNA13, LIMS1, HACD3, KEAP1, ASAP3, DAB2, RRAS2, CD46, NUMB, RHOA, CPNE3, MSN, USP33, PIK3R2	268	391	19662	2.6269	0.745443	0.0476906	3.93029
GOTERM_CC_ALL	GO:0005654~nucleoplasm	48	16.1074	0.00336157	ING5, BCLAF1, NBN, TADA3, STK38, VPS37A, PPP6R3, HCFC2, RBM7, KEAP1, ZEB1, DUSP11, MAF1, COIL, PELP1, MIER1, CD2BP2, INTS6, CREB3L2, PATZ1, FBXO3, FAM129B, TRIP10, USP33, CCDC106, RPRD1A, BUB3, API5, CCAR2, INO80C, MSL3L2, ELMOD1, YEATS4, CENPQ, VEZT, RB1, DOT1L, PPIH, HDAC1, RPRD2, TENM2, LARP7, TUBD1, CIRBP, NUP107, TBL1X, KAT6B, PUF60	268	2325	19662	1.51465	0.807939	0.0553064	4.72014
GOTERM_CC_ALL	GO:0005856~cytoskeleton	43	14.4295	0.00381543	MAD1L1, TADA3, B9D2, VPS37A, CETN3, KEAP1, PAWR, MAF1, OFD1, FRMD3, ANK2, TRIM9, FRMD8, ATG7, MTPN, INTS6, RHOA, CCSER2, WDR11, CDK5RAP3, MSN, FAM129B, TRIP10, USP33, MTUS2, IPP, INPPL1, CEP135, CENPQ, RB1, SEPT11, EML4, CSPP1, WDR47, POC1A, TMOD2, TUBD1, FKBP15, TMOD3, LRP8, NUP107, TBL1X, DNAL1	268	2032	19662	1.55252	0.846359	0.0605285	5.3413
GOTERM_CC_ALL	GO:0061695~transferase complex, transferring phosphorus-containing groups	10	3.3557	0.00538838	DAB2, MAP3K5, TADA3, RPRD2, INTS6, RB1, RPRD1A, PRPS2, PUF60, PIK3R2	268	238	19662	3.08259	0.929168	0.0818564	7.46504
GOTERM_CC_ALL	GO:0032991~macromolecular complex	89	29.8658	0.00590565	MRPL40, GNA13, MAD1L1, NBN, STK38, CHMP6, NR6A1, VPS37A, PAWR, ZEB1, WBP2, IGHMBP2, GET4, CSNK2A2, DAB2, MAP3K5, PCBP3, P4HA1, MIER1, FBXO27, EDC3, INTS6, CDK5RAP3, RPRD1A, GNG5, INO80C, CCAR2, API5, MSL3L2, PIGA, MVB12B, R3HCC1, RRP1, VEZT, RB1, SACM1L, CHRAC1, NRDE2, KLHL18, LARP7, DIS3L2, RBMX2, NUP107, PRPS2, PRPF38A, ING5, LIMS1, TFAP4, TADA3, B9D2, RPS15A, KEAP1, XAB2, PSMF1, TRP53BP1, PELP…	268	5097	19662	1.28106	0.945106	0.0867069	8.1537
GOTERM_CC_ALL	GO:0012505~endomembrane system	67	22.4832	0.00763511	SLC9A8, MAD1L1, CHMP6, ADCY5, TTC9C, FGFRL1, VPS37A, ALG6, ILDR2, DAB2, MAP3K5, ST3GAL3, SPX, P4HA1, TRIM9, TMEM59, CD46, RHOA, CREB3L2, CDK5RAP3, MSN, PIGA, MVB12B, ZDHHC2, DDRGK1, INPPL1, CNPY3, VEZT, WLS, SRPK1, SACM1L, CYP4X1, DGAT2, XPR1, ATP2C1, LARP7, MLEC, FKBP15, CPD, NUP107, PRPF38A, SNX19, ABCA7, GCNT4, HACD3, KEAP1, APLP1, TMEM50B, PSMF1, METTL22, ECE1, TRIM68, NUMB, B4GALNT4, TRIP10,…	268	3661	19662	1.34267	0.976613	0.107568	10.4217
GOTERM_CC_ALL	GO:0048471~perinuclear region of cytoplasm	19	6.37584	0.00840058	LIMS1, RAB8B, OSBPL3, PLVAP, MAF1, APLP1, IGHMBP2, PSMF1, DAB2, ECE1, ANK2, HDAC1, TRIM68, DGAT2, MTPN, MSN, CPD, USP33, ABCC5	268	709	19662	1.96608	0.983976	0.114479	11.4088
GOTERM_CC_ALL	GO:0005730~nucleolus	21	7.04698	0.0153761	MRPL40, NBN, BCLAF1, RRP1, SNX15, CENPP, CETN3, CCDC137, MAF1, COIL, PLSCR1, DAB2, TRIM68, PELP1, RPL7L1, PEX14, CIRBP, PAFAH1B2, FAM129B, CCDC106, INO80C	268	869	19662	1.77293	0.999496	0.195019	19.9491
GOTERM_CC_ALL	GO:0030529~intracellular ribonucleoprotein complex	22	7.38255	0.016707	MRPL40, RRP1, RPS15A, XAB2, IGHMBP2, NRDE2, PPIH, PCBP3, KXD1, CD2BP2, LARP7, EDC3, RPL7L1, RBMX2, DIS3L2, CIRBP, AGO3, UNK, CCAR2, PUF60, API5, PRPF38A	268	934	19662	1.7281	0.99974	0.204928	21.489
GOTERM_CC_ALL	GO:0015630~microtubule cytoskeleton	25	8.38926	0.0168848	MAD1L1, TADA3, CEP135, B9D2, VPS37A, CETN3, KEAP1, RB1, MAF1, EML4, CSPP1, OFD1, WDR47, POC1A, TUBD1, CCSER2, LRP8, CDK5RAP3, WDR11, NUP107, TBL1X, DNAL1, TRIP10, USP33, MTUS2	268	1111	19662	1.65089	0.999762	0.201898	21.6925
GOTERM_CC_ALL	GO:1990904~ribonucleoprotein complex	22	7.38255	0.0168948	MRPL40, RRP1, RPS15A, XAB2, IGHMBP2, NRDE2, PPIH, PCBP3, KXD1, CD2BP2, LARP7, EDC3, RPL7L1, RBMX2, DIS3L2, CIRBP, AGO3, UNK, CCAR2, PUF60, API5, PRPF38A	268	935	19662	1.72625	0.999763	0.197253	21.704
GOTERM_CC_ALL	GO:0000123~histone acetyltransferase complex	5	1.67785	0.0319321	ING5, YEATS4, TADA3, KAT6B, MSL3L2	268	88	19662	4.1685	1	0.334851	37.2499
GOTERM_CC_ALL	GO:0032839~dendrite cytoplasm	3	1.00671	0.0354974	GRIK3, MAP2K4, WLS	268	22	19662	10.0044	1	0.357731	40.488
GOTERM_CC_ALL	GO:0036452~ESCRT complex	3	1.00671	0.0354974	CHMP6, VPS37A, MVB12B	268	22	19662	10.0044	1	0.357731	40.488
GOTERM_CC_ALL	GO:0019898~extrinsic component of membrane	9	3.02013	0.039016	GNA13, FRMD3, NUMB, RHOA, S100A10, MSN, GNG5, PIK3R2, DTNA	268	281	19662	2.34979	1	0.378506	43.5307
GOTERM_CC_ALL	GO:0005813~centrosome	13	4.36242	0.0391486	OFD1, CSPP1, POC1A, CEP135, B9D2, TUBD1, VPS37A, CETN3, CDK5RAP3, NUP107, MAF1, USP33, MTUS2	268	496	19662	1.92289	1	0.372439	43.6425
GOTERM_CC_ALL	GO:0005681~spliceosomal complex	7	2.34899	0.0400031	NRDE2, PPIH, RBMX2, XAB2, API5, CCAR2, PRPF38A	268	184	19662	2.79109	1	0.372002	44.3579
GOTERM_CC_ALL	GO:0044463~cell projection part	23	7.71812	0.0410371	GNA13, ABCA7, OSBPL3, GRIK3, B9D2, GRIN1, MAP2K4, NLGN1, CETN3, WLS, SEPT11, OFD1, IGHMBP2, POC1A, CHRM2, TENM2, ATG7, TMOD2, RHOA, FKBP15, 2610301B20RIK, MSN, DNAL1	268	1089	19662	1.5495	1	0.372898	45.2123
GOTERM_CC_ALL	GO:0005774~vacuolar membrane	13	4.36242	0.0426341	SNX19, ZDHHC2, ABCA7, CHMP6, VPS37A, RUFY1, WLS, ECE1, TMEM59, KXD1, WDR11, CCZ1, MVB12B	268	502	19662	1.89991	1	0.377757	46.508
GOTERM_CC_ALL	GO:0043234~protein complex	70	23.4899	0.0427008	GNA13, MAD1L1, NBN, STK38, CHMP6, NR6A1, VPS37A, ZEB1, GET4, CSNK2A2, IGHMBP2, DAB2, MAP3K5, P4HA1, MIER1, FBXO27, INTS6, CDK5RAP3, GNG5, RPRD1A, CCAR2, INO80C, MSL3L2, PIGA, MVB12B, R3HCC1, VEZT, RB1, SACM1L, CHRAC1, KLHL18, RBMX2, DIS3L2, NUP107, PRPS2, ING5, LIMS1, TFAP4, TADA3, B9D2, KEAP1, XAB2, PSMF1, TRP53BP1, PELP1, MTPN, HMGXB4, PEX14, BUB3, FBXO8, DTNA, PIK3R2, YEATS4, IPP, WDR6, GRIN1,…	268	4190	19662	1.22568	1	0.371773	46.5615
GOTERM_CC_ALL	GO:0042995~cell projection	39	13.0872	0.0457572	GNA13, ABCA7, TNFRSF12A, GRIK3, ADCY5, B9D2, CETN3, PAWR, ASAP3, MAF1, IGHMBP2, OFD1, MKLN1, TRIM9, ATG7, MTPN, RHOA, WDR11, MSN, TRIP10, DTNA, OSBPL3, INPPL1, GRIN1, MAP2K4, NLGN1, WLS, SEPT11, POC1A, HDAC1, CHRM2, TENM2, HTR6, TMOD2, TMOD3, FKBP15, LRP8, 2610301B20RIK, DNAL1	268	2120	19662	1.34965	1	0.386332	48.9599
GOTERM_CC_ALL	GO:0005694~chromosome	21	7.04698	0.0459076	MAD1L1, NBN, NUCKS1, CENPQ, CENPP, CCDC137, PAWR, WBP2, FAM178A, DOT1L, TRP53BP1, HDAC1, PELP1, WHSC1L1, AGO3, PARP3, NUP107, KAT6B, INO80C, CCAR2, BUB3	268	978	19662	1.57534	1	0.381055	49.0753
GOTERM_CC_ALL	GO:1902493~acetyltransferase complex	5	1.67785	0.0460177	ING5, YEATS4, TADA3, KAT6B, MSL3L2	268	99	19662	3.70534	1	0.375686	49.1596
GOTERM_CC_ALL	GO:0031248~protein acetyltransferase complex	5	1.67785	0.0460177	ING5, YEATS4, TADA3, KAT6B, MSL3L2	268	99	19662	3.70534	1	0.375686	49.1596
GOTERM_CC_ALL	GO:0044430~cytoskeletal part	30	10.0671	0.0470792	MAD1L1, TADA3, B9D2, VPS37A, CETN3, KEAP1, PAWR, MAF1, OFD1, ATG7, MTPN, CDK5RAP3, TRIP10, USP33, MTUS2, CEP135, RB1, SEPT11, EML4, CSPP1, WDR47, POC1A, TUBD1, TMOD2, FKBP15, TMOD3, LRP8, NUP107, DNAL1, TBL1X	268	1544	19662	1.4255	1	0.376614	49.9659
GOTERM_CC_ALL	GO:0030424~axon	14	4.69799	0.0482189	IGHMBP2, CHRM2, GRIK3, ATG7, MTPN, GRIN1, MAP2K4, RHOA, FKBP15, LRP8, PAWR, MAF1, SEPT11, DTNA	268	570	19662	1.80196	1	0.378004	50.8183
GOTERM_CC_ALL	GO:0030175~filopodium	5	1.67785	0.048896	OSBPL3, INPPL1, TENM2, NLGN1, MSN	268	101	19662	3.63196	1	0.376494	51.3184
GOTERM_CC_ALL	GO:0044437~vacuolar part	13	4.36242	0.0544813	SNX19, ZDHHC2, ABCA7, CHMP6, VPS37A, RUFY1, WLS, ECE1, TMEM59, KXD1, WDR11, CCZ1, MVB12B	268	524	19662	1.82014	1	0.404251	55.2663
GOTERM_CC_ALL	GO:0010008~endosome membrane	9	3.02013	0.0617885	ZDHHC2, SNX19, ABCA7, TMEM59, CHMP6, VPS37A, RUFY1, WLS, MVB12B	268	310	19662	2.12997	1	0.439397	59.9822
GOTERM_CC_ALL	GO:0005815~microtubule organizing center	15	5.03356	0.0618361	MAD1L1, CEP135, B9D2, CETN3, VPS37A, KEAP1, MAF1, CSPP1, OFD1, POC1A, TUBD1, CDK5RAP3, NUP107, USP33, MTUS2	268	651	19662	1.69045	1	0.433724	60.0114
GOTERM_CC_ALL	GO:0019897~extrinsic component of plasma membrane	6	2.01342	0.0619148	GNA13, NUMB, RHOA, S100A10, GNG5, DTNA	268	156	19662	2.82176	1	0.428363	60.0596
GOTERM_CC_ALL	GO:0005814~centriole	5	1.67785	0.0647376	OFD1, POC1A, CEP135, TUBD1, CETN3	268	111	19662	3.30476	1	0.437491	61.7511
GOTERM_CC_ALL	GO:0098805~whole membrane	25	8.38926	0.0698132	SNX19, ZDHHC2, ABCA7, RAB8B, CHMP6, ADCY5, VPS37A, RUFY1, S100A10, PLVAP, WLS, PLSCR1, DAB2, ECE1, TMEM59, KXD1, CD46, PEX14, LRP8, WDR11, MLXIP, MSN, CCZ1, CSTAD, MVB12B	268	1285	19662	1.42735	1	0.457409	64.6261
GOTERM_CC_ALL	GO:0001726~ruffle	6	2.01342	0.0703794	ABCA7, MKLN1, TNFRSF12A, RHOA, TMOD3, ASAP3	268	162	19662	2.71725	1	0.454523	64.934
GOTERM_CC_ALL	GO:0035861~site of double-strand break	3	1.00671	0.0736733	NBN, PARP3, FAM178A	268	33	19662	6.66961	1	0.464729	66.6765
GOTERM_CC_ALL	GO:0044440~endosomal part	9	3.02013	0.0744311	ZDHHC2, SNX19, ABCA7, TMEM59, CHMP6, VPS37A, RUFY1, WLS, MVB12B	268	323	19662	2.04424	1	0.462759	67.0658
GOTERM_CC_ALL	GO:0009898~cytoplasmic side of plasma membrane	6	2.01342	0.0793596	GNA13, RHOA, MSN, RASA4, GNG5, DTNA	268	168	19662	2.6202	1	0.47977	69.4964
GOTERM_CC_ALL	GO:0070603~SWI/SNF superfamily-type complex	4	1.34228	0.0795874	CHRAC1, HDAC1, HMGXB4, INO80C	268	74	19662	3.96571	1	0.475357	69.6047
GOTERM_CC_ALL	GO:0044427~chromosomal part	18	6.04027	0.084159	MAD1L1, NBN, NUCKS1, CENPQ, CENPP, PAWR, WBP2, FAM178A, DOT1L, TRP53BP1, HDAC1, PELP1, PARP3, NUP107, KAT6B, INO80C, CCAR2, BUB3	268	871	19662	1.51617	1	0.489865	71.702
GOTERM_CC_ALL	GO:0005769~early endosome	8	2.68456	0.0900478	SNX19, ABCA7, ECE1, NUMB, RUFY1, FKBP15, WLS, MVB12B	268	282	19662	2.0813	1	0.509021	74.2055
GOTERM_CC_ALL	GO:0070776~MOZ/MORF histone acetyltransferase complex	2	0.671141	0.0912838	ING5, KAT6B	268	7	19662	20.9616	1	0.508684	74.7041
GOTERM_CC_ALL	GO:0070775~H3 histone acetyltransferase complex	2	0.671141	0.0912838	ING5, KAT6B	268	7	19662	20.9616	1	0.508684	74.7041
GOTERM_CC_ALL	GO:0017053~transcriptional repressor complex	4	1.34228	0.0925366	HDAC1, TFAP4, MIER1, TBL1X	268	79	19662	3.71472	1	0.508429	75.2003
GOTERM_CC_ALL	GO:0015629~actin cytoskeleton	11	3.69128	0.0947231	MAD1L1, CENPQ, MTPN, INTS6, TMOD2, FKBP15, TMOD3, KEAP1, PAWR, FAM129B, SEPT11	268	457	19662	1.76591	1	0.511829	76.0446
GOTERM_CC_ALL	GO:0005794~Golgi apparatus	25	8.38926	0.095401	SLC9A8, GCNT4, ABCA7, FGFRL1, APLP1, ST3GAL3, METTL22, ECE1, TRIM68, TMEM59, CD46, B4GALNT4, TRIP10, USP33, ZDHHC2, INPPL1, NLGN1, WLS, SACM1L, PLSCR1, XPR1, ATP2C1, LARP7, TENM2, CPD	268	1331	19662	1.37802	1	0.509346	76.301
