# Supplementary material for: Systems genetics analysis of the LXS recombinant inbred mouse strains:Genetic and molecular insights into acute ethanol tolerance
Source: PLoS One. 2020 Oct 23;15(10):e0240253. doi: 10.1371/journal.pone.0240253 (PMC7584226; doi:10.1371/journal.pone.0240253)
Supplement: S8 Table — GO analysis for DE genes. (XLSX) [file pone.0240253.s010.xlsx]

## Sheet: S8_Et-responsive
Category	Term	Count	%	PValue	Genes	List Total	Pop Hits	Pop Total	Fold Enrichment	Bonferroni	Benjamini	FDR
GOTERM_BP_ALL	GO:0071840~cellular component organization or biogenesis	454	38.3122	1.46801e-14	MEF2A, PPP2R5B, SURF6, ANKLE2, EPC2, BRPF3, INCENP, BTBD3, ILK, PIK3C3, PTBP2, DHX30, MAP2K7, LUC7L3, CCAR2, OPA3, MAGI2, OPA1, CGRRF1, ADAMTS20, OLFML2B, RXRA, LIG3, SPIRE1, PCM1, CTNNA1, SPAG9, MAPK1, NME5, JUN, MIR124A-2, WFDC1, MAPK9, FLII, CHORDC1, DCBLD2, RTP4, GGCT, HSD17B12, CHCHD3, ACP2, ASL, VPS72, ALCAM, EFR3A, IQSEC3, NUDC, PLTP, NPHP1, YEATS4, NPLOC4, PCNT, GAS7, KIF3C, ATM, NUBPL, E…	1017	6037	18082	1.33709	1.00841e-10	1.00841e-10	2.88214e-11
GOTERM_BP_ALL	GO:0016043~cellular component organization	443	37.384	2.53032e-14	MEF2A, PPP2R5B, SURF6, ANKLE2, EPC2, BRPF3, INCENP, BTBD3, ILK, PIK3C3, PTBP2, DHX30, MAP2K7, LUC7L3, CCAR2, OPA3, OPA1, CGRRF1, MAGI2, ADAMTS20, OLFML2B, RXRA, LIG3, SPIRE1, PCM1, CTNNA1, SPAG9, MAPK1, NME5, JUN, MIR124A-2, WFDC1, MAPK9, FLII, CHORDC1, DCBLD2, RTP4, GGCT, HSD17B12, CHCHD3, ACP2, ASL, VPS72, ALCAM, EFR3A, IQSEC3, NUDC, PLTP, NPHP1, YEATS4, NPLOC4, PCNT, GAS7, KIF3C, ATM, NUBPL, E…	1017	5872	18082	1.34135	1.74179e-10	8.70897e-11	4.97935e-11
GOTERM_BP_ALL	GO:0006996~organelle organization	287	24.2194	9.55549e-11	RAB3GAP2, SYT1, MEF2A, TARS2, CHMP3, SURF6, S100A9, ANKLE2, ZNRF1, ATCAY, EPC2, SIN3A, S1PR1, BRPF3, MTG1, RSPH1, INCENP, PIK3C3, ILK, DHX30, MAP2K7, CCAR2, OPA3, OPA1, LIG3, SPIRE1, DCTN6, PCM1, CTNNA1, MAPK1, NME5, LETM1, RND1, LCA5, UBR5, JUN, CC2D2A, MIR124A-2, MAPK9, FLII, CHORDC1, ADD1, GGCT, MRE11A, CHCHD3, ACP2, VPS72, DNAAF2, PBRM1, ZMPSTE24, SUPV3L1, IQSEC3, NUDC, NPHP1, YEATS4, NPLOC4,…	1017	3620	18082	1.40961	6.57513e-07	2.19171e-07	1.87958e-07
GOTERM_BP_ALL	GO:0044237~cellular metabolic process	649	54.7679	1.08332e-10	LDHB, MEF2A, PPP2R5B, PTGS2, RUSC1, RPLP2, RPL22L1, ANKLE2, CITED2, CUL2, MAP3K6, CUL5, USP53, EPC2, USP54, BRPF3, DHX38, MAP3K9, BTBD2, ILK, BTBD3, PIK3C3, LSM5, PTBP2, DHX30, MAP2K7, CCAR2, LUC7L3, MAGI2, RXRA, MYH3, LIG3, ZHX3, SERPING1, PTPRU, MED10, MED19, SPAG9, NME5, MAPK1, AQR, SCYL1, DHX29, JUN, BACE1, MIR124A-2, RPS12, WFDC1, FLII, MAPK9, CHORDC1, ADSS, GGCT, HSD17B12, CHCHD3, NFKBIA, Z…	1017	9794	18082	1.17818	7.45432e-07	1.86358e-07	2.13091e-07
GOTERM_BP_ALL	GO:0051641~cellular localization	195	16.4557	2.64593e-09	RAB3GAP2, SYT1, MEF2A, CHMP3, PTGS2, SRP68, PTPN23, CCDC141, ATCAY, SIN3A, PIK3C3, TRAK1, RAPGEF6, RAB26, MAGI2, SPIRE1, PTPRU, CTNNA1, PCM1, ERGIC3, MAPK1, SPAG9, LCA5, JUN, UBR5, CC2D2A, RTP4, SRSF10, AKAP12, NFKBIA, MYT1, RIMS1, EFR3A, NUDC, NPHP1, DHX9, NPLOC4, PCNT, PTPN14, S100A10, KIF3C, ATM, TULP4, EI24, TULP3, CDC42BPA, HGS, MAP4, GRK3, IER3IP1, FGF9, TOLLIP, VIPAS39, YBX1, ACTR2, HSPH1,…	1017	2310	18082	1.50089	1.82064e-05	3.64132e-06	5.20458e-06
GOTERM_BP_ALL	GO:0051179~localization	402	33.9241	3.61523e-09	MEF2A, PTGS2, CITED2, CCDC141, CUL5, GRIN2D, ILK, PIK3C3, MAGI2, SPIRE1, PTPRU, PCM1, CTNNA1, ERGIC3, MAPK1, SPAG9, PITPNM2, PITPNM3, SCYL1, JUN, MAPK9, ORAI2, IL1R1, RTP4, NFKBIA, EFR3A, PLTP, NUDC, NPHP1, DHX9, SPNS2, NPLOC4, PCNT, KLF15, KIF3C, ATM, TMEM115, EI24, KCNJ9, SRSF7, CDC42BPA, MAP4, HGS, SPNS1, VIPAS39, FGF9, ATP10A, TCOF1, BNIP3, YBX1, MAP1LC3B, CDC7, NDUFB10, ZDHHC3, ARHGEF7, PIK3…	1017	5623	18082	1.27111	2.48761e-05	4.14606e-06	7.11123e-06
GOTERM_BP_ALL	GO:0008380~RNA splicing	49	4.13502	4.25136e-09	NCBP2, PRPF4B, SRSF10, ZCRB1, YBX1, SF3B3, POLR2A, HNRNPM, HNRNPK, DDX46, DHX38, DDX23, RNF219, PRPF8, TARDBP, USP39, CDC40, LSM5, SRRM1, PTBP2, ACIN1, SREK1IP1, DDX41, GEMIN7, LUC7L3, CCAR2, KHDRBS1, RBFOX2, KHDRBS3, SREK1, SF1, MBNL2, U2AF1L4, IWS1, SMN1, SF3A3, METTL14, AQR, CLASRP, SRSF7, SRSF6, SFPQ, SNRNP200, THRAP3, RBMX2, RBM39, SNRNP27, CWC22, RBM17	1017	342	18082	2.54739	2.92532e-05	4.17908e-06	8.36251e-06
GOTERM_BP_ALL	GO:0044238~primary metabolic process	643	54.2616	4.74083e-09	LDHB, MEF2A, PPP2R5B, PTGS2, RUSC1, RPLP2, RPL22L1, ANKLE2, CITED2, CUL2, MAP3K6, CUL5, USP53, EPC2, USP54, BRPF3, DHX38, MAP3K9, BTBD2, ILK, BTBD3, PIK3C3, LSM5, PTBP2, DHX30, MAP2K7, CCAR2, LUC7L3, OPA3, MAGI2, ADAMTS20, RXRA, MYH3, LIG3, ZHX3, SERPING1, PTPRU, MED10, MED19, SPAG9, NME5, MAPK1, AQR, SCYL1, DHX29, JUN, BACE1, MIR124A-2, RPS12, WFDC1, FLII, MAPK9, CHORDC1, ADSS, HSD17B12, CHCHD3,…	1017	9853	18082	1.16029	3.26211e-05	4.0777e-06	9.32531e-06
GOTERM_BP_ALL	GO:0006397~mRNA processing	56	4.72574	4.82267e-09	NCBP2, PRPF4B, CPEB1, NOCT, YBX1, RNGTT, DHX38, TARDBP, RNF219, PCBP1, LSM5, SRRM1, ACIN1, PTBP2, SREK1IP1, LUC7L3, CCAR2, WDR33, KHDRBS1, RBFOX2, KHDRBS3, SF1, MBNL2, RBBP6, SMN1, AQR, SNRNP200, RBMX2, RBM39, FIP1L1, SRSF10, ZCRB1, SF3B3, HNRNPM, HNRNPK, DDX46, PRPF8, CDC40, USP39, DDX41, GEMIN7, RBM26, SREK1, U2AF1L4, IWS1, SF3A3, METTL14, SRSF7, CLASRP, SRSF6, SFPQ, THRAP3, GPATCH1, CWC22, SNR…	1017	422	18082	2.3594	3.31842e-05	3.68719e-06	9.48628e-06
GOTERM_BP_ALL	GO:0016071~mRNA metabolic process	65	5.48523	4.96951e-09	NCBP2, PRPF4B, CPEB1, YBX1, NOCT, RNGTT, DHX38, DKC1, PCBP1, TARDBP, RNF219, LSM5, SRRM1, ACIN1, PTBP2, SREK1IP1, LUC7L3, CCAR2, WDR33, KHDRBS1, RBFOX2, KHDRBS3, SF1, MBNL2, DIS3L, RBBP6, SMN1, SLTM, AQR, SNRNP200, RBMX2, RBM39, FIP1L1, SRSF10, ZCRB1, SF3B3, CTIF, HNRNPM, HNRNPK, DDX46, PRPF8, CDC40, USP39, AGO2, SUPV3L1, DDX41, GEMIN7, RBM26, SMG9, SREK1, U2AF1L4, IWS1, ATM, SAFB2, SF3A3, METTL1…	1017	528	18082	2.18879	3.41946e-05	3.41951e-06	9.77512e-06
GOTERM_BP_ALL	GO:0000375~RNA splicing, via transesterification reactions	37	3.12236	1.10376e-08	NCBP2, SRSF10, ZCRB1, SF3B3, HNRNPM, DDX46, HNRNPK, DHX38, DDX23, RNF219, PRPF8, USP39, CDC40, LSM5, SRRM1, PTBP2, ACIN1, DDX41, GEMIN7, LUC7L3, RBFOX2, SREK1, SF1, MBNL2, U2AF1L4, SMN1, SF3A3, AQR, METTL14, SRSF7, SRSF6, SFPQ, SNRNP200, THRAP3, RBMX2, CWC22, RBM17	1017	224	18082	2.93683	7.59466e-05	6.90448e-06	2.17111e-05
GOTERM_BP_ALL	GO:0006396~RNA processing	83	7.00422	1.16047e-08	NCBP2, PRPF4B, CPEB1, TRMT10C, YBX1, NOCT, RNGTT, WDR36, DKC1, DHX38, DDX23, PCBP1, TARDBP, RNF219, LSM5, SRRM1, PTBP2, ACIN1, DHX30, SREK1IP1, MDN1, LUC7L3, CCAR2, WDR33, KHDRBS1, RBFOX2, KHDRBS3, NOL8, RPUSD1, SF1, MBNL2, DIS3L, RBBP6, RNMTL1, SMN1, NRDE2, AQR, DHX29, LARP7, SNRNP200, RBMX2, RBM39, C1D, FIP1L1, SRSF10, UTP6, ZCRB1, SF3B3, POLR2A, HNRNPM, SRRT, HNRNPK, DDX46, PRPF8, CDC40, USP39…	1017	765	18082	1.92904	7.98485e-05	6.65429e-06	2.28266e-05
GOTERM_BP_ALL	GO:0009987~cellular process	955	80.5907	1.30861e-08	LDHB, MEF2A, PPP2R5B, RPLP2, RPL22L1, CLPTM1L, CUL2, MAP3K6, CUL5, USP53, EPC2, USP54, DHX38, GRIN2D, BTBD2, MAP3K9, INCENP, PIK3C3, BTBD3, ILK, PTBP2, DHX30, CCAR2, MYH3, OLFML2B, LIG3, SERPING1, MED10, MED19, MAPK1, AQR, SCYL1, DHX29, JUN, BACE1, MIR124A-2, MAPK9, PPP2R5E, CHORDC1, DCBLD2, ADSS, HSD17B12, CHCHD3, NFKBIA, ZCRB1, ASL, VPS72, ALCAM, EFR3A, DHX9, YEATS4, SPNS2, CYP46A1, GAS7, KIF3C…	1017	16073	18082	1.05641	9.00416e-05	6.92656e-06	2.57406e-05
GOTERM_BP_ALL	GO:0008152~metabolic process	695	58.6498	2.0023e-08	LDHB, MEF2A, PPP2R5B, PTGS2, RUSC1, RPLP2, RPL22L1, ANKLE2, CITED2, CUL2, MAP3K6, CUL5, USP53, EPC2, USP54, BRPF3, DHX38, MAP3K9, BTBD2, ILK, BTBD3, PIK3C3, LSM5, PTBP2, DHX30, MAP2K7, CCAR2, LUC7L3, WNT10A, OPA3, MAGI2, ADAMTS20, RXRA, MYH3, LIG3, ZHX3, SERPING1, PTPRU, MED10, MED19, SPAG9, NME5, MAPK1, AQR, SCYL1, DHX29, JUN, BACE1, MIR124A-2, RPS12, WFDC1, FLII, MAPK9, CHORDC1, ADSS, GGCT, HSD…	1017	10880	18082	1.13575	0.000137769	9.84126e-06	3.93856e-05
GOTERM_BP_ALL	GO:0051234~establishment of localization	327	27.5949	2.77984e-08	SYT1, RAB3GAP2, CHMP3, PTGS2, S100A8, SRP68, S100A9, PTPN23, AQP4, MEGF10, ATCAY, GRIN2D, PIK3C3, TRAK1, ABCB10, RAB26, MAGI2, SPIRE1, PCM1, ERGIC3, SPAG9, CD38, MAPK1, LHFPL5, PITPNM2, PITPNM3, SCYL1, LCA5, UBR5, JUN, MAPK9, RAB15, ADD1, ORAI2, RTP4, CLCN2, SRSF10, AKAP12, NFKBIA, MYT1, RIMS1, SFXN5, SERINC3, EFR3A, NUDC, PLTP, FCHO1, SPNS2, NPLOC4, OSBPL3, PCNT, PTPN14, S100A10, RNF207, KLF15, …	1017	4467	18082	1.30154	0.000191263	1.2752e-05	5.468e-05
GOTERM_BP_ALL	GO:0000377~RNA splicing, via transesterification reactions with bulged adenosine as nucleophile	36	3.03797	3.26697e-08	NCBP2, SRSF10, ZCRB1, SF3B3, HNRNPM, DDX46, HNRNPK, DHX38, RNF219, PRPF8, USP39, CDC40, LSM5, SRRM1, PTBP2, ACIN1, DDX41, GEMIN7, LUC7L3, RBFOX2, SREK1, SF1, MBNL2, U2AF1L4, SMN1, SF3A3, AQR, METTL14, SRSF7, SRSF6, SFPQ, SNRNP200, THRAP3, RBMX2, CWC22, RBM17	1017	223	18082	2.87027	0.000224775	1.40499e-05	6.42618e-05
GOTERM_BP_ALL	GO:0000398~mRNA splicing, via spliceosome	36	3.03797	3.26697e-08	NCBP2, SRSF10, ZCRB1, SF3B3, HNRNPM, DDX46, HNRNPK, DHX38, RNF219, PRPF8, USP39, CDC40, LSM5, SRRM1, PTBP2, ACIN1, DDX41, GEMIN7, LUC7L3, RBFOX2, SREK1, SF1, MBNL2, U2AF1L4, SMN1, SF3A3, AQR, METTL14, SRSF7, SRSF6, SFPQ, SNRNP200, THRAP3, RBMX2, CWC22, RBM17	1017	223	18082	2.87027	0.000224775	1.40499e-05	6.42618e-05
GOTERM_BP_ALL	GO:0030030~cell projection organization	127	10.7173	4.59547e-08	SYT1, MEF2A, ADCY1, PPP2R5B, TSPAN2, TGFB3, PTPN23, ATCAY, S1PR1, CD44, UNC5A, RSPH1, BTBD3, ILK, RAPGEF6, RALA, UNC5D, RAPGEF1, RBFOX2, OPA1, MAGI2, STMN2, PLXNB3, TANC1, SPIRE1, CTNNA1, PCM1, NME5, LHFPL5, SLITRK3, RASGRF1, LCA5, JUN, CC2D2A, MIR124A-2, MAPK9, FGFR2, FGFR1, B9D2, SNX2, KATNB1, SNX1, DCDC2A, RIMS1, ALCAM, HNRNPK, DNAAF2, RAP1GAP2, NPHP1, DIXDC1, CPNE5, PODXL, PCNT, DRC1, KIF3C, …	1017	1392	18082	1.62215	0.000316165	1.86007e-05	9.03937e-05
GOTERM_BP_ALL	GO:0007399~nervous system development	186	15.6962	4.87748e-08	SYT1, MEF2A, ADCY1, PPP2R5B, S100A8, TSPAN2, S100A9, CSPG5, ANKLE2, CITED2, CCDC141, ATCAY, CUL5, S1PR1, CD44, UNC5A, ILK, SMARCD1, BTBD3, RALA, UNC5D, PTBP2, ITPK1, RAPGEF1, RBFOX2, WNT10A, OPA1, MAGI2, STMN2, RXRA, PLXNB3, SPIRE1, ARID1A, CTNNA1, PPP1CC, PCM1, SPAG9, MIB1, MAPK1, NME5, LHFPL5, RND1, SLITRK3, HIF1A, RASGRF1, JUN, CC2D2A, MIR124A-2, TFAP2B, MAPK9, SMARCA1, GIGYF2, SMARCA4, FGFR2,…	1017	2261	18082	1.46264	0.000335563	1.86454e-05	9.59409e-05
GOTERM_BP_ALL	GO:0071704~organic substance metabolic process	668	56.3713	7.37775e-08	LDHB, MEF2A, PPP2R5B, PTGS2, RUSC1, RPLP2, RPL22L1, ANKLE2, CITED2, CUL2, MAP3K6, CUL5, USP53, EPC2, USP54, BRPF3, DHX38, MAP3K9, BTBD2, ILK, BTBD3, PIK3C3, LSM5, PTBP2, DHX30, MAP2K7, CCAR2, LUC7L3, WNT10A, MAGI2, ADAMTS20, RXRA, MYH3, LIG3, ZHX3, SERPING1, PTPRU, MED10, MED19, SPAG9, NME5, MAPK1, AQR, SCYL1, DHX29, JUN, BACE1, MIR124A-2, RPS12, WFDC1, FLII, MAPK9, CHORDC1, ADSS, GGCT, HSD17B12,…	1017	10445	18082	1.13709	0.000507534	2.67187e-05	0.000145122
GOTERM_BP_ALL	GO:0044267~cellular protein metabolic process	332	28.0169	1.11227e-07	RAB3GAP2, MEF2A, TARS2, PPP2R5B, S100A8, FAM20A, B3GALT5, RUSC1, S100A9, PTPN23, RPLP2, IARS2, RPL22L1, ANKLE2, ZNRF1, CUL2, MAP3K6, CUL5, USP53, EPC2, SIN3A, USP54, CD44, BRPF3, MTG1, BTBD2, MAP3K9, PIK3C3, BTBD3, ILK, RAPGEF1, MAP2K7, CCAR2, MAGI2, RXRA, SERPING1, PTPRU, MED10, SPAG9, MAPK1, DHX29, SCYL1, UBR5, JUN, MIR124A-2, RPS12, MAPK9, WFDC1, CHORDC1, GIGYF2, MRE11A, NFKBIA, HSPA1B, ASL, C…	1017	4608	18082	1.28101	0.000765063	3.82671e-05	0.000218786
GOTERM_BP_ALL	GO:0044260~cellular macromolecule metabolic process	533	44.9789	1.16378e-07	MEF2A, PPP2R5B, RUSC1, RPLP2, RPL22L1, ANKLE2, CITED2, CUL2, MAP3K6, CUL5, USP53, EPC2, USP54, BRPF3, DHX38, MAP3K9, BTBD2, ILK, BTBD3, PIK3C3, LSM5, PTBP2, DHX30, MAP2K7, CCAR2, LUC7L3, MAGI2, RXRA, LIG3, ZHX3, SERPING1, PTPRU, MED10, MED19, SPAG9, MAPK1, AQR, SCYL1, DHX29, JUN, MIR124A-2, RPS12, WFDC1, FLII, MAPK9, CHORDC1, CHCHD3, ZCRB1, NFKBIA, HSPA1B, ASL, CTIF, VPS72, PPP1R3F, MGAT4B, DHX9,…	1017	8038	18082	1.17898	0.000800477	3.81325e-05	0.000228917
GOTERM_BP_ALL	GO:0022008~neurogenesis	142	11.9831	1.43498e-07	SYT1, MEF2A, ADCY1, PPP2R5B, TSPAN2, S100A8, S100A9, ATCAY, S1PR1, CD44, UNC5A, ILK, BTBD3, UNC5D, RAPGEF1, RBFOX2, WNT10A, OPA1, MAGI2, STMN2, PLXNB3, SPIRE1, PPP1CC, CTNNA1, PCM1, SPAG9, MAPK1, MIB1, LHFPL5, RND1, SLITRK3, HIF1A, RASGRF1, JUN, MIR124A-2, MAPK9, SMARCA1, GIGYF2, SMARCA4, FGFR2, FGFR1, IL1R1, KCNA1, ASTN1, KATNB1, DCDC2A, SOX6, SOX9, TIMP2, RIMS1, ITGAM, ALCAM, HNRNPK, RAP1GAP2, …	1017	1638	18082	1.54135	0.000986926	4.48814e-05	0.000282264
GOTERM_BP_ALL	GO:0048519~negative regulation of biological process	340	28.692	1.67857e-07	MEF2A, CHMP3, PPP2R5B, PTGS2, FGFRL1, PTPN23, AQP4, ANKLE2, CITED2, ATCAY, SIN3A, S1PR1, CD44, HTRA1, ILK, PTBP2, RAPGEF1, CCAR2, OPA1, MAGI2, CGRRF1, ADAMTS20, RXRA, LIG3, ZHX3, SERPING1, PTPRU, PCM1, CTNNA1, CD38, MAPK1, NME5, RND1, UBR5, JUN, MIR124A-2, WFDC1, CHORDC1, GIGYF2, ADD1, DCBLD2, SRSF10, TFCP2L1, MRE11A, CHCHD3, NFKBIA, HSPA1B, MYT1, PBRM1, SUPV3L1, RAP1GAP2, PCNT, MAP2K4, KLF11, PT…	1017	4757	18082	1.27078	0.00115436	5.02172e-05	0.000330177
GOTERM_BP_ALL	GO:0048523~negative regulation of cellular process	317	26.7511	3.96342e-07	MEF2A, CHMP3, PPP2R5B, PTGS2, FGFRL1, PTPN23, AQP4, ANKLE2, CITED2, ATCAY, SIN3A, S1PR1, CD44, HTRA1, ILK, PTBP2, RAPGEF1, CCAR2, OPA1, MAGI2, CGRRF1, ADAMTS20, RXRA, LIG3, ZHX3, SERPING1, PTPRU, PCM1, CTNNA1, CD38, MAPK1, NME5, RND1, UBR5, JUN, MIR124A-2, WFDC1, CHORDC1, GIGYF2, ADD1, DCBLD2, SRSF10, TFCP2L1, MRE11A, CHCHD3, NFKBIA, HSPA1B, PBRM1, SUPV3L1, RAP1GAP2, PCNT, MAP2K4, KLF11, PTPN14, …	1017	4417	18082	1.27602	0.00272352	0.000113628	0.000779609
GOTERM_BP_ALL	GO:0071702~organic substance transport	195	16.4557	4.7892e-07	SYT1, CHMP3, S100A8, PTGS2, S100A9, SRP68, PTPN23, AQP4, PIK3C3, RAB26, SPIRE1, PCM1, MAPK1, CD38, LCA5, JUN, UBR5, RAB15, MAPK9, RTP4, SRSF10, AKAP12, NFKBIA, MYT1, RIMS1, SFXN5, SERINC3, PLTP, NPLOC4, SPNS2, OSBPL3, PCNT, PTPN14, KLF15, NOTCH2, EI24, RABEP2, SRSF7, HGS, SPNS1, GRK3, CRYM, FGF9, VIPAS39, ATP10A, CPEB1, VPS37D, TRIAP1, SEH1L, AGAP1, DNAJC19, ZDHHC3, ARHGEF7, SLC3A2, STX1B, ANKRD2…	1017	2476	18082	1.40026	0.00329003	0.000131809	0.000942041
GOTERM_BP_ALL	GO:0048522~positive regulation of cellular process	340	28.692	4.9443e-07	SYT1, RAB3GAP2, MEF2A, ADCY1, CHMP3, PPP2R5B, PTGS2, S100A8, FAM20A, S100A9, PTPN23, LPAR4, ANKLE2, TPD52, CITED2, MAP3K6, SIN3A, S1PR1, CD44, HTRA1, MAP3K9, RNF219, ILK, RAPGEF1, MAP2K7, CCAR2, OPA1, MAGI2, ADAMTS20, RXRA, ZHX3, SPIRE1, CTNNA1, MED10, MED19, SPAG9, CD38, MAPK1, RFC3, UBR5, JUN, MIR124A-2, MAPK9, RAB15, ADD1, IL1R1, MRE11A, AKAP12, NFKBIA, MYT1, RIMS1, SERINC3, PBRM1, SUPV3L1, NP…	1017	4808	18082	1.2573	0.00339639	0.000130844	0.000972549
GOTERM_BP_ALL	GO:0000902~cell morphogenesis	115	9.70464	5.42681e-07	SYT1, MEF2A, ADCY1, PTPN23, TGFB3, UNC5A, RSPH1, BTBD3, ILK, UNC5D, RBFOX2, ACTN4, PLXNB3, PCM1, NME5, LHFPL5, HIF1A, SLITRK3, CC2D2A, MIR124A-2, SDCBP, MAPK9, ADD1, SMARCA4, ALDOA, FGFR2, TFCP2L1, B9D2, PEAK1, SNX2, UNC93B1, SNX1, CDC42SE1, DCDC2A, SOX6, SOX9, RIMS1, ALCAM, HNRNPK, DNAAF2, HEG1, DIXDC1, CPNE5, PCNT, DRC1, S100A10, GAS7, SEMA6D, S100B, ULK2, KCTD17, MAP4, ANTXR1, OMG, RHOJ, DMTN,…	1017	1283	18082	1.59366	0.00372723	0.000138294	0.00106746
GOTERM_BP_ALL	GO:0012501~programmed cell death	155	13.0802	5.523e-07	MEF2A, PTGS2, S100A8, IL18, S100A9, TGFB3, TLR3, ANKLE2, MEGF10, CITED2, ATCAY, CLPTM1L, USP53, RAD21, SIN3A, CD44, UNC5A, MAP3K9, TARDBP, ILK, UNC5D, ACIN1, DNAJC3, MAP2K7, CCAR2, OPA1, ACTN4, ADAMTS20, RXRA, ERP29, CTNNA1, BCAP31, SLTM, NME5, MAPK1, CD38, TRIM35, HIF1A, RELT, JUN, SERBP1, MIR124A-2, TFAP2B, MAPK9, CLIP3, SMARCA4, ARL6IP1, XDH, FGFR2, FGFR1, GGCT, MRE11A, ACP2, HSPA1B, CCNG1, SO…	1017	1870	18082	1.47372	0.00379317	0.000135719	0.00108638
GOTERM_BP_ALL	GO:0007264~small GTPase mediated signal transduction	57	4.81013	6.39641e-07	RHOJ, WASF1, LPAR4, RHOU, RFXANK, RGL1, RAPGEF6, RALA, RAB26, ARL5C, AGAP1, RAPGEF1, RSU1, ARHGEF7, ARHGEF19, SCAI, PSD3, ARHGEF9, ARL6, ARHGEF10, ARL3, PRKD1, ARHGAP31, PLCE1, RND1, RASGRF1, JUN, SDCBP, RAB15, KSR1, RASD1, RAPGEFL1, RASD2, ARL4A, RAB3A, ADCYAP1R1, CDC42SE1, TIMP2, RASGRP3, IQSEC3, KNDC1, FGD6, RAB2B, PHACTR4, RABIF, DOCK9, ARPP19, TRIO, ADGRG1, RALGDS, NCKAP1, NRAS, NOTCH2, CDKN…	1017	500	18082	2.02689	0.0043917	0.00015176	0.00125818
GOTERM_BP_ALL	GO:0033036~macromolecule localization	209	17.6371	6.77393e-07	RAB3GAP2, CHMP3, PTGS2, SRP68, PTPN23, SIN3A, PIK3C3, RAPGEF6, RAB26, MAGI2, SPIRE1, PTPRU, PCM1, CTNNA1, MAPK1, CD38, LCA5, UBR5, JUN, CC2D2A, RAB15, MAPK9, RTP4, SRSF10, AKAP12, NFKBIA, MYT1, RIMS1, EFR3A, PLTP, NPHP1, DHX9, NPLOC4, SPNS2, OSBPL3, PCNT, PTPN14, S100A10, ATM, NCKAP1, NOTCH2, TULP4, EI24, TULP3, RABEP2, SRSF7, HGS, SPNS1, GRK3, VIPAS39, FGF9, TOLLIP, ATP10A, CPEB1, VPS37D, YBX1, …	1017	2705	18082	1.37374	0.00465029	0.000155359	0.00133243
GOTERM_BP_ALL	GO:0035556~intracellular signal transduction	188	15.865	7.08114e-07	MEF2A, ADCY1, S100A8, PTGS2, IL18, S100A9, TGFB3, LPAR4, TLR3, FGF12, RGL1, GSTM7, MAP3K6, CD44, MIER1, PIK3C3, ILK, RAPGEF6, RALA, RAB26, RAPGEF1, MAP2K7, CCAR2, OPA1, MAGI2, ACTN4, ERP29, PSD3, BCAP31, SUZ12, SPAG9, MAPK1, NME5, RALGAPA1, PLCE1, RND1, HIF1A, RELT, RASGRF1, JUN, MAPK9, SDCBP, RAB15, XDH, FGFR2, FGFR1, ADCYAP1R1, AKAP12, CDC42SE1, NFKBIA, DCDC2A, TIMP2, SOX9, TIMP3, SERINC3, HNRN…	1017	2380	18082	1.40445	0.00486068	0.000157166	0.00139286
GOTERM_BP_ALL	GO:0048518~positive regulation of biological process	369	31.1392	7.54844e-07	SYT1, RAB3GAP2, MEF2A, ADCY1, CHMP3, PPP2R5B, PTGS2, S100A8, FAM20A, S100A9, PTPN23, LPAR4, ANKLE2, TPD52, CITED2, MAP3K6, SIN3A, S1PR1, CD44, HTRA1, MAP3K9, RNF219, ILK, RAPGEF1, MAP2K7, CCAR2, WNT10A, OPA1, MAGI2, ADAMTS20, RXRA, ZHX3, SERPING1, SPIRE1, CTNNA1, PCM1, MED10, MED19, SPAG9, CD38, MAPK1, RFC3, UBR5, JUN, MIR124A-2, MAPK9, RAB15, ADD1, IL1R1, TFCP2L1, MRE11A, HSD17B12, AKAP12, NFKBI…	1017	5311	18082	1.23531	0.00518062	0.000162302	0.00148478
GOTERM_BP_ALL	GO:0008219~cell death	163	13.7553	8.06882e-07	MEF2A, S100A8, PTGS2, IL18, S100A9, TGFB3, TLR3, ANKLE2, MEGF10, CITED2, ATCAY, CLPTM1L, USP53, RAD21, SIN3A, CD44, UNC5A, MAP3K9, TARDBP, ILK, UNC5D, ACIN1, DNAJC3, MAP2K7, CCAR2, OPA1, ACTN4, ADAMTS20, RXRA, ERP29, CTNNA1, BCAP31, SLTM, CD38, NME5, MAPK1, TRIM35, HIF1A, RELT, JUN, SERBP1, MIR124A-2, TFAP2B, MAPK9, CLIP3, SMARCA4, ARL6IP1, XDH, FGFR2, FGFR1, GGCT, MRE11A, ADCYAP1R1, KATNB1, ACP2…	1017	2003	18082	1.44688	0.00553677	0.000168233	0.00158714
GOTERM_BP_ALL	GO:0006915~apoptotic process	148	12.4895	8.38895e-07	MEF2A, PTGS2, S100A8, IL18, S100A9, TGFB3, TLR3, ANKLE2, MEGF10, CITED2, ATCAY, CLPTM1L, USP53, RAD21, SIN3A, CD44, UNC5A, MAP3K9, TARDBP, ILK, UNC5D, ACIN1, DNAJC3, MAP2K7, CCAR2, OPA1, ADAMTS20, RXRA, ERP29, CTNNA1, BCAP31, SLTM, NME5, MAPK1, CD38, TRIM35, HIF1A, RELT, JUN, MIR124A-2, TFAP2B, MAPK9, CLIP3, SMARCA4, ARL6IP1, XDH, FGFR2, FGFR1, GGCT, MRE11A, HSPA1B, CCNG1, SOX9, TIMP3, SERINC3, H…	1017	1779	18082	1.47915	0.00575581	0.000169763	0.00165011
GOTERM_BP_ALL	GO:0019538~protein metabolic process	361	30.4641	9.34854e-07	RAB3GAP2, MEF2A, TARS2, PPP2R5B, S100A8, FAM20A, B3GALT5, RUSC1, S100A9, PTPN23, RPLP2, IARS2, RPL22L1, ANKLE2, ZNRF1, CUL2, MAP3K6, CUL5, USP53, EPC2, SIN3A, USP54, CD44, BRPF3, MTG1, HTRA1, BTBD2, MAP3K9, PIK3C3, BTBD3, ILK, RAPGEF1, MAP2K7, CCAR2, MAGI2, ADAMTS20, RXRA, SERPING1, PTPRU, MED10, SPAG9, MAPK1, DHX29, SCYL1, UBR5, JUN, DLD, BACE1, MIR124A-2, RPS12, MAPK9, WFDC1, CHORDC1, GIGYF2, M…	1017	5186	18082	1.23766	0.00641209	0.000183776	0.00183886
GOTERM_BP_ALL	GO:1902589~single-organism organelle organization	143	12.0675	1.19503e-06	XPO1, SYT1, MEF2A, CHMP3, S100A9, TGFB3, CSPG5, SLC16A1, RAD21, S1PR1, RSPH1, STARD9, RALA, ACIN1, OPA3, OPA1, ACTN4, STMN2, SPIRE1, CORO7, D430041D05RIK, CTNNA1, PCM1, NME5, LETM1, RND1, HIF1A, VAMP8, LCA5, CC2D2A, PI4K2A, FLII, SDCBP, CLIP3, CHORDC1, ADD1, ARL6IP1, ACTR3B, MRE11A, B9D2, CHCHD3, KATNB1, ANAPC10, DNAAF2, CENPC1, SUPV3L1, SLC35F6, IQSEC3, NPHP1, AXIN1, GABARAPL2, LURAP1, PHACTR4, …	1017	1714	18082	1.48337	0.00818929	0.000228391	0.00235062
GOTERM_BP_ALL	GO:0006810~transport	308	25.9916	1.32003e-06	SYT1, CHMP3, PTGS2, S100A8, SRP68, S100A9, PTPN23, AQP4, MEGF10, ATCAY, GRIN2D, PIK3C3, TRAK1, ABCB10, RAB26, MAGI2, SPIRE1, PCM1, ERGIC3, SPAG9, CD38, MAPK1, LHFPL5, PITPNM2, PITPNM3, SCYL1, LCA5, UBR5, JUN, MAPK9, RAB15, ADD1, ORAI2, RTP4, CLCN2, SRSF10, AKAP12, NFKBIA, MYT1, RIMS1, SFXN5, SERINC3, PLTP, FCHO1, SPNS2, NPLOC4, OSBPL3, PCNT, PTPN14, S100A10, RNF207, KLF15, KIF3C, TMEM115, NOTCH2,…	1017	4325	18082	1.26616	0.00904203	0.000245461	0.0025965
GOTERM_BP_ALL	GO:0032989~cellular component morphogenesis	120	10.1266	1.44781e-06	SYT1, MEF2A, ADCY1, TGFB3, PTPN23, UNC5A, RSPH1, BTBD3, ILK, UNC5D, RBFOX2, OPA3, ACTN4, PLXNB3, PCM1, NME5, LHFPL5, HIF1A, SLITRK3, CC2D2A, MIR124A-2, SDCBP, MAPK9, ADD1, SMARCA4, ALDOA, FGFR2, TFCP2L1, B9D2, PEAK1, SNX2, UNC93B1, CDC42SE1, SNX1, DCDC2A, SOX6, SOX9, RIMS1, ALCAM, HNRNPK, DNAAF2, HEG1, SUPV3L1, DIXDC1, CPNE5, PCNT, DRC1, S100A10, GAS7, NUBPL, SEMA6D, S100B, ULK2, KCTD17, MAP4, AN…	1017	1382	18082	1.54383	0.00991296	0.000262135	0.00284784
GOTERM_BP_ALL	GO:0006807~nitrogen compound metabolic process	439	37.0464	1.47585e-06	LDHB, MEF2A, PPP2R5B, PTGS2, RPLP2, RPL22L1, CITED2, EPC2, DHX38, MAP3K9, ILK, LSM5, PTBP2, DHX30, MAP2K7, LUC7L3, CCAR2, MYH3, RXRA, LIG3, ZHX3, MED10, MED19, MAPK1, NME5, AQR, DHX29, JUN, BACE1, MIR124A-2, RPS12, MAPK9, FLII, ADSS, GGCT, CHCHD3, ZCRB1, NFKBIA, ASL, VPS72, CTIF, ODC1, YEATS4, DHX9, GPD1, SPNS2, MAP2K4, KLF11, KLF15, ATM, UPF3A, SRSF7, SRSF6, H3F3B, VIPAS39, FGF9, TCOF1, NOCT, YB…	1017	6537	18082	1.19402	0.010104	0.00026036	0.00290299
GOTERM_BP_ALL	GO:0034613~cellular protein localization	128	10.8017	1.50304e-06	XPO1, RAB3GAP2, PTGS2, XPO5, IL18, SRP68, TGFB3, TLR3, LZTFL1, TBC1D16, RAD21, SIN3A, TBC1D14, PIK3C3, RAPGEF6, RAB26, MAGI2, ERP29, PTPRU, CTNNA1, PCM1, PKIA, BCAP31, MAPK1, NABP2, VAMP8, UBR5, JUN, CC2D2A, CLIP3, ARL6IP1, RTP4, KCNA1, SNX2, UNC93B1, AKAP12, SNX1, NFKBIA, SOX9, RIMS1, HNRNPM, OAZ1, HNRNPK, DDX3X, EFR3A, SEC61A1, NPHP1, AXIN1, DHX9, TESC, NPLOC4, PCNT, PTPN14, S100A10, SSB, TULP4…	1017	1500	18082	1.5172	0.0102891	0.000258527	0.00295646
GOTERM_BP_ALL	GO:0034641~cellular nitrogen compound metabolic process	418	35.2743	2.20441e-06	LDHB, MEF2A, PPP2R5B, PTGS2, RPLP2, RPL22L1, CITED2, EPC2, DHX38, MAP3K9, ILK, LSM5, PTBP2, DHX30, MAP2K7, LUC7L3, CCAR2, MYH3, RXRA, LIG3, ZHX3, MED10, MED19, MAPK1, NME5, AQR, DHX29, JUN, BACE1, MIR124A-2, RPS12, MAPK9, FLII, ADSS, GGCT, CHCHD3, ZCRB1, NFKBIA, ASL, VPS72, CTIF, YEATS4, DHX9, GPD1, ODC1, MAP2K4, KLF11, KLF15, ATM, UPF3A, SRSF7, SRSF6, H3F3B, VIPAS39, FGF9, TCOF1, NOCT, YBX1, WDR…	1017	6198	18082	1.19909	0.0150541	0.000369896	0.00433602
GOTERM_BP_ALL	GO:0070727~cellular macromolecule localization	128	10.8017	2.28785e-06	XPO1, RAB3GAP2, PTGS2, XPO5, IL18, SRP68, TGFB3, TLR3, LZTFL1, TBC1D16, RAD21, SIN3A, TBC1D14, PIK3C3, RAPGEF6, RAB26, MAGI2, ERP29, PTPRU, CTNNA1, PCM1, PKIA, BCAP31, MAPK1, NABP2, VAMP8, UBR5, JUN, CC2D2A, CLIP3, ARL6IP1, RTP4, KCNA1, SNX2, UNC93B1, AKAP12, SNX1, NFKBIA, SOX9, RIMS1, HNRNPM, OAZ1, HNRNPK, DDX3X, EFR3A, SEC61A1, NPHP1, AXIN1, DHX9, TESC, NPLOC4, PCNT, PTPN14, S100A10, SSB, TULP4…	1017	1512	18082	1.50516	0.0156195	0.000374756	0.00450015
GOTERM_BP_ALL	GO:0051128~regulation of cellular component organization	186	15.6962	2.72856e-06	XPO1, RAB3GAP2, SYT1, CHMP3, PPP2R5B, S100A9, TGFB3, PTPN23, LZTFL1, TBC1D16, RAD21, SIN3A, S1PR1, CD44, MTG1, HTRA1, MIER1, TBC1D14, ILK, RALA, RAPGEF1, MAP2K7, CCAR2, SCAMP5, OPA1, MAGI2, CGRRF1, ACTN4, STMN2, PLXNB3, LIG3, SPIRE1, CD38, MIB1, MAPK1, NABP2, SLITRK3, HIF1A, VAMP8, UBR5, JUN, MIR124A-2, MAPK9, WFDC1, SDCBP, CLIP3, CHORDC1, SMARCA4, ADD1, ALDOA, DCBLD2, FGFR2, FGFR1, ACTR3B, MRE11…	1017	2399	18082	1.3785	0.0186001	0.000436539	0.005367
GOTERM_BP_ALL	GO:0030182~neuron differentiation	118	9.95781	3.81568e-06	SYT1, MEF2A, ADCY1, PPP2R5B, TSPAN2, ATCAY, S1PR1, CD44, UNC5A, BTBD3, ILK, UNC5D, RAPGEF1, RBFOX2, WNT10A, OPA1, MAGI2, STMN2, PLXNB3, SPIRE1, PPP1CC, CTNNA1, MIB1, SPAG9, LHFPL5, HIF1A, SLITRK3, RND1, RASGRF1, JUN, MIR124A-2, MAPK9, SMARCA1, GIGYF2, FGFR2, FGFR1, KATNB1, DCDC2A, SOX9, TIMP2, RIMS1, ALCAM, HNRNPK, RAP1GAP2, NPHP1, AXIN1, DIXDC1, CPNE5, KIF3C, GAS7, TULP3, EIF4E, NPY, SEMA6D, ULK…	1017	1379	18082	1.5214	0.025914	0.000596543	0.00750524
GOTERM_BP_ALL	GO:0043412~macromolecule modification	268	22.616	3.82197e-06	RAB3GAP2, MEF2A, PPP2R5B, S100A8, FAM20A, B3GALT5, RUSC1, S100A9, PTPN23, ANKLE2, ZNRF1, CUL2, MAP3K6, CUL5, USP53, EPC2, SIN3A, USP54, CD44, BRPF3, BTBD2, MAP3K9, PIK3C3, BTBD3, ILK, RAPGEF1, MAP2K7, CCAR2, MAGI2, RPUSD1, PTPRU, MED10, SPAG9, MAPK1, SCYL1, UBR5, JUN, MAPK9, CHORDC1, MRE11A, ASL, VPS72, PBRM1, MGAT4B, YEATS4, KANSL1, MAP2K4, PTPN14, TRIO, KLF15, ATM, TMEM115, TULP4, METTL14, SAP1…	1017	3719	18082	1.28125	0.0259562	0.000584252	0.00751762
GOTERM_BP_ALL	GO:0044085~cellular component biogenesis	201	16.962	4.69756e-06	RAB3GAP2, SYT1, MEF2A, CHMP3, ALOXE3, PPP2R5B, SURF6, FGFRL1, AQP4, S1PR1, RSPH1, MTG1, PIK3C3, ILK, RAPGEF6, PTBP2, DHX30, RAPGEF1, LUC7L3, MAGI2, OPA1, RXRA, SPIRE1, PCM1, CTNNA1, NME5, SPAG9, JUN, CC2D2A, MAPK9, ADD1, ALDOA, SRSF10, ASL, RIMS1, DNAAF2, CDC40, FCHO1, NPHP1, PCNT, S100A10, CRYZ, GAS7, ATM, NCKAP1, NUBPL, SRSF6, MAP4, H3F3B, KAT6B, UTP20, KAT6A, TMOD1, FAM96A, COX10, WASF1, NAP1L…	1017	2654	18082	1.34654	0.0318072	0.000702449	0.00923979
GOTERM_BP_ALL	GO:0043170~macromolecule metabolic process	569	48.0169	5.24816e-06	MEF2A, PPP2R5B, RUSC1, RPLP2, RPL22L1, ANKLE2, CITED2, CUL2, MAP3K6, CUL5, USP53, EPC2, USP54, BRPF3, DHX38, MAP3K9, BTBD2, ILK, BTBD3, PIK3C3, LSM5, PTBP2, DHX30, MAP2K7, CCAR2, LUC7L3, WNT10A, MAGI2, ADAMTS20, RXRA, LIG3, ZHX3, SERPING1, PTPRU, MED10, MED19, SPAG9, MAPK1, AQR, SCYL1, DHX29, JUN, BACE1, MIR124A-2, RPS12, WFDC1, FLII, MAPK9, CHORDC1, CHCHD3, ZCRB1, NFKBIA, HSPA1B, ASL, CTIF, VPS7…	1017	8886	18082	1.1385	0.0354684	0.00076806	0.0103227
GOTERM_BP_ALL	GO:0042981~regulation of apoptotic process	124	10.4641	6.11717e-06	PTGS2, S100A8, IL18, S100A9, TGFB3, TLR3, ANKLE2, CITED2, SIN3A, CD44, MAP3K9, ILK, ACIN1, DNAJC3, MAP2K7, CCAR2, OPA1, ACTN4, ADAMTS20, RXRA, ERP29, CTNNA1, BCAP31, NME5, CD38, TRIM35, HIF1A, RELT, JUN, SERBP1, TFAP2B, MAPK9, CLIP3, SMARCA4, ARL6IP1, XDH, FGFR2, FGFR1, MRE11A, HSPA1B, CCNG1, SOX9, TIMP3, SERINC3, HNRNPK, DDX3X, SUPV3L1, SLC35F6, ANGPTL4, TRAF3, PCNT, KLF11, MAP2K4, ATM, NOTCH2, …	1017	1482	18082	1.48764	0.0412188	0.00087654	0.0120319
GOTERM_BP_ALL	GO:0008104~protein localization	182	15.3586	6.23126e-06	XPO1, RAB3GAP2, CHMP3, PTGS2, XPO5, IL18, SRP68, TGFB3, PTPN23, TLR3, LZTFL1, TBC1D16, SLC16A1, RAD21, SIN3A, TARDBP, TBC1D14, PIK3C3, RAPGEF6, RAB26, SCAMP5, MCM3AP, MAGI2, ACTN4, TMEM167B, ERP29, SPIRE1, CORO7, PTPRU, CTNNA1, PCM1, PKIA, BCAP31, CD38, MAPK1, NABP2, HIF1A, VAMP8, LCA5, UBR5, JUN, CC2D2A, TFAP2B, RAB15, CLIP3, ARL6IP1, RTP4, KCNA1, AKAP12, UNC93B1, SNX2, NFKBIA, SNX1, MYT1, SOX9,…	1017	2367	18082	1.36709	0.0419712	0.000874667	0.0122563
GOTERM_BP_ALL	GO:0009653~anatomical structure morphogenesis	205	17.2996	8.69156e-06	SYT1, MEF2A, ADCY1, PTGS2, FAM20A, FGFRL1, PTPN23, CITED2, S1PR1, CD44, RSPH1, HTRA1, ILK, BTBD3, OPA3, WNT10A, OPA1, RXRA, TANC1, PCM1, CTNNA1, NME5, MAPK1, LHFPL5, JUN, CC2D2A, DLD, MIR124A-2, MAPK9, ADD1, ALDOA, TFCP2L1, RIMS1, ALCAM, DNAAF2, PBRM1, SUPV3L1, PCNT, PTPN14, S100A10, ROGDI, GAS7, ATM, NCKAP1, NUBPL, NOTCH2, TULP3, SEMA6D, SRSF6, ETS2, MAP4, PLAU, KAT6A, TMOD1, FGF9, WASF1, BNIP3,…	1017	2744	18082	1.3283	0.0580536	0.00119542	0.0170951
GOTERM_BP_ALL	GO:0048699~generation of neurons	126	10.6329	9.6157e-06	SYT1, MEF2A, ADCY1, PPP2R5B, TSPAN2, ATCAY, S1PR1, CD44, UNC5A, ILK, BTBD3, UNC5D, RAPGEF1, RBFOX2, WNT10A, OPA1, MAGI2, STMN2, PLXNB3, SPIRE1, PPP1CC, CTNNA1, PCM1, MIB1, SPAG9, LHFPL5, RND1, HIF1A, SLITRK3, RASGRF1, JUN, MIR124A-2, MAPK9, SMARCA1, GIGYF2, FGFR2, FGFR1, IL1R1, KCNA1, ASTN1, KATNB1, DCDC2A, SOX9, TIMP2, RIMS1, ALCAM, HNRNPK, RAP1GAP2, NPHP1, AXIN1, DIXDC1, CPNE5, PCNT, ADGRG1, KI…	1017	1526	18082	1.46805	0.0640245	0.00129653	0.0189126
GOTERM_BP_ALL	GO:0051649~establishment of localization in cell	139	11.73	9.72517e-06	NCBP2, XPO1, SYT1, CHMP3, PTGS2, TNNC1, XPO5, IL18, SRP68, TGFB3, PTPN23, TLR3, GSTM7, TBC1D16, STARD9, TBC1D14, PIK3C3, TRAK1, MAGI2, ACTN4, TMEM167B, ERP29, SPIRE1, CORO7, PPP1CC, PCM1, PKIA, BCAP31, ERGIC3, SPAG9, MAPK1, HIF1A, VAMP8, LCA5, UBR5, JUN, RNF139, ARL6IP1, FGFR2, RTP4, SRSF10, ADCYAP1R1, UNC93B1, AKAP12, SNX2, KATNB1, SNX1, NFKBIA, RIMS1, OAZ1, NUDC, SEC61A1, AXIN1, TESC, NPLOC4, P…	1017	1722	18082	1.43518	0.0647292	0.00128608	0.0191278
GOTERM_BP_ALL	GO:0043933~macromolecular complex subunit organization	172	14.5148	1.00167e-05	SYT1, CHMP3, PPP2R5B, SURF6, TSPAN4, FGFRL1, AQP4, CBX7, EPC2, SIN3A, BRPF3, MIER1, ILK, SMARCD1, PTBP2, DHX30, LUC7L3, BEND3, OPA1, MAGI2, STMN2, RXRA, SPIRE1, CORO7, ARID1A, CTNNA1, SUZ12, SPAG9, VAMP8, UBR5, JUN, MAPK9, CLIP3, SMARCA1, SMARCA4, ADD1, ALDOA, MEAF6, SRSF10, ACTR3B, SETD1B, KCNA1, SNX2, KATNB1, ASL, SOX9, RIMS1, VPS72, CXXC1, DDX3X, EIF3G, DNAAF2, CENPC1, CDC40, PBRM1, SUPV3L1, R…	1017	2229	18082	1.37197	0.0666034	0.00129963	0.0197011
GOTERM_BP_ALL	GO:0043067~regulation of programmed cell death	124	10.4641	1.04268e-05	PTGS2, S100A8, IL18, S100A9, TGFB3, TLR3, ANKLE2, CITED2, SIN3A, CD44, MAP3K9, ILK, ACIN1, DNAJC3, MAP2K7, CCAR2, OPA1, ACTN4, ADAMTS20, RXRA, ERP29, CTNNA1, BCAP31, NME5, CD38, TRIM35, HIF1A, RELT, JUN, SERBP1, TFAP2B, MAPK9, CLIP3, SMARCA4, ARL6IP1, XDH, FGFR2, FGFR1, MRE11A, HSPA1B, CCNG1, SOX9, TIMP3, SERINC3, HNRNPK, DDX3X, SUPV3L1, SLC35F6, ANGPTL4, TRAF3, PCNT, KLF11, MAP2K4, ATM, NOTCH2, …	1017	1498	18082	1.47175	0.0692337	0.00132777	0.0205077
GOTERM_BP_ALL	GO:0048869~cellular developmental process	310	26.1603	1.19925e-05	SYT1, MEF2A, ADCY1, PPP2R5B, ALOXE3, S100A8, PTGS2, S100A9, PTPN23, TPD52, MEGF10, CITED2, ATCAY, SIN3A, S1PR1, WDR78, CD44, HTRA1, RSPH1, BTBD3, ILK, RAPGEF1, WNT10A, OPA3, OPA1, MAGI2, ADAMTS20, RXRA, TANC1, ZHX3, SPIRE1, PTPRU, PCM1, CTNNA1, SPAG9, MAPK1, NME5, LHFPL5, RND1, JUN, DLD, CC2D2A, MIR124A-2, MAPK9, GIGYF2, ADD1, ALDOA, IL1R1, CLCN2, TFCP2L1, NFKBIA, MYT1, RIMS1, ALCAM, DNAAF2, PBRM…	1017	4465	18082	1.23443	0.0792079	0.00149926	0.0235868
GOTERM_BP_ALL	GO:0036211~protein modification process	249	21.0127	1.48533e-05	RAB3GAP2, MEF2A, PPP2R5B, S100A8, B3GALT5, FAM20A, RUSC1, S100A9, PTPN23, ANKLE2, ZNRF1, CUL2, MAP3K6, CUL5, USP53, EPC2, USP54, SIN3A, CD44, BRPF3, BTBD2, MAP3K9, PIK3C3, BTBD3, ILK, RAPGEF1, MAP2K7, CCAR2, MAGI2, PTPRU, MED10, SPAG9, MAPK1, SCYL1, UBR5, JUN, MAPK9, CHORDC1, MRE11A, ASL, MGAT4B, YEATS4, KANSL1, MAP2K4, PTPN14, TRIO, KLF15, ATM, TMEM115, TULP4, SAP130, CDC42BPA, HGS, KAT6B, GRK3,…	1017	3474	18082	1.27437	0.097157	0.00182345	0.0292128
GOTERM_BP_ALL	GO:0006464~cellular protein modification process	249	21.0127	1.48533e-05	RAB3GAP2, MEF2A, PPP2R5B, S100A8, B3GALT5, FAM20A, RUSC1, S100A9, PTPN23, ANKLE2, ZNRF1, CUL2, MAP3K6, CUL5, USP53, EPC2, USP54, SIN3A, CD44, BRPF3, BTBD2, MAP3K9, PIK3C3, BTBD3, ILK, RAPGEF1, MAP2K7, CCAR2, MAGI2, PTPRU, MED10, SPAG9, MAPK1, SCYL1, UBR5, JUN, MAPK9, CHORDC1, MRE11A, ASL, MGAT4B, YEATS4, KANSL1, MAP2K4, PTPN14, TRIO, KLF15, ATM, TMEM115, TULP4, SAP130, CDC42BPA, HGS, KAT6B, GRK3,…	1017	3474	18082	1.27437	0.097157	0.00182345	0.0292128
GOTERM_BP_ALL	GO:0022607~cellular component assembly	183	15.443	1.52404e-05	RAB3GAP2, SYT1, MEF2A, CHMP3, PPP2R5B, ALOXE3, SURF6, TSPAN4, FGFRL1, TGFB3, AQP4, S1PR1, RSPH1, STARD9, TBC1D14, PIK3C3, ILK, RAPGEF6, RALA, PTBP2, DHX30, LUC7L3, OPA1, MAGI2, ACTN4, STMN2, RXRA, PLXNB3, SPIRE1, CORO7, CTNNA1, PCM1, SPAG9, NME5, SLITRK3, VAMP8, JUN, CC2D2A, MAPK9, SDCBP, CLIP3, SMARCA4, ADD1, ALDOA, ARL6IP1, SRSF10, ACTR3B, KCNA1, B9D2, SNX2, DCDC2A, ASL, SOX9, RIMS1, DDX3X, EIF…	1017	2418	18082	1.34561	0.0995583	0.00183813	0.0299738
GOTERM_BP_ALL	GO:0043068~positive regulation of programmed cell death	59	4.9789	1.59618e-05	S100A8, PTGS2, IL18, S100A9, TGFB3, TLR3, BNIP3, CD44, MAP3K9, ACIN1, NEURL1A, MAP2K7, CCAR2, ARHGEF7, RXRA, SLC9A3R1, CTNNA1, PRKCD, CDK5, BCAP31, DAPK1, TRIM35, HIF1A, IGF2R, JUN, TFAP2B, MAPK9, SORT1, CLIP3, DEGS1, XDH, ING5, BCLAF1, NR3C1, ZBTB16, TIMP3, SERINC3, DDX3X, SH3GLB1, DDX19B, AGT, TGM2, MAP2K4, KLF11, PEA15A, STAT1, ATM, NOTCH2, CDKN1A, EI24, NUPR1, S100B, RPS6KA2, EEF1E1, SFPQ, IF…	1017	582	18082	1.80241	0.104017	0.0018919	0.0313925
GOTERM_BP_ALL	GO:0010941~regulation of cell death	131	11.0549	1.70657e-05	PTGS2, S100A8, IL18, S100A9, TGFB3, TLR3, ANKLE2, CITED2, SIN3A, CD44, MAP3K9, ILK, ACIN1, DNAJC3, MAP2K7, CCAR2, OPA1, ACTN4, ADAMTS20, RXRA, ERP29, CTNNA1, BCAP31, NME5, CD38, TRIM35, HIF1A, RELT, JUN, SERBP1, TFAP2B, MAPK9, CLIP3, SMARCA4, ARL6IP1, XDH, FGFR2, FGFR1, ADCYAP1R1, MRE11A, KATNB1, HSPA1B, CCNG1, SOX9, TIMP3, SERINC3, HNRNPK, DDX3X, SUPV3L1, SLC35F6, ANGPTL4, TRAF3, PCNT, KLF11, MA…	1017	1620	18082	1.43774	0.110797	0.00198836	0.0335631
GOTERM_BP_ALL	GO:0045935~positive regulation of nucleobase-containing compound metabolic process	132	11.1392	1.82598e-05	NCBP2, MEF2A, ADCY1, PPP2R5B, IL18, TGFB3, TLR3, CBX7, CITED2, S1PR1, SIN3A, RNF219, ILK, SMARCD1, MAP2K7, RXRA, GABPA, ARID1A, MED10, MED19, MAPK1, CD38, RFC3, HIF1A, NABP2, JUN, TFAP2B, MAPK9, ZFP516, SMARCA1, SMARCA4, FGFR2, FGFR1, CNBP, MRE11A, ADCYAP1R1, AKAP12, NFKBIA, SOX6, ELK3, MYT1, SOX9, TIMP2, CXXC1, MEIS2, HNRNPK, DDX3X, TEF, PBRM1, SUPV3L1, DDX41, AXIN1, CREBL2, GPD1, TESC, MAP2K4, …	1017	1637	18082	1.43368	0.118074	0.00209192	0.0359113
GOTERM_BP_ALL	GO:0031175~neuron projection development	83	7.00422	2.16349e-05	SYT1, MEF2A, ADCY1, PPP2R5B, TSPAN2, CPEB1, PRMT3, ATCAY, ACTR2, WDR36, CD44, UNC5A, SEMA3G, SEMA3F, BTBD3, ILK, UNC5D, SEMA3B, SHC1, NEURL1A, MKL1, RAPGEF1, RBFOX2, SGK1, OPA1, MAGI2, CLMN, UGT8A, STMN2, PLXNB3, MINK1, SPIRE1, DGUOK, CTNNA1, HERC1, CDK5, STX1B, SMN1, PRKD1, ANKRD27, NPTXR, SLITRK3, ZFYVE27, RASGRF1, JUN, MIR124A-2, MAPK9, SEZ6, FGFR2, FGFR1, RAB3A, FKBP4, KATNB1, DCDC2A, NR3C1, …	1017	921	18082	1.6023	0.13832	0.00243754	0.0425476
GOTERM_BP_ALL	GO:0048468~cell development	173	14.5992	2.23971e-05	SYT1, MEF2A, IMPAD1, ADCY1, PPP2R5B, S100A8, TSPAN2, S100A9, TGFB3, MEGF10, CITED2, ATCAY, CD44, UNC5A, RSPH1, ILK, BTBD3, UNC5D, RAPGEF1, RBFOX2, OPA1, MAGI2, ACTN4, STMN2, PLXNB3, SPIRE1, CTNNA1, PCM1, SPAG9, MIB1, MAPK1, NME5, LHFPL5, RND1, SLITRK3, HIF1A, RASGRF1, JUN, DLD, MIR124A-2, MAPK9, SDCBP, SMARCA4, FGFR2, FGFR1, IL1R1, TFCP2L1, PEAK1, KATNB1, DCDC2A, PAQR8, SOX6, TIMP2, SOX9, RIMS1, …	1017	2278	18082	1.35026	0.142827	0.00248265	0.0440462
GOTERM_BP_ALL	GO:0043065~positive regulation of apoptotic process	58	4.89451	2.41259e-05	S100A8, PTGS2, IL18, S100A9, TGFB3, TLR3, BNIP3, CD44, MAP3K9, ACIN1, NEURL1A, MAP2K7, CCAR2, ARHGEF7, RXRA, SLC9A3R1, CTNNA1, PRKCD, CDK5, BCAP31, DAPK1, TRIM35, HIF1A, IGF2R, JUN, TFAP2B, MAPK9, SORT1, CLIP3, DEGS1, XDH, ING5, BCLAF1, NR3C1, ZBTB16, TIMP3, SERINC3, DDX3X, SH3GLB1, DDX19B, AGT, TGM2, MAP2K4, KLF11, PEA15A, STAT1, ATM, NOTCH2, EI24, NUPR1, S100B, RPS6KA2, EEF1E1, SFPQ, IFT57, FAF…	1017	577	18082	1.78722	0.152964	0.00263165	0.0474454
GOTERM_BP_ALL	GO:0046907~intracellular transport	109	9.19831	2.65259e-05	NCBP2, XPO1, CHMP3, PTGS2, TNNC1, XPO5, IL18, SRP68, PTPN23, TGFB3, TLR3, TBC1D16, TBC1D14, STARD9, PIK3C3, TRAK1, ACTN4, TMEM167B, ERP29, SPIRE1, CORO7, PPP1CC, PCM1, PKIA, BCAP31, ERGIC3, MAPK1, SPAG9, HIF1A, VAMP8, UBR5, JUN, RNF139, ARL6IP1, RTP4, SRSF10, SNX2, UNC93B1, AKAP12, SNX1, NFKBIA, RIMS1, OAZ1, SEC61A1, AXIN1, TESC, NPLOC4, PCNT, PTPN14, KIF3C, EI24, CDKN1A, GRTP1, HGS, GRK3, DMTN, …	1017	1304	18082	1.48619	0.166838	0.00284792	0.052164
GOTERM_BP_ALL	GO:0010942~positive regulation of cell death	61	5.14768	2.70807e-05	S100A8, PTGS2, IL18, S100A9, TGFB3, TLR3, BNIP3, CD44, MAP3K9, ACIN1, NEURL1A, MAP2K7, CCAR2, ARHGEF7, RXRA, SLC9A3R1, CTNNA1, PRKCD, CDK5, BCAP31, DAPK1, TRIM35, HIF1A, IGF2R, JUN, TFAP2B, SORT1, MAPK9, CLIP3, DEGS1, XDH, ING5, BCLAF1, KATNB1, NR3C1, ZBTB16, TIMP3, SERINC3, DDX3X, SH3GLB1, DDX19B, AGT, TGM2, AIMP2, MAP2K4, KLF11, PEA15A, STAT1, ATM, NOTCH2, CDKN1A, EI24, NUPR1, S100B, RPS6KA2, E…	1017	620	18082	1.7493	0.170013	0.00286274	0.0532548
GOTERM_BP_ALL	GO:0016569~covalent chromatin modification	53	4.47257	3.00058e-05	CTCF, NAP1L2, CBX7, EPC2, SIN3A, BRPF3, SMARCD1, BRD8, KDM5D, BEND3, ANP32E, ARID1A, MBD1, PRKCD, SUZ12, PRKD1, UBE2N, UBR5, NCOA6, JMJD1C, SMARCA1, SMARCA4, ING5, MEAF6, SETD1B, HCFC1, HAT1, NR3C1, VPS72, CXXC1, MTHFR, TSPYL2, PBRM1, WAC, DYDC2, KDM3B, BRMS1L, YEATS4, BRD2, KANSL1, TET1, ATM, IWS1, SAP130, SFPQ, SMARCC1, WHSC1L1, KDM4A, KAT6B, HDAC9, TBL1X, APBB1, KAT6A	1017	515	18082	1.82976	0.186552	0.00312349	0.0590055
GOTERM_BP_ALL	GO:0007010~cytoskeleton organization	96	8.10127	3.32667e-05	RHOJ, XPO1, DMTN, MEF2A, CHMP3, WASF1, S100A9, TGFB3, SDC4, ZNRF1, RHOU, PAK7, ACTR2, HSPH1, FRMD5, SLC16A1, FRMD6, S1PR1, CEP250, RSPH1, STARD9, ILK, RALA, SHC1, NEURL1A, MKL1, SGK1, ACTN4, STMN2, UGT8A, ARHGEF19, NECTIN2, MINK1, SPIRE1, CORO7, MID1IP1, PCM1, SLC9A3R1, CTNNA1, CDK5, PRKCD, ARHGEF10, SMN1, EPB41L2, FMN2, CTSL, SASS6, PPM1E, RND1, CC2D2A, SDCBP, FLII, CLIP3, PLA2G3, CHORDC1, ADD1,…	1017	1120	18082	1.52398	0.204602	0.00341077	0.0654159
GOTERM_BP_ALL	GO:0051173~positive regulation of nitrogen compound metabolic process	137	11.5612	3.95926e-05	NCBP2, MEF2A, ADCY1, PPP2R5B, PTGS2, IL18, TGFB3, TLR3, CBX7, CITED2, S1PR1, SIN3A, RNF219, ILK, SMARCD1, DNAJC3, MAP2K7, RXRA, GABPA, ARID1A, MED10, MED19, MAPK1, CD38, RFC3, HIF1A, NABP2, JUN, TFAP2B, MAPK9, ZFP516, SMARCA1, SMARCA4, FGFR2, FGFR1, CNBP, MRE11A, ADCYAP1R1, AKAP12, NFKBIA, SOX6, ELK3, MYT1, SOX9, TIMP2, CXXC1, MEIS2, HNRNPK, DDX3X, TEF, PBRM1, SUPV3L1, DDX41, AXIN1, CREBL2, GPD1,…	1017	1742	18082	1.39829	0.238482	0.00399848	0.0778506
GOTERM_BP_ALL	GO:0051246~regulation of protein metabolic process	184	15.5274	4.79713e-05	NCBP2, XPO1, RAB3GAP2, PPP2R5B, S100A8, XPO5, FAM20A, IL18, S100A9, TGFB3, EIF5B, TLR3, ANKLE2, MAP3K6, SIN3A, CD44, MTG1, BTBD2, TARDBP, ILK, BTBD3, PUM3, DNAJC3, RAPGEF1, MAP2K7, CCAR2, MAGI2, RXRA, ERP29, SERPING1, PKIA, BCAP31, SUZ12, SPAG9, MAPK1, PLCE1, RELT, UBR5, JUN, MIR124A-2, RNF139, SDCBP, WFDC1, MAPK9, CLIP3, CHORDC1, GIGYF2, ARL6IP1, XDH, FGFR2, FGFR1, MRE11A, CDC42SE1, NFKBIA, SNX1…	1017	2483	18082	1.31755	0.281147	0.00477261	0.0943182
GOTERM_BP_ALL	GO:0033043~regulation of organelle organization	97	8.18565	5.16641e-05	RAB3GAP2, SYT1, XPO1, CHMP3, TGFB3, TBC1D16, RAD21, S1PR1, SIN3A, MTG1, MIER1, TBC1D14, ILK, MAP2K7, OPA1, STMN2, LIG3, SPIRE1, MAPK1, NABP2, HIF1A, UBR5, MIR124A-2, SDCBP, MAPK9, CLIP3, CHORDC1, ADD1, FGFR2, ACTR3B, MRE11A, KATNB1, ANAPC10, DCDC2A, SLC35F6, DIXDC1, S100A10, ATAD2, TET1, ATM, NCKAP1, SLAIN2, GRTP1, KCTD17, MAP4, H3F3B, TMOD1, DMTN, NBN, WASF1, BNIP3, CTCF, NAP1L2, SDC4, RHOU, HSP…	1017	1148	18082	1.5023	0.299184	0.00506584	0.101575
GOTERM_BP_ALL	GO:0033365~protein localization to organelle	72	6.07595	6.27961e-05	XPO1, RAB3GAP2, PTGS2, FGF9, TOLLIP, IL18, SRP68, TGFB3, TLR3, NUP188, CTCF, LZTFL1, RHOU, YBX1, HSPH1, SIN3A, RAD21, PEX1, CEP250, DKC1, PCM1, SLC9A3R1, ARL6, PMM2, PRKCD, PKIA, PMM1, BCAP31, TIMM22, PRKD1, MAPK1, RAB11FIP3, NABP2, UBR5, JUN, CC2D2A, CD81, TOMM22, NFKBIA, ZBTB16, SOX9, HNRNPM, EZR, DDX3X, SH3GLB1, MORC3, AGT, DCLK3, HSPA4, TNPO1, TERF2, SEC61A1, AXIN1, PINX1, DHX9, TCP1, IPO13, …	1017	792	18082	1.61634	0.350864	0.00606762	0.123449
GOTERM_BP_ALL	GO:0006725~cellular aromatic compound metabolic process	369	31.1392	7.01032e-05	LDHB, MEF2A, ADCY1, TARS2, PPP2R5B, BBX, IARS2, CITED2, PRIM1, EPC2, SIN3A, S1PR1, DHX38, HTRA1, MAP3K9, SULT1A1, RNF219, NT5C2, ILK, LSM5, PTBP2, DHX30, SREK1IP1, MAP2K7, CCAR2, LUC7L3, NUDT18, MYH3, RXRA, RPUSD1, LIG3, ZHX3, MED10, MED19, CD38, MAPK1, NME5, ZFP81, RFC3, AQR, DHX29, UBR5, JUN, DLD, ZIM1, MAPK9, FLII, ALDOA, ADSS, FIP1L1, SRSF10, TFCP2L1, MRE11A, AKAP12, CHCHD3, ZCRB1, NFKBIA, MY…	1017	5560	18082	1.17999	0.382698	0.00667757	0.137804
GOTERM_BP_ALL	GO:0006139~nucleobase-containing compound metabolic process	359	30.2954	7.05138e-05	LDHB, MEF2A, ADCY1, TARS2, PPP2R5B, BBX, IARS2, CITED2, PRIM1, EPC2, SIN3A, S1PR1, DHX38, HTRA1, MAP3K9, RNF219, NT5C2, ILK, LSM5, PTBP2, DHX30, SREK1IP1, MAP2K7, CCAR2, LUC7L3, NUDT18, MYH3, RXRA, RPUSD1, LIG3, ZHX3, MED10, MED19, CD38, MAPK1, NME5, ZFP81, RFC3, AQR, DHX29, UBR5, JUN, DLD, ZIM1, MAPK9, FLII, ALDOA, ADSS, FIP1L1, SRSF10, TFCP2L1, MRE11A, AKAP12, CHCHD3, ZCRB1, NFKBIA, MYT1, CTIF,…	1017	5389	18082	1.18444	0.38444	0.00662484	0.138611
GOTERM_BP_ALL	GO:0010467~gene expression	349	29.4515	7.58902e-05	MEF2A, TARS2, PPP2R5B, S100A9, BBX, RPLP2, IARS2, RPL22L1, CITED2, PRIM1, EPC2, SIN3A, S1PR1, CD44, DHX38, MTG1, HTRA1, MAP3K9, RNF219, PIK3C3, ILK, LSM5, PTBP2, DHX30, SREK1IP1, CCAR2, LUC7L3, WNT10A, RXRA, RPUSD1, ZHX3, SERPING1, MED10, MED19, CD38, MAPK1, ZFP81, AQR, DHX29, UBR5, JUN, MIR124A-2, ZIM1, RPS12, MAPK9, FLII, GIGYF2, FIP1L1, SRSF10, TFCP2L1, CHCHD3, ZCRB1, NFKBIA, MYT1, RIMS1, CTIF…	1017	5224	18082	1.18781	0.406798	0.00703219	0.149172
GOTERM_BP_ALL	GO:1902578~single-organism localization	235	19.8312	7.61331e-05	RAB3GAP2, SYT1, S100A8, PTGS2, S100A9, SRP68, AQP4, MEGF10, GRIN2D, PIK3C3, RAPGEF6, ABCB10, RAB26, MAGI2, SPIRE1, PCM1, CD38, MAPK1, LHFPL5, LCA5, UBR5, JUN, RAB15, MAPK9, ORAI2, RTP4, CLCN2, NFKBIA, MYT1, RIMS1, SFXN5, SERINC3, EFR3A, PLTP, SPNS2, OSBPL3, S100A10, RNF207, KLF15, KIF3C, NOTCH2, EI24, TULP3, KCNJ9, HGS, MAP4, HEPH, SPNS1, GRK3, CRYM, CLCN5, KCNJ16, JPH4, FGF9, ATP10A, EDNRB, ACTR…	1017	3325	18082	1.25661	0.407789	0.00696088	0.149649
GOTERM_BP_ALL	GO:0007265~Ras protein signal transduction	35	2.95359	9.49001e-05	RHOJ, WASF1, LPAR4, TIMP2, RHOU, RFXANK, RASGRP3, RALA, IQSEC3, RAPGEF1, FGD6, RSU1, PHACTR4, ARHGEF7, ARHGEF19, SCAI, PSD3, ARPP19, TRIO, ARHGEF9, ARL6, ADGRG1, ARHGEF10, NCKAP1, PRKD1, NRAS, NOTCH2, CDKN1A, PLCE1, RASGRF1, JUN, SDCBP, RIT1, KSR1, CRK	1017	303	18082	2.05377	0.479538	0.0085558	0.186505
GOTERM_BP_ALL	GO:0046483~heterocycle metabolic process	364	30.7173	0.000100627	LDHB, MEF2A, ADCY1, TARS2, PPP2R5B, BBX, IARS2, CITED2, PRIM1, EPC2, SIN3A, S1PR1, DHX38, HTRA1, MAP3K9, RNF219, NT5C2, ILK, LSM5, PTBP2, DHX30, SREK1IP1, MAP2K7, CCAR2, LUC7L3, NUDT18, MYH3, RXRA, RPUSD1, LIG3, ZHX3, MED10, MED19, CD38, MAPK1, NME5, ZFP81, RFC3, AQR, DHX29, UBR5, JUN, DLD, ZIM1, MAPK9, FLII, ALDOA, ADSS, FIP1L1, SRSF10, TFCP2L1, MRE11A, AKAP12, CHCHD3, ZCRB1, NFKBIA, MYT1, CTIF,…	1017	5497	18082	1.17734	0.499651	0.00895253	0.197749
GOTERM_BP_ALL	GO:0097190~apoptotic signaling pathway	56	4.72574	0.000110593	NBN, S100A8, IL18, S100A9, TLR3, BNIP3, HSPH1, TRIAP1, PAK7, CD44, UNC5A, CDIP1, MPV17L, MKL1, CCAR2, OPA1, SGK3, ERP29, SLC9A3R1, CTNNA1, PRKCD, BCAP31, DAPK1, NME5, CTH, HIF1A, RELT, HIPK1, JUN, MAPK9, SORT1, ING5, FGFR1, BCLAF1, GGCT, TIMP3, SERINC3, HNRNPK, DDX3X, SH3GLB1, AGT, SLC35F6, PDK2, PEA15A, CEP63, ATM, P2RX4, EI24, CDKN1A, NUPR1, EEF1E1, SFPQ, GRINA, FAF1, APAF1, RNF41	1017	582	18082	1.71077	0.532817	0.0097094	0.217314
GOTERM_BP_ALL	GO:2001233~regulation of apoptotic signaling pathway	41	3.45992	0.000112788	ING5, FGFR1, BCLAF1, S100A8, S100A9, BNIP3, TIMP3, SERINC3, TRIAP1, PAK7, HSPH1, HNRNPK, CD44, DDX3X, SH3GLB1, MPV17L, AGT, SLC35F6, MKL1, CCAR2, OPA1, SGK3, VHL, ERP29, PEA15A, SLC9A3R1, CTNNA1, CEP63, PRKCD, BCAP31, DAPK1, NME5, CTH, EI24, HIF1A, EEF1E1, SFPQ, GRINA, MAPK9, APAF1, FAF1	1017	382	18082	1.9083	0.539821	0.00977645	0.221623
GOTERM_BP_ALL	GO:0016049~cell growth	47	3.96624	0.000145114	DCBLD2, SYT1, TGFB3, NR3C1, SOX9, RIMS1, ALCAM, PAK7, TSPYL2, HNRNPK, WDR36, DDX3X, PTK2B, SEMA3G, SORBS2, SEMA3F, AGT, ILK, SUPV3L1, SEMA3B, TRIP10, SEC61A1, CCAR2, FLRT3, SGK1, CGRRF1, CPNE5, NOL8, MAP2K4, ADIPOR2, CDK5, NOTCH2, CD38, CDKN1A, EI24, CTH, NUPR1, SEMA6D, ZFYVE27, ULK2, CD81, MIR124A-2, SDCBP, H3F3B, OMG, APBB1, SMARCA4	1017	466	18082	1.79324	0.631606	0.0124049	0.285055
GOTERM_BP_ALL	GO:0030163~protein catabolic process	69	5.82278	0.000146002	TOLLIP, COPS3, PTPN23, BNIP3, ZNRF1, CUL2, CUL5, TRIM9, BTBD2, BTBD3, USP12, DNAJC3, PSMD7, CCAR2, USP1, HERC4, ERLIN1, UBE2H, RBBP6, CLPX, BCAP31, UBE2N, FMN2, CTSL, ATG4B, CTSO, UBR5, BACE1, CD81, RNF139, USP20, SDCBP, PCYOX1, CTSB, CLOCK, UBAP1, OTUD5, NKD2, SNX1, ANAPC10, TIMP2, SOX9, TIMP3, SF3B3, SUMO2, EZR, OAZ1, PTK2B, USP38, WAC, ZMPSTE24, AXIN1, RNF144A, GABARAPL2, NPLOC4, PTPN3, VHL, G…	1017	771	18082	1.59118	0.633849	0.0123272	0.286797
GOTERM_BP_ALL	GO:0048666~neuron development	91	7.67932	0.000151634	SYT1, MEF2A, ADCY1, PPP2R5B, TSPAN2, CPEB1, SDC4, PRMT3, ATCAY, EDNRB, ACTR2, WDR36, CD44, UNC5A, SEMA3G, SEMA3F, BTBD3, ILK, UNC5D, SEMA3B, SHC1, NEURL1A, MKL1, RAPGEF1, RBFOX2, SGK1, OPA1, MAGI2, CLMN, STMN2, UGT8A, PLXNB3, MINK1, SPIRE1, DGUOK, SLC9A3R1, CTNNA1, HERC1, CDK5, STX1B, SMN1, ARL3, PRKD1, ANKRD27, LHFPL5, NPTXR, RND1, SLITRK3, ZFYVE27, RASGRF1, JUN, MIR124A-2, MAPK9, SEZ6, FGFR2, F…	1017	1092	18082	1.48165	0.647772	0.0126447	0.297846
GOTERM_BP_ALL	GO:0009893~positive regulation of metabolic process	213	17.9747	0.000152291	RAB3GAP2, MEF2A, ADCY1, PPP2R5B, S100A8, PTGS2, FAM20A, S100A9, ANKLE2, CITED2, MAP3K6, S1PR1, SIN3A, CD44, RNF219, ILK, RAPGEF1, MAP2K7, WNT10A, MAGI2, RXRA, MED10, MED19, MAPK1, CD38, SPAG9, RFC3, UBR5, JUN, MAPK9, MRE11A, AKAP12, NFKBIA, MYT1, RIMS1, PBRM1, SUPV3L1, GPD1, MAP2K4, RNF207, KLF15, ATM, UPF3A, ETS2, BTBD10, HGS, H3F3B, KAT6B, GRK3, PLAU, KAT6A, FGF9, TOLLIP, NAP1L2, CPEB1, RFXANK,…	1017	3004	18082	1.26068	0.649359	0.0125471	0.299134
GOTERM_BP_ALL	GO:0060284~regulation of cell development	85	7.173	0.000156208	SYT1, DMTN, NBN, SOX21, PPP2R5B, TGFB3, NAP1L2, CPEB1, ACTR2, EDNRB, WDR36, SEMA3G, SEMA3F, ILK, UNC5D, SEMA3B, NEURL1A, RAPGEF1, SOX10, SGK1, OPA1, MAGI2, ACTN4, ARHGEF7, STMN2, PLXNB3, DGUOK, PCM1, CTNNA1, CDK5, MBD1, STX1B, SMN1, PRKD1, ANKRD27, MIB1, SPAG9, HIF1A, CRKL, ZFYVE27, MIR124A-2, MAPK9, SDCBP, SEZ6, CLOCK, FGFR1, TRIOBP, PHLDB1, LIMS1, IL1R1, NEPRO, FKBP4, KATNB1, NR3C1, SOX9, TIMP2…	1017	1006	18082	1.50226	0.658686	0.0127155	0.306817
GOTERM_BP_ALL	GO:0080090~regulation of primary metabolic process	370	31.2236	0.000161765	RAB3GAP2, MEF2A, ADCY1, PPP2R5B, S100A8, FAM20A, S100A9, BBX, ANKLE2, CITED2, MAP3K6, EPC2, SIN3A, S1PR1, CD44, MTG1, HTRA1, BTBD2, MAP3K9, RNF219, BTBD3, ILK, PTBP2, RAPGEF1, MAP2K7, CCAR2, OPA3, MAGI2, RXRA, LIG3, ZHX3, SERPING1, MED10, MED19, SPAG9, CD38, MAPK1, ZFP81, RFC3, UBR5, JUN, MIR124A-2, ZIM1, MAPK9, WFDC1, FLII, CHORDC1, GIGYF2, SRSF10, TFCP2L1, MRE11A, AKAP12, CHCHD3, NFKBIA, HSPA1B…	1017	5629	18082	1.16868	0.671492	0.013011	0.317714
GOTERM_BP_ALL	GO:0048708~astrocyte differentiation	14	1.18143	0.000165671	S100A8, TSPAN2, S100A9, SOX6, SOX9, MBD1, STAT3, PLPP3, MAPK1, S100B, AGT, MT2, POU3F2, KDM4A	1017	72	18082	3.45717	0.680204	0.0131692	0.325373
GOTERM_BP_ALL	GO:0033554~cellular response to stress	130	10.9705	0.000168262	PTGS2, TLR3, FGF12, CSPG5, CITED2, GSTM7, EPC2, RAD21, SIN3A, SLC2A4, CD44, TARDBP, PIK3C3, ACIN1, DNAJC3, RAPGEF1, MAP2K7, CCAR2, SCAMP5, OPA1, USP1, ERP29, LIG3, D430041D05RIK, TOPBP1, CTNNA1, BCAP31, SPAG9, NME5, MAPK1, HIF1A, NABP2, UBR5, JUN, PI4K2A, RNF139, MAPK9, BIVM, CHORDC1, GIGYF2, SRXN1, XDH, SLC38A2, MRE11A, CDC42SE1, CCNG1, SERINC3, HNRNPK, DDX3X, DNAAF2, ANGPTL4, AXIN1, DHX9, DIXDC…	1017	1690	18082	1.36767	0.685858	0.0132211	0.330455
GOTERM_BP_ALL	GO:0032990~cell part morphogenesis	75	6.32911	0.000174375	SYT1, ADCY1, MEF2A, WASF1, PTPN23, PRMT3, ACTR2, WDR36, CEP250, UNC5A, RSPH1, SEMA3G, SEMA3F, BTBD3, ILK, SEMA3B, UNC5D, NEURL1A, RBFOX2, OPA3, SGK1, ARHGEF7, UGT8A, PLXNB3, NECTIN2, MINK1, PCM1, ARL6, CDK5, SMN1, ARL3, ANKRD27, NME5, SLITRK3, ZFYVE27, CC2D2A, MIR124A-2, 1110004E09RIK, PLA2G3, FGFR2, RAB3A, CLUAP1, B9D2, SNX2, SNX1, DCDC2A, RIMS1, ALCAM, LINGO1, HNRNPK, DNAAF2, SUPV3L1, FLRT3, DI…	1017	863	18082	1.54517	0.698799	0.0135436	0.342441
GOTERM_BP_ALL	GO:0031325~positive regulation of cellular metabolic process	198	16.7089	0.000181444	RAB3GAP2, MEF2A, ADCY1, S100A8, PTGS2, PPP2R5B, FAM20A, S100A9, ANKLE2, CITED2, MAP3K6, S1PR1, SIN3A, CD44, RNF219, ILK, RAPGEF1, MAP2K7, MAGI2, RXRA, MED10, MED19, MAPK1, CD38, SPAG9, RFC3, JUN, MAPK9, MRE11A, AKAP12, NFKBIA, MYT1, PBRM1, SUPV3L1, GPD1, MAP2K4, KLF15, ATM, UPF3A, ETS2, BTBD10, KAT6B, GRK3, PLAU, KAT6A, FGF9, TOLLIP, NAP1L2, CPEB1, RFXANK, CAMKK1, YBX1, EDNRB, TRIAP1, HSPH1, ALOX…	1017	2769	18082	1.27136	0.713103	0.0139316	0.356301
GOTERM_BP_ALL	GO:0009057~macromolecule catabolic process	85	7.173	0.000182364	NCBP2, TOLLIP, COPS3, PTPN23, BNIP3, ZNRF1, NOCT, CUL2, CUL5, CD44, TRIM9, BTBD2, BTBD3, LSM5, USP12, DNAJC3, PSMD7, CCAR2, USP1, HERC4, ERLIN1, UBE2H, DIS3L, RBBP6, CDK5, CLPX, BCAP31, UBE2N, FMN2, CTSL, ATG4B, CTSO, UBR5, BACE1, CD81, GAA, RNF139, USP20, SDCBP, PCYOX1, CTSB, CLOCK, UBAP1, OTUD5, NKD2, SNX1, ANAPC10, SOX9, TIMP2, TIMP3, SF3B3, CTIF, SUMO2, EZR, OAZ1, SH3GLB1, PTK2B, USP38, AGO2,…	1017	1010	18082	1.49632	0.714914	0.0138473	0.358104
GOTERM_BP_ALL	GO:0010628~positive regulation of gene expression	131	11.0549	0.000190349	NCBP2, MEF2A, PPP2R5B, IL18, TGFB3, TLR3, CBX7, CITED2, S1PR1, SIN3A, CD44, RNF219, ILK, SMARCD1, DNAJC3, WNT10A, RXRA, GABPA, ERP29, ARID1A, MED10, MED19, MAPK1, CD38, HIF1A, UBR5, JUN, TFAP2B, MAPK9, ZFP516, SMARCA1, SMARCA4, FGFR2, FGFR1, CNBP, NFKBIA, SOX6, ELK3, MYT1, SOX9, RIMS1, CXXC1, MEIS2, HNRNPK, DDX3X, TEF, PBRM1, DDX41, AXIN1, CREBL2, TESC, TEAD1, ATAD2, RNF207, KLF15, TET1, UPF3A, S…	1017	1708	18082	1.36367	0.730157	0.0142915	0.373755
GOTERM_BP_ALL	GO:0007417~central nervous system development	82	6.91983	0.000201981	SYT1, TSPAN2, S100A8, NDST1, FGF9, S100A9, MFSD2A, ANKLE2, CITED2, CCDC141, CUL5, S1PR1, SEMA3F, BTBD3, MT2, UNC5D, PTBP2, NEURL1A, MKL1, RBFOX2, SOX10, ARID1A, STXBP3, PCM1, ARL6, HERC1, CDK5, MBD1, NME5, MAPK1, HIF1A, NCOA6, MIR124A-2, SMARCA1, SEZ6, GIGYF2, SMARCA4, FGFR2, FGFR1, CLUAP1, SLC38A2, KCNA1, SOX6, ZBTB16, SOX9, TIMP2, PLPP3, ITGAM, LINGO1, HNRNPK, AGT, POU3F2, SPATA5, KNDC1, AXIN1,…	1017	969	18082	1.50458	0.750917	0.0149948	0.396551
GOTERM_BP_ALL	GO:1901360~organic cyclic compound metabolic process	375	31.6456	0.000202029	LDHB, MEF2A, ADCY1, TARS2, PPP2R5B, BBX, IARS2, CITED2, PRIM1, EPC2, SIN3A, S1PR1, DHX38, HTRA1, MAP3K9, SULT1A1, RNF219, NT5C2, ILK, LSM5, PTBP2, DHX30, SREK1IP1, MAP2K7, CCAR2, LUC7L3, NUDT18, MYH3, RXRA, RPUSD1, LIG3, ZHX3, MED10, MED19, CD38, MAPK1, NME5, ZFP81, RFC3, AQR, DHX29, UBR5, JUN, DLD, ZIM1, MAPK9, FLII, ALDOA, ADSS, FIP1L1, SRSF10, TFCP2L1, MRE11A, HSD17B12, AKAP12, CHCHD3, ZCRB1, …	1017	5731	18082	1.16339	0.751	0.0148383	0.396646
GOTERM_BP_ALL	GO:0009967~positive regulation of signal transduction	106	8.94515	0.000206337	PTGS2, S100A8, PPP2R5B, IL18, S100A9, LPAR4, TGFB3, TLR3, GSTM7, CITED2, MAP3K6, CD44, MIER1, ILK, RAPGEF1, MAP2K7, CCAR2, ACTN4, ADAMTS20, ERP29, CTNNA1, BCAP31, SPAG9, PLCE1, HIF1A, RELT, RASGRF1, UBR5, JUN, SDCBP, MAPK9, SMARCA4, XDH, FGFR2, FGFR1, IL1R1, ADCYAP1R1, AKAP12, DCDC2A, SOX9, TIMP2, RIMS1, TIMP3, SERINC3, AXIN1, DIXDC1, LURAP1, MAP2K4, ARPP19, RFNG, FURIN, ADGRG1, ATM, NOTCH2, P2RX…	1017	1328	18082	1.41917	0.758274	0.0149923	0.405087
GOTERM_BP_ALL	GO:0044249~cellular biosynthetic process	375	31.6456	0.000207253	LDHB, RAB3GAP2, MEF2A, ADCY1, TARS2, PPP2R5B, ALOXE3, PTGS2, B3GALT5, S100A9, BBX, RPLP2, IARS2, RPL22L1, CITED2, PRIM1, EPC2, SIN3A, S1PR1, MTG1, HTRA1, MAP3K9, PIK3C3, ILK, MAP2K7, CCAR2, CRLS1, RXRA, LIG3, ZHX3, MED10, CARNS1, MED19, CD38, MAPK1, NME5, ZFP81, RFC3, DHX29, JUN, DLD, MIR124A-2, ZIM1, RPS12, MAPK9, FLII, GIGYF2, ALDOA, ADSS, GGCT, SRSF10, TFCP2L1, MRE11A, HSD17B12, AKAP12, CHCHD3…	1017	5732	18082	1.16319	0.759793	0.0149011	0.406882
GOTERM_BP_ALL	GO:0010604~positive regulation of macromolecule metabolic process	199	16.7932	0.000211972	RAB3GAP2, MEF2A, S100A8, PPP2R5B, FAM20A, S100A9, ANKLE2, CITED2, MAP3K6, S1PR1, SIN3A, CD44, RNF219, ILK, RAPGEF1, MAP2K7, WNT10A, MAGI2, RXRA, MED10, MED19, MAPK1, CD38, SPAG9, RFC3, UBR5, JUN, MAPK9, MRE11A, NFKBIA, MYT1, RIMS1, PBRM1, SUPV3L1, MAP2K4, RNF207, KLF15, ATM, UPF3A, ETS2, HGS, H3F3B, KAT6B, GRK3, KAT6A, FGF9, TOLLIP, NAP1L2, CPEB1, RFXANK, CAMKK1, YBX1, EDNRB, TRIAP1, HSPH1, ALOX1…	1017	2794	18082	1.26635	0.767469	0.0150803	0.416128
GOTERM_BP_ALL	GO:0009058~biosynthetic process	386	32.5738	0.000218799	LDHB, MEF2A, PTGS2, PPP2R5B, RPLP2, RPL22L1, CITED2, EPC2, MAP3K9, PIK3C3, ILK, MAP2K7, CCAR2, RXRA, LIG3, ZHX3, MED10, MED19, MAPK1, NME5, DHX29, JUN, MIR124A-2, RPS12, MAPK9, FLII, ADSS, GGCT, HSD17B12, CHCHD3, NFKBIA, ASL, VPS72, CTIF, PPP1R3F, PLTP, MGAT4B, YEATS4, GPD1, ODC1, MAP2K4, KLF11, KLF15, ATM, TMEM115, UPF3A, H3F3B, GK, FGF9, VIPAS39, TCOF1, YBX1, ERRFI1, TARSL2, BRD8, ZFP354C, CDC7…	1017	5924	18082	1.1585	0.778143	0.015403	0.429504
GOTERM_BP_ALL	GO:0019222~regulation of metabolic process	396	33.4177	0.000221635	MEF2A, PTGS2, PPP2R5B, ANKLE2, CITED2, MAP3K6, EPC2, MAP3K9, BTBD2, BTBD3, ILK, PTBP2, MAP2K7, CCAR2, OPA3, WNT10A, MAGI2, RXRA, LIG3, ZHX3, SERPING1, MED10, MED19, MAPK1, SPAG9, JUN, MIR124A-2, MAPK9, FLII, WFDC1, CHORDC1, CHCHD3, NFKBIA, HSPA1B, VPS72, CTIF, PPP1R3F, YEATS4, DHX9, GPD1, ODC1, MAP2K4, KLF11, KLF15, ATM, UPF3A, SRSF7, SRSF6, BTBD10, HGS, H3F3B, GK, VIPAS39, FGF9, BNIP3, NAP1L2, Y…	1017	6098	18082	1.1546	0.782431	0.0154432	0.435059
GOTERM_BP_ALL	GO:0030029~actin filament-based process	60	5.06329	0.000236284	RHOJ, DMTN, MEF2A, TNNC1, WASF1, S100A9, TGFB3, SDC4, RHOU, ACTR2, FRMD5, S1PR1, FRMD6, ILK, RALA, SHC1, MKL1, ACTN4, ARHGEF19, MINK1, SPIRE1, CORO7, SLC9A3R1, CTNNA1, CDK5, PRKCD, ARHGEF10, EPB41L2, FMN2, CTSL, PPM1E, RND1, SDCBP, FLII, ADD1, TRIOBP, ACTR3B, EZR, INPP5K, PTK2B, SORBS2, IQSEC3, TRIP10, DIXDC1, LURAP1, PHACTR4, MYO1B, SUN2, S100A10, MSRB1, RNF207, GAS7, NCKAP1, HSP90B1, CDC42BPA, …	1017	656	18082	1.6262	0.803297	0.0162907	0.463751
GOTERM_BP_ALL	GO:1902580~single-organism cellular localization	81	6.83544	0.000243473	NCBP2, DMTN, RAB3GAP2, SYT1, PTGS2, FGF9, IL18, SRP68, TGFB3, TLR3, NUP188, LZTFL1, ACTR2, PEX1, TRIM9, RAPGEF6, RAB26, EFR3B, MAGI2, ACTN4, FLOT2, SPIRE1, ARHGEF9, SLC9A3R1, ARL6, CDK5, PKIA, STX1B, PRKCD, TIMM22, PRKD1, FMN2, MAPK1, HIF1A, KIF1B, ZFYVE27, NUS1, ATG4B, VAMP8, UBR5, JUN, MGEA5, TOMM22, CLIP3, PLA2G3, FGFR2, ARL6IP1, RAB3A, NKD2, RTP4, KATNB1, NFKBIA, RIMS1, NUMA1, EZR, TSPAN33, I…	1017	960	18082	1.50017	0.812793	0.0166158	0.477829
GOTERM_BP_ALL	GO:2001242~regulation of intrinsic apoptotic signaling pathway	21	1.77215	0.000258418	BCLAF1, OPA1, S100A8, S100A9, ERP29, SLC9A3R1, CEP63, BCAP31, SERINC3, NME5, HSPH1, TRIAP1, EI24, HIF1A, HNRNPK, CD44, DDX3X, SH3GLB1, SFPQ, GRINA, CCAR2	1017	149	18082	2.50587	0.831093	0.0174538	0.507089
GOTERM_BP_ALL	GO:0010647~positive regulation of cell communication	116	9.78903	0.000270796	SYT1, PTGS2, S100A8, PPP2R5B, IL18, S100A9, TGFB3, LPAR4, TLR3, GSTM7, CITED2, MAP3K6, CD44, MIER1, TARDBP, ILK, RAPGEF1, MAP2K7, CCAR2, ACTN4, ADAMTS20, ERP29, CTNNA1, BCAP31, MAPK1, CD38, SPAG9, PLCE1, HIF1A, RELT, RASGRF1, VAMP8, UBR5, JUN, SDCBP, MAPK9, SMARCA4, XDH, FGFR2, FGFR1, IL1R1, ADCYAP1R1, AKAP12, DCDC2A, SOX9, TIMP2, RIMS1, TIMP3, SERINC3, HNRNPK, AXIN1, DIXDC1, LURAP1, MAP2K4, ARPP…	1017	1490	18082	1.38419	0.844887	0.0181047	0.531316
GOTERM_BP_ALL	GO:0044248~cellular catabolic process	109	9.19831	0.000302986	NCBP2, ALDH1L1, PTPN23, ZNRF1, GPCPD1, GSTM7, CUL2, CUL5, BTBD2, BTBD3, LSM5, DNAJC3, 2010111I01RIK, CCAR2, ALDH6A1, NUDT18, USP1, PNPLA2, DIS3L, CLPX, BCAP31, UBR5, RNF139, SDCBP, XDH, ANAPC10, TIMP2, TIMP3, CTIF, ABHD16A, ZMPSTE24, SUPV3L1, ENTPD1, AXIN1, GABARAPL2, GPD1, SMG9, NPLOC4, PTPN3, KCTD2, CRYZ, FURIN, TET1, ATM, DIO2, SMARCC1, KCTD17, AHCYL2, GK, DUT, ACOX1, PXDN, TOLLIP, COPS3, BNIP…	1017	1387	18082	1.39725	0.875713	0.0200407	0.594296
GOTERM_BP_ALL	GO:0023056~positive regulation of signaling	116	9.78903	0.000304339	SYT1, PTGS2, S100A8, PPP2R5B, IL18, S100A9, TGFB3, LPAR4, TLR3, GSTM7, CITED2, MAP3K6, CD44, MIER1, TARDBP, ILK, RAPGEF1, MAP2K7, CCAR2, ACTN4, ADAMTS20, ERP29, CTNNA1, BCAP31, MAPK1, CD38, SPAG9, PLCE1, HIF1A, RELT, RASGRF1, VAMP8, UBR5, JUN, SDCBP, MAPK9, SMARCA4, XDH, FGFR2, FGFR1, IL1R1, ADCYAP1R1, AKAP12, DCDC2A, SOX9, TIMP2, RIMS1, TIMP3, SERINC3, HNRNPK, AXIN1, DIXDC1, LURAP1, MAP2K4, ARPP…	1017	1497	18082	1.37772	0.876865	0.0199378	0.596943
GOTERM_BP_ALL	GO:0090304~nucleic acid metabolic process	319	26.9198	0.000310865	MEF2A, TARS2, PPP2R5B, BBX, IARS2, CITED2, PRIM1, EPC2, SIN3A, S1PR1, DHX38, HTRA1, MAP3K9, RNF219, ILK, LSM5, PTBP2, DHX30, SREK1IP1, MAP2K7, LUC7L3, CCAR2, RXRA, RPUSD1, LIG3, ZHX3, MED10, MED19, CD38, MAPK1, ZFP81, RFC3, AQR, DHX29, UBR5, JUN, ZIM1, MAPK9, FLII, FIP1L1, SRSF10, TFCP2L1, MRE11A, CHCHD3, ZCRB1, NFKBIA, MYT1, CTIF, VPS72, CDC40, PBRM1, SUPV3L1, YEATS4, DHX9, SREK1, MAP2K4, KLF11,…	1017	4805	18082	1.18038	0.882274	0.020169	0.609706
GOTERM_BP_ALL	GO:0065009~regulation of molecular function	161	13.5865	0.000319954	RAB3GAP2, ADCY1, PPP2R5B, S100A8, TNNC1, IL18, S100A9, TGFB3, TLR3, FGF12, GSTM7, TBC1D16, MAP3K6, S1PR1, SIN3A, CD44, TBC1D14, ILK, RAPGEF6, DNAJC3, RAPGEF1, MAP2K7, CCAR2, MAGI2, PLXNB3, ERP29, SERPING1, PKIA, BCAP31, SPAG9, MAPK1, RALGAPA1, PLCE1, RFC3, HIF1A, RASGRF1, JUN, WFDC1, MAPK9, CHORDC1, SMARCA4, ADD1, ARL6IP1, XDH, FGFR2, FGFR1, MRE11A, ADCYAP1R1, NFKBIA, ANAPC10, HSPA1B, TIMP2, TIMP…	1017	2201	18082	1.30056	0.889413	0.0205589	0.627479
GOTERM_BP_ALL	GO:1901576~organic substance biosynthetic process	379	31.9831	0.000320163	LDHB, RAB3GAP2, MEF2A, ADCY1, TARS2, PPP2R5B, ALOXE3, PTGS2, B3GALT5, S100A9, BBX, RPLP2, IARS2, RPL22L1, CITED2, PRIM1, EPC2, SIN3A, S1PR1, MTG1, HTRA1, MAP3K9, PIK3C3, ILK, MAP2K7, CCAR2, CRLS1, RXRA, LIG3, ZHX3, DCTN6, MED10, CARNS1, MED19, CD38, MAPK1, NME5, ZFP81, RFC3, DHX29, JUN, DLD, MIR124A-2, ZIM1, RPS12, MAPK9, FLII, GIGYF2, ALDOA, ADSS, GGCT, SRSF10, TFCP2L1, MRE11A, HSD17B12, AKAP12,…	1017	5830	18082	1.15584	0.889572	0.0203819	0.627887
GOTERM_BP_ALL	GO:0022604~regulation of cell morphogenesis	54	4.55696	0.000343145	RHOJ, DMTN, SYT1, TGFB3, RHOU, ACTR2, VDAC3-PS1, WDR36, SEMA3G, SEMA3F, ILK, SEMA3B, CDC7, SGK1, ACTN4, ARHGEF7, PLXNB3, SLC9A3R1, CDK5, ANKRD27, EPB41L2, CRKL, ZFYVE27, SDCBP, MAPK9, ALDOA, TRIOBP, PHLDB1, LIMS1, ADAMTS16, CDC42SE1, DCDC2A, RIMS1, GLIPR2, HNRNPK, EZR, PTK2B, POU3F2, KNDC1, DIXDC1, CEP135, CPNE5, S100A10, STAT1, GAS7, CAPRIN1, SEMA6D, S100B, ULK2, KCTD17, MAP4, OMG, WNT7A, CRK	1017	581	18082	1.65251	0.905729	0.0216292	0.672815
GOTERM_BP_ALL	GO:0048583~regulation of response to stimulus	230	19.4093	0.000345892	MEF2A, PPP2R5B, S100A8, PTGS2, S100A9, FGFRL1, LPAR4, CITED2, MAP3K6, S1PR1, SIN3A, CD44, HTRA1, ILK, RAPGEF1, MAP2K7, CCAR2, OPA1, MAGI2, ADAMTS20, SERPING1, CTNNA1, NME5, MAPK1, CD38, SPAG9, UBR5, JUN, WFDC1, MAPK9, CHORDC1, IL1R1, AKAP12, NFKBIA, MYT1, RIMS1, SERINC3, DNAAF2, RAP1GAP2, IQSEC3, SPNS2, MAP2K4, TRIO, ATM, NOTCH2, EI24, TULP3, NPY, PENK, SEMA6D, SRSF6, CDC42BPA, HGS, TRAFD1, CD200…	1017	3327	18082	1.22914	0.907495	0.0216026	0.678183
GOTERM_BP_ALL	GO:0006325~chromatin organization	65	5.48523	0.000373295	CTCF, NAP1L3, NAP1L2, NAP1L5, CBX7, EPC2, SIN3A, BRPF3, MIER1, SMARCD1, BRD8, KDM5D, BEND3, ANP32E, ARID1A, MBD1, PRKCD, UBE2N, SUZ12, PRKD1, NRDE2, UBR5, NCOA6, JMJD1C, SMARCA1, SMARCA4, ING5, MEAF6, SETD1B, HCFC1, HAT1, NR3C1, SOX9, VPS72, CXXC1, MTHFR, TSPYL2, CHD1L, PBRM1, WAC, SUPV3L1, DYDC2, KDM3B, BRMS1L, YEATS4, BRD2, KANSL1, NASP, ATAD2, TET1, ATM, IWS1, UBTF, SAP130, MAP1S, SFPQ, SMARCC…	1017	739	18082	1.56385	0.923397	0.023085	0.731725
GOTERM_BP_ALL	GO:0045184~establishment of protein localization	141	11.8987	0.000379936	XPO1, RAB3GAP2, CHMP3, PTGS2, XPO5, IL18, SRP68, TGFB3, PTPN23, TLR3, TBC1D16, SLC16A1, TBC1D14, TARDBP, PIK3C3, RAB26, SCAMP5, MCM3AP, ACTN4, TMEM167B, ERP29, SPIRE1, CORO7, PCM1, PKIA, BCAP31, MAPK1, CD38, NABP2, HIF1A, VAMP8, LCA5, UBR5, JUN, TFAP2B, RAB15, CLIP3, ARL6IP1, RTP4, UNC93B1, AKAP12, SNX2, SNX1, NFKBIA, MYT1, RIMS1, HNRNPM, OAZ1, EFR3A, SEC61A1, AXIN1, GABARAPL2, TESC, NPLOC4, RABI…	1017	1894	18082	1.32362	0.92682	0.0232818	0.744697
GOTERM_BP_ALL	GO:0051254~positive regulation of RNA metabolic process	109	9.19831	0.000390303	NCBP2, MEF2A, PPP2R5B, IL18, TGFB3, TLR3, CBX7, CITED2, S1PR1, SIN3A, RNF219, SMARCD1, ILK, RXRA, GABPA, ARID1A, MED10, MED19, MAPK1, CD38, HIF1A, JUN, TFAP2B, MAPK9, ZFP516, SMARCA1, SMARCA4, FGFR2, FGFR1, CNBP, NFKBIA, SOX6, ELK3, MYT1, SOX9, CXXC1, MEIS2, HNRNPK, DDX3X, TEF, PBRM1, SUPV3L1, DDX41, CREBL2, AXIN1, TESC, TEAD1, ATAD2, KLF15, TET1, ETS2, SMARCC1, KAT6B, KAT6A, E2F3, FOSL2, FGF9, C…	1017	1397	18082	1.38725	0.93186	0.0236986	0.764942
GOTERM_BP_ALL	GO:0044767~single-organism developmental process	381	32.1519	0.000402505	SYT1, MEF2A, ADCY1, PPP2R5B, ALOXE3, PTGS2, S100A8, FAM20A, FGFRL1, S100A9, PTPN23, BBX, ANKLE2, GPCPD1, TPD52, MEGF10, CITED2, CCDC141, ATCAY, CUL5, SIN3A, S1PR1, WDR78, CD44, HTRA1, RSPH1, BTBD3, ILK, PTBP2, RAB26, RAPGEF1, WNT10A, OPA3, OPA1, MAGI2, RXRA, TANC1, SERPING1, SPIRE1, PTPRU, PCM1, CTNNA1, MED10, SPAG9, MAPK1, NME5, LHFPL5, RND1, JUN, DLD, CC2D2A, MIR124A-2, MAPK9, FLII, GIGYF2, ADD…	1017	5879	18082	1.15225	0.93735	0.024217	0.788768
GOTERM_BP_ALL	GO:0034622~cellular macromolecular complex assembly	75	6.32911	0.000405348	DMTN, CHMP3, SURF6, COX10, WASF1, NAP1L3, NAP1L2, NAP1L5, NOCT, ACTR2, TRIM9, PTBP2, DHX30, CLINT1, MDN1, LUC7L3, SGK1, OPA1, POGZ, STMN2, ANP32E, SPIRE1, CORO7, MID1IP1, ARL6, PRKCD, SMN1, ANKRD27, FMN2, VAMP8, CLIP3, DMC1, ADD1, SMARCA4, SRSF10, ACTR3B, FKBP4, NUFIP1, HAT1, SOX9, RIMS1, TUBGCP5, TSPYL2, EIF3G, DDX3X, DNAAF2, PTK2B, PRPF8, CENPC1, CDC40, USP39, AGO2, HSPA4, RPL5, TNPO1, GEMIN7, …	1017	887	18082	1.50336	0.938564	0.0241746	0.794317
GOTERM_BP_ALL	GO:0009056~catabolic process	130	10.9705	0.000418282	NCBP2, XPO1, ALDH1L1, PTPN23, ZNRF1, GPCPD1, GSTM7, CUL2, CUL5, CD44, BTBD2, BTBD3, LSM5, DNAJC3, 2010111I01RIK, CCAR2, ALDH6A1, NUDT18, USP1, PNPLA2, DIS3L, CLPX, BCAP31, PLCE1, HIF1A, UBR5, BACE1, RNF139, SDCBP, ALDOA, XDH, SNX1, ANAPC10, SOX9, TIMP2, TIMP3, CTIF, OAZ1, ABHD16A, ZMPSTE24, SUPV3L1, ENTPD1, AXIN1, GABARAPL2, GPD1, SMG9, ODC1, NPLOC4, PTPN3, CYP46A1, KCTD2, CRYZ, FURIN, TET1, ATM,…	1017	1725	18082	1.33992	0.943798	0.0247223	0.819563
GOTERM_BP_ALL	GO:0048858~cell projection morphogenesis	71	5.99156	0.000423649	SYT1, ADCY1, MEF2A, WASF1, PTPN23, PRMT3, ACTR2, WDR36, CEP250, RSPH1, SEMA3G, UNC5A, SEMA3F, BTBD3, ILK, SEMA3B, UNC5D, NEURL1A, RBFOX2, SGK1, ARHGEF7, UGT8A, PLXNB3, MINK1, PCM1, ARL6, CDK5, SMN1, ARL3, ANKRD27, NME5, SLITRK3, ZFYVE27, CC2D2A, MIR124A-2, 1110004E09RIK, PLA2G3, FGFR2, RAB3A, CLUAP1, B9D2, SNX2, SNX1, DCDC2A, RIMS1, ALCAM, LINGO1, HNRNPK, DNAAF2, FLRT3, DIXDC1, CEP135, CPNE5, PCN…	1017	830	18082	1.52092	0.945837	0.0248225	0.830039
GOTERM_BP_ALL	GO:0032268~regulation of cellular protein metabolic process	166	14.0084	0.000452135	NCBP2, RAB3GAP2, PPP2R5B, S100A8, XPO5, FAM20A, IL18, S100A9, TGFB3, EIF5B, TLR3, ANKLE2, MAP3K6, SIN3A, CD44, MTG1, TARDBP, ILK, PUM3, DNAJC3, RAPGEF1, MAP2K7, CCAR2, MAGI2, RXRA, ERP29, SERPING1, PKIA, BCAP31, SUZ12, SPAG9, MAPK1, PLCE1, RELT, UBR5, JUN, MIR124A-2, RNF139, SDCBP, WFDC1, MAPK9, CLIP3, CHORDC1, GIGYF2, ARL6IP1, XDH, FGFR2, FGFR1, MRE11A, CDC42SE1, NFKBIA, ANAPC10, HSPA1B, TIMP2, …	1017	2298	18082	1.28435	0.955481	0.0262464	0.885614
GOTERM_BP_ALL	GO:0010646~regulation of cell communication	196	16.5401	0.00046087	SYT1, S100A8, PTGS2, PPP2R5B, S100A9, FGFRL1, LPAR4, CITED2, MAP3K6, CD44, HTRA1, ILK, RAPGEF1, MAP2K7, CCAR2, MAGI2, OPA1, ADAMTS20, CTNNA1, NME5, MAPK1, CD38, SPAG9, UBR5, JUN, MAPK9, IL1R1, AKAP12, NFKBIA, MYT1, RIMS1, SERINC3, RAP1GAP2, IQSEC3, MAP2K4, TRIO, ATM, NOTCH2, EI24, TULP3, CDC42BPA, HGS, GRK3, PLAU, JPH4, FGF9, BNIP3, CPEB1, YBX1, TRIAP1, HSPH1, SEH1L, SLC24A2, ALOX12B, NEURL1A, ER…	1017	2785	18082	1.25129	0.958079	0.0265231	0.90265
GOTERM_BP_ALL	GO:0001558~regulation of cell growth	41	3.45992	0.000484715	DCBLD2, SYT1, NR3C1, RIMS1, TSPYL2, FAM107A, WDR36, HNRNPK, CD44, DDX3X, PTK2B, SEMA3G, HTRA1, SEMA3F, AGT, ILK, SUPV3L1, SEMA3B, TRIP10, CCAR2, SGK1, CGRRF1, SGK3, CPNE5, NOL8, ADIPOR2, CDK5, CD38, CDKN1A, CTH, EI24, SEMA6D, ZFYVE27, ULK2, CD81, SDCBP, WFDC1, H3F3B, OMG, APBB1, SMARCA4	1017	410	18082	1.77797	0.964426	0.0276454	0.949141
GOTERM_BP_ALL	GO:1901575~organic substance catabolic process	124	10.4641	0.000485945	NCBP2, ALDH1L1, PTPN23, ZNRF1, GPCPD1, CUL2, CUL5, CD44, BTBD2, BTBD3, LSM5, DNAJC3, 2010111I01RIK, CCAR2, ALDH6A1, NUDT18, USP1, PNPLA2, DIS3L, CLPX, BCAP31, PLCE1, HIF1A, UBR5, BACE1, RNF139, SDCBP, ALDOA, XDH, SNX1, ANAPC10, SOX9, TIMP2, TIMP3, CTIF, OAZ1, ABHD16A, ZMPSTE24, SUPV3L1, ENTPD1, AXIN1, GABARAPL2, GPD1, SMG9, NPLOC4, PTPN3, CYP46A1, KCTD2, FURIN, TET1, ATM, DIO2, SMARCC1, KCTD17, A…	1017	1638	18082	1.34596	0.964726	0.0274868	0.951538
GOTERM_BP_ALL	GO:0015031~protein transport	130	10.9705	0.000501276	XPO1, CHMP3, PTGS2, XPO5, IL18, SRP68, TGFB3, PTPN23, TLR3, TBC1D16, SLC16A1, TBC1D14, TARDBP, PIK3C3, RAB26, SCAMP5, MCM3AP, ACTN4, TMEM167B, ERP29, SPIRE1, CORO7, PCM1, PKIA, BCAP31, MAPK1, CD38, HIF1A, VAMP8, LCA5, UBR5, JUN, TFAP2B, RAB15, CLIP3, ARL6IP1, RTP4, SNX2, UNC93B1, AKAP12, SNX1, NFKBIA, MYT1, RIMS1, HNRNPM, OAZ1, SEC61A1, AXIN1, GABARAPL2, TESC, NPLOC4, RABIF, PCNT, PTPN14, NOTCH2,…	1017	1733	18082	1.33374	0.968259	0.0281109	0.981418
GOTERM_BP_ALL	GO:0009966~regulation of signal transduction	176	14.8523	0.000507855	PPP2R5B, S100A8, PTGS2, IL18, S100A9, FGFRL1, TGFB3, LPAR4, TLR3, CITED2, GSTM7, MAP3K6, CD44, HTRA1, MIER1, ILK, RAPGEF1, MAP2K7, CCAR2, OPA1, MAGI2, ACTN4, ADAMTS20, ERP29, PSD3, CTNNA1, BCAP31, SUZ12, SPAG9, MAPK1, NME5, RALGAPA1, PLCE1, HIF1A, RELT, RASGRF1, UBR5, JUN, TFAP2B, MAPK9, SDCBP, SMARCA4, XDH, FGFR2, FGFR1, IL1R1, ADCYAP1R1, AKAP12, CDC42SE1, NFKBIA, SNX1, DCDC2A, TIMP2, SOX9, TIMP…	1017	2468	18082	1.26792	0.969665	0.0282446	0.994239
GOTERM_BP_ALL	GO:0023051~regulation of signaling	197	16.6245	0.000517094	SYT1, S100A8, PTGS2, PPP2R5B, S100A9, FGFRL1, LPAR4, CITED2, MAP3K6, CD44, HTRA1, ILK, RAPGEF1, MAP2K7, CCAR2, MAGI2, OPA1, ADAMTS20, CTNNA1, NME5, MAPK1, CD38, SPAG9, UBR5, JUN, MAPK9, IL1R1, AKAP12, NFKBIA, MYT1, RIMS1, SERINC3, RAP1GAP2, IQSEC3, MAP2K4, TRIO, ATM, NOTCH2, EI24, TULP3, CDC42BPA, HGS, GRK3, PLAU, JPH4, FGF9, BNIP3, CPEB1, YBX1, TRIAP1, HSPH1, SEH1L, SLC24A2, ALOX12B, NEURL1A, ER…	1017	2808	18082	1.24737	0.971534	0.0285207	1.01224
GOTERM_BP_ALL	GO:0051276~chromosome organization	87	7.34177	0.000552206	NBN, NAP1L3, CTCF, CPEB1, NAP1L2, NAP1L5, CBX7, EPC2, SIN3A, RAD21, BRPF3, DKC1, SEH1L, MIER1, SMARCD1, ACIN1, MAP2K7, KDM5D, BRD8, BEND3, POGZ, ANP32E, ARID1A, MBD1, PRKCD, UBE2N, PRKD1, SUZ12, NRDE2, MAPK1, NABP2, UBR5, NCOA6, JMJD1C, DMC1, SMARCA1, SMARCA4, ING5, MEAF6, SETD1B, MRE11A, KATNB1, HCFC1, HAT1, ANAPC10, NR3C1, SOX9, VPS72, CXXC1, MTHFR, TSPYL2, CHD1L, HSPA2, CENPC1, PBRM1, WAC, SUP…	1017	1075	18082	1.43892	0.977647	0.0301864	1.08062
GOTERM_BP_ALL	GO:0048856~anatomical structure development	375	31.6456	0.000553199	SYT1, MEF2A, ADCY1, PPP2R5B, ALOXE3, PTGS2, S100A8, FAM20A, FGFRL1, S100A9, PTPN23, BBX, ANKLE2, GPCPD1, TPD52, MEGF10, CITED2, CCDC141, ATCAY, CUL5, SIN3A, S1PR1, WDR78, CD44, HTRA1, RSPH1, BTBD3, ILK, PTBP2, RAB26, RAPGEF1, WNT10A, OPA3, OPA1, MAGI2, RXRA, TANC1, SPIRE1, PTPRU, PCM1, CTNNA1, SPAG9, MAPK1, NME5, LHFPL5, RND1, JUN, DLD, CC2D2A, MIR124A-2, MAPK9, FLII, GIGYF2, ADD1, ALDOA, IL1R1, …	1017	5799	18082	1.14975	0.977799	0.0300017	1.08255
GOTERM_BP_ALL	GO:0044257~cellular protein catabolic process	58	4.89451	0.000553636	TOLLIP, COPS3, PTPN23, BNIP3, ZNRF1, CUL2, CUL5, TRIM9, BTBD2, BTBD3, USP12, DNAJC3, PSMD7, CCAR2, USP1, HERC4, ERLIN1, UBE2H, RBBP6, CLPX, BCAP31, UBE2N, CTSL, CTSO, UBR5, CD81, RNF139, SDCBP, USP20, PCYOX1, CTSB, CLOCK, UBAP1, OTUD5, NKD2, ANAPC10, SUMO2, EZR, PTK2B, USP38, WAC, ZMPSTE24, AXIN1, RNF144A, GABARAPL2, NPLOC4, VHL, GM15800, KCTD2, FURIN, HSP90B1, SMARCC1, KCTD17, FAF2, FAF1, TBL1X,…	1017	650	18082	1.5865	0.977866	0.0297903	1.0834
GOTERM_BP_ALL	GO:0048731~system development	305	25.7384	0.000596933	SYT1, MEF2A, ADCY1, PPP2R5B, ALOXE3, S100A8, PTGS2, FAM20A, FGFRL1, S100A9, BBX, ANKLE2, GPCPD1, TPD52, MEGF10, CITED2, CCDC141, ATCAY, CUL5, SIN3A, S1PR1, WDR78, CD44, HTRA1, BTBD3, ILK, PTBP2, RAB26, RAPGEF1, WNT10A, OPA1, MAGI2, RXRA, SPIRE1, PTPRU, PCM1, CTNNA1, SPAG9, MAPK1, NME5, LHFPL5, RND1, JUN, CC2D2A, MIR124A-2, MAPK9, GIGYF2, ADD1, IL1R1, CLCN2, TFCP2L1, NFKBIA, ACP2, ASL, MYT1, RIMS1…	1017	4610	18082	1.17632	0.983571	0.0318344	1.16766
GOTERM_BP_ALL	GO:0050790~regulation of catalytic activity	125	10.5485	0.000600366	RAB3GAP2, ADCY1, S100A8, TNNC1, IL18, S100A9, TGFB3, TBC1D16, MAP3K6, S1PR1, CD44, TBC1D14, ILK, RAPGEF6, DNAJC3, RAPGEF1, MAP2K7, CCAR2, MAGI2, PLXNB3, ERP29, SERPING1, PKIA, BCAP31, SPAG9, MAPK1, RALGAPA1, PLCE1, RFC3, HIF1A, RASGRF1, WFDC1, MAPK9, CHORDC1, ARL6IP1, XDH, FGFR2, FGFR1, ADCYAP1R1, MRE11A, ANAPC10, HSPA1B, TIMP2, TIMP3, OAZ1, DDX3X, PPP1R3F, RPL5, IQSEC3, ANGPTL4, AXIN1, PHACTR4, …	1017	1662	18082	1.33723	0.983955	0.0317685	1.17433
GOTERM_BP_ALL	GO:0050684~regulation of mRNA processing	16	1.35021	0.000621367	NCBP2, KHDRBS1, RBFOX2, KHDRBS3, SRSF10, SREK1, MBNL2, IWS1, SAFB2, SLTM, HNRNPK, SRSF7, SRSF6, RNF219, THRAP3, ACIN1	1017	103	18082	2.7619	0.986115	0.0326111	1.21518
GOTERM_BP_ALL	GO:0032502~developmental process	385	32.4895	0.000653036	MEF2A, PTGS2, PPP2R5B, ANKLE2, CITED2, CCDC141, CUL5, WDR78, BTBD3, ILK, PTBP2, OPA3, WNT10A, OPA1, MAGI2, RXRA, SERPING1, SPIRE1, PTPRU, PCM1, CTNNA1, MED10, MAPK1, NME5, SPAG9, JUN, MIR124A-2, MAPK9, FLII, IL1R1, NFKBIA, ACP2, ASL, VPS72, ALCAM, NUDC, NPHP1, ODC1, SPNS2, PCNT, KLF11, MAP2K4, ROGDI, KLF15, KIF3C, GAS7, ATM, NUBPL, PENK, SRSF6, MAP4, H3F3B, FGF9, FAM3C, BNIP3, NAP1L2, YBX1, NOCT,…	1017	5983	18082	1.14411	0.988835	0.033986	1.27673
GOTERM_BP_ALL	GO:0007568~aging	32	2.70042	0.000667408	TACR3, TFCP2L1, YPEL3, TGFB3, TIMP2, CITED2, EDNRB, SIN3A, MORC3, AGT, ILK, SHC1, TERF2, DDC, OPA1, SMC6, SERPING1, CTNNA1, PRKCD, MBD1, ATM, STAT3, CTSL, CDKN1A, PENK, EEF1E1, MAPK14, JUN, DLD, APAF1, JMJD1C, KAT6A	1017	297	18082	1.91566	0.989887	0.0344607	1.30466
GOTERM_BP_ALL	GO:0065003~macromolecular complex assembly	117	9.87342	0.00069495	SYT1, CHMP3, PPP2R5B, SURF6, TSPAN4, FGFRL1, AQP4, ILK, PTBP2, DHX30, LUC7L3, MAGI2, OPA1, STMN2, RXRA, SPIRE1, CORO7, CTNNA1, SPAG9, VAMP8, JUN, MAPK9, CLIP3, ADD1, SMARCA4, ALDOA, SRSF10, ACTR3B, KCNA1, SNX2, SOX9, ASL, RIMS1, EIF3G, DDX3X, DNAAF2, CENPC1, CDC40, RPL5, FH1, ENTPD1, FCHO1, ANGPTL4, AXIN1, DRC1, S100A10, KCTD2, CRYZ, GAS7, ATM, NCKAP1, NUBPL, P2RX4, SRSF6, SLAIN2, KCTD17, H3F3B, …	1017	1544	18082	1.3473	0.991634	0.0355907	1.35815
GOTERM_BP_ALL	GO:0044707~single-multicellular organism process	395	33.3333	0.000719357	MEF2A, PTGS2, PPP2R5B, ANKLE2, CITED2, CCDC141, CUL5, WDR78, GRIN2D, BTBD3, ILK, PTBP2, WNT10A, OPA1, MAGI2, MYH3, RXRA, ZHX3, SERPING1, SPIRE1, PTPRU, PCM1, CTNNA1, MED10, MAPK1, NME5, SPAG9, JUN, MIR124A-2, MAPK9, FLII, IL1R1, NFKBIA, ACP2, ASL, VPS72, ALCAM, PLTP, NUDC, NPHP1, DHX9, ODC1, SPNS2, PCNT, MAP2K4, KLF11, ROGDI, KLF15, KIF3C, GAS7, ATM, PENK, SRSF6, MAP4, H3F3B, FGF9, FAM3C, NAP1L2,…	1017	6161	18082	1.13991	0.992928	0.0365461	1.40553
GOTERM_BP_ALL	GO:0044093~positive regulation of molecular function	99	8.35443	0.000764166	ADCY1, S100A8, PPP2R5B, IL18, S100A9, TGFB3, TLR3, GSTM7, TBC1D16, MAP3K6, S1PR1, CD44, TBC1D14, ILK, RAPGEF6, RAPGEF1, MAP2K7, MAGI2, ERP29, BCAP31, MAPK1, SPAG9, RFC3, PLCE1, RALGAPA1, RASGRF1, MAPK9, ADD1, SMARCA4, XDH, FGFR2, FGFR1, ADCYAP1R1, MRE11A, TIMP2, DDX3X, RPL5, IQSEC3, AXIN1, TESC, PHACTR4, MAP2K4, TEAD1, S100A10, RNF207, RFNG, CDKN1A, GRTP1, ANTXR1, NBN, SDC4, CAMKK1, HSPH1, DKC1, …	1017	1270	18082	1.38598	0.994806	0.038495	1.49245
GOTERM_BP_ALL	GO:0030154~cell differentiation	276	23.2911	0.000798396	SYT1, MEF2A, ADCY1, PPP2R5B, ALOXE3, S100A8, PTGS2, S100A9, TPD52, MEGF10, CITED2, ATCAY, SIN3A, S1PR1, WDR78, CD44, HTRA1, RSPH1, BTBD3, ILK, RAPGEF1, WNT10A, OPA1, MAGI2, ADAMTS20, RXRA, TANC1, ZHX3, SPIRE1, PTPRU, PCM1, CTNNA1, SPAG9, MAPK1, NME5, LHFPL5, RND1, JUN, DLD, MIR124A-2, MAPK9, GIGYF2, ADD1, IL1R1, CLCN2, TFCP2L1, NFKBIA, MYT1, RIMS1, ALCAM, PBRM1, RAP1GAP2, NPHP1, DHX9, PCNT, MAP2K…	1017	4143	18082	1.18446	0.995897	0.0398932	1.55881
GOTERM_BP_ALL	GO:0043543~protein acylation	25	2.1097	0.000807526	ING5, MEAF6, HCFC1, HAT1, CTCF, NAP1L2, ASL, EPC2, SIN3A, BRPF3, ZDHHC20, BRD8, YEATS4, BEND3, ZDHHC3, KANSL1, KLF15, IWS1, SAP130, NUPR1, CLIP3, KAT6B, APBB1, SMARCA4, KAT6A	1017	211	18082	2.1066	0.996147	0.0400497	1.5765
GOTERM_BP_ALL	GO:1902531~regulation of intracellular signal transduction	117	9.87342	0.000840736	PTGS2, S100A8, IL18, S100A9, TGFB3, LPAR4, TLR3, GSTM7, MAP3K6, CD44, MIER1, ILK, RAPGEF1, MAP2K7, CCAR2, OPA1, MAGI2, ACTN4, ERP29, PSD3, BCAP31, SUZ12, NME5, MAPK1, SPAG9, PLCE1, RALGAPA1, HIF1A, RELT, RASGRF1, JUN, MAPK9, XDH, FGFR2, FGFR1, ADCYAP1R1, AKAP12, CDC42SE1, NFKBIA, SOX9, TIMP2, TIMP3, SERINC3, HNRNPK, DDX3X, RAP1GAP2, IQSEC3, FGD6, AXIN1, DIXDC1, LURAP1, MAP2K4, ARPP19, TRIO, ADGRG…	1017	1552	18082	1.34035	0.996934	0.0413649	1.64083
GOTERM_BP_ALL	GO:0031344~regulation of cell projection organization	58	4.89451	0.000865011	DMTN, SYT1, PPP2R5B, TGFB3, CPEB1, ACTR2, VDAC3-PS1, WDR36, SEMA3G, SEMA3F, ILK, RALA, SEMA3B, NEURL1A, RAPGEF1, SGK1, MAGI2, OPA1, ARHGEF7, STMN2, PLXNB3, DGUOK, STX1B, PRKCD, CDK5, SMN1, ANKRD27, PRKD1, ZFYVE27, MIR124A-2, SEZ6, FGFR1, ADAMTS16, FKBP4, KATNB1, DCDC2A, NR3C1, RIMS1, HNRNPK, EZR, PTK2B, POU3F2, RAP1GAP2, KNDC1, DIXDC1, CEP135, CPNE5, PODXL, KIF3C, CAPRIN1, NCKAP1, SEMA6D, ULK2, K…	1017	662	18082	1.55774	0.997406	0.0422324	1.68782
GOTERM_BP_ALL	GO:0097193~intrinsic apoptotic signaling pathway	30	2.53165	0.000882368	NBN, BCLAF1, S100A8, S100A9, BNIP3, SERINC3, TRIAP1, HSPH1, HNRNPK, CD44, DDX3X, SH3GLB1, CDIP1, CCAR2, PDK2, OPA1, ERP29, SLC9A3R1, CEP63, ATM, BCAP31, NME5, EI24, CDKN1A, HIF1A, NUPR1, HIPK1, SFPQ, GRINA, APAF1	1017	276	18082	1.93258	0.997699	0.0427586	1.72141
GOTERM_BP_ALL	GO:0008285~negative regulation of cell proliferation	57	4.81013	0.000911465	E2F3, PTGS2, FGFRL1, GABBR1, TGFB3, CPEB1, SDC4, CD44, ILK, NEURL1A, RAPGEF1, MAGI2, CLMN, RXRA, SF1, PTPRU, SLC9A3R1, CTNNA1, SUZ12, CTSL, CTH, TRIM35, JUN, TFAP2B, RNF139, WFDC1, WNT9A, FGFR2, XDH, ING5, LIMS1, ZBTB16, TIMP2, SOX9, MORC3, PTK2B, AGT, PBRM1, TESC, AIMP2, KLF11, PTPN14, TRIM24, STAT1, ADGRG1, ATM, STAT3, IFIT3, NOTCH2, CDKN1A, RASSF5, NUPR1, RPS6KA2, EEF1E1, IFT57, IFT52, RNF41	1017	649	18082	1.56155	0.998117	0.0438294	1.77769
GOTERM_BP_ALL	GO:0016570~histone modification	40	3.37553	0.000918722	ING5, MEAF6, HCFC1, HAT1, CTCF, NAP1L2, CXXC1, EPC2, MTHFR, SIN3A, BRPF3, WAC, DYDC2, KDM3B, BRMS1L, BRD8, KDM5D, YEATS4, BEND3, KANSL1, TET1, PRKCD, ATM, IWS1, UBE2N, PRKD1, SUZ12, SAP130, UBR5, SFPQ, WHSC1L1, NCOA6, KDM4A, JMJD1C, TBL1X, KAT6B, HDAC9, APBB1, SMARCA4, KAT6A	1017	410	18082	1.73461	0.998208	0.0438644	1.79173
GOTERM_BP_ALL	GO:0045893~positive regulation of transcription, DNA-templated	103	8.69198	0.000962299	MEF2A, PPP2R5B, IL18, TGFB3, TLR3, CBX7, CITED2, S1PR1, SIN3A, SMARCD1, ILK, RXRA, GABPA, ARID1A, MED10, MED19, MAPK1, CD38, HIF1A, JUN, TFAP2B, MAPK9, ZFP516, SMARCA1, SMARCA4, FGFR2, FGFR1, CNBP, NFKBIA, SOX6, ELK3, MYT1, SOX9, CXXC1, MEIS2, HNRNPK, DDX3X, TEF, PBRM1, DDX41, CREBL2, AXIN1, TESC, TEAD1, ATAD2, KLF15, TET1, ETS2, SMARCC1, KAT6B, KAT6A, E2F3, FOSL2, FGF9, CTCF, RFXANK, YBX1, TRIAP…	1017	1339	18082	1.36767	0.998673	0.0455817	1.87595
GOTERM_BP_ALL	GO:1903508~positive regulation of nucleic acid-templated transcription	103	8.69198	0.000962299	MEF2A, PPP2R5B, IL18, TGFB3, TLR3, CBX7, CITED2, S1PR1, SIN3A, SMARCD1, ILK, RXRA, GABPA, ARID1A, MED10, MED19, MAPK1, CD38, HIF1A, JUN, TFAP2B, MAPK9, ZFP516, SMARCA1, SMARCA4, FGFR2, FGFR1, CNBP, NFKBIA, SOX6, ELK3, MYT1, SOX9, CXXC1, MEIS2, HNRNPK, DDX3X, TEF, PBRM1, DDX41, CREBL2, AXIN1, TESC, TEAD1, ATAD2, KLF15, TET1, ETS2, SMARCC1, KAT6B, KAT6A, E2F3, FOSL2, FGF9, CTCF, RFXANK, YBX1, TRIAP…	1017	1339	18082	1.36767	0.998673	0.0455817	1.87595
GOTERM_BP_ALL	GO:0031323~regulation of cellular metabolic process	365	30.8017	0.0010005	RAB3GAP2, MEF2A, ADCY1, PPP2R5B, PTGS2, S100A8, FAM20A, S100A9, BBX, ANKLE2, CITED2, MAP3K6, ATCAY, EPC2, SIN3A, S1PR1, CD44, MTG1, HTRA1, MAP3K9, RNF219, ILK, PTBP2, RAPGEF1, MAP2K7, CCAR2, MAGI2, RXRA, LIG3, ZHX3, SERPING1, MED10, MED19, SPAG9, CD38, MAPK1, ZFP81, RFC3, UBR5, JUN, MIR124A-2, ZIM1, MAPK9, WFDC1, FLII, CHORDC1, GIGYF2, SRSF10, TFCP2L1, MRE11A, AKAP12, CHCHD3, NFKBIA, HSPA1B, MYT1…	1017	5673	18082	1.14395	0.99898	0.0470252	1.94972
GOTERM_BP_ALL	GO:1902680~positive regulation of RNA biosynthetic process	103	8.69198	0.00102978	MEF2A, PPP2R5B, IL18, TGFB3, TLR3, CBX7, CITED2, S1PR1, SIN3A, SMARCD1, ILK, RXRA, GABPA, ARID1A, MED10, MED19, MAPK1, CD38, HIF1A, JUN, TFAP2B, MAPK9, ZFP516, SMARCA1, SMARCA4, FGFR2, FGFR1, CNBP, NFKBIA, SOX6, ELK3, MYT1, SOX9, CXXC1, MEIS2, HNRNPK, DDX3X, TEF, PBRM1, DDX41, CREBL2, AXIN1, TESC, TEAD1, ATAD2, KLF15, TET1, ETS2, SMARCC1, KAT6B, KAT6A, E2F3, FOSL2, FGF9, CTCF, RFXANK, YBX1, TRIAP…	1017	1343	18082	1.3636	0.999166	0.0480409	2.00625
GOTERM_BP_ALL	GO:0044265~cellular macromolecule catabolic process	69	5.82278	0.00103728	NCBP2, TOLLIP, COPS3, PTPN23, BNIP3, ZNRF1, NOCT, CUL2, CUL5, TRIM9, BTBD2, BTBD3, LSM5, USP12, DNAJC3, PSMD7, CCAR2, USP1, HERC4, ERLIN1, UBE2H, DIS3L, RBBP6, CLPX, BCAP31, UBE2N, CTSL, CTSO, UBR5, CD81, RNF139, USP20, SDCBP, PCYOX1, CTSB, CLOCK, UBAP1, OTUD5, NKD2, ANAPC10, CTIF, SUMO2, EZR, PTK2B, USP38, AGO2, WAC, SUPV3L1, ZMPSTE24, AXIN1, RNF144A, GABARAPL2, SMG9, NPLOC4, VHL, GM15800, KCTD2…	1017	828	18082	1.48165	0.999208	0.0480569	2.02072
GOTERM_BP_ALL	GO:0007275~multicellular organism development	337	28.4388	0.00103748	SYT1, MEF2A, ADCY1, PPP2R5B, ALOXE3, PTGS2, S100A8, FAM20A, FGFRL1, S100A9, BBX, ANKLE2, GPCPD1, TPD52, MEGF10, CITED2, CCDC141, ATCAY, CUL5, SIN3A, S1PR1, WDR78, CD44, HTRA1, BTBD3, ILK, PTBP2, RAB26, RAPGEF1, WNT10A, OPA1, MAGI2, RXRA, SPIRE1, PTPRU, PCM1, CTNNA1, SPAG9, MAPK1, NME5, LHFPL5, RND1, JUN, DLD, CC2D2A, MIR124A-2, MAPK9, FLII, GIGYF2, ADD1, IL1R1, CLCN2, TFCP2L1, NFKBIA, ACP2, ASL, …	1017	5195	18082	1.15337	0.999209	0.0477444	2.02109
GOTERM_BP_ALL	GO:0044765~single-organism transport	214	18.0591	0.00105095	SYT1, S100A8, PTGS2, S100A9, SRP68, AQP4, MEGF10, GRIN2D, PIK3C3, ABCB10, RAB26, MAGI2, PCM1, MAPK1, CD38, LHFPL5, LCA5, UBR5, JUN, RAB15, MAPK9, ORAI2, RTP4, CLCN2, NFKBIA, MYT1, RIMS1, SFXN5, SERINC3, PLTP, SPNS2, OSBPL3, RNF207, KLF15, KIF3C, NOTCH2, EI24, KCNJ9, HGS, HEPH, SPNS1, GRK3, CRYM, CLCN5, KCNJ16, JPH4, FGF9, ATP10A, EDNRB, TRIAP1, SLC24A4, SLC24A3, MAP1LC3B, SLC24A2, ALOX12B, NEURL1…	1017	3128	18082	1.21639	0.999279	0.0480288	2.04709
GOTERM_BP_ALL	GO:0016070~RNA metabolic process	286	24.135	0.00106769	MEF2A, TARS2, PPP2R5B, BBX, IARS2, CITED2, PRIM1, EPC2, SIN3A, S1PR1, DHX38, HTRA1, MAP3K9, RNF219, ILK, LSM5, PTBP2, DHX30, SREK1IP1, LUC7L3, CCAR2, RXRA, RPUSD1, ZHX3, MED10, MED19, CD38, MAPK1, ZFP81, AQR, DHX29, JUN, ZIM1, MAPK9, FLII, FIP1L1, SRSF10, TFCP2L1, CHCHD3, NFKBIA, ZCRB1, MYT1, VPS72, CTIF, CDC40, PBRM1, SUPV3L1, YEATS4, DHX9, SREK1, KLF11, PTPN14, KLF15, U2AF1L4, ATM, ZFP446, NOTC…	1017	4331	18082	1.1741	0.999358	0.0484536	2.07936
GOTERM_BP_ALL	GO:0043085~positive regulation of catalytic activity	78	6.58228	0.00111328	ADCY1, NBN, S100A8, IL18, S100A9, TGFB3, SDC4, CAMKK1, TBC1D16, MAP3K6, HSPH1, S1PR1, CD44, DKC1, TBC1D14, ILK, RAPGEF6, SHC1, NEURL1A, RAPGEF1, MAP2K7, RSU1, MAGI2, ARHGEF7, ARHGEF19, ERP29, MID1IP1, ARRDC3, CDK5, ARHGAP23, PRKCD, ARHGEF10, BCAP31, DAPK1, UBE2N, ANKRD27, PRKD1, MAPK1, SPAG9, RFC3, PLCE1, RALGAPA1, RASGRF1, CD81, MAPK9, FGFR2, XDH, FGFR1, LIMS1, SLC39A10, ADCYAP1R1, MRE11A, TIMP2…	1017	965	18082	1.43712	0.999531	0.0501406	2.16723
GOTERM_BP_ALL	GO:0006473~protein acetylation	22	1.85654	0.00112548	ING5, MEAF6, YEATS4, BEND3, KANSL1, HCFC1, HAT1, CTCF, KLF15, NAP1L2, ASL, IWS1, EPC2, SIN3A, NUPR1, SAP130, BRPF3, KAT6B, APBB1, BRD8, SMARCA4, KAT6A	1017	179	18082	2.18522	0.999569	0.0503469	2.19073
GOTERM_BP_ALL	GO:0018394~peptidyl-lysine acetylation	20	1.68776	0.00112761	ING5, MEAF6, YEATS4, BEND3, KANSL1, HCFC1, HAT1, CTCF, KLF15, NAP1L2, IWS1, EPC2, SIN3A, SAP130, BRPF3, KAT6B, APBB1, BRD8, SMARCA4, KAT6A	1017	155	18082	2.29416	0.999575	0.0501141	2.19483
GOTERM_BP_ALL	GO:0007049~cell cycle	109	9.19831	0.00115134	XPO1, CHMP3, PTGS2, PPP2R5B, ANKLE2, CITED2, SIN3A, RAD21, RSPH1, STARD9, INCENP, PIK3C3, ILK, RALA, CCAR2, CGRRF1, MAGI2, LIG3, SPIRE1, TOPBP1, DCTN6, PPP1CC, PKIA, MAPK1, TRIM35, NABP2, MIR124A-2, SDCBP, CHORDC1, GIGYF2, FGFR2, FGFR1, MRE11A, KATNB1, LRRCC1, ANAPC10, SOX9, TIMP2, CCNG1, DDX3X, CENPC1, NUDC, DIXDC1, PTPN3, PCNT, KLF11, ARPP19, ATM, NOTCH2, CDKN1A, EIF4E, MAP4, TCF19, NBN, E2F3, …	1017	1440	18082	1.34583	0.999639	0.0508145	2.24054
GOTERM_BP_ALL	GO:0031328~positive regulation of cellular biosynthetic process	126	10.6329	0.0011731	RAB3GAP2, MEF2A, ADCY1, PPP2R5B, PTGS2, IL18, TGFB3, TLR3, CBX7, CITED2, S1PR1, SIN3A, ILK, SMARCD1, DNAJC3, MAP2K7, RXRA, GABPA, ARID1A, MED10, MED19, MAPK1, CD38, RFC3, HIF1A, JUN, TFAP2B, MAPK9, ZFP516, SMARCA1, SMARCA4, FGFR2, FGFR1, CNBP, ADCYAP1R1, AKAP12, NFKBIA, SOX6, ELK3, MYT1, SOX9, TIMP2, CXXC1, MEIS2, HNRNPK, DDX3X, TEF, PBRM1, DDX41, AXIN1, CREBL2, TESC, MAP2K4, ARPP19, TEAD1, ATAD2…	1017	1709	18082	1.31085	0.999689	0.0514205	2.28241
GOTERM_BP_ALL	GO:0010639~negative regulation of organelle organization	34	2.8692	0.00117455	FGFR2, DMTN, NBN, FKBP4, KATNB1, BNIP3, TRIAP1, S1PR1, SIN3A, INPP5K, TRIM9, MPV17L, SLC35F6, TERF2, PINX1, SGK1, OPA1, STMN2, LIG3, ATAD2, MID1IP1, TET1, PRKCD, ATM, ANKRD27, RPS6KA2, UBR5, MAP4, H3F3B, CLIP3, KDM4A, TMOD1, RNF41, ADD1	1017	334	18082	1.80991	0.999692	0.0511569	2.2852
GOTERM_BP_ALL	GO:0009892~negative regulation of metabolic process	180	15.1899	0.00122921	NCBP2, XPO1, MEF2A, XPO5, IL18, TGFB3, ANKLE2, CBX7, CITED2, ATCAY, SIN3A, CD44, MIER1, TARDBP, ILK, ACIN1, PTBP2, DNAJC3, RAPGEF1, CCAR2, RBFOX2, BEND3, RXRA, GABPA, ERP29, LIG3, ZHX3, SERPING1, ARID1A, PKIA, SUZ12, CD38, HIF1A, UBR5, JUN, MIR124A-2, TFAP2B, RNF139, SDCBP, WFDC1, CHORDC1, GIGYF2, SMARCA4, ARL6IP1, XDH, FGFR2, FGFR1, SRSF10, MRE11A, TFCP2L1, CHCHD3, CDC42SE1, ANAPC10, ELK3, HSPA1…	1017	2579	18082	1.24093	0.999789	0.0531388	2.39034
GOTERM_BP_ALL	GO:0051248~negative regulation of protein metabolic process	81	6.83544	0.00124083	DMTN, XPO5, IL18, CPEB1, MIR7B, PRMT3, HSPH1, TRIAP1, EDNRB, SIN3A, CD44, TARDBP, ILK, ITIH5, KIRREL2, MKL1, DNAJC3, RAPGEF1, ERRFI1, CCAR2, FLOT2, SERPING1, SLC9A3R1, CDK5, PKIA, PRKCD, DAPK1, SUZ12, FMN2, PPM1E, BGN, UBR5, SERPINB8, JUN, MIR124A-2, RNF139, MGEA5, WFDC1, SDCBP, WNT9A, CHORDC1, GIGYF2, RASD2, XDH, ARL6IP1, CDC42SE1, ANAPC10, HSPA1B, TIMP2, TIMP3, CTLA2A, PLPP3, SF3B3, PAIP2B, SRR…	1017	1014	18082	1.42028	0.999805	0.0532932	2.41267
GOTERM_BP_ALL	GO:0071822~protein complex subunit organization	107	9.02954	0.00127991	SYT1, CHMP3, PPP2R5B, TSPAN4, FGFRL1, AQP4, SMARCD1, ILK, MAGI2, OPA1, STMN2, RXRA, ARID1A, CORO7, SPIRE1, CTNNA1, SPAG9, VAMP8, JUN, MAPK9, CLIP3, ADD1, SMARCA4, ALDOA, ACTR3B, KCNA1, KATNB1, SNX2, SOX9, ASL, RIMS1, VPS72, DDX3X, DNAAF2, CENPC1, FH1, ENTPD1, FCHO1, ANGPTL4, AXIN1, DRC1, S100A10, KCTD2, MRRF, CRYZ, GAS7, NCKAP1, NUBPL, P2RX4, SLAIN2, SMARCC1, KCTD17, H3F3B, KAT6B, DCXR, TMOD1, DU…	1017	1414	18082	1.34543	0.999851	0.0545856	2.48775
GOTERM_BP_ALL	GO:0030036~actin cytoskeleton organization	50	4.21941	0.00129171	RHOJ, DMTN, MEF2A, WASF1, S100A9, TGFB3, SDC4, RHOU, ACTR2, FRMD5, S1PR1, FRMD6, RALA, SHC1, MKL1, ACTN4, MINK1, CORO7, SPIRE1, CTNNA1, SLC9A3R1, PRKCD, CDK5, ARHGEF10, EPB41L2, FMN2, CTSL, RND1, PPM1E, FLII, SDCBP, ADD1, ACTR3B, EZR, INPP5K, PTK2B, SORBS2, IQSEC3, TRIP10, LURAP1, PHACTR4, MYO1B, S100A10, MSRB1, GAS7, NCKAP1, HSP90B1, CDC42BPA, ANTXR1, TMOD1	1017	558	18082	1.59317	0.999863	0.0547362	2.51042
GOTERM_BP_ALL	GO:0040008~regulation of growth	59	4.9789	0.00129488	SYT1, FGF9, CSPG5, WDR36, CD44, HTRA1, SEMA3G, SEMA3F, ILK, MT2, MT1, SHC1, SEMA3B, CCAR2, BRD8, SGK1, CGRRF1, SGK3, NOL8, ADIPOR2, CDK5, CD38, CTH, HIF1A, ZFYVE27, CD81, SDCBP, WFDC1, SMARCA4, FGFR2, ING5, DCBLD2, FGFR1, TFCP2L1, NR3C1, RIMS1, HNRNPK, EZR, TSPYL2, FAM107A, DDX3X, PTK2B, AGT, SUPV3L1, POU3F2, TRIP10, BRMS1L, YEATS4, CPNE5, STAT3, CDKN1A, EI24, SEMA6D, ULK2, MAPK14, H3F3B, CACNA1C…	1017	688	18082	1.52472	0.999866	0.0545314	2.5165
GOTERM_BP_ALL	GO:0035272~exocrine system development	11	0.92827	0.00133344	FGFR2, FGFR1, SOX10, CLCN2, TFCP2L1, IGSF3, TGFB3, TGM2, CTNND1, RAB26, SOX9	1017	58	18082	3.37202	0.999897	0.055769	2.5905
GOTERM_BP_ALL	GO:0044271~cellular nitrogen compound biosynthetic process	308	25.9916	0.00134445	MEF2A, ADCY1, TARS2, PPP2R5B, ALOXE3, PTGS2, BBX, RPLP2, IARS2, RPL22L1, CITED2, PRIM1, EPC2, SIN3A, S1PR1, MTG1, HTRA1, MAP3K9, ILK, MAP2K7, CCAR2, RXRA, LIG3, ZHX3, MED10, CARNS1, MED19, CD38, MAPK1, NME5, ZFP81, RFC3, DHX29, JUN, MIR124A-2, ZIM1, RPS12, MAPK9, FLII, GIGYF2, ALDOA, ADSS, GGCT, SRSF10, TFCP2L1, CHCHD3, AKAP12, NFKBIA, ASL, MYT1, CTIF, VPS72, PBRM1, ODC1, YEATS4, KLF11, PTPN14, K…	1017	4719	18082	1.16045	0.999905	0.0558776	2.61164
GOTERM_BP_ALL	GO:0010605~negative regulation of macromolecule metabolic process	167	14.0928	0.00136315	NCBP2, XPO1, MEF2A, XPO5, IL18, TGFB3, CBX7, CITED2, SIN3A, CD44, MIER1, TARDBP, ILK, PTBP2, ACIN1, DNAJC3, RAPGEF1, CCAR2, RBFOX2, BEND3, RXRA, GABPA, ERP29, LIG3, ZHX3, SERPING1, ARID1A, PKIA, SUZ12, CD38, HIF1A, UBR5, JUN, MIR124A-2, TFAP2B, RNF139, SDCBP, WFDC1, CHORDC1, GIGYF2, SMARCA4, ARL6IP1, XDH, FGFR2, FGFR1, SRSF10, MRE11A, TFCP2L1, CHCHD3, CDC42SE1, ANAPC10, ELK3, HSPA1B, SOX6, MYT1, …	1017	2372	18082	1.25178	0.999916	0.0562931	2.64749
GOTERM_BP_ALL	GO:0010608~posttranscriptional regulation of gene expression	41	3.45992	0.0013823	NCBP2, CARHSP1, XPO5, S100A9, EIF5B, CPEB1, MIR7B, CTIF, YBX1, NOCT, PAIP2B, SRRT, DKC1, DDX3X, EIF3G, PTK2B, MTG1, TARDBP, AGO2, PUM3, NEURL1A, UNK, DNAJC3, KHDRBS1, EIF4ENIF1, DHX9, RXRA, ILF3, CAPRIN1, STAT3, DAPK1, UPF3A, NRDE2, MAPK1, EIF4E, METTL14, MAPK14, THRAP3, MIR124A-2, RNF139, GIGYF2	1017	433	18082	1.68353	0.999926	0.0567216	2.68421
GOTERM_BP_ALL	GO:0006913~nucleocytoplasmic transport	39	3.29114	0.00141487	NCBP2, XPO1, PTGS2, SRSF10, FGF9, XPO5, IL18, TGFB3, TLR3, NFKBIA, NUP188, DDX19B, AGT, LSG1, MLXIP, TNPO1, AXIN1, HSPA9, KHDRBS1, IPO13, VHL, ANP32E, PTPN14, SLC9A3R1, CDK5, PKIA, PRKCD, STAT3, IWS1, PRKD1, MAPK1, CDKN1A, EI24, UBR5, MAPK14, JUN, RBMX2, NOP58, FAF1	1017	406	18082	1.70791	0.999941	0.0576761	2.74662
GOTERM_BP_ALL	GO:0050767~regulation of neurogenesis	68	5.7384	0.00144108	SYT1, NBN, SOX21, PPP2R5B, CPEB1, NAP1L2, EDNRB, ACTR2, WDR36, SEMA3G, SEMA3F, ILK, UNC5D, SEMA3B, NEURL1A, RAPGEF1, SOX10, SGK1, OPA1, MAGI2, STMN2, PLXNB3, DGUOK, PCM1, CTNNA1, CDK5, STX1B, MBD1, SMN1, ANKRD27, PRKD1, MIB1, SPAG9, HIF1A, ZFYVE27, MIR124A-2, SEZ6, FGFR1, IL1R1, NEPRO, FKBP4, KATNB1, NR3C1, SOX9, TIMP2, RIMS1, LINGO1, SRRT, HNRNPK, PTK2B, POU3F2, RAP1GAP2, KNDC1, EIF4ENIF1, DIXDC…	1017	824	18082	1.46726	0.999951	0.0583681	2.79683
GOTERM_BP_ALL	GO:0010557~positive regulation of macromolecule biosynthetic process	117	9.87342	0.00145769	RAB3GAP2, MEF2A, PPP2R5B, IL18, TGFB3, TLR3, CBX7, CITED2, S1PR1, SIN3A, SMARCD1, ILK, DNAJC3, MAP2K7, RXRA, GABPA, ARID1A, MED10, MED19, MAPK1, CD38, RFC3, HIF1A, JUN, TFAP2B, MAPK9, ZFP516, SMARCA1, SMARCA4, FGFR2, FGFR1, CNBP, NFKBIA, SOX6, ELK3, MYT1, SOX9, CXXC1, MEIS2, HNRNPK, DDX3X, TEF, PBRM1, DDX41, AXIN1, CREBL2, TESC, MAP2K4, TEAD1, ATAD2, KLF15, TET1, ATM, UPF3A, SMARCC1, ETS2, KAT6B,…	1017	1577	18082	1.31911	0.999956	0.058676	2.82862
GOTERM_BP_ALL	GO:0060255~regulation of macromolecule metabolic process	367	30.9705	0.00146557	RAB3GAP2, MEF2A, PPP2R5B, S100A8, FAM20A, S100A9, BBX, ANKLE2, CITED2, MAP3K6, EPC2, SIN3A, S1PR1, CD44, MTG1, HTRA1, BTBD2, MAP3K9, RNF219, BTBD3, ILK, PTBP2, RAPGEF1, MAP2K7, CCAR2, WNT10A, MAGI2, RXRA, LIG3, ZHX3, SERPING1, MED10, MED19, SPAG9, CD38, MAPK1, ZFP81, RFC3, UBR5, JUN, MIR124A-2, ZIM1, MAPK9, WFDC1, FLII, CHORDC1, GIGYF2, SRSF10, TFCP2L1, MRE11A, CHCHD3, NFKBIA, HSPA1B, MYT1, RIMS1…	1017	5739	18082	1.13699	0.999959	0.0586414	2.8437
GOTERM_BP_ALL	GO:0051603~proteolysis involved in cellular protein catabolic process	54	4.55696	0.0015217	TOLLIP, COPS3, PTPN23, ZNRF1, CUL2, CUL5, TRIM9, BTBD2, BTBD3, USP12, DNAJC3, PSMD7, CCAR2, USP1, HERC4, ERLIN1, UBE2H, RBBP6, CLPX, BCAP31, UBE2N, CTSL, CTSO, UBR5, RNF139, SDCBP, USP20, CTSB, PCYOX1, CLOCK, UBAP1, OTUD5, NKD2, ANAPC10, SUMO2, PTK2B, USP38, ZMPSTE24, WAC, AXIN1, RNF144A, GABARAPL2, NPLOC4, VHL, GM15800, KCTD2, HSP90B1, SMARCC1, KCTD17, FAF2, FAF1, TBL1X, USP42, RNF41	1017	620	18082	1.54856	0.999972	0.0604685	2.95108
GOTERM_BP_ALL	GO:0051171~regulation of nitrogen compound metabolic process	278	23.4599	0.00154838	MEF2A, ADCY1, PPP2R5B, PTGS2, S100A9, BBX, CITED2, ATCAY, EPC2, SIN3A, S1PR1, MTG1, HTRA1, MAP3K9, RNF219, ILK, PTBP2, MAP2K7, CCAR2, RXRA, LIG3, ZHX3, MED10, MED19, CD38, MAPK1, ZFP81, RFC3, UBR5, JUN, MIR124A-2, ZIM1, MAPK9, FLII, GIGYF2, SRSF10, TFCP2L1, MRE11A, CHCHD3, AKAP12, NFKBIA, MYT1, VPS72, CTIF, PBRM1, SUPV3L1, YEATS4, GPD1, SREK1, MAP2K4, KLF11, PTPN14, KLF15, ATM, UPF3A, NOTCH2, MET…	1017	4221	18082	1.17099	0.999977	0.0611435	3.00207
GOTERM_BP_ALL	GO:0031324~negative regulation of cellular metabolic process	167	14.0928	0.0015641	XPO1, MEF2A, XPO5, IL18, TGFB3, ANKLE2, CBX7, CITED2, ATCAY, SIN3A, CD44, MIER1, TARDBP, ILK, PTBP2, ACIN1, DNAJC3, RAPGEF1, CCAR2, RBFOX2, BEND3, RXRA, GABPA, LIG3, ZHX3, SERPING1, ARID1A, PKIA, SUZ12, CD38, HIF1A, UBR5, JUN, MIR124A-2, TFAP2B, RNF139, SDCBP, WFDC1, CHORDC1, GIGYF2, SMARCA4, ARL6IP1, XDH, FGFR2, FGFR1, SRSF10, MRE11A, TFCP2L1, CHCHD3, CDC42SE1, ANAPC10, ELK3, HSPA1B, SOX6, TIMP2…	1017	2380	18082	1.24757	0.999979	0.0613932	3.03209
GOTERM_BP_ALL	GO:0018205~peptidyl-lysine modification	32	2.70042	0.00156687	ING5, MEAF6, TOLLIP, HCFC1, HAT1, CTCF, NAP1L2, CXXC1, SUMO2, EPC2, SIN3A, BRPF3, TGM2, DYDC2, BRD8, YEATS4, BEND3, KANSL1, KLF15, IWS1, SUZ12, CTH, SAP130, WHSC1L1, NCOA6, KDM4A, KAT6B, HDAC9, APBB1, RASD2, SMARCA4, KAT6A	1017	313	18082	1.81774	0.999979	0.0611503	3.03739
GOTERM_BP_ALL	GO:0051169~nuclear transport	39	3.29114	0.001695	NCBP2, XPO1, PTGS2, SRSF10, FGF9, XPO5, IL18, TGFB3, TLR3, NFKBIA, NUP188, DDX19B, AGT, LSG1, MLXIP, TNPO1, AXIN1, HSPA9, KHDRBS1, IPO13, VHL, ANP32E, PTPN14, SLC9A3R1, CDK5, PKIA, PRKCD, STAT3, IWS1, PRKD1, MAPK1, CDKN1A, EI24, UBR5, MAPK14, JUN, RBMX2, NOP58, FAF1	1017	410	18082	1.69124	0.999991	0.0656154	3.28185
GOTERM_BP_ALL	GO:0016573~histone acetylation	18	1.51899	0.00175764	ING5, MEAF6, YEATS4, BEND3, KANSL1, HCFC1, HAT1, NAP1L2, IWS1, EPC2, SIN3A, SAP130, BRPF3, KAT6B, APBB1, BRD8, SMARCA4, KAT6A	1017	137	18082	2.33602	0.999994	0.067579	3.40117
GOTERM_BP_ALL	GO:0006475~internal protein amino acid acetylation	19	1.60338	0.00191332	ING5, MEAF6, YEATS4, BEND3, KANSL1, HCFC1, HAT1, NAP1L2, ASL, IWS1, EPC2, SIN3A, SAP130, BRPF3, KAT6B, APBB1, BRD8, SMARCA4, KAT6A	1017	150	18082	2.2521	0.999998	0.0729398	3.69707
GOTERM_BP_ALL	GO:1902582~single-organism intracellular transport	51	4.3038	0.00204312	NCBP2, DMTN, PTGS2, FGF9, IL18, SRP68, TGFB3, TLR3, NUP188, PEX1, ACTN4, SLC9A3R1, ARL6, PRKCD, PKIA, CDK5, TIMM22, PRKD1, MAPK1, KIF1B, HIF1A, NUS1, VAMP8, ATG4B, JUN, UBR5, MGEA5, TOMM22, PLA2G3, ARL6IP1, RTP4, NKD2, NFKBIA, INPP5K, AGT, HSPA4, TNPO1, SEC61A1, AXIN1, TESC, VHL, IPO13, SUN2, KIF3C, STAT3, EI24, CDKN1A, MAPK14, NOP58, FAF1, SSR3	1017	585	18082	1.55003	0.999999	0.077269	3.94311
GOTERM_BP_ALL	GO:0032269~negative regulation of cellular protein metabolic process	76	6.4135	0.00206218	DMTN, XPO5, IL18, CPEB1, MIR7B, PRMT3, HSPH1, TRIAP1, EDNRB, SIN3A, CD44, TARDBP, ILK, ITIH5, KIRREL2, MKL1, DNAJC3, RAPGEF1, ERRFI1, CCAR2, SERPING1, SLC9A3R1, CDK5, PKIA, PRKCD, DAPK1, SUZ12, PPM1E, BGN, UBR5, SERPINB8, JUN, MIR124A-2, RNF139, MGEA5, WFDC1, SDCBP, WNT9A, CHORDC1, GIGYF2, RASD2, XDH, ARL6IP1, CDC42SE1, ANAPC10, HSPA1B, TIMP2, TIMP3, CTLA2A, PLPP3, PAIP2B, SRRT, EZR, INPP5K, DDX3…	1017	956	18082	1.41345	0.999999	0.0775365	3.9792
GOTERM_BP_ALL	GO:0006793~phosphorus metabolic process	196	16.5401	0.00212488	LDHB, ADCY1, MEF2A, PPP2R5B, FAM20A, PTPN23, GPCPD1, ANKLE2, MAP3K6, CD44, MAP3K9, PIK3C3, ILK, NT5C2, RAPGEF1, MAP2K7, CRLS1, NUDT18, MAGI2, MYH3, PTPRU, NME5, MAPK1, SPAG9, SCYL1, JUN, DLD, MAPK9, CHORDC1, ALDOA, ADSS, PFKFB4, MRE11A, AKAP12, SERINC3, GPD1, MAP2K4, PTPN14, TRIO, ATM, CDC42BPA, BTBD10, HGS, GK, GRK3, SEPHS1, TOLLIP, FGF9, CAMKK1, RNGTT, EDNRB, HSPH1, ALOX12B, NEURL1A, NT5E, ERRF…	1017	2873	18082	1.21296	1	0.0793673	4.0978
GOTERM_BP_ALL	GO:0006886~intracellular protein transport	72	6.07595	0.00214893	XPO1, DMTN, PTGS2, FGF9, VIPAS39, XPO5, IL18, SRP68, TGFB3, TLR3, NUP188, RHOU, TBC1D16, PEX1, TBC1D14, ZDHHC3, ERP29, PCM1, SLC9A3R1, ARL6, PMM2, CDK5, STX1B, PRKCD, PKIA, PMM1, BCAP31, TIMM22, PRKD1, MAPK1, ATG4B, UBR5, JUN, MGEA5, TOMM22, ARL6IP1, NKD2, RTP4, AKAP12, UNC93B1, SNX2, NFKBIA, SNX1, RIMS1, OAZ1, INPP5K, SH3GLB1, AGT, HSPA4, TNPO1, SEC61A1, HSPA9, AXIN1, TESC, NPLOC4, IPO13, VHL, P…	1017	898	18082	1.42555	1	0.0797971	4.14325
GOTERM_BP_ALL	GO:0051961~negative regulation of nervous system development	32	2.70042	0.00220847	NBN, SOX21, NEPRO, FKBP4, SOX9, EDNRB, LINGO1, HNRNPK, SEMA3G, SEMA3F, SEMA3B, RAP1GAP2, EIF4ENIF1, DIXDC1, STMN2, DGUOK, PCM1, CTNNA1, ADGRG1, MBD1, STX1B, CDK5, STAT3, MIB1, TULP3, EIF4E, SEMA6D, ULK2, KDM4A, APBB1, SEZ6, WNT7A	1017	320	18082	1.77797	1	0.0814788	4.25569
GOTERM_BP_ALL	GO:0044710~single-organism metabolic process	242	20.4219	0.00222618	LDHB, MEF2A, ADCY1, TARS2, PTGS2, ALOXE3, B3GALT5, IARS2, GPCPD1, MAP3K6, ATCAY, CD44, SULT1A1, PIK3C3, ILK, NT5C2, RAPGEF1, MAP2K7, CRLS1, NUDT18, MAGI2, MYH3, DCTN6, SPAG9, NME5, MAPK1, JUN, DLD, MAPK9, ALDOA, ADSS, PFKFB4, HSD17B12, AKAP12, ASL, SERINC3, PPP1R3F, PLTP, MGAT4B, GPD1, ODC1, NPLOC4, SPNS2, CYP46A1, MAP2K4, CRYZ, TMEM115, HGS, HEPH, GK, GRK3, CRYM, PXDN, COX10, FGF9, BNIP3, HSPH1,…	1017	3641	18082	1.18174	1	0.0816686	4.28912
GOTERM_BP_ALL	GO:0051130~positive regulation of cellular component organization	95	8.01688	0.00232	SYT1, DMTN, RAB3GAP2, NBN, PPP2R5B, WASF1, TGFB3, PTPN23, BNIP3, NAP1L2, CPEB1, SDC4, RHOU, ACTR2, SIN3A, RAD21, DKC1, MIER1, ILK, RALA, NEURL1A, RAPGEF1, MAP2K7, SGK1, OPA1, MAGI2, ACTN4, ARHGEF7, STMN2, PLXNB3, MPP7, SPIRE1, CDK5, PRKCD, ARHGEF10, UBE2N, PRKD1, ANKRD27, FMN2, MIB1, MAPK1, PPM1E, HIF1A, CRKL, NABP2, SLITRK3, ZFYVE27, JUN, MIR124A-2, MGEA5, MAPK9, SDCBP, CLIP3, SEZ6, ADD1, FGFR1,…	1017	1253	18082	1.34803	1	0.0845145	4.46598
GOTERM_BP_ALL	GO:0090398~cellular senescence	9	0.759494	0.00241763	CDKN1A, OPA1, EEF1E1, MAPK14, YPEL3, SMC6, PRKCD, TERF2, KAT6A	1017	43	18082	3.72134	1	0.087453	4.64971
GOTERM_BP_ALL	GO:0009891~positive regulation of biosynthetic process	126	10.6329	0.002436	RAB3GAP2, MEF2A, ADCY1, PPP2R5B, PTGS2, IL18, TGFB3, TLR3, CBX7, CITED2, S1PR1, SIN3A, ILK, SMARCD1, DNAJC3, MAP2K7, RXRA, GABPA, ARID1A, MED10, MED19, MAPK1, CD38, RFC3, HIF1A, JUN, TFAP2B, MAPK9, ZFP516, SMARCA1, SMARCA4, FGFR2, FGFR1, CNBP, ADCYAP1R1, AKAP12, NFKBIA, SOX6, ELK3, MYT1, SOX9, TIMP2, CXXC1, MEIS2, HNRNPK, DDX3X, TEF, PBRM1, DDX41, AXIN1, CREBL2, TESC, MAP2K4, ARPP19, TEAD1, ATAD2…	1017	1744	18082	1.28455	1	0.0876286	4.68425
GOTERM_BP_ALL	GO:0018193~peptidyl-amino acid modification	78	6.58228	0.00246429	DMTN, S100A8, TOLLIP, IL18, S100A9, CTCF, NAP1L2, TTLL11, PRMT3, HSPH1, EPC2, SIN3A, ST3GAL2, BRPF3, P4HA2, CD44, ILK, RPN1, NEURL1A, ERRFI1, BRD8, CDC7, SGK1, BEND3, SGK3, CDK5, PRKCD, SUZ12, PRKD1, MAPK1, CTH, BGN, CD81, NCOA6, CLIP3, RASD2, SMARCA4, FGFR2, ING5, FGFR1, MEAF6, FUT8, FKBP5, FKBP4, HCFC1, HAT1, CTNND1, PLPP3, CXXC1, SUMO2, INPP5K, MORC3, PTK2B, AGT, PPIL4, DCLK3, TGM2, DYDC2, CRE…	1017	993	18082	1.3966	1	0.0881412	4.73739
GOTERM_BP_ALL	GO:0006796~phosphate-containing compound metabolic process	195	16.4557	0.00252172	LDHB, ADCY1, MEF2A, PPP2R5B, FAM20A, PTPN23, GPCPD1, ANKLE2, MAP3K6, CD44, MAP3K9, ILK, NT5C2, PIK3C3, RAPGEF1, MAP2K7, CRLS1, NUDT18, MAGI2, MYH3, PTPRU, NME5, MAPK1, SPAG9, SCYL1, JUN, DLD, MAPK9, CHORDC1, ALDOA, ADSS, PFKFB4, MRE11A, AKAP12, SERINC3, GPD1, MAP2K4, PTPN14, TRIO, ATM, CDC42BPA, BTBD10, HGS, GK, GRK3, SEPHS1, TOLLIP, FGF9, CAMKK1, RNGTT, EDNRB, HSPH1, ALOX12B, NEURL1A, NT5E, ERRF…	1017	2869	18082	1.20845	1	0.0896378	4.84521
GOTERM_BP_ALL	GO:0045664~regulation of neuron differentiation	57	4.81013	0.00269541	SYT1, NBN, SOX21, PPP2R5B, CPEB1, NAP1L2, EDNRB, ACTR2, WDR36, SEMA3G, SEMA3F, ILK, SEMA3B, NEURL1A, RAPGEF1, SGK1, MAGI2, OPA1, STMN2, PLXNB3, DGUOK, STX1B, CDK5, SMN1, ANKRD27, PRKD1, MIB1, SPAG9, ZFYVE27, MIR124A-2, SEZ6, FGFR1, NEPRO, FKBP4, KATNB1, NR3C1, TIMP2, SOX9, RIMS1, HNRNPK, PTK2B, POU3F2, RAP1GAP2, KNDC1, EIF4ENIF1, DIXDC1, CPNE5, GDPD5, KIF3C, CAPRIN1, EIF4E, SEMA6D, ULK2, KDM4A, A…	1017	681	18082	1.48817	1	0.095027	5.1706
GOTERM_BP_ALL	GO:0048024~regulation of mRNA splicing, via spliceosome	12	1.01266	0.00269796	KHDRBS1, RBFOX2, KHDRBS3, HNRNPK, SRSF7, SRSF10, SRSF6, SREK1, RNF219, THRAP3, MBNL2, ACIN1	1017	74	18082	2.8832	1	0.0946289	5.17537
GOTERM_BP_ALL	GO:0034728~nucleosome organization	18	1.51899	0.00278421	BRD2, NASP, ANP32E, HAT1, NAP1L3, ARID1A, CTCF, NAP1L2, NAP1L5, SOX9, VPS72, TSPYL2, SMARCC1, SMARCD1, H3F3B, KAT6B, KAT6A, SMARCA4	1017	143	18082	2.23801	1	0.097013	5.33655
GOTERM_BP_ALL	GO:0018393~internal peptidyl-lysine acetylation	18	1.51899	0.00278421	ING5, MEAF6, YEATS4, BEND3, KANSL1, HCFC1, HAT1, NAP1L2, IWS1, EPC2, SIN3A, SAP130, BRPF3, KAT6B, APBB1, BRD8, SMARCA4, KAT6A	1017	143	18082	2.23801	1	0.097013	5.33655
GOTERM_BP_ALL	GO:0032879~regulation of localization	174	14.6835	0.00282552	NCBP2, XPO1, SYT1, CHMP3, S100A8, PTGS2, XPO5, TNNC1, IL18, S100A9, TGFB3, PTPN23, TLR3, FGF12, LZTFL1, CITED2, GSTM7, TBC1D16, ATCAY, SLC16A1, SIN3A, S1PR1, TARDBP, TBC1D14, PIK3C3, ILK, RALA, UNC5D, RAB26, SCAMP5, MAGI2, ACTN4, SARAF, ERP29, PLXNB3, PNPLA2, PTPRU, CTNNA1, PPP1CC, PCM1, PKIA, BCAP31, SPAG9, CD38, MIB1, MAPK1, HIF1A, RASGRF1, VAMP8, UBR5, JUN, RNF139, TFAP2B, MAPK9, SDCBP, RAB15,…	1017	2530	18082	1.2228	1	0.0978871	5.41367
GOTERM_BP_ALL	GO:0050768~negative regulation of neurogenesis	30	2.53165	0.00283361	NBN, SOX21, NEPRO, FKBP4, SOX9, EDNRB, LINGO1, SEMA3G, SEMA3F, SEMA3B, RAP1GAP2, EIF4ENIF1, DIXDC1, STMN2, DGUOK, PCM1, CTNNA1, ADGRG1, MBD1, STX1B, CDK5, STAT3, MIB1, EIF4E, SEMA6D, ULK2, KDM4A, APBB1, WNT7A, SEZ6	1017	298	18082	1.78991	1	0.0976629	5.42876
GOTERM_BP_ALL	GO:0034504~protein localization to nucleus	35	2.95359	0.00286714	XPO1, PTGS2, FGF9, IL18, TGFB3, TLR3, NFKBIA, NUP188, ZBTB16, SOX9, HNRNPM, SIN3A, MORC3, AGT, DCLK3, TNPO1, AXIN1, PINX1, TCP1, IPO13, VHL, SUN2, SLC9A3R1, PKIA, PRKCD, STAT3, PRKD1, MAPK1, CDKN1A, EI24, UBR5, MAPK14, JUN, NOP58, FAF1	1017	367	18082	1.69562	1	0.0982702	5.49128
GOTERM_BP_ALL	GO:0006461~protein complex assembly	96	8.10127	0.00289654	SYT1, DMTN, CHMP3, PPP2R5B, COX10, WASF1, TSPAN4, FGFRL1, AQP4, NAP1L3, NAP1L2, NAP1L5, ACTR2, TRIM9, ILK, SLC1A1, CLINT1, SGK1, OPA1, MAGI2, POGZ, STMN2, RXRA, ANP32E, MPP7, SPIRE1, STXBP3, CORO7, MID1IP1, ARL6, CTNNA1, STX1B, PRKCD, ANKRD27, FMN2, SPAG9, CTH, VAMP8, JUN, MAPK9, CLIP3, ADD1, SMARCA4, ALDOA, BCLAF1, LIMS1, ACTR3B, FKBP4, KCNA1, SNX2, NUFIP1, HAT1, SOX9, ASL, RIMS1, TUBGCP5, TSPYL…	1017	1277	18082	1.33661	1	0.0987372	5.54609
GOTERM_BP_ALL	GO:0045595~regulation of cell differentiation	129	10.8861	0.00291446	SYT1, PPP2R5B, PTGS2, IL18, TGFB3, MEGF10, CD44, ILK, UNC5D, ACIN1, RAPGEF1, MIR326, RBFOX2, OPA1, MAGI2, ACTN4, STMN2, ADAMTS20, GABPA, PLXNB3, ZHX3, CTNNA1, PCM1, SUZ12, SPAG9, MAPK1, MIB1, HIF1A, JUN, MIR124A-2, TFAP2B, SDCBP, MAPK9, SMARCA4, XDH, FGFR2, FGFR1, IL1R1, KATNB1, NFKBIA, SOX6, SOX9, TIMP2, RIMS1, MEIS2, HNRNPK, RAP1GAP2, AXIN1, CREBL2, MAFF, DIXDC1, TESC, CPNE5, S100A10, ADGRG1, K…	1017	1802	18082	1.2728	1	0.0988292	5.57947
GOTERM_BP_ALL	GO:0070271~protein complex biogenesis	96	8.10127	0.00293228	SYT1, DMTN, CHMP3, PPP2R5B, COX10, WASF1, TSPAN4, FGFRL1, AQP4, NAP1L3, NAP1L2, NAP1L5, ACTR2, TRIM9, ILK, SLC1A1, CLINT1, SGK1, OPA1, MAGI2, POGZ, STMN2, RXRA, ANP32E, MPP7, SPIRE1, STXBP3, CORO7, MID1IP1, ARL6, CTNNA1, STX1B, PRKCD, ANKRD27, FMN2, SPAG9, CTH, VAMP8, JUN, MAPK9, CLIP3, ADD1, SMARCA4, ALDOA, BCLAF1, LIMS1, ACTR3B, FKBP4, KCNA1, SNX2, NUFIP1, HAT1, SOX9, ASL, RIMS1, TUBGCP5, TSPYL…	1017	1278	18082	1.33557	1	0.098917	5.61265
GOTERM_BP_ALL	GO:0019941~modification-dependent protein catabolic process	46	3.88186	0.00293295	OTUD5, NKD2, TOLLIP, COPS3, PTPN23, ANAPC10, ZNRF1, CUL2, SUMO2, CUL5, PTK2B, TRIM9, BTBD2, BTBD3, USP12, USP38, WAC, ZMPSTE24, PSMD7, CCAR2, AXIN1, RNF144A, NPLOC4, USP1, HERC4, ERLIN1, GM15800, KCTD2, UBE2H, RBBP6, BCAP31, UBE2N, HSP90B1, UBR5, SMARCC1, KCTD17, RNF139, USP20, SDCBP, FAF2, PCYOX1, FAF1, TBL1X, USP42, CLOCK, UBAP1	1017	523	18082	1.5638	1	0.098457	5.6139
GOTERM_BP_ALL	GO:0051345~positive regulation of hydrolase activity	42	3.5443	0.00296994	FGFR2, XDH, FGFR1, LIMS1, S100A8, SLC39A10, ADCYAP1R1, S100A9, TBC1D16, S1PR1, HSPA2, DDX3X, PTK2B, AGT, TBC1D14, RAPGEF6, RPL5, IQSEC3, RAPGEF1, RSU1, FLT1, MAGI2, ARHGEF7, ARHGEF19, S100A10, STAT1, PRKCD, ARHGAP23, STAT3, ARHGEF10, BCAP31, DAPK1, PRKD1, ANKRD27, RALGAPA1, RASGRF1, IFT57, GRTP1, MAPK9, APAF1, ANTXR1, CALM1	1017	466	18082	1.60247	1	0.0991541	5.68275
GOTERM_BP_ALL	GO:0000904~cell morphogenesis involved in differentiation	65	5.48523	0.00298388	DMTN, ADCY1, MEF2A, TGFB3, PRMT3, ACTR2, WDR36, FRMD6, SEMA3G, UNC5A, SEMA3F, BTBD3, ILK, SEMA3B, UNC5D, RBFOX2, SGK1, ACTN4, ARHGEF7, PLXNB3, MINK1, SLC9A3R1, CDK5, SMN1, ANKRD27, LHFPL5, SLITRK3, CRKL, HIF1A, ZFYVE27, DACT2, MIR124A-2, SDCBP, MAPK9, JMJD1C, FGFR2, RAB3A, TRIOBP, PHLDB1, LIMS1, PEAK1, DCDC2A, SOX9, ALCAM, LINGO1, GLIPR2, HEG1, POU3F2, UNK, TRIP10, KNDC1, FLRT3, DIXDC1, DPYSL5, S…	1017	803	18082	1.43921	1	0.0991168	5.7087
GOTERM_BP_ALL	GO:0021869~forebrain ventricular zone progenitor cell division	4	0.337553	0.00311164	FGFR2, FGFR1, DIXDC1, POU3F2	1017	6	18082	11.8532	1	0.102647	5.94608
GOTERM_BP_ALL	GO:0043604~amide biosynthetic process	65	5.48523	0.00314363	NCBP2, TARS2, ALOXE3, XPO5, EIF5B, RPLP2, RPL22L1, CPEB1, IARS2, MIR7B, ST3GAL2, MTG1, ALOX12B, DNAJC3, TARSL2, KHDRBS1, UGT8A, SARS, RXRA, PRKCD, MRPS2, CARNS1, DAPK1, MAPK1, DHX29, MIR124A-2, RNF139, RPS12, GIGYF2, DEGS1, GGCT, CERS6, ST8SIA3, ASL, ITGAM, CTIF, PAIP2B, PCSK1, SRRT, EIF3G, DDX3X, PTK2B, GFM1, MARS2, AGO2, RPL5, SLC25A44, UNK, EIF4ENIF1, EFL1, AIMP2, SSB, ILF3, MRRF, FURIN, CAPRI…	1017	806	18082	1.43385	1	0.103154	6.00542
GOTERM_BP_ALL	GO:0007017~microtubule-based process	54	4.55696	0.00317871	XPO1, CHMP3, TTLL11, HSPH1, ACTR2, SLC16A1, PEX1, CEP250, RSPH1, STARD9, NEURL1A, SGK1, STMN2, SPIRE1, MID1IP1, PCM1, SMN1, ARHGEF10, ARL3, FMN2, NME5, SASS6, KIF1B, HIF1A, LCA5, CC2D2A, TUBA4A, CLIP3, CHORDC1, PLA2G3, PHLDB1, CLUAP1, FKBP4, KATNB1, NUMA1, EZR, TUBGCP5, DNAAF2, GPSM2, TEKT4, AXIN1, DIXDC1, CEP135, PCNT, DRC1, CEP63, KIF3C, MAP1S, SLAIN2, IFT57, CDC42BPA, MAP4, IFT52, ACTR10	1017	642	18082	1.49549	1	0.103751	6.07046
GOTERM_BP_ALL	GO:0040007~growth	80	6.75105	0.00326439	SYT1, NBN, FGF9, TGFB3, PAK7, WDR36, S1PR1, CD44, HTRA1, SEMA3G, SEMA3F, RSPO2, ILK, MT2, MT1, SEMA3B, CCAR2, SOX10, OPA3, SGK1, CGRRF1, SGK3, NOL8, RXRA, ADIPOR2, RBBP6, CDK5, CD38, CTH, HIF1A, ZFYVE27, CD81, MIR124A-2, WFDC1, SDCBP, GIGYF2, ADD1, SMARCA4, FGFR2, ING5, DCBLD2, FGFR1, TFCP2L1, NR3C1, SOX9, RIMS1, ALCAM, FAM107A, HNRNPK, EZR, TSPYL2, LY6E, DDX3X, SORBS2, PTK2B, AGT, HEG1, POU3F2, …	1017	1035	18082	1.37428	1	0.105898	6.22915
GOTERM_BP_ALL	GO:0044087~regulation of cellular component biogenesis	64	5.40084	0.00328769	RAB3GAP2, DMTN, PPP2R5B, WASF1, TGFB3, SDC4, ACTR2, VDAC3-PS1, S1PR1, TRIM9, TBC1D14, RALA, NEURL1A, RAPGEF1, SGK1, STMN2, PLXNB3, MPP7, SPIRE1, STX1B, PRKCD, NCL, ARHGEF10, ANKRD27, FMN2, PPM1E, SLITRK3, JUN, SDCBP, MAPK9, CLIP3, ADD1, PHLDB1, BCLAF1, LIMS1, ACTR3B, ADAMTS16, FKBP4, HCFC1, DCDC2A, SOX9, RIMS1, EZR, HSPA2, INPP5K, DDX3X, SH3GLB1, PTK2B, AGT, NPHP1, FLRT3, CEP135, PODXL, S100A10, …	1017	792	18082	1.43675	1	0.106114	6.27226
GOTERM_BP_ALL	GO:0009059~macromolecule biosynthetic process	316	26.6667	0.00331793	RAB3GAP2, MEF2A, TARS2, PPP2R5B, B3GALT5, S100A9, BBX, RPLP2, IARS2, RPL22L1, CITED2, PRIM1, EPC2, SIN3A, S1PR1, MTG1, HTRA1, MAP3K9, PIK3C3, ILK, MAP2K7, CCAR2, RXRA, LIG3, ZHX3, MED10, MED19, CD38, MAPK1, ZFP81, RFC3, DHX29, JUN, MIR124A-2, ZIM1, RPS12, MAPK9, FLII, GIGYF2, SRSF10, TFCP2L1, MRE11A, CHCHD3, NFKBIA, MYT1, CTIF, VPS72, PPP1R3F, PBRM1, MGAT4B, YEATS4, MAP2K4, KLF11, PTPN14, KLF15, …	1017	4925	18082	1.14079	1	0.10654	6.32818
GOTERM_BP_ALL	GO:0043484~regulation of RNA splicing	15	1.26582	0.00341539	KHDRBS1, RBFOX2, KHDRBS3, SRSF10, SREK1, MBNL2, SMN1, POLR2A, HNRNPK, SRSF7, SRSF6, RNF219, THRAP3, ACIN1, PTBP2	1017	110	18082	2.42451	1	0.10899	6.50819
GOTERM_BP_ALL	GO:2001235~positive regulation of apoptotic signaling pathway	20	1.68776	0.00351322	ING5, BCLAF1, S100A8, S100A9, BNIP3, PEA15A, SLC9A3R1, CTNNA1, TIMP3, PRKCD, BCAP31, SERINC3, EI24, SH3GLB1, AGT, EEF1E1, SFPQ, MAPK9, FAF1, APAF1	1017	171	18082	2.0795	1	0.111421	6.68854
GOTERM_BP_ALL	GO:0051172~negative regulation of nitrogen compound metabolic process	116	9.78903	0.0035547	XPO1, MEF2A, XPO5, TGFB3, CBX7, CITED2, ATCAY, SIN3A, MIER1, TARDBP, PTBP2, ACIN1, CCAR2, RBFOX2, BEND3, RXRA, GABPA, LIG3, ZHX3, ARID1A, PKIA, SUZ12, CD38, HIF1A, UBR5, JUN, MIR124A-2, TFAP2B, RNF139, GIGYF2, SMARCA4, FGFR2, FGFR1, SRSF10, TFCP2L1, MRE11A, CHCHD3, SOX6, ELK3, SOX9, HNRNPK, DDX3X, ENTPD1, AXIN1, KLF11, ATAD2, TET1, ATM, NOTCH2, METTL14, EIF4E, SAP130, SRSF7, SRSF6, ETS2, H3F3B, H…	1017	1605	18082	1.28502	1	0.112147	6.76492
GOTERM_BP_ALL	GO:0031399~regulation of protein modification process	117	9.87342	0.00355844	RAB3GAP2, PPP2R5B, FAM20A, IL18, TGFB3, TLR3, ANKLE2, MAP3K6, SIN3A, CD44, TARDBP, ILK, PUM3, DNAJC3, RAPGEF1, MAP2K7, CCAR2, MAGI2, ERP29, PKIA, SUZ12, MAPK1, SPAG9, PLCE1, RELT, UBR5, JUN, RNF139, SDCBP, MAPK9, CLIP3, CHORDC1, XDH, FGFR2, FGFR1, MRE11A, CDC42SE1, ANAPC10, SOX9, TIMP2, TIMP3, AXIN1, CREBL2, DIXDC1, MAP2K4, ARPP19, TEAD1, KLF15, TET1, ATM, CDKN1A, HGS, GRK3, DMTN, NBN, TOLLIP, FG…	1017	1618	18082	1.28568	1	0.111747	6.7718
GOTERM_BP_ALL	GO:0051049~regulation of transport	130	10.9705	0.00366249	NCBP2, XPO1, SYT1, CHMP3, PTGS2, S100A8, TNNC1, XPO5, IL18, S100A9, TGFB3, PTPN23, TLR3, FGF12, GSTM7, TBC1D16, SLC16A1, TBC1D14, TARDBP, PIK3C3, RALA, RAB26, SCAMP5, MAGI2, ACTN4, SARAF, ERP29, PPP1CC, PCM1, PKIA, BCAP31, MAPK1, MIB1, CD38, HIF1A, RASGRF1, VAMP8, UBR5, TFAP2B, RNF139, SDCBP, RAB15, MAPK9, CLIP3, ADD1, ARL6IP1, FGFR1, CLCN2, ADCYAP1R1, KCNA1, UNC93B1, NFKBIA, MYT1, RIMS1, HNRNPM,…	1017	1828	18082	1.26442	1	0.114306	6.96311
GOTERM_BP_ALL	GO:0007507~heart development	51	4.3038	0.00375524	MEF2A, NDST1, FGF9, TNNC1, FGFRL1, TGFB3, CITED2, S1PR1, ILK, SHC1, RXRA, ADIPOR2, ARID1A, MBD1, MAPK1, MIB1, CRKL, HIF1A, JUN, NCOA6, CC2D2A, GAA, SMARCA4, FGFR2, FGFR1, CLUAP1, NR3C1, SOX6, SOX9, LY6E, SORBS2, AGT, PBRM1, HEG1, TRIP10, FLRT3, PCNT, MAP2K4, DRC1, TEAD1, NAT8F5, ATM, NCKAP1, NOTCH2, RPS6KA2, MAPK14, IFT57, IFT52, HDAC9, CACNA1C, KAT6A	1017	603	18082	1.50376	1	0.116504	7.13332
GOTERM_BP_ALL	GO:0050793~regulation of developmental process	159	13.4177	0.00379727	SYT1, PPP2R5B, PTGS2, IL18, TGFB3, MEGF10, CITED2, S1PR1, CD44, ILK, UNC5D, ACIN1, RAPGEF1, MIR326, RBFOX2, WNT10A, OPA1, MAGI2, ACTN4, STMN2, RXRA, GABPA, PLXNB3, CTNNA1, PCM1, SPAG9, MIB1, SLITRK3, HIF1A, JUN, MIR124A-2, SDCBP, MAPK9, ADD1, ALDOA, XDH, FGFR2, FGFR1, IL1R1, KATNB1, CDC42SE1, NFKBIA, DCDC2A, SOX6, TIMP2, SOX9, RIMS1, HNRNPK, MEIS2, RAP1GAP2, MAFF, DIXDC1, TESC, CPNE5, S100A10, TE…	1017	2299	18082	1.22966	1	0.117204	7.21035
GOTERM_BP_ALL	GO:0043632~modification-dependent macromolecule catabolic process	46	3.88186	0.00388272	OTUD5, NKD2, TOLLIP, COPS3, PTPN23, ANAPC10, ZNRF1, CUL2, SUMO2, CUL5, PTK2B, TRIM9, BTBD2, BTBD3, USP12, USP38, WAC, ZMPSTE24, PSMD7, CCAR2, AXIN1, RNF144A, NPLOC4, USP1, HERC4, ERLIN1, GM15800, KCTD2, UBE2H, RBBP6, BCAP31, UBE2N, HSP90B1, UBR5, SMARCC1, KCTD17, RNF139, USP20, SDCBP, FAF2, PCYOX1, FAF1, TBL1X, USP42, CLOCK, UBAP1	1017	531	18082	1.54024	1	0.119149	7.36679
GOTERM_BP_ALL	GO:1902533~positive regulation of intracellular signal transduction	71	5.99156	0.00394664	S100A8, PTGS2, FGF9, IL18, S100A9, TGFB3, LPAR4, TLR3, GSTM7, MAP3K6, CD44, SEH1L, MIER1, ILK, ALOX12B, SHC1, RAPGEF1, MAP2K7, ACTN4, ERP29, MINK1, SLC9A3R1, PRKCD, BCAP31, UBE2N, PRKD1, SPAG9, CTH, PLCE1, RELT, RASGRF1, JUN, CD81, KSR1, RASD2, FGFR2, XDH, FGFR1, BCLAF1, MTDH, MYDGF, ADCYAP1R1, AKAP12, SOX9, TIMP2, SERINC3, GLIPR2, SH3GLB1, PTK2B, AGT, TGM2, TNFRSF19, NENF, AXIN1, DIXDC1, LURAP1,…	1017	905	18082	1.39487	1	0.120456	7.48364
GOTERM_BP_ALL	GO:0080135~regulation of cellular response to stress	47	3.96624	0.00395667	XDH, BCLAF1, FUT8, YPEL3, TLR3, CDC42SE1, SERINC3, HSPH1, TRIAP1, HNRNPK, EZR, CD44, PTK2B, NSMCE1, TNFRSF19, DNAJC3, RAPGEF1, MAP2K7, CCAR2, TERF2, AXIN1, DIXDC1, OPA1, VHL, USP1, ERP29, MAP2K4, MINK1, PRKCD, ATM, BCAP31, UBE2N, SPAG9, MAPK1, NME5, HIF1A, RIF1, UBR5, EEF1E1, SFPQ, GRINA, MAPK9, CHORDC1, OMG, APBB1, WNT7A, CBS	1017	546	18082	1.53049	1	0.120212	7.50196
GOTERM_BP_ALL	GO:1903311~regulation of mRNA metabolic process	17	1.4346	0.00405062	NCBP2, KHDRBS1, RBFOX2, KHDRBS3, SRSF10, SREK1, MBNL2, IWS1, SAFB2, SLTM, HNRNPK, SRSF7, SRSF6, RNF219, THRAP3, AGO2, ACIN1	1017	136	18082	2.22247	1	0.122351	7.67343
GOTERM_BP_ALL	GO:0051960~regulation of nervous system development	72	6.07595	0.00420439	SYT1, NBN, SOX21, PPP2R5B, CPEB1, NAP1L2, EDNRB, ACTR2, WDR36, SEMA3G, SEMA3F, ILK, UNC5D, SEMA3B, NEURL1A, RAPGEF1, SOX10, SGK1, OPA1, MAGI2, STMN2, RXRA, PLXNB3, DGUOK, PCM1, CTNNA1, CDK5, STX1B, MBD1, SMN1, ANKRD27, PRKD1, MIB1, SPAG9, HIF1A, SLITRK3, ZFYVE27, MIR124A-2, SEZ6, FGFR1, IL1R1, NEPRO, FKBP4, KATNB1, NR3C1, SOX9, TIMP2, RIMS1, LINGO1, SRRT, HNRNPK, PTK2B, POU3F2, RAP1GAP2, KNDC1, E…	1017	922	18082	1.38844	1	0.126147	7.95342
GOTERM_BP_ALL	GO:0090150~establishment of protein localization to membrane	27	2.27848	0.00426531	ARL6IP1, DMTN, RAB3GAP2, NKD2, RTP4, SRP68, EZR, INPP5K, TSPAN33, SH3GLB1, EFR3A, HSPA4, RAB26, SEC61A1, EFR3B, TESC, FLOT2, S100A10, SLC9A3R1, ARL6, CDK5, TIMM22, ATG4B, MGEA5, TOMM22, CLIP3, SSR3	1017	266	18082	1.80471	1	0.127304	8.06413
GOTERM_BP_ALL	GO:0032206~positive regulation of telomere maintenance	9	0.759494	0.00430116	MAPK1, NBN, TCP1, NABP2, DKC1, MRE11A, MAP2K7, ATM, TERF2	1017	47	18082	3.40463	1	0.127753	8.12921
GOTERM_BP_ALL	GO:0034645~cellular macromolecule biosynthetic process	308	25.9916	0.0044172	RAB3GAP2, MEF2A, TARS2, PPP2R5B, B3GALT5, S100A9, BBX, RPLP2, IARS2, RPL22L1, CITED2, PRIM1, EPC2, SIN3A, S1PR1, MTG1, HTRA1, MAP3K9, PIK3C3, ILK, MAP2K7, CCAR2, RXRA, LIG3, ZHX3, MED10, MED19, CD38, MAPK1, ZFP81, RFC3, DHX29, JUN, MIR124A-2, ZIM1, RPS12, MAPK9, FLII, GIGYF2, SRSF10, TFCP2L1, MRE11A, CHCHD3, NFKBIA, MYT1, CTIF, VPS72, PPP1R3F, PBRM1, MGAT4B, YEATS4, MAP2K4, KLF11, PTPN14, KLF15, …	1017	4810	18082	1.1385	1	0.130411	8.33959
GOTERM_BP_ALL	GO:0072175~epithelial tube formation	18	1.51899	0.00456738	CLUAP1, OPA1, PHACTR4, PODXL, ARID1A, SOX9, SDC4, NCKAP1, CITED2, FZD6, MIB1, HIF1A, TULP3, IFT57, CC2D2A, RALA, APAF1, IFT52	1017	150	18082	2.13357	1	0.133971	8.61118
GOTERM_BP_ALL	GO:0019827~stem cell population maintenance	18	1.51899	0.00456738	EIF4ENIF1, FGFR1, TEAD1, ARID1A, PCM1, SOX9, TET1, STAT3, VPS72, MED10, SRRT, METTL14, EIF4E, RIF1, JMJD1C, WNT7A, KAT6A, SMARCA4	1017	150	18082	2.13357	1	0.133971	8.61118
GOTERM_BP_ALL	GO:0051017~actin filament bundle assembly	17	1.4346	0.00467533	DMTN, ACTN4, MYO1B, TGFB3, S100A10, SPIRE1, SDC4, GAS7, ARHGEF10, FMN2, HSP90B1, PPM1E, EZR, S1PR1, INPP5K, PTK2B, ADD1	1017	138	18082	2.19026	1	0.136339	8.80592
GOTERM_BP_ALL	GO:0022603~regulation of anatomical structure morphogenesis	79	6.66667	0.00469963	RHOJ, SYT1, DMTN, PTGS2, IL18, TGFB3, BNIP3, RHOU, CITED2, ACTR2, VDAC3-PS1, WDR36, SEMA3G, SEMA3F, RSPO2, ILK, SEMA3B, CDC7, WNT10A, SGK1, OPA1, ACTN4, ARHGEF7, RXRA, PLXNB3, SLC9A3R1, CDK5, ANKRD27, EPB41L2, PRKD1, HIF1A, CRKL, ZFYVE27, MAPK9, SDCBP, ADD1, FGFR2, XDH, ALDOA, FGFR1, TRIOBP, PHLDB1, LIMS1, MTDH, MYDGF, ADAMTS16, CDC42SE1, DCDC2A, SOX9, RIMS1, GLIPR2, DDHD1, HNRNPK, EZR, PTK2B, AG…	1017	1033	18082	1.35973	1	0.136422	8.84971
GOTERM_BP_ALL	GO:0071705~nitrogen compound transport	57	4.81013	0.00473119	NCBP2, XPO1, SYT1, SLC44A1, S100A8, XPO5, S100A9, GABBR1, NUP188, CPEB1, SLC7A4, SLC16A1, SEH1L, TARDBP, SLC1A1, SLC43A2, KHDRBS1, MCM3AP, DDC, ARHGEF7, SLC3A2, STXBP3, SLC9A3R1, TCN2, SLC7A14, PRKCD, CD38, HIF1A, VAMP8, TFAP2B, RBMX2, MGEA5, CLOCK, ARL6IP1, SLC38A2, SRSF10, MYT1, SERINC3, PCSK1, OAZ1, LY6E, HRH3, DISP1, DDX19B, AGT, ENTPD1, UBE2Q1, IWS1, SLC35C2, SLC25A13, DIO2, SRSF7, SLC7A3, S…	1017	700	18082	1.44778	1	0.1367	8.90654
GOTERM_BP_ALL	GO:0007569~cell aging	13	1.09705	0.00485362	CDKN1A, OPA1, MORC3, EEF1E1, MAPK14, YPEL3, ILK, SMC6, PRKCD, TERF2, ATM, KAT6A, CITED2	1017	91	18082	2.53996	1	0.139404	9.12671
GOTERM_BP_ALL	GO:0001841~neural tube formation	16	1.35021	0.0050975	CLUAP1, OPA1, PHACTR4, ARID1A, SDC4, NCKAP1, CITED2, FZD6, MIB1, HIF1A, TULP3, IFT57, CC2D2A, RALA, APAF1, IFT52	1017	127	18082	2.23997	1	0.145287	9.56376
GOTERM_BP_ALL	GO:1903608~protein localization to cytoplasmic stress granule	4	0.337553	0.00521853	DHX9, DDX3X, SSB, YBX1	1017	7	18082	10.1599	1	0.147867	9.77993
GOTERM_BP_ALL	GO:0032808~lacrimal gland development	4	0.337553	0.00521853	FGFR2, SOX10, IGSF3, SOX9	1017	7	18082	10.1599	1	0.147867	9.77993
GOTERM_BP_ALL	GO:0003376~sphingosine-1-phosphate signaling pathway	4	0.337553	0.00521853	SPNS2, S1PR1, EZR, SPNS1	1017	7	18082	10.1599	1	0.147867	9.77993
GOTERM_BP_ALL	GO:0065008~regulation of biological quality	224	18.903	0.00524525	SYT1, CHMP3, PTGS2, ALOXE3, FAM20A, S100A9, LPAR4, AQP4, GPCPD1, CITED2, CUL5, USP53, S1PR1, SIN3A, CD44, GRIN2D, SULT1A1, ILK, MAP2K7, CCAR2, RXRA, SPIRE1, SERPING1, MAPK1, CD38, LETM1, LCA5, UBR5, JUN, DLD, GIGYF2, ADD1, ALDOA, MRE11A, HSD17B12, NFKBIA, MYT1, RIMS1, SFXN5, RAP1GAP2, DHX9, SPNS2, RNF207, GAS7, ATM, NCKAP1, METTL14, NPY, SEMA6D, HEPH, GK, CRYM, PLAU, TMOD1, JPH4, WASF1, BNIP3, CP…	1017	3398	18082	1.17206	1	0.14796	9.82757
GOTERM_BP_ALL	GO:1904353~regulation of telomere capping	6	0.506329	0.0053052	MAPK1, NBN, NABP2, MAP2K7, ATM, TERF2	1017	21	18082	5.07993	1	0.148915	9.93441
GOTERM_BP_ALL	GO:0035148~tube formation	19	1.60338	0.00535978	CLUAP1, OPA1, PHACTR4, PODXL, ARID1A, SOX9, SDC4, NCKAP1, CITED2, FZD6, MIB1, HIF1A, TULP3, IFT57, CC2D2A, TGM2, RALA, APAF1, IFT52	1017	165	18082	2.04736	1	0.149722	10.0316
GOTERM_BP_ALL	GO:0010001~glial cell differentiation	23	1.94093	0.00542527	SOX10, S100A8, TSPAN2, S100A9, KLF15, SOX6, SOX9, CDK5, MBD1, ITGAM, PLPP3, ARHGEF10, STAT3, MAPK1, LINGO1, S100B, AGT, ILK, MT2, POU3F2, KDM4A, OMG, SMARCA4	1017	217	18082	1.88449	1	0.150802	10.148
GOTERM_BP_ALL	GO:0010975~regulation of neuron projection development	44	3.71308	0.00569702	FGFR1, SYT1, PPP2R5B, FKBP4, KATNB1, NR3C1, CPEB1, RIMS1, ACTR2, HNRNPK, WDR36, PTK2B, SEMA3G, SEMA3F, ILK, POU3F2, SEMA3B, NEURL1A, RAP1GAP2, RAPGEF1, KNDC1, DIXDC1, SGK1, MAGI2, OPA1, STMN2, CPNE5, PLXNB3, DGUOK, KIF3C, CDK5, STX1B, CAPRIN1, SMN1, ANKRD27, PRKD1, SEMA6D, ZFYVE27, ULK2, MIR124A-2, OMG, APBB1, SEZ6, WNT7A	1017	513	18082	1.52497	1	0.157117	10.6297
GOTERM_BP_ALL	GO:0061572~actin filament bundle organization	17	1.4346	0.00575778	DMTN, ACTN4, MYO1B, TGFB3, S100A10, SPIRE1, SDC4, GAS7, ARHGEF10, FMN2, HSP90B1, PPM1E, EZR, S1PR1, INPP5K, PTK2B, ADD1	1017	141	18082	2.14366	1	0.158027	10.7371
GOTERM_BP_ALL	GO:0010629~negative regulation of gene expression	116	9.78903	0.00575969	NCBP2, XPO1, MEF2A, XPO5, CBX7, CITED2, SIN3A, MIER1, TARDBP, PTBP2, ACIN1, CCAR2, RBFOX2, BEND3, RXRA, ERP29, GABPA, ZHX3, SERPING1, ARID1A, PKIA, SUZ12, CD38, HIF1A, JUN, MIR124A-2, TFAP2B, RNF139, GIGYF2, SMARCA4, XDH, FGFR2, FGFR1, SRSF10, TFCP2L1, CHCHD3, SOX6, ELK3, MYT1, SOX9, HNRNPK, DDX3X, AXIN1, KLF11, ATAD2, MIR370, TET1, NOTCH2, CDKN1A, METTL14, EIF4E, SAP130, SRSF7, SRSF6, ETS2, H3F3…	1017	1628	18082	1.26686	1	0.157451	10.7404
GOTERM_BP_ALL	GO:0006511~ubiquitin-dependent protein catabolic process	44	3.71308	0.005893	OTUD5, NKD2, TOLLIP, COPS3, PTPN23, ANAPC10, ZNRF1, CUL2, SUMO2, CUL5, PTK2B, TRIM9, BTBD2, BTBD3, USP12, USP38, WAC, PSMD7, CCAR2, AXIN1, RNF144A, NPLOC4, USP1, HERC4, ERLIN1, GM15800, KCTD2, UBE2H, RBBP6, BCAP31, UBE2N, HSP90B1, UBR5, SMARCC1, KCTD17, RNF139, USP20, SDCBP, FAF2, FAF1, TBL1X, USP42, CLOCK, UBAP1	1017	514	18082	1.522	1	0.160163	10.9756
GOTERM_BP_ALL	GO:0098727~maintenance of cell number	18	1.51899	0.00594933	EIF4ENIF1, FGFR1, TEAD1, ARID1A, PCM1, SOX9, TET1, STAT3, VPS72, MED10, SRRT, METTL14, EIF4E, RIF1, JMJD1C, WNT7A, KAT6A, SMARCA4	1017	154	18082	2.07815	1	0.160936	11.0747
GOTERM_BP_ALL	GO:0031326~regulation of cellular biosynthetic process	267	22.5316	0.00621119	RAB3GAP2, MEF2A, ADCY1, PPP2R5B, PTGS2, S100A9, BBX, CITED2, EPC2, SIN3A, S1PR1, MTG1, HTRA1, MAP3K9, ILK, MAP2K7, CCAR2, RXRA, LIG3, ZHX3, MED10, MED19, CD38, MAPK1, ZFP81, RFC3, JUN, MIR124A-2, ZIM1, MAPK9, FLII, GIGYF2, SRSF10, TFCP2L1, MRE11A, CHCHD3, AKAP12, NFKBIA, MYT1, VPS72, CTIF, PPP1R3F, PBRM1, YEATS4, MAP2K4, KLF11, PTPN14, KLF15, ATM, UPF3A, NOTCH2, METTL14, SAP130, ETS2, GM4631, H3F…	1017	4140	18082	1.14666	1	0.166762	11.5344
GOTERM_BP_ALL	GO:0072358~cardiovascular system development	80	6.75105	0.00631025	RHOJ, MEF2A, NDST1, PTGS2, FGF9, TNNC1, IL18, FGFRL1, TGFB3, CITED2, S1PR1, ILK, SHC1, RAPGEF1, ERRFI1, RXRA, ADIPOR2, ARID1A, NCL, MBD1, POGLUT1, PRKD1, MIB1, MAPK1, CTH, HIF1A, CRKL, NUS1, JUN, CC2D2A, NCOA6, TFAP2B, GAA, ADD1, SMARCA4, FGFR2, XDH, FGFR1, CLUAP1, MTDH, MYDGF, SOX6, ELK3, NR3C1, SOX9, PLPP3, LY6E, SORBS2, PTK2B, AGT, PBRM1, HEG1, TRIP10, ANGPTL4, FLRT3, COL4A1, FLT1, VHL, PCNT, …	1017	1062	18082	1.33934	1	0.168538	11.7077
GOTERM_BP_ALL	GO:0072359~circulatory system development	80	6.75105	0.00631025	RHOJ, MEF2A, NDST1, PTGS2, FGF9, TNNC1, IL18, FGFRL1, TGFB3, CITED2, S1PR1, ILK, SHC1, RAPGEF1, ERRFI1, RXRA, ADIPOR2, ARID1A, NCL, MBD1, POGLUT1, PRKD1, MIB1, MAPK1, CTH, HIF1A, CRKL, NUS1, JUN, CC2D2A, NCOA6, TFAP2B, GAA, ADD1, SMARCA4, FGFR2, XDH, FGFR1, CLUAP1, MTDH, MYDGF, SOX6, ELK3, NR3C1, SOX9, PLPP3, LY6E, SORBS2, PTK2B, AGT, PBRM1, HEG1, TRIP10, ANGPTL4, FLRT3, COL4A1, FLT1, VHL, PCNT, …	1017	1062	18082	1.33934	1	0.168538	11.7077
GOTERM_BP_ALL	GO:1901564~organonitrogen compound metabolic process	141	11.8987	0.00648059	NCBP2, LDHB, ADCY1, IMPAD1, ALDH1L1, TARS2, ALOXE3, NIT2, XPO5, EIF5B, RPLP2, IARS2, RPL22L1, COX5A, GSTM7, ATCAY, ST3GAL2, OPLAH, CD44, MTG1, SULT1A1, NT5C2, ELOVL7, DNAJC3, 2010111I01RIK, ALDH6A1, NUDT18, MYH3, RXRA, CARNS1, NME5, MAPK1, HIF1A, DHX29, BACE1, DLD, MIR124A-2, RPS12, RNF139, GIGYF2, NMNAT1, ALDOA, XDH, ADSS, GGCT, ADCYAP1R1, CERS6, AKAP12, ST8SIA3, ASL, TIMP2, EXTL2, CTIF, ITGAM, …	1017	2039	18082	1.2295	1	0.172022	12.0049
GOTERM_BP_ALL	GO:1902895~positive regulation of pri-miRNA transcription from RNA polymerase II promoter	6	0.506329	0.00655304	HIF1A, JUN, TEAD1, CTCF, STAT3, SMARCA4	1017	22	18082	4.84902	1	0.17311	12.131
GOTERM_BP_ALL	GO:0070925~organelle assembly	52	4.38819	0.00655404	RAB3GAP2, MEF2A, SURF6, SDC4, NOCT, ACTR2, VDAC3-PS1, CEP250, RSPH1, MAP1LC3B, STARD9, TBC1D14, PIK3C3, NEURL1A, DHX30, MDN1, POGZ, NECTIN2, PCM1, ARL6, ARHGEF10, NME5, SASS6, ATG4B, CC2D2A, SDCBP, MAPK9, PLA2G3, WDR45, CLUAP1, ADAMTS16, B9D2, DCDC2A, EZR, TUBGCP5, DDX3X, DNAAF2, SH3GLB1, CENPC1, RPL5, GABARAPL2, EFL1, CEP135, PCNT, DRC1, CEP63, PWP2, IFT57, CCDC113, KCTD17, MAP4, TMOD1	1017	636	18082	1.45369	1	0.172476	12.1328
GOTERM_BP_ALL	GO:0060341~regulation of cellular localization	67	5.65401	0.00668632	NCBP2, XPO1, DMTN, CHMP3, PTGS2, XPO5, TNNC1, IL18, PTPN23, TGFB3, TLR3, LZTFL1, RHOU, GSTM7, HSPH1, SIN3A, DKC1, KHDRBS1, MAGI2, PCM1, SLC9A3R1, PPP1CC, CDK5, STX1B, PRKCD, PKIA, BCAP31, PRKD1, MAPK1, HIF1A, NUS1, VAMP8, GRM8, UBR5, RNF139, MGEA5, CLIP3, RAB3A, NKD2, ADCYAP1R1, NFKBIA, MYT1, RIMS1, HNRNPM, HNRNPK, EZR, OAZ1, INPP5K, SH3GLB1, PTK2B, DCLK3, AXIN1, PINX1, TCP1, VHL, PCNT, PTPN14, A…	1017	864	18082	1.37875	1	0.174979	12.3626
GOTERM_BP_ALL	GO:0043603~cellular amide metabolic process	78	6.58228	0.0067948	NCBP2, TARS2, ALOXE3, XPO5, S100A9, EIF5B, RPLP2, IARS2, CPEB1, RPL22L1, MIR7B, GSTM7, ST3GAL2, OPLAH, MTG1, ALOX12B, PUM3, NEURL1A, DNAJC3, TARSL2, 2010111I01RIK, KHDRBS1, UGT8A, SARS, RXRA, PRKCD, MRPS2, CARNS1, DAPK1, MTRR, MAPK1, CTH, DHX29, DLD, BACE1, MIR124A-2, RNF139, RPS12, GIGYF2, DEGS1, GGCT, CERS6, ST8SIA3, ASL, ITGAM, CTIF, PAIP2B, PCSK1, SRRT, EIF3G, DDX3X, PTK2B, GFM1, MARS2, AGO2,…	1017	1034	18082	1.34122	1	0.176891	12.5507
GOTERM_BP_ALL	GO:0015758~glucose transport	15	1.26582	0.00691171	ADIPOR2, STXBP3, KLF15, PEA15A, PRKCD, EZR, INPP5K, SLC2A4, SLC2A3, AGT, MAPK14, MGEA5, SORT1, CLIP3, CREBL2	1017	119	18082	2.24114	1	0.178981	12.753
GOTERM_BP_ALL	GO:0046822~regulation of nucleocytoplasmic transport	23	1.94093	0.0070593	NCBP2, KHDRBS1, XPO1, PTGS2, XPO5, IL18, PTPN14, TGFB3, NFKBIA, TLR3, SLC9A3R1, PPP1CC, PRKCD, CDK5, PKIA, IWS1, PRKD1, CDKN1A, EI24, UBR5, MAPK14, FAF1, AXIN1	1017	222	18082	1.84205	1	0.181765	13.0077
GOTERM_BP_ALL	GO:0010721~negative regulation of cell development	33	2.78481	0.00720915	DMTN, NBN, SOX21, NEPRO, FKBP4, SOX9, EDNRB, LINGO1, SEMA3G, SEMA3F, SEMA3B, RAP1GAP2, EIF4ENIF1, DIXDC1, ACTN4, STMN2, DGUOK, PCM1, CTNNA1, STAT1, ADGRG1, MBD1, STX1B, CDK5, STAT3, MIB1, EIF4E, SEMA6D, ULK2, KDM4A, APBB1, SEZ6, WNT7A	1017	361	18082	1.6253	1	0.18457	13.2655
GOTERM_BP_ALL	GO:0006970~response to osmotic stress	12	1.01266	0.00721746	TSC22D3, LRRC8A, TACR3, DDX3X, SLC2A4, PTK2B, AGT, SCARA3, TRIP10, MAP2K7, ERRFI1, MIR7B	1017	84	18082	2.53996	1	0.184083	13.2798
GOTERM_BP_ALL	GO:0010720~positive regulation of cell development	49	4.13502	0.00731988	SYT1, DMTN, PPP2R5B, TGFB3, CPEB1, NAP1L2, ACTR2, ILK, NEURL1A, RAPGEF1, SOX10, SGK1, MAGI2, OPA1, STMN2, ARHGEF7, PLXNB3, ANKRD27, PRKD1, SPAG9, CRKL, HIF1A, ZFYVE27, MIR124A-2, MAPK9, SDCBP, SEZ6, TRIOBP, FGFR1, IL1R1, LIMS1, KATNB1, NR3C1, TIMP2, RIMS1, SRRT, GLIPR2, HNRNPK, PTK2B, TRIP10, DIXDC1, CPNE5, S100A10, GDPD5, KIF3C, CAPRIN1, KDM4A, CRK, APBB1	1017	595	18082	1.46421	1	0.185761	13.4556
GOTERM_BP_ALL	GO:0009719~response to endogenous stimulus	114	9.62025	0.00741025	PTGS2, IL18, FGFRL1, TGFB3, FGF12, GSTM7, CITED2, SIN3A, SLC2A4, CD44, HTRA1, SULT1A1, PIK3C3, ILK, RAPGEF1, RBFOX2, WNT10A, MAGI2, STMN2, RXRA, ARID1A, PTPRU, CTNNA1, MAPK1, CD38, UBR5, JUN, SDCBP, SMARCA4, ALDOA, FGFR2, FGFR1, ADSS, SNX1, NFKBIA, PAQR8, SOX6, SOX9, TIMP2, MIR382, HNRNPK, AXIN1, GPD1, KLF11, KLF15, FURIN, SAFB2, P2RX4, NOTCH2, CDKN1A, EIF4E, S100B, PENK, SRSF6, SMARCC1, H3F3B, H…	1017	1608	18082	1.2605	1	0.187148	13.6105
GOTERM_BP_ALL	GO:0006333~chromatin assembly or disassembly	18	1.51899	0.00765302	BRD2, NASP, ANP32E, HAT1, NAP1L3, ARID1A, CTCF, NAP1L2, SOX9, NAP1L5, TSPYL2, MAP1S, SMARCC1, SMARCD1, H3F3B, KAT6B, KAT6A, SMARCA4	1017	158	18082	2.02554	1	0.191971	14.0251
GOTERM_BP_ALL	GO:0014033~neural crest cell differentiation	12	1.01266	0.00788144	WNT10A, EDNRB, MAPK1, SOX10, HIF1A, SEMA6D, PHACTR4, SEMA3G, SEMA3F, SEMA3B, SOX9, CITED2	1017	85	18082	2.51008	1	0.196407	14.4136
GOTERM_BP_ALL	GO:0015749~monosaccharide transport	15	1.26582	0.0079834	ADIPOR2, STXBP3, KLF15, PEA15A, PRKCD, EZR, INPP5K, SLC2A4, SLC2A3, AGT, MAPK14, MGEA5, SORT1, CLIP3, CREBL2	1017	121	18082	2.2041	1	0.197976	14.5864
GOTERM_BP_ALL	GO:0008645~hexose transport	15	1.26582	0.0079834	ADIPOR2, STXBP3, KLF15, PEA15A, PRKCD, EZR, INPP5K, SLC2A4, SLC2A3, AGT, MAPK14, MGEA5, SORT1, CLIP3, CREBL2	1017	121	18082	2.2041	1	0.197976	14.5864
GOTERM_BP_ALL	GO:0016233~telomere capping	7	0.590717	0.00799023	MAPK1, NBN, NABP2, MRE11A, MAP2K7, ATM, TERF2	1017	32	18082	3.88932	1	0.197422	14.598
GOTERM_BP_ALL	GO:1902893~regulation of pri-miRNA transcription from RNA polymerase II promoter	7	0.590717	0.00799023	HIF1A, JUN, TEAD1, CTCF, SOX9, STAT3, SMARCA4	1017	32	18082	3.88932	1	0.197422	14.598
GOTERM_BP_ALL	GO:0048102~autophagic cell death	4	0.337553	0.00800287	CTSL, SH3GLB1, BNIP3, ACP2	1017	8	18082	8.88987	1	0.197001	14.6194
GOTERM_BP_ALL	GO:0090520~sphingolipid mediated signaling pathway	4	0.337553	0.00800287	SPNS2, S1PR1, EZR, SPNS1	1017	8	18082	8.88987	1	0.197001	14.6194
GOTERM_BP_ALL	GO:0010468~regulation of gene expression	273	23.038	0.00837996	MEF2A, PPP2R5B, S100A9, BBX, CITED2, EPC2, SIN3A, S1PR1, CD44, MTG1, HTRA1, RNF219, MAP3K9, ILK, PTBP2, CCAR2, WNT10A, RXRA, ZHX3, SERPING1, MED10, MED19, CD38, MAPK1, ZFP81, UBR5, JUN, MIR124A-2, ZIM1, MAPK9, FLII, GIGYF2, SRSF10, TFCP2L1, CHCHD3, NFKBIA, MYT1, RIMS1, VPS72, CTIF, PBRM1, YEATS4, DHX9, SREK1, KLF11, PTPN14, RNF207, KLF15, MIR370, ATM, UPF3A, NOTCH2, METTL14, SAP130, SRSF7, SRSF6,…	1017	4268	18082	1.13727	1	0.204572	15.2555
GOTERM_BP_ALL	GO:0051054~positive regulation of DNA metabolic process	22	1.85654	0.00839334	CDC7, FGFR1, NBN, TCP1, MRE11A, MAP2K4, TGFB3, PRKCD, ATM, UBE2N, MAPK1, RFC3, NABP2, DKC1, RIF1, PTK2B, JUN, MGEA5, SHC1, MAP2K7, APBB1, TERF2	1017	212	18082	1.84507	1	0.204146	15.278
GOTERM_BP_ALL	GO:0055017~cardiac muscle tissue growth	12	1.01266	0.00859193	FGFR2, FGFR1, S1PR1, FGF9, SORBS2, MAPK14, AGT, RXRA, MAP2K4, HEG1, NR3C1, TRIP10	1017	86	18082	2.48089	1	0.207727	15.6112
GOTERM_BP_ALL	GO:0043066~negative regulation of apoptotic process	71	5.99156	0.00859979	IL18, TGFB3, BNIP3, ANKLE2, YBX1, CITED2, PAK7, HSPH1, TRIAP1, EDNRB, SIN3A, CD44, MPV17L, ILK, MT1, MKL1, DNAJC3, CCAR2, SOX10, SGK1, OPA1, SGK3, ADAMTS20, CTNNA1, NCL, PRKCD, DAPK1, FMN2, CD38, NME5, CTH, HIF1A, JUN, TFAP2B, WNT9A, SMARCA4, FGFR2, ARL6IP1, LIMS1, MTDH, MYDGF, SLC39A10, MRE11A, HSPA1B, SOX9, CCNG1, TSC22D3, HNRNPK, DDX3X, SH3GLB1, PTK2B, AGT, SUPV3L1, HSPA4, TRIP10, SLC35F6, ANG…	1017	936	18082	1.34868	1	0.207175	15.6243
GOTERM_BP_ALL	GO:0006605~protein targeting	49	4.13502	0.00875126	ARL6IP1, DMTN, NKD2, RTP4, PTGS2, FGF9, IL18, SRP68, TGFB3, AKAP12, TLR3, NFKBIA, NUP188, RHOU, PEX1, INPP5K, SH3GLB1, AGT, HSPA4, TNPO1, SEC61A1, AXIN1, TESC, ZDHHC3, IPO13, VHL, SLC9A3R1, ARL6, PMM2, CDK5, PKIA, PRKCD, PMM1, STAT3, TIMM22, PRKD1, MAPK1, CDKN1A, EI24, ATG4B, UBR5, JUN, MAPK14, MGEA5, HGS, NOP58, TOMM22, FAF1, SSR3	1017	601	18082	1.4496	1	0.209698	15.8775
GOTERM_BP_ALL	GO:0046683~response to organophosphorus	16	1.35021	0.00888693	GPD1, DMTN, SLC5A5, PTGS2, CREM, FOSB, STAT1, P2RX4, HSP90B1, RFC3, EZR, INPP5K, PENK, PTK2B, JUN, RAPGEF1	1017	135	18082	2.10723	1	0.211859	16.1037
GOTERM_BP_ALL	GO:0061351~neural precursor cell proliferation	18	1.51899	0.00917211	FGFR2, FGFR1, DIXDC1, SOX10, RSU1, LIMS1, PCNT, KCNA1, CTNNA1, PCM1, ADGRG1, FZD6, HIF1A, ILK, POU3F2, FABP7, RAPGEF1, WNT7A	1017	161	18082	1.9878	1	0.217143	16.5773
GOTERM_BP_ALL	GO:0016310~phosphorylation	141	11.8987	0.00917546	MEF2A, IMPAD1, PRPF4B, PPP2R5B, FAM20A, IL18, TGFB3, TLR3, FGF12, ANKLE2, COX5A, MAP3K6, CD44, MAP3K9, TARDBP, PIK3C3, ILK, DNAJC3, ITPK1, RAPGEF1, MAP2K7, ERP29, PKIA, SUZ12, SPAG9, NME5, MAPK1, PLCE1, HIF1A, RELT, SCYL1, JUN, DLD, PI4K2A, TESK1, SDCBP, MAPK9, CLIP3, CHORDC1, ALDOA, XDH, FGFR2, FGFR1, PFKFB4, MRE11A, PEAK1, CDC42SE1, EPHA10, ANAPC10, SOX9, TIMP2, TIMP3, AXIN1, CREBL2, DIXDC1, GP…	1017	2063	18082	1.21519	1	0.216476	16.5828
GOTERM_BP_ALL	GO:0046834~lipid phosphorylation	7	0.590717	0.00931189	DGKA, IMPAD1, DGKB, PIK3C2A, PI4K2A, PIK3C3, EFR3B	1017	33	18082	3.77146	1	0.218585	16.8085
GOTERM_BP_ALL	GO:1900026~positive regulation of substrate adhesion-dependent cell spreading	7	0.590717	0.00931189	DMTN, TRIOBP, LIMS1, CRKL, ARHGEF7, S100A10, CRK	1017	33	18082	3.77146	1	0.218585	16.8085
GOTERM_BP_ALL	GO:0032270~positive regulation of cellular protein metabolic process	96	8.10127	0.00944057	RAB3GAP2, NBN, S100A8, FGF9, FAM20A, TOLLIP, IL18, S100A9, TGFB3, TLR3, NAP1L2, CPEB1, SDC4, ANKLE2, CAMKK1, MAP3K6, EDNRB, HSPH1, CD44, ILK, ALOX12B, SHC1, NEURL1A, DNAJC3, RAPGEF1, MAP2K7, KHDRBS1, MAGI2, RXRA, ERP29, MINK1, ARRDC3, CDK5, PRKCD, BCAP31, DAPK1, UBE2N, PRKD1, SPAG9, MAPK1, PLCE1, RELT, JUN, CD81, MGEA5, RNF139, MAPK9, SDCBP, CLIP3, KSR1, RASD2, FGFR2, XDH, FGFR1, NKD2, MYDGF, SLC…	1017	1334	18082	1.2795	1	0.220513	17.0208
GOTERM_BP_ALL	GO:0001838~embryonic epithelial tube formation	17	1.4346	0.00966072	CLUAP1, OPA1, PHACTR4, ARID1A, SOX9, SDC4, NCKAP1, CITED2, FZD6, MIB1, HIF1A, TULP3, IFT57, CC2D2A, RALA, APAF1, IFT52	1017	149	18082	2.02856	1	0.224298	17.3828
GOTERM_BP_ALL	GO:0048584~positive regulation of response to stimulus	127	10.7173	0.00969295	PPP2R5B, PTGS2, S100A8, IL18, S100A9, TGFB3, LPAR4, TLR3, CITED2, GSTM7, MAP3K6, S1PR1, SIN3A, CD44, MIER1, ILK, RAPGEF1, MIR326, MAP2K7, CCAR2, ACTN4, ADAMTS20, ERP29, SERPING1, CTNNA1, BCAP31, SPAG9, MAPK1, CD38, PLCE1, HIF1A, RELT, RASGRF1, VAMP8, UBR5, JUN, SDCBP, MAPK9, SMARCA4, XDH, FGFR2, FGFR1, IL1R1, ADCYAP1R1, UNC93B1, AKAP12, NFKBIA, DCDC2A, SOX9, TIMP2, RIMS1, TIMP3, SERINC3, TRAF3, A…	1017	1834	18082	1.2312	1	0.22421	17.4356
GOTERM_BP_ALL	GO:0048588~developmental cell growth	22	1.85654	0.00977476	FLRT3, SYT1, CPNE5, MAP2K4, NR3C1, SOX9, CDK5, RIMS1, ALCAM, HNRNPK, SEMA6D, ZFYVE27, SORBS2, SEMA3G, AGT, SEMA3F, ULK2, ILK, MIR124A-2, SEMA3B, TRIP10, OMG	1017	215	18082	1.81932	1	0.22513	17.5697
GOTERM_BP_ALL	GO:0051493~regulation of cytoskeleton organization	38	3.20675	0.0099697	XPO1, DMTN, TRIOBP, PHLDB1, CHMP3, ACTR3B, WASF1, FKBP4, KATNB1, TGFB3, SDC4, HSPH1, ACTR2, S1PR1, CEP250, INPP5K, PTK2B, ILK, DIXDC1, SGK1, STMN2, ARHGEF19, S100A10, SPIRE1, MID1IP1, PRKCD, ARHGEF10, NCKAP1, FMN2, CTSL, MAPK1, PPM1E, SLAIN2, CLIP3, CHORDC1, CRK, TMOD1, ADD1	1017	442	18082	1.52858	1	0.228327	17.8883
GOTERM_BP_ALL	GO:0017158~regulation of calcium ion-dependent exocytosis	10	0.843882	0.0101359	SYT1, RAB3A, TRIM9, CBARP, CACNA1G, STXBP3, RIMS1, STX1B, CDK5, SCAMP5	1017	65	18082	2.73535	1	0.230912	18.159
GOTERM_BP_ALL	GO:0009889~regulation of biosynthetic process	268	22.616	0.0101395	RAB3GAP2, MEF2A, ADCY1, PPP2R5B, PTGS2, S100A9, BBX, CITED2, EPC2, SIN3A, S1PR1, MTG1, HTRA1, MAP3K9, ILK, MAP2K7, CCAR2, RXRA, LIG3, ZHX3, MED10, MED19, CD38, MAPK1, ZFP81, RFC3, JUN, MIR124A-2, ZIM1, MAPK9, FLII, GIGYF2, SRSF10, TFCP2L1, MRE11A, CHCHD3, AKAP12, NFKBIA, MYT1, VPS72, CTIF, PPP1R3F, PBRM1, YEATS4, MAP2K4, KLF11, PTPN14, KLF15, ATM, UPF3A, NOTCH2, METTL14, SAP130, ETS2, GM4631, H3F…	1017	4197	18082	1.13533	1	0.23023	18.1649
GOTERM_BP_ALL	GO:0045921~positive regulation of exocytosis	12	1.01266	0.0101608	SYT1, RAB2B, RAB3A, VAMP8, CACNA1G, HGS, RAB15, SDCBP, SDC4, RIMS1, CDK5, SCAMP5	1017	88	18082	2.42451	1	0.229905	18.1994
GOTERM_BP_ALL	GO:0019219~regulation of nucleobase-containing compound metabolic process	252	21.2658	0.0102092	MEF2A, ADCY1, PPP2R5B, BBX, CITED2, EPC2, SIN3A, S1PR1, HTRA1, RNF219, MAP3K9, ILK, PTBP2, MAP2K7, CCAR2, RXRA, LIG3, ZHX3, MED10, MED19, CD38, MAPK1, ZFP81, RFC3, UBR5, JUN, ZIM1, MAPK9, FLII, SRSF10, TFCP2L1, MRE11A, CHCHD3, AKAP12, NFKBIA, MYT1, VPS72, PBRM1, SUPV3L1, YEATS4, GPD1, SREK1, MAP2K4, KLF11, PTPN14, KLF15, ATM, NOTCH2, SAP130, SRSF7, SRSF6, ETS2, GM4631, H3F3B, ZFP341, KAT6B, CRYM,…	1017	3924	18082	1.14182	1	0.230121	18.2782
GOTERM_BP_ALL	GO:0000077~DNA damage checkpoint	13	1.09705	0.0102187	NBN, MRE11A, TOPBP1, PEA15A, CEP63, CCNG1, ATM, CDKN1A, MAPK14, WAC, GIGYF2, CLOCK, CCAR2	1017	100	18082	2.31137	1	0.229564	18.2935
GOTERM_BP_ALL	GO:0009628~response to abiotic stimulus	84	7.08861	0.0102373	MIR335, FOSL2, TACR3, LRRC8A, PTGS2, IL18, TGFB3, TLR3, BNIP3, CPEB1, MIR7B, CITED2, TRIAP1, USP53, SLC2A4, GRIN2D, DNAJC3, ERRFI1, MAP2K7, CCAR2, SGK1, ACTN4, USP1, TANC1, TOPBP1, FOSB, PPP1CC, CDK5, FMN2, CD38, LHFPL5, HIF1A, NABP2, GRM8, JUN, MAPK9, ZFP516, DMC1, CLOCK, ALDOA, RAB3A, ADSS, IL1R1, SLC38A2, KCNA1, NFKBIA, DCDC2A, HSPA1B, SOX9, POLR2A, TSC22D3, MTHFR, MEIS2, DDX3X, HSPA2, PTK2B, …	1017	1148	18082	1.30096	1	0.229191	18.3237
GOTERM_BP_ALL	GO:0031327~negative regulation of cellular biosynthetic process	110	9.2827	0.0103751	XPO1, MEF2A, XPO5, TGFB3, CBX7, CITED2, SIN3A, MIER1, TARDBP, CCAR2, RBFOX2, BEND3, RXRA, GABPA, LIG3, ZHX3, ARID1A, PKIA, SUZ12, CD38, HIF1A, JUN, MIR124A-2, TFAP2B, RNF139, GIGYF2, SMARCA4, FGFR2, FGFR1, TFCP2L1, MRE11A, CHCHD3, SOX6, ELK3, SOX9, HNRNPK, DDX3X, ENTPD1, AXIN1, KLF11, ATAD2, TET1, NOTCH2, METTL14, EIF4E, SAP130, ETS2, H3F3B, HDAC9, KAT6B, CRYM, KAT6A, FGF9, GABBR1, CTCF, CPEB1, Y…	1017	1564	18082	1.25049	1	0.231159	18.5471
GOTERM_BP_ALL	GO:0010769~regulation of cell morphogenesis involved in differentiation	33	2.78481	0.010511	PHLDB1, DMTN, TRIOBP, LIMS1, TGFB3, GLIPR2, ACTR2, WDR36, SEMA3G, SEMA3F, ILK, POU3F2, SEMA3B, KNDC1, DIXDC1, SGK1, ACTN4, ARHGEF7, PLXNB3, S100A10, STAT1, CDK5, CAPRIN1, ANKRD27, CRKL, SEMA6D, ZFYVE27, ULK2, MAPK9, SDCBP, OMG, WNT7A, CRK	1017	371	18082	1.58149	1	0.233071	18.7669
GOTERM_BP_ALL	GO:0071824~protein-DNA complex subunit organization	21	1.77215	0.0105126	BRD2, POGZ, NASP, ANP32E, HAT1, NAP1L3, CTCF, ARID1A, NAP1L2, NAP1L5, SOX9, VPS72, TSPYL2, CENPC1, SMARCC1, SMARCD1, H3F3B, DMC1, KAT6B, KAT6A, SMARCA4	1017	203	18082	1.83928	1	0.232361	18.7695
GOTERM_BP_ALL	GO:0042063~gliogenesis	27	2.27848	0.0106355	SOX10, TSPAN2, S100A8, ARHGEF7, S100A9, SOX6, KLF15, SOX9, CDK5, ADGRG1, MBD1, ITGAM, STAT3, ARHGEF10, PLPP3, LINGO1, MAPK1, PENK, S100B, PTK2B, AGT, ILK, MT2, POU3F2, KDM4A, OMG, SMARCA4	1017	286	18082	1.67851	1	0.234001	18.9677
GOTERM_BP_ALL	GO:0048646~anatomical structure formation involved in morphogenesis	91	7.67932	0.0107676	MEF2A, PTGS2, FGF9, FAM20A, IL18, SDC4, CITED2, ACTR2, S1PR1, SLC24A4, CD44, CEP250, RSPH1, HTRA1, ILK, RALA, SHC1, NEURL1A, OPA1, UGT8A, RXRA, TANC1, ADIPOR2, NECTIN2, ARID1A, PCM1, ARL6, HERC1, CDK5, NCL, POGLUT1, PRKD1, NME5, MIB1, MAPK1, HIF1A, HIPK1, NUS1, JUN, CC2D2A, TFAP2B, PLA2G3, ADD1, SMARCA4, FGFR2, FGFR1, PHLDB1, CLUAP1, MTDH, MYDGF, B9D2, ELK3, SOX9, CCNG1, DNAAF2, PTK2B, AGT, TGM2,…	1017	1263	18082	1.28104	1	0.235803	19.1803
GOTERM_BP_ALL	GO:0021846~cell proliferation in forebrain	7	0.590717	0.0107824	FGFR2, FGFR1, DIXDC1, POU3F2, PCM1, FABP7, WNT7A	1017	34	18082	3.66054	1	0.235347	19.2041
GOTERM_BP_ALL	GO:0061614~pri-miRNA transcription from RNA polymerase II promoter	7	0.590717	0.0107824	HIF1A, JUN, TEAD1, CTCF, SOX9, STAT3, SMARCA4	1017	34	18082	3.66054	1	0.235347	19.2041
GOTERM_BP_ALL	GO:0014020~primary neural tube formation	14	1.18143	0.0108353	CLUAP1, OPA1, PHACTR4, ARID1A, SDC4, NCKAP1, CITED2, FZD6, HIF1A, TULP3, IFT57, CC2D2A, RALA, APAF1	1017	113	18082	2.2028	1	0.23562	19.289
GOTERM_BP_ALL	GO:0017038~protein import	30	2.53165	0.0109203	PTGS2, FGF9, IL18, TGFB3, TLR3, NFKBIA, NUP188, HNRNPM, PEX1, AGT, HSPA4, TNPO1, AXIN1, VHL, IPO13, SLC9A3R1, PKIA, PRKCD, STAT3, TIMM22, PRKD1, MAPK1, EI24, CDKN1A, UBR5, MAPK14, JUN, NOP58, TOMM22, FAF1	1017	329	18082	1.62125	1	0.236501	19.4254
GOTERM_BP_ALL	GO:0022613~ribonucleoprotein complex biogenesis	36	3.03797	0.0111187	XPO1, SRSF10, SURF6, UTP6, NUFIP1, NOCT, WDR36, DKC1, DDX3X, EIF3G, MTG1, PRPF8, USP39, CDC40, LSG1, AGO2, RPL5, PTBP2, GNL2, DHX30, MDN1, GEMIN7, LUC7L3, EFL1, NOL8, RRP15, DIS3L, NCL, ATM, SMN1, RNMTL1, PWP2, SRSF6, NOP58, UTP20, C1D	1017	416	18082	1.53863	1	0.239511	19.7426
GOTERM_BP_ALL	GO:0060548~negative regulation of cell death	77	6.49789	0.011469	IL18, TGFB3, BNIP3, ANKLE2, YBX1, CITED2, PAK7, HSPH1, TRIAP1, EDNRB, SIN3A, CD44, MPV17L, ILK, MT1, MKL1, DNAJC3, CCAR2, SOX10, SGK1, OPA1, SGK3, ADAMTS20, CTNNA1, CDK5, NCL, PRKCD, DAPK1, PRKD1, FMN2, CD38, NME5, CTH, HIF1A, JUN, TFAP2B, WNT9A, CTSB, SMARCA4, FGFR2, ARL6IP1, LIMS1, MTDH, MYDGF, SLC39A10, ADCYAP1R1, MRE11A, HSPA1B, SOX9, CCNG1, TSC22D3, HNRNPK, DDX3X, SH3GLB1, PTK2B, AGT, SUPV3L…	1017	1042	18082	1.31386	1	0.245325	20.3
GOTERM_BP_ALL	GO:0014002~astrocyte development	6	0.506329	0.0115019	S100A8, TSPAN2, AGT, S100A9, MT2, POU3F2	1017	25	18082	4.26714	1	0.245186	20.3522
GOTERM_BP_ALL	GO:0010976~positive regulation of neuron projection development	28	2.36287	0.0115226	SYT1, FGFR1, PPP2R5B, KATNB1, CPEB1, NR3C1, RIMS1, ACTR2, HNRNPK, PTK2B, ILK, NEURL1A, RAPGEF1, DIXDC1, SGK1, MAGI2, OPA1, CPNE5, STMN2, PLXNB3, KIF3C, CAPRIN1, PRKD1, ANKRD27, ZFYVE27, MIR124A-2, SEZ6, APBB1	1017	302	18082	1.64845	1	0.244821	20.385
GOTERM_BP_ALL	GO:0072657~protein localization to membrane	35	2.95359	0.0116633	ARL6IP1, DMTN, RAB3GAP2, RTP4, NKD2, SRP68, LZTFL1, EZR, TSPAN33, INPP5K, SH3GLB1, EFR3A, RAPGEF6, HSPA4, RAB26, SEC61A1, EFR3B, TESC, MAGI2, FLOT2, S100A10, ARHGEF9, SLC9A3R1, ARL6, STX1B, CDK5, TIMM22, TULP3, ZFYVE27, ATG4B, MGEA5, HGS, TOMM22, CLIP3, SSR3	1017	403	18082	1.54415	1	0.246671	20.6077
GOTERM_BP_ALL	GO:0060485~mesenchyme development	24	2.02532	0.0116715	FGFR2, FGFR1, WNT10A, SOX10, PHACTR4, FGF9, RXRA, TGFB3, TEAD1, STAT1, SOX9, POGLUT1, NCKAP1, CITED2, MAPK1, EDNRB, GLIPR2, HIF1A, SEMA6D, SEMA3G, SEMA3F, SDCBP, SEMA3B, TRIP10	1017	246	18082	1.73461	1	0.246075	20.6206
GOTERM_BP_ALL	GO:0014032~neural crest cell development	11	0.92827	0.0117415	EDNRB, MAPK1, SOX10, HIF1A, SEMA6D, PHACTR4, SEMA3G, SEMA3F, SEMA3B, SOX9, CITED2	1017	78	18082	2.5074	1	0.246611	20.731
GOTERM_BP_ALL	GO:0043069~negative regulation of programmed cell death	71	5.99156	0.0119313	IL18, TGFB3, BNIP3, ANKLE2, YBX1, CITED2, PAK7, HSPH1, TRIAP1, EDNRB, SIN3A, CD44, MPV17L, ILK, MT1, MKL1, DNAJC3, CCAR2, SOX10, SGK1, OPA1, SGK3, ADAMTS20, CTNNA1, NCL, PRKCD, DAPK1, FMN2, CD38, NME5, CTH, HIF1A, JUN, TFAP2B, WNT9A, SMARCA4, FGFR2, ARL6IP1, LIMS1, MTDH, MYDGF, SLC39A10, MRE11A, HSPA1B, SOX9, CCNG1, TSC22D3, HNRNPK, DDX3X, SH3GLB1, PTK2B, AGT, SUPV3L1, HSPA4, TRIP10, SLC35F6, ANG…	1017	951	18082	1.3274	1	0.249323	21.0299
GOTERM_BP_ALL	GO:0051258~protein polymerization	24	2.02532	0.0119862	DMTN, SGK1, CHMP3, OPA1, ACTR3B, STMN2, WASF1, FKBP4, MSRB1, CORO7, SPIRE1, MID1IP1, ARL6, GAS7, PRKCD, NCKAP1, FMN2, ACTR2, TUBGCP5, PTK2B, SLAIN2, CLIP3, ADD1, TMOD1	1017	247	18082	1.72759	1	0.249573	21.1163
GOTERM_BP_ALL	GO:0051640~organelle localization	37	3.12236	0.012038	FGFR2, XPO1, SYT1, RAB3A, MEF2A, KATNB1, RIMS1, CCDC141, ATCAY, ACTR2, NUMA1, EZR, PEX1, TRIM9, SEH1L, GPSM2, NUDC, PINX1, MAGI2, ACTN4, SUN2, NECTIN2, SPIRE1, PCM1, SLC9A3R1, CEP63, KIF3C, STX1B, CDK5, ATM, FMN2, KIF1B, HIF1A, VAMP8, CDC42BPA, MAP4, PLA2G3	1017	433	18082	1.51929	1	0.249763	21.1976
GOTERM_BP_ALL	GO:0006351~transcription, DNA-templated	204	17.2152	0.0120501	MEF2A, PPP2R5B, BBX, CITED2, PRIM1, EPC2, S1PR1, SIN3A, HTRA1, MAP3K9, ILK, CCAR2, RXRA, ZHX3, MED10, MED19, MAPK1, CD38, JUN, FLII, MAPK9, TFCP2L1, CHCHD3, NFKBIA, MYT1, VPS72, PBRM1, YEATS4, KLF11, PTPN14, KLF15, ZFP446, NOTCH2, SAP130, ETS2, H3F3B, KAT6B, CRYM, KAT6A, KLF3, VIPAS39, FGF9, TCOF1, RFXANK, YBX1, EDNRB, TRIAP1, HSPH1, WBP5, ZFAT, BRD8, ZFP354C, ZCCHC12, ZBTB20, SCAI, SF1, GTF2H3, …	1017	3129	18082	1.15918	1	0.249239	21.2166
GOTERM_BP_ALL	GO:0032204~regulation of telomere maintenance	10	0.843882	0.0122774	MAPK1, NBN, TCP1, NABP2, DKC1, MRE11A, MAP2K7, ATM, TERF2, PINX1	1017	67	18082	2.65369	1	0.252565	21.5723
GOTERM_BP_ALL	GO:0071826~ribonucleoprotein complex subunit organization	22	1.85654	0.0124795	EFL1, SRSF10, SURF6, NUFIP1, MRRF, PWP2, SMN1, NOCT, ATM, EIF3G, DDX3X, SRSF6, PRPF8, CDC40, USP39, AGO2, RPL5, PTBP2, DHX30, GEMIN7, MDN1, LUC7L3	1017	220	18082	1.77797	1	0.255409	21.8874
GOTERM_BP_ALL	GO:0045216~cell-cell junction organization	19	1.60338	0.0127575	DMTN, LIMS1, MTDH, ALOXE3, ACTN4, UGT8A, ARHGEF7, PTPN23, TGFB3, S100A10, MPP7, CTNNA1, SDC4, HIPK1, PTK2B, AGT, HEG1, ALOX12B, NPHP1	1017	180	18082	1.87675	1	0.259557	22.3187
GOTERM_BP_ALL	GO:0006865~amino acid transport	13	1.09705	0.0127751	ARL6IP1, SLC38A2, GABBR1, SLC3A2, SLC7A4, PRKCD, SLC7A14, SERINC3, SLC25A13, HRH3, SLC7A3, SLC1A1, SLC43A2	1017	103	18082	2.24405	1	0.25911	22.346
GOTERM_BP_ALL	GO:0031346~positive regulation of cell projection organization	34	2.8692	0.0128751	FGFR1, SYT1, PPP2R5B, TGFB3, KATNB1, CPEB1, NR3C1, RIMS1, ACTR2, HNRNPK, PTK2B, ILK, RALA, NEURL1A, RAPGEF1, DIXDC1, SGK1, MAGI2, OPA1, CPNE5, STMN2, CEP135, ARHGEF7, PLXNB3, KIF3C, CAPRIN1, NCKAP1, PRKD1, ANKRD27, ZFYVE27, MIR124A-2, KCTD17, APBB1, SEZ6	1017	391	18082	1.54606	1	0.260104	22.5005
GOTERM_BP_ALL	GO:0051129~negative regulation of cellular component organization	53	4.47257	0.0129944	DMTN, NBN, BNIP3, LZTFL1, TRIAP1, SIN3A, S1PR1, SEMA3G, TRIM9, SEMA3F, MPV17L, SEMA3B, SCAMP5, SGK1, OPA1, ACTN4, STMN2, PLXNB3, LIG3, DGUOK, MID1IP1, STX1B, PRKCD, CDK5, ANKRD27, UBR5, SDCBP, CLIP3, SEZ6, ADD1, FGFR2, FKBP4, KATNB1, HSPA2, INPP5K, DDX3X, RAP1GAP2, SLC35F6, TERF2, PINX1, ATAD2, STAT1, TET1, ATM, SEMA6D, RPS6KA2, ULK2, MAP4, H3F3B, KDM4A, ANTXR1, RNF41, TMOD1	1017	675	18082	1.39604	1	0.261425	22.6847
GOTERM_BP_ALL	GO:0051052~regulation of DNA metabolic process	33	2.78481	0.0130578	FGFR1, NBN, MRE11A, TGFB3, TSPYL2, DKC1, INPP5K, PTK2B, SHC1, MAP2K7, TERF2, PINX1, CDC7, TCP1, USP1, MAP2K4, LIG3, TET1, MBD1, PRKCD, RBBP6, ATM, UBE2N, MAPK1, RFC3, CDKN1A, NABP2, RIF1, UBR5, JUN, MGEA5, APAF1, APBB1	1017	377	18082	1.55632	1	0.261769	22.7823
GOTERM_BP_ALL	GO:0009890~negative regulation of biosynthetic process	111	9.36709	0.0130732	XPO1, MEF2A, XPO5, TGFB3, CBX7, CITED2, SIN3A, MIER1, TARDBP, CCAR2, RBFOX2, BEND3, RXRA, GABPA, LIG3, ZHX3, ARID1A, PKIA, SUZ12, CD38, HIF1A, JUN, MIR124A-2, TFAP2B, RNF139, GIGYF2, SMARCA4, FGFR2, FGFR1, TFCP2L1, MRE11A, CHCHD3, SOX6, ELK3, SOX9, HNRNPK, DDX3X, ENTPD1, AXIN1, KLF11, ATAD2, TET1, NOTCH2, METTL14, EIF4E, SAP130, ETS2, H3F3B, HDAC9, KAT6B, CRYM, KAT6A, FGF9, GABBR1, CTCF, CPEB1, Y…	1017	1595	18082	1.23734	1	0.261285	22.806
GOTERM_BP_ALL	GO:0001944~vasculature development	53	4.47257	0.0134163	RHOJ, PTGS2, NDST1, FGF9, IL18, CITED2, S1PR1, SHC1, RAPGEF1, ERRFI1, RXRA, ADIPOR2, ARID1A, NCL, PRKD1, MAPK1, MIB1, CTH, CRKL, HIF1A, NUS1, JUN, NCOA6, TFAP2B, SMARCA4, ADD1, FGFR2, XDH, FGFR1, MTDH, MYDGF, ELK3, PLPP3, PTK2B, AGT, PBRM1, HEG1, ANGPTL4, FLT1, COL4A1, VHL, PCNT, PTPN14, STAT1, ADGRG1, NOTCH2, MAPK14, HIF3A, ANTXR1, HDAC9, WNT7A, PLAU, KAT6A	1017	677	18082	1.39191	1	0.266412	23.3321
GOTERM_BP_ALL	GO:1900024~regulation of substrate adhesion-dependent cell spreading	8	0.675105	0.0136041	DMTN, TRIOBP, LIMS1, CRKL, ACTN4, ARHGEF7, S100A10, CRK	1017	46	18082	3.09213	1	0.268846	23.6187
GOTERM_BP_ALL	GO:0016482~cytosolic transport	15	1.26582	0.0136465	CHMP3, SRSF10, PTPN23, SNX2, SNX1, CORO7, MON2, ANKRD27, SPAG9, ACTR2, MAPK1, EZR, TBC1D14, PIK3C3, SORT1	1017	129	18082	2.06741	1	0.268803	23.6832
GOTERM_BP_ALL	GO:0032846~positive regulation of homeostatic process	22	1.85654	0.0137156	NBN, TCP1, PTGS2, MRE11A, ADCYAP1R1, ATM, GSTM7, MAPK1, EDNRB, P2RX4, NABP2, HIF1A, CD44, INPP5K, DKC1, AGT, MAPK14, MGEA5, MAP2K7, TERF2, CALM1, SMARCA4	1017	222	18082	1.76196	1	0.269211	23.7883
GOTERM_BP_ALL	GO:0044723~single-organism carbohydrate metabolic process	49	4.13502	0.0137206	SLC5A3, PHKA2, ALDOA, IMPAD1, PFKFB4, FUT8, NDST1, B3GALT5, CREM, ADCYAP1R1, ST8SIA3, NR3C1, GLT8D1, ST3GAL2, INPP5K, PTK2B, PPP1R3F, RPN1, ABHD10, GALNT16, PUM3, INPP5A, MGAT4B, PDK2, GPD1, PDK4, ARPP19, ARL6, PPP1CC, TET1, PMM2, PMM1, STAT3, POGLUT1, TMEM115, SLC35C2, HIF1A, MPI, NUS1, GLA, PYGL, MAPK14, TFAP2B, MGEA5, GAA, GK, PGK1, GALNT9, DCXR	1017	617	18082	1.41201	1	0.268541	23.7959
GOTERM_BP_ALL	GO:2001244~positive regulation of intrinsic apoptotic signaling pathway	9	0.759494	0.0138224	SERINC3, BCLAF1, EI24, S100A8, SH3GLB1, SFPQ, S100A9, SLC9A3R1, BCAP31	1017	57	18082	2.80733	1	0.269494	23.9505
GOTERM_BP_ALL	GO:0044802~single-organism membrane organization	56	4.72574	0.0141344	RAB3GAP2, DMTN, SYT1, CHMP3, S100A9, SRP68, BNIP3, ANKLE2, LZTFL1, TRIAP1, TRIM9, MPV17L, TARDBP, RAPGEF6, RAB26, EFR3B, MAGI2, OPA1, FLOT2, ARHGEF9, SLC9A3R1, ARL6, CDK5, STX1B, PRKCD, TIMM22, ANKRD27, LETM1, ADAM1A, ZFYVE27, ATG4B, VAMP8, MGEA5, TOMM22, CLIP3, ARL6IP1, RAB3A, RTP4, NKD2, CHCHD3, EZR, TSPAN33, INPP5K, SH3GLB1, EFR3A, HSPA4, ZMPSTE24, SLC35F6, SEC61A1, TESC, SUN2, S100A10, STAT3,…	1017	724	18082	1.37523	1	0.273929	24.4224
GOTERM_BP_ALL	GO:0022618~ribonucleoprotein complex assembly	21	1.77215	0.0141557	EFL1, SRSF10, SURF6, NUFIP1, PWP2, SMN1, NOCT, ATM, EIF3G, DDX3X, SRSF6, PRPF8, CDC40, USP39, AGO2, RPL5, PTBP2, DHX30, GEMIN7, MDN1, LUC7L3	1017	209	18082	1.78648	1	0.273523	24.4544
GOTERM_BP_ALL	GO:0031503~protein complex localization	14	1.18143	0.0142464	CLUAP1, PTGS2, FKBP4, IL18, NFKBIA, TLR3, PCM1, ARL3, EZR, SEH1L, LCA5, IFT57, IFT52, FAF1	1017	117	18082	2.12749	1	0.274262	24.591
GOTERM_BP_ALL	GO:0051336~regulation of hydrolase activity	67	5.65401	0.0143263	RAB3GAP2, S100A8, TNNC1, S100A9, TBC1D16, TRIAP1, S1PR1, CD44, TBC1D14, RAPGEF6, ITIH5, MKL1, RAPGEF1, RSU1, MAGI2, ARHGEF7, PLXNB3, ARHGEF19, SERPING1, SLC7A14, PRKCD, ARHGAP23, ARHGEF10, BCAP31, DAPK1, ANKRD27, PRKD1, RALGAPA1, RASGRF1, SERPINB8, SORT1, WFDC1, MAPK9, WNT9A, FGFR2, XDH, ARL6IP1, FGFR1, LIMS1, SLC39A10, ADCYAP1R1, HSPA1B, TIMP2, TIMP3, RASGRP3, HSPA2, DDX3X, PTK2B, AGT, RPL5, IQS…	1017	896	18082	1.32951	1	0.274819	24.7112
GOTERM_BP_ALL	GO:0017157~regulation of exocytosis	18	1.51899	0.0144182	RAB2B, RAB3A, SYT1, CBARP, STXBP3, SDC4, STX1B, CDK5, RIMS1, TRIM9, VAMP8, CACNA1G, RALA, RAB15, SDCBP, HGS, RAB26, SCAMP5	1017	169	18082	1.8937	1	0.275567	24.8491
GOTERM_BP_ALL	GO:1901566~organonitrogen compound biosynthetic process	95	8.01688	0.0145621	NCBP2, ADCY1, TARS2, NDST1, ALOXE3, COX10, XPO5, GABBR1, EIF5B, RPLP2, IARS2, CPEB1, RPL22L1, SDC4, MIR7B, ST3GAL2, MTG1, ALOX12B, ELOVL7, DNAJC3, NT5E, TARSL2, KHDRBS1, DDC, UGT8A, SARS, RXRA, PRKCD, MRPS2, MTRR, CARNS1, DAPK1, MAPK1, NME5, CTH, DHX29, GRM8, MIR124A-2, RNF139, RPS12, GIGYF2, DEGS1, NMNAT1, ALDOA, ADSS, PYCRL, GGCT, ADCYAP1R1, AKAP12, CERS6, ST8SIA3, ASL, TIMP2, EXTL2, ITGAM, CTI…	1017	1339	18082	1.26145	1	0.277156	25.0648
GOTERM_BP_ALL	GO:2001252~positive regulation of chromosome organization	17	1.4346	0.0145799	NBN, TCP1, MRE11A, NAP1L2, TET1, ATM, PRKD1, UBE2N, MAPK1, NABP2, RAD21, SIN3A, DKC1, MIER1, SFPQ, MAP2K7, TERF2	1017	156	18082	1.93754	1	0.276691	25.0913
GOTERM_BP_ALL	GO:0060419~heart growth	12	1.01266	0.0150438	FGFR2, FGFR1, S1PR1, FGF9, SORBS2, MAPK14, AGT, RXRA, MAP2K4, HEG1, NR3C1, TRIP10	1017	93	18082	2.29416	1	0.283398	25.7819
GOTERM_BP_ALL	GO:2000112~regulation of cellular macromolecule biosynthetic process	247	20.8439	0.0154166	RAB3GAP2, MEF2A, PPP2R5B, S100A9, BBX, CITED2, EPC2, SIN3A, S1PR1, MTG1, HTRA1, MAP3K9, ILK, MAP2K7, CCAR2, RXRA, LIG3, ZHX3, MED10, MED19, CD38, MAPK1, RFC3, ZFP81, JUN, MIR124A-2, ZIM1, MAPK9, FLII, GIGYF2, SRSF10, MRE11A, TFCP2L1, CHCHD3, NFKBIA, MYT1, VPS72, CTIF, PPP1R3F, PBRM1, YEATS4, MAP2K4, KLF11, PTPN14, KLF15, ATM, UPF3A, NOTCH2, METTL14, SAP130, ETS2, GM4631, H3F3B, ZFP341, KAT6B, CRY…	1017	3875	18082	1.13332	1	0.288564	26.3325
GOTERM_BP_ALL	GO:0044782~cilium organization	24	2.02532	0.0155747	CLUAP1, CEP135, PCNT, B9D2, DRC1, NECTIN2, PCM1, ARL6, ARL3, NME5, ACTR2, CEP250, RSPH1, LCA5, DNAAF2, IFT57, CCDC113, CC2D2A, KCTD17, MAP4, NEURL1A, IFT52, PLA2G3, NPHP1	1017	253	18082	1.68662	1	0.290289	26.5648
GOTERM_BP_ALL	GO:0051656~establishment of organelle localization	31	2.61603	0.0156108	FGFR2, SYT1, RAB3A, XPO1, KATNB1, RIMS1, ACTR2, NUMA1, EZR, TRIM9, SEH1L, GPSM2, NUDC, PINX1, ACTN4, SUN2, NECTIN2, SPIRE1, SLC9A3R1, CEP63, STX1B, CDK5, KIF3C, ATM, FMN2, KIF1B, HIF1A, VAMP8, CDC42BPA, MAP4, PLA2G3	1017	353	18082	1.56139	1	0.290086	26.6178
GOTERM_BP_ALL	GO:0001843~neural tube closure	13	1.09705	0.0157941	CLUAP1, OPA1, TULP3, PHACTR4, IFT57, CC2D2A, RALA, ARID1A, APAF1, SDC4, FZD6, CITED2, NCKAP1	1017	106	18082	2.18053	1	0.292186	26.8862
GOTERM_BP_ALL	GO:0010556~regulation of macromolecule biosynthetic process	252	21.2658	0.0158865	RAB3GAP2, MEF2A, PPP2R5B, S100A9, BBX, CITED2, EPC2, SIN3A, S1PR1, MTG1, HTRA1, MAP3K9, ILK, MAP2K7, CCAR2, RXRA, LIG3, ZHX3, MED10, MED19, CD38, MAPK1, ZFP81, RFC3, JUN, MIR124A-2, ZIM1, MAPK9, FLII, GIGYF2, SRSF10, TFCP2L1, MRE11A, CHCHD3, NFKBIA, MYT1, VPS72, CTIF, PPP1R3F, PBRM1, YEATS4, MAP2K4, KLF11, PTPN14, KLF15, ATM, UPF3A, NOTCH2, METTL14, SAP130, ETS2, GM4631, H3F3B, ZFP341, KAT6B, CRY…	1017	3966	18082	1.12973	1	0.292854	27.0211
GOTERM_BP_ALL	GO:0033044~regulation of chromosome organization	27	2.27848	0.0159945	NBN, MRE11A, ANAPC10, CTCF, NAP1L2, MTHFR, RAD21, SIN3A, DKC1, MIER1, MAP2K7, TERF2, PINX1, TCP1, ATAD2, TET1, IWS1, ATM, PRKD1, UBE2N, MAPK1, NABP2, MAP1S, SFPQ, UBR5, H3F3B, KDM4A	1017	296	18082	1.6218	1	0.293759	27.1784
GOTERM_BP_ALL	GO:2000113~negative regulation of cellular macromolecule biosynthetic process	101	8.52321	0.0162111	XPO1, MEF2A, XPO5, TGFB3, CBX7, CITED2, SIN3A, MIER1, CCAR2, RBFOX2, BEND3, RXRA, GABPA, LIG3, ZHX3, ARID1A, PKIA, SUZ12, CD38, HIF1A, JUN, MIR124A-2, TFAP2B, RNF139, GIGYF2, SMARCA4, FGFR2, FGFR1, TFCP2L1, MRE11A, CHCHD3, SOX6, ELK3, SOX9, HNRNPK, DDX3X, AXIN1, KLF11, ATAD2, TET1, NOTCH2, METTL14, EIF4E, SAP130, ETS2, H3F3B, HDAC9, KAT6B, CRYM, KAT6A, FGF9, CTCF, CPEB1, YBX1, MIR7B, EDNRB, KHDRB…	1017	1443	18082	1.24446	1	0.296329	27.493
GOTERM_BP_ALL	GO:0014074~response to purine-containing compound	17	1.4346	0.0162929	ADSS, GPD1, DMTN, SLC5A5, PTGS2, CREM, FOSB, STAT1, GSTM7, P2RX4, HSP90B1, EZR, INPP5K, PENK, PTK2B, JUN, RAPGEF1	1017	158	18082	1.91301	1	0.296814	27.6116
GOTERM_BP_ALL	GO:0034446~substrate adhesion-dependent cell spreading	11	0.92827	0.0163468	DMTN, TRIOBP, LIMS1, CRKL, ACTN4, ARHGEF7, PEAK1, ILK, S100A10, ANTXR1, CRK	1017	82	18082	2.38509	1	0.296869	27.6896
GOTERM_BP_ALL	GO:0006417~regulation of translation	32	2.70042	0.0164199	NCBP2, XPO5, S100A9, EIF5B, CPEB1, MIR7B, CTIF, PAIP2B, SRRT, DDX3X, EIF3G, PTK2B, MTG1, AGO2, PUM3, NEURL1A, UNK, DNAJC3, KHDRBS1, EIF4ENIF1, RXRA, ILF3, CAPRIN1, STAT3, DAPK1, UPF3A, MAPK1, EIF4E, METTL14, MIR124A-2, RNF139, GIGYF2	1017	369	18082	1.54187	1	0.297215	27.7952
GOTERM_BP_ALL	GO:0051247~positive regulation of protein metabolic process	100	8.43882	0.0165303	RAB3GAP2, S100A8, FAM20A, IL18, S100A9, TGFB3, TLR3, ANKLE2, MAP3K6, CD44, ILK, DNAJC3, RAPGEF1, MAP2K7, MAGI2, RXRA, ERP29, BCAP31, MAPK1, SPAG9, PLCE1, RELT, JUN, RNF139, SDCBP, MAPK9, CLIP3, FGFR2, XDH, FGFR1, MRE11A, SNX1, NFKBIA, SOX9, TIMP2, HNRNPK, OAZ1, DDX3X, CREBL2, AXIN1, DIXDC1, MAP2K4, TEAD1, TET1, ATM, UPF3A, CDKN1A, ANTXR1, GRK3, NBN, FGF9, TOLLIP, CPEB1, NAP1L2, SDC4, CAMKK1, HSPH…	1017	1428	18082	1.24508	1	0.298124	27.9544
GOTERM_BP_ALL	GO:0048167~regulation of synaptic plasticity	18	1.51899	0.0169007	RAB3A, JPH4, PTGS2, NCDN, CPEB1, NR3C1, CDK5, RIMS1, CD38, MAPK1, HNRNPK, S100B, PTK2B, RASGRF1, AGT, SLC24A2, RIN1, NEURL1A	1017	172	18082	1.86067	1	0.302941	28.4863
GOTERM_BP_ALL	GO:0060606~tube closure	13	1.09705	0.0169116	CLUAP1, OPA1, TULP3, PHACTR4, IFT57, CC2D2A, RALA, ARID1A, APAF1, SDC4, FZD6, CITED2, NCKAP1	1017	107	18082	2.16016	1	0.302332	28.5019
GOTERM_BP_ALL	GO:0048762~mesenchymal cell differentiation	19	1.60338	0.0173573	FGFR2, FGFR1, WNT10A, SOX10, PHACTR4, TGFB3, STAT1, SOX9, CITED2, MAPK1, EDNRB, GLIPR2, HIF1A, SEMA6D, SEMA3G, SEMA3F, SDCBP, SEMA3B, TRIP10	1017	186	18082	1.81621	1	0.308197	29.1368
GOTERM_BP_ALL	GO:0035295~tube development	54	4.55696	0.017498	FGF9, TGFB3, SDC4, CITED2, EDNRB, CD44, ILK, RSPO2, RALA, ITPK1, ERRFI1, SOX10, OPA1, ARID1A, MAPK1, MIB1, CTSL, HIF1A, DACT2, CC2D2A, TFAP2B, JMJD1C, FGFR2, FGFR1, CLUAP1, RAB3A, ADAMTS16, NR3C1, SOX9, NUMA1, AGT, TGM2, GPSM2, HEG1, FLT1, COL4A1, PHACTR4, AIMP2, PCNT, PODXL, TEAD1, STAT1, ADGRG1, NCKAP1, FZD6, NOTCH2, CDKN1A, EIF4E, TULP3, SRSF6, IFT57, APAF1, IFT52, WNT7A	1017	702	18082	1.36767	1	0.309497	29.3362
GOTERM_BP_ALL	GO:0009298~GDP-mannose biosynthetic process	3	0.253165	0.0175398	MPI, PMM2, PMM1	1017	4	18082	13.3348	1	0.309334	29.3952
GOTERM_BP_ALL	GO:0007043~cell-cell junction assembly	10	0.843882	0.0175458	MTDH, ACTN4, ALOXE3, UGT8A, AGT, ALOX12B, HEG1, MPP7, CTNNA1, NPHP1	1017	71	18082	2.50419	1	0.308646	29.4037
GOTERM_BP_ALL	GO:0006357~regulation of transcription from RNA polymerase II promoter	121	10.211	0.0176336	XPO1, MEF2A, PPP2R5B, IL18, TGFB3, TCEAL6, TLR3, CBX7, CITED2, EPC2, S1PR1, SIN3A, RAD21, HTRA1, ILK, BEND3, RXRA, GABPA, ZHX3, ARID1A, PKIA, MED10, SLTM, MED19, SUZ12, HIF1A, JUN, TFAP2B, SMARCA4, FGFR2, FGFR1, CNBP, TFCP2L1, CHCHD3, NFKBIA, SOX6, ELK3, MYT1, SOX9, MEIS2, HNRNPK, DDX3X, TEF, DDX41, AXIN1, MAFF, KLF11, TEAD1, ATAD2, KLF15, TET1, SAFB2, NOTCH2, SAP130, SMARCC1, ETS2, HDAC9, KAT6B,…	1017	1774	18082	1.21271	1	0.30916	29.5277
GOTERM_BP_ALL	GO:0000226~microtubule cytoskeleton organization	37	3.12236	0.017656	XPO1, CLUAP1, CHMP3, FKBP4, KATNB1, SLC16A1, NUMA1, TUBGCP5, EZR, CEP250, RSPH1, DNAAF2, STARD9, GPSM2, NEURL1A, AXIN1, SGK1, STMN2, CEP135, PCNT, DRC1, SPIRE1, MID1IP1, PCM1, CEP63, SMN1, ARHGEF10, FMN2, SASS6, MAP1S, SLAIN2, CC2D2A, CDC42BPA, MAP4, CLIP3, CHORDC1, PLA2G3	1017	445	18082	1.47832	1	0.308717	29.5593
GOTERM_BP_ALL	GO:0000086~G2/M transition of mitotic cell cycle	11	0.92827	0.0176823	CDC7, CDKN1A, NBN, SIN3A, HSPA2, MRE11A, ARPP19, TOPBP1, CCNG1, ATM, CALM1	1017	83	18082	2.35635	1	0.308333	29.5964
GOTERM_BP_ALL	GO:0048193~Golgi vesicle transport	20	1.68776	0.0176832	GABARAPL2, IER3IP1, NKD2, RABIF, MYO1B, ERP29, SNX2, SNX1, CORO7, SPIRE1, MON2, BCAP31, ERGIC3, ARL3, TMEM115, PRKD1, SCYL1, TBC1D14, SORT1, GOLGA5	1017	200	18082	1.77797	1	0.307582	29.5977
GOTERM_BP_ALL	GO:0001666~response to hypoxia	27	2.27848	0.0178939	ALDOA, FOSL2, PTGS2, IL18, TGFB3, BNIP3, CPEB1, CITED2, MTHFR, SLC2A4, PTK2B, ANGPTL4, FLT1, ACTN4, VHL, ATM, AGTRAP, FMN2, CD38, HSP90B1, HIF1A, S100B, PENK, HIF3A, APAF1, PLAU, CBS	1017	299	18082	1.60553	1	0.309869	29.8941
GOTERM_BP_ALL	GO:0043043~peptide biosynthetic process	56	4.72574	0.018054	NCBP2, TARS2, XPO5, EIF5B, RPLP2, RPL22L1, CPEB1, IARS2, MIR7B, MTG1, DNAJC3, TARSL2, KHDRBS1, RXRA, SARS, MRPS2, DAPK1, CARNS1, MAPK1, DHX29, MIR124A-2, RNF139, RPS12, GIGYF2, GGCT, CTIF, ITGAM, PAIP2B, SRRT, PCSK1, EIF3G, DDX3X, PTK2B, GFM1, AGO2, MARS2, RPL5, SLC25A44, UNK, EIF4ENIF1, EFL1, AIMP2, ILF3, SSB, MRRF, FURIN, CAPRIN1, STAT3, MRPL24, UPF3A, MRPL21, SLC25A13, GGT7, EIF4E, METTL14, EE…	1017	735	18082	1.35465	1	0.31141	30.1186
GOTERM_BP_ALL	GO:0031570~DNA integrity checkpoint	13	1.09705	0.0180875	NBN, MRE11A, TOPBP1, PEA15A, CEP63, CCNG1, ATM, CDKN1A, MAPK14, WAC, GIGYF2, CLOCK, CCAR2	1017	108	18082	2.14015	1	0.311127	30.1655
GOTERM_BP_ALL	GO:0034329~cell junction assembly	17	1.4346	0.0181573	DMTN, LIMS1, MTDH, ALOXE3, ACTN4, UGT8A, ARHGEF7, S100A10, MPP7, CTNNA1, SDC4, HIPK1, PTK2B, AGT, HEG1, ALOX12B, NPHP1	1017	160	18082	1.8891	1	0.311364	30.263
GOTERM_BP_ALL	GO:0050873~brown fat cell differentiation	7	0.590717	0.0183128	ALDH6A1, PTGS2, SLC2A4, MAPK14, BNIP3, ZFP516, ARL4A	1017	38	18082	3.27522	1	0.312819	30.4799
GOTERM_BP_ALL	GO:0050905~neuromuscular process	14	1.18143	0.0184248	OPA3, RBFOX2, JPH4, NBN, KCNA1, FGF12, HERC1, EI24, NPAS3, PENK, GRIN2D, GAA, FABP7, GIGYF2	1017	121	18082	2.05716	1	0.313647	30.6358
GOTERM_BP_ALL	GO:0006575~cellular modified amino acid metabolic process	15	1.26582	0.0185118	SLC5A5, ALDH1L1, GGCT, ASL, MTRR, GSTM7, SERINC3, MTHFR, CTH, GGT7, OPLAH, P4HA2, DIO2, EEF1E1, CRYM	1017	134	18082	1.99027	1	0.314117	30.7567
GOTERM_BP_ALL	GO:0072599~establishment of protein localization to endoplasmic reticulum	6	0.506329	0.0185229	RAB3GAP2, SRP68, PMM2, SEC61A1, PMM1, SSR3	1017	28	18082	3.80995	1	0.313517	30.7721
GOTERM_BP_ALL	GO:0014070~response to organic cyclic compound	73	6.16034	0.0191268	DMTN, ADCY1, SLC5A5, FOSL2, TACR3, PTGS2, IL18, TGFB3, TLR3, GSTM7, EDNRB, SLC16A1, SIN3A, SULT1A1, RAPGEF1, ERRFI1, RBFOX2, SGK1, RXRA, SLC3A2, ARID1A, PTPRU, FOSB, CTNNA1, CDK5, MBD1, CD38, MAPK1, CTSL, UBR5, JUN, WFDC1, CLOCK, SMARCA4, ALDOA, ADSS, ADCYAP1R1, FKBP4, CREM, HCFC1, NFKBIA, PAQR8, NR3C1, POLR2A, SRRT, MTHFR, HNRNPK, EZR, HRH3, INPP5K, PTK2B, AGO2, AXIN1, GPD1, IPO13, NASP, PEA15A,…	1017	1005	18082	1.29146	1	0.321196	31.6051
GOTERM_BP_ALL	GO:0051050~positive regulation of transport	73	6.16034	0.0191268	NCBP2, SYT1, S100A8, PTGS2, IL18, S100A9, GABBR1, PTPN23, TGFB3, TLR3, FGF12, SDC4, RHOU, GSTM7, TRIAP1, EDNRB, MAP1LC3B, TARDBP, ALOX12B, SCAMP5, KHDRBS1, SGK1, MAGI2, SGK3, ACTN4, ARHGEF7, ADIPOR2, PCM1, CDK5, NCL, STX1B, PRKCD, BCAP31, PRKD1, CD38, MIB1, HIF1A, VAMP8, UBR5, MGEA5, RAB15, MAPK9, SDCBP, CLIP3, ADD1, ARL6IP1, FGFR1, RAB3A, ADCYAP1R1, UNC93B1, NFKBIA, NR3C1, RIMS1, HNRNPM, EZR, HN…	1017	1005	18082	1.29146	1	0.321196	31.6051
GOTERM_BP_ALL	GO:0007095~mitotic G2 DNA damage checkpoint	5	0.421941	0.0195136	NBN, MRE11A, TOPBP1, CCNG1, ATM	1017	19	18082	4.67888	1	0.325773	32.1337
GOTERM_BP_ALL	GO:0051301~cell division	44	3.71308	0.0195898	FGFR2, FGFR1, TRIOBP, CHMP3, FGF9, TPRA1, LRRCC1, KATNB1, TGFB3, ANAPC10, NAP1L2, ZBTB16, CCNG1, ANKLE2, YBX1, ACTR2, RAD21, SH3GLB1, SEH1L, CENPC1, INCENP, PIK3C3, USP39, RALA, POU3F2, ZWILCH, NUDC, CDC7, DIXDC1, POGZ, LIG3, ARPP19, SPIRE1, PPP1CC, CEP63, CDK5, SMC2, ARL3, FSD1, FMN2, RAB11FIP3, MAP4, WNT7A, CALM1	1017	554	18082	1.41211	1	0.326047	32.2374
GOTERM_BP_ALL	GO:0045665~negative regulation of neuron differentiation	22	1.85654	0.0196596	EIF4ENIF1, DIXDC1, NBN, SOX21, NEPRO, STMN2, FKBP4, DGUOK, SOX9, STX1B, CDK5, MIB1, EDNRB, EIF4E, SEMA6D, SEMA3G, SEMA3F, ULK2, SEMA3B, RAP1GAP2, APBB1, SEZ6	1017	230	18082	1.70067	1	0.326232	32.3322
GOTERM_BP_ALL	GO:0016331~morphogenesis of embryonic epithelium	18	1.51899	0.0197018	FGFR2, CLUAP1, OPA1, PHACTR4, ARID1A, SOX9, SDC4, NCKAP1, CITED2, FZD6, MIB1, HIF1A, TULP3, IFT57, CC2D2A, RALA, APAF1, IFT52	1017	175	18082	1.82877	1	0.32604	32.3894
GOTERM_BP_ALL	GO:0030031~cell projection assembly	35	2.95359	0.0198239	CLUAP1, DMTN, ADAMTS16, B9D2, TGFB3, DCDC2A, ACTR2, EZR, S1PR1, VDAC3-PS1, CEP250, INPP5K, RSPH1, DNAAF2, RAPGEF6, RALA, NEURL1A, ARHGEF7, CEP135, PCNT, PODXL, PLXNB3, DRC1, PCM1, SLC9A3R1, ARL6, PRKCD, NCKAP1, NME5, IFT57, CCDC113, CC2D2A, KCTD17, MAP4, PLA2G3	1017	419	18082	1.48518	1	0.326936	32.5549
GOTERM_BP_ALL	GO:0032386~regulation of intracellular transport	39	3.29114	0.0199244	NCBP2, XPO1, DMTN, CHMP3, PTGS2, XPO5, TNNC1, IL18, TGFB3, PTPN23, TLR3, NFKBIA, RHOU, OAZ1, EZR, INPP5K, SH3GLB1, AXIN1, KHDRBS1, PCNT, PTPN14, PCM1, SLC9A3R1, PPP1CC, CDK5, PKIA, PRKCD, IWS1, BCAP31, PRKD1, MAPK1, CDKN1A, EI24, NUS1, VAMP8, UBR5, MAPK14, RNF139, FAF1	1017	479	18082	1.44762	1	0.327533	32.6908
GOTERM_BP_ALL	GO:0010770~positive regulation of cell morphogenesis involved in differentiation	19	1.60338	0.0200936	DIXDC1, TRIOBP, DMTN, LIMS1, SGK1, ARHGEF7, PLXNB3, TGFB3, S100A10, CAPRIN1, ANKRD27, ACTR2, GLIPR2, CRKL, ZFYVE27, ILK, SDCBP, MAPK9, CRK	1017	189	18082	1.78738	1	0.329052	32.919
GOTERM_BP_ALL	GO:0072594~establishment of protein localization to organelle	43	3.62869	0.0203452	RAB3GAP2, PTGS2, FGF9, IL18, SRP68, TGFB3, TLR3, NFKBIA, NUP188, RHOU, HSPH1, DKC1, PEX1, SH3GLB1, AGT, HSPA4, TNPO1, SEC61A1, AXIN1, TCP1, IPO13, VHL, SLC9A3R1, PMM2, PKIA, PRKCD, PMM1, STAT3, TIMM22, PRKD1, NRAS, MAPK1, CDKN1A, EI24, NABP2, UBR5, MAPK14, JUN, NOP58, HGS, TOMM22, FAF1, SSR3	1017	541	18082	1.41318	1	0.331661	33.257
GOTERM_BP_ALL	GO:0048812~neuron projection morphogenesis	45	3.79747	0.0204037	FGFR2, RAB3A, SYT1, ADCY1, MEF2A, DCDC2A, RIMS1, ALCAM, PRMT3, LINGO1, ACTR2, HNRNPK, WDR36, UNC5A, SEMA3G, SEMA3F, BTBD3, ILK, SEMA3B, UNC5D, FLRT3, DIXDC1, RBFOX2, SGK1, CPNE5, UGT8A, PLXNB3, DPYSL5, DPYSL4, MINK1, CDK5, GAS7, CAPRIN1, SMN1, ANKRD27, SLITRK3, SEMA6D, ZFYVE27, MAP1S, ULK2, MIR124A-2, OMG, APBB1, WNT7A, CDH11	1017	570	18082	1.40366	1	0.331676	33.3354
GOTERM_BP_ALL	GO:0051056~regulation of small GTPase mediated signal transduction	22	1.85654	0.020525	ARHGEF7, ADCYAP1R1, ARHGEF19, PSD3, LPAR4, SCAI, ARPP19, TRIO, ARHGEF9, TIMP2, ADGRG1, ARHGEF10, NOTCH2, RALGAPA1, PLCE1, RASGRF1, CDC42BPA, IQSEC3, RAP1GAP2, RAPGEF1, FGD6, CRK	1017	231	18082	1.69331	1	0.332526	33.4975
GOTERM_BP_ALL	GO:0007006~mitochondrial membrane organization	11	0.92827	0.0205918	LETM1, OPA1, SH3GLB1, MPV17L, CHCHD3, BNIP3, TOMM22, HSPA4, SLC35F6, STAT3, TIMM22	1017	85	18082	2.30091	1	0.332649	33.5867
GOTERM_BP_ALL	GO:0006508~proteolysis	107	9.02954	0.0207136	S100A8, S100A9, PTPN23, ZNRF1, CUL2, USP53, CUL5, USP54, CD44, HTRA1, BTBD2, PIK3C3, BTBD3, DNAJC3, 2010111I01RIK, CCAR2, ADAMTS20, USP1, SERPING1, CLPX, BCAP31, UBR5, DLD, BACE1, RNF139, SDCBP, WFDC1, MAPK9, XDH, ARL6IP1, AMZ2, ANAPC10, HSPA1B, TIMP2, TIMP3, DDX3X, ZMPSTE24, AXIN1, GABARAPL2, NPLOC4, PTPN3, KCTD2, TINAGL1, FURIN, APEH, DESI1, SMARCC1, KCTD17, ANTXR1, PLAU, TOLLIP, COPS3, TRIAP1,…	1017	1556	18082	1.22264	1	0.333496	33.7489
GOTERM_BP_ALL	GO:0006446~regulation of translational initiation	10	0.843882	0.0207233	KHDRBS1, NCBP2, DDX3X, EIF3G, RXRA, EIF5B, AGO2, DNAJC3, CTIF, PAIP2B	1017	73	18082	2.43558	1	0.332865	33.7619
GOTERM_BP_ALL	GO:0010558~negative regulation of macromolecule biosynthetic process	104	8.77637	0.0207761	XPO1, MEF2A, XPO5, TGFB3, CBX7, CITED2, SIN3A, MIER1, TARDBP, CCAR2, RBFOX2, BEND3, RXRA, GABPA, LIG3, ZHX3, ARID1A, PKIA, SUZ12, CD38, HIF1A, JUN, MIR124A-2, TFAP2B, RNF139, GIGYF2, SMARCA4, FGFR2, FGFR1, TFCP2L1, MRE11A, CHCHD3, SOX6, ELK3, SOX9, HNRNPK, DDX3X, AXIN1, KLF11, ATAD2, TET1, NOTCH2, METTL14, EIF4E, SAP130, ETS2, H3F3B, HDAC9, KAT6B, CRYM, KAT6A, FGF9, CTCF, CPEB1, YBX1, MIR7B, EDNR…	1017	1506	18082	1.22782	1	0.332802	33.8321
GOTERM_BP_ALL	GO:0031115~negative regulation of microtubule polymerization	4	0.337553	0.0207787	SGK1, STMN2, FKBP4, CLIP3	1017	11	18082	6.46536	1	0.332081	33.8355
GOTERM_BP_ALL	GO:2001044~regulation of integrin-mediated signaling pathway	4	0.337553	0.0207787	DMTN, LIMS1, PHACTR4, CTNNA1	1017	11	18082	6.46536	1	0.332081	33.8355
GOTERM_BP_ALL	GO:1901201~regulation of extracellular matrix assembly	4	0.337553	0.0207787	PHLDB1, AGT, ANTXR1, SOX9	1017	11	18082	6.46536	1	0.332081	33.8355
GOTERM_BP_ALL	GO:0003007~heart morphogenesis	24	2.02532	0.0207856	FGFR2, CLUAP1, FGF9, TNNC1, RXRA, FGFRL1, TGFB3, TEAD1, SOX9, CITED2, MIB1, NOTCH2, HIF1A, S1PR1, LY6E, JUN, IFT57, ILK, GAA, HEG1, PBRM1, IFT52, KAT6A, SMARCA4	1017	260	18082	1.64121	1	0.33142	33.8447
GOTERM_BP_ALL	GO:1903307~positive regulation of regulated secretory pathway	8	0.675105	0.0209398	SYT1, RAB3A, VAMP8, CACNA1G, RAB15, RIMS1, CDK5, SCAMP5	1017	50	18082	2.84476	1	0.332684	34.0493
GOTERM_BP_ALL	GO:0051239~regulation of multicellular organismal process	182	15.3586	0.02101	SYT1, MEF2A, PPP2R5B, PTGS2, TNNC1, IL18, S100A9, TGFB3, PTPN23, AQP4, TLR3, MEGF10, CITED2, S1PR1, CD44, MTG1, GRIN2D, ILK, UNC5D, ACIN1, RAPGEF1, MIR326, SCAMP5, RBFOX2, WNT10A, OPA1, MAGI2, STMN2, RXRA, GABPA, PLXNB3, ZHX3, SERPING1, CTNNA1, PCM1, SUZ12, SPAG9, CD38, MIB1, MAPK1, SLITRK3, TNNT1, HIF1A, VAMP8, UBR5, JUN, MIR124A-2, MAPK9, SDCBP, ADD1, XDH, FGFR2, FGFR1, IL1R1, KCNA1, UNC93B1, K…	1017	2804	18082	1.15403	1	0.332848	34.1423
GOTERM_BP_ALL	GO:0038179~neurotrophin signaling pathway	6	0.506329	0.021375	MAGI2, PPP2R5B, ZFYVE27, AGT, SORT1, RAPGEF1	1017	29	18082	3.67857	1	0.336819	34.6236
GOTERM_BP_ALL	GO:0009612~response to mechanical stimulus	22	1.85654	0.0214196	SLC38A2, PTGS2, IL18, KCNA1, MAP2K4, NFKBIA, BNIP3, TLR3, FOSB, STAT1, SOX9, CITED2, USP53, LHFPL5, MEIS2, PTK2B, GRM8, JUN, AGT, MAPK14, GRIN2D, HABP4	1017	232	18082	1.68601	1	0.336641	34.6822
GOTERM_BP_ALL	GO:0045666~positive regulation of neuron differentiation	33	2.78481	0.0216186	FGFR1, SYT1, PPP2R5B, KATNB1, NAP1L2, CPEB1, NR3C1, TIMP2, RIMS1, ACTR2, HNRNPK, PTK2B, ILK, NEURL1A, RAPGEF1, DIXDC1, SGK1, MAGI2, OPA1, STMN2, CPNE5, PLXNB3, GDPD5, KIF3C, CAPRIN1, PRKD1, ANKRD27, SPAG9, ZFYVE27, MIR124A-2, KDM4A, APBB1, SEZ6	1017	392	18082	1.49676	1	0.338442	34.943
GOTERM_BP_ALL	GO:2000026~regulation of multicellular organismal development	127	10.7173	0.0219671	SYT1, PPP2R5B, PTGS2, IL18, TGFB3, MEGF10, CITED2, S1PR1, CD44, ILK, UNC5D, ACIN1, RAPGEF1, MIR326, RBFOX2, WNT10A, OPA1, MAGI2, STMN2, RXRA, GABPA, PLXNB3, CTNNA1, PCM1, SPAG9, MIB1, SLITRK3, HIF1A, JUN, MIR124A-2, SDCBP, ADD1, XDH, FGFR2, FGFR1, IL1R1, KATNB1, NFKBIA, SOX6, SOX9, TIMP2, RIMS1, MEIS2, HNRNPK, RAP1GAP2, MAFF, DIXDC1, TESC, CPNE5, ADGRG1, KIF3C, NOTCH2, TULP3, EIF4E, SEMA6D, S100B…	1017	1888	18082	1.19599	1	0.342126	35.3973
GOTERM_BP_ALL	GO:0031647~regulation of protein stability	21	1.77215	0.0223667	OTUD5, TESC, TCP1, FLOT2, HCFC1, TRIM24, PLPP3, MTRR, NCKAP1, PRKD1, MAPK1, MORC3, SH3GLB1, UBR5, CD81, RNF139, PER3, APBB1, CCAR2, CREBL2, PINX1	1017	219	18082	1.70491	1	0.346414	35.9145
GOTERM_BP_ALL	GO:0072332~intrinsic apoptotic signaling pathway by p53 class mediator	10	0.843882	0.0224586	PDK2, TRIAP1, CDKN1A, HNRNPK, NUPR1, CD44, HIPK1, SH3GLB1, CDIP1, CEP63	1017	74	18082	2.40267	1	0.346808	36.0329
GOTERM_BP_ALL	GO:0008643~carbohydrate transport	16	1.35021	0.0228893	SLC37A3, ADIPOR2, STXBP3, KLF15, PEA15A, PRKCD, EZR, INPP5K, SLC2A4, SLC2A3, AGT, MAPK14, MGEA5, SORT1, CLIP3, CREBL2	1017	151	18082	1.88395	1	0.351417	36.5849
GOTERM_BP_ALL	GO:0045927~positive regulation of growth	25	2.1097	0.0230488	FGFR2, SYT1, FGFR1, FGF9, TFCP2L1, NR3C1, RIMS1, HNRNPK, EZR, DDX3X, PTK2B, AGT, ILK, SUPV3L1, POU3F2, TRIP10, SGK1, CPNE5, NOL8, CD38, ZFYVE27, MAPK14, CD81, SDCBP, H3F3B	1017	277	18082	1.60467	1	0.35263	36.7883
GOTERM_BP_ALL	GO:0071495~cellular response to endogenous stimulus	84	7.08861	0.0231361	DMTN, MIR425, SLC5A5, NDST1, PTGS2, FGF9, IL18, FGFRL1, TGFB3, FGF12, CPEB1, YBX1, GSTM7, CITED2, SIN3A, SLC2A4, CD44, HTRA1, ILK, SHC1, NEURL1A, RAPGEF1, ERRFI1, ZCCHC12, RBFOX2, WNT10A, DDC, SGK1, MAGI2, STMN2, RXRA, ADIPOR2, ARID1A, FOSB, CTNNA1, NCL, PRKCD, UBR5, JUN, CD81, SDCBP, CTSB, CLOCK, SMARCA4, FGFR2, FGFR1, FUT8, FKBP4, SNX1, SOX6, NR3C1, SOX9, GATSL3, MIR382, HNRNPK, EZR, INPP5K, AG…	1017	1189	18082	1.2561	1	0.352946	36.8994
GOTERM_BP_ALL	GO:0080134~regulation of response to stress	84	7.08861	0.023224	DMTN, S100A8, PTGS2, S100A9, TLR3, CSPG5, TRIAP1, EDNRB, HSPH1, SIN3A, CD44, HTRA1, NSMCE1, ACIN1, DNAJC3, RAPGEF1, NT5E, ERRFI1, MAP2K7, CCAR2, OPA1, USP1, ERP29, NECTIN2, MINK1, SERPING1, D430041D05RIK, PRKCD, MRPS2, BCAP31, UBE2N, SPAG9, MAPK1, NME5, HIF1A, RIF1, VAMP8, UBR5, WFDC1, MAPK9, SUSD4, CHORDC1, CLOCK, XDH, CUEDC2, BCLAF1, IL1R1, FUT8, YPEL3, UNC93B1, CDC42SE1, NFKBIA, CTLA2A, PLPP3,…	1017	1191	18082	1.25399	1	0.353265	37.0108
GOTERM_BP_ALL	GO:0022402~cell cycle process	79	6.66667	0.0234562	XPO1, NBN, CHMP3, PPP2R5B, CPEB1, ANKLE2, RHOU, ACTR2, SIN3A, RAD21, CEP250, SEH1L, STARD9, INCENP, PIK3C3, ILK, RALA, CCAR2, CDC7, CGRRF1, MAGI2, POGZ, SPIRE1, TOPBP1, DCTN6, PKIA, ARHGEF10, ARL3, FMN2, SASS6, RAB11FIP3, NABP2, LARP7, MIR124A-2, WNT9A, DMC1, CHORDC1, GIGYF2, CLOCK, FGFR2, FGFR1, TRIOBP, TPRA1, MRE11A, KATNB1, LRRCC1, ANAPC10, CCNG1, NUMA1, TUBGCP5, EZR, HSPA2, DDX3X, SH3GLB1, CE…	1017	1109	18082	1.26655	1	0.355348	37.3047
GOTERM_BP_ALL	GO:0007612~learning	17	1.4346	0.0235331	JPH4, SGK1, PTGS2, TANC1, DCDC2A, ASIC1, CDK5, PAK7, HIF1A, MEIS2, HRH3, JUN, SLC24A2, RIN1, CACNA1E, CACNA1C, APBB1	1017	165	18082	1.83185	1	0.355527	37.4019
GOTERM_BP_ALL	GO:0044763~single-organism cellular process	734	61.9409	0.0237611	LDHB, MEF2A, PPP2R5B, PTGS2, ANKLE2, CITED2, CCDC141, CLPTM1L, MAP3K6, CUL5, USP53, WDR78, GRIN2D, INCENP, MAP3K9, ILK, BTBD3, PIK3C3, MAP2K7, CCAR2, WNT10A, OPA3, MAGI2, CGRRF1, OPA1, ADAMTS20, RXRA, MYH3, OLFML2B, LIG3, ZHX3, SPIRE1, PTPRU, CTNNA1, PCM1, SPAG9, NME5, MAPK1, JUN, MIR124A-2, FLII, MAPK9, PPP2R5E, CHORDC1, DCBLD2, ADSS, IL1R1, RTP4, GGCT, HSD17B12, CHCHD3, NFKBIA, ACP2, HSPA1B, AS…	1017	12536	18082	1.04103	1	0.357535	37.6887
GOTERM_BP_ALL	GO:0045934~negative regulation of nucleobase-containing compound metabolic process	98	8.27004	0.0239417	XPO1, MEF2A, TGFB3, CBX7, CITED2, SIN3A, MIER1, TARDBP, PTBP2, ACIN1, CCAR2, RBFOX2, BEND3, RXRA, GABPA, LIG3, ZHX3, ARID1A, PKIA, SUZ12, CD38, HIF1A, JUN, UBR5, TFAP2B, SMARCA4, FGFR2, FGFR1, SRSF10, MRE11A, TFCP2L1, CHCHD3, ELK3, SOX6, SOX9, HNRNPK, ENTPD1, AXIN1, KLF11, ATAD2, TET1, ATM, NOTCH2, SRSF7, SAP130, SRSF6, ETS2, H3F3B, KAT6B, HDAC9, CRYM, KAT6A, NBN, FGF9, GABBR1, CTCF, YBX1, EDNRB,…	1017	1417	18082	1.22965	1	0.358957	37.9151
GOTERM_BP_ALL	GO:0045944~positive regulation of transcription from RNA polymerase II promoter	75	6.32911	0.0239591	MEF2A, FOSL2, PPP2R5B, IL18, TGFB3, TLR3, CTCF, CBX7, RFXANK, YBX1, CITED2, HSPH1, TRIAP1, FUBP3, SIN3A, S1PR1, PCBP1, MKL1, BRD8, SOX10, FOXJ2, EGR4, RXRA, GABPA, ERLIN1, FOSB, NCL, MED10, MED19, PRKD1, HIF1A, JUN, CD81, NCOA6, TFAP2B, CLOCK, SMARCA4, FGFR2, FGFR1, CNBP, MYDGF, CREM, NUFIP1, NFKBIA, NFYC, SOX6, ELK3, NR3C1, MYT1, SOX9, TUNAR, SUMO2, HNRNPK, MEIS2, DDX3X, TEF, AGO2, ARMCX3, POU3F…	1017	1049	18082	1.27119	1	0.358408	37.9368
GOTERM_BP_ALL	GO:0010389~regulation of G2/M transition of mitotic cell cycle	9	0.759494	0.024175	CDC7, NBN, SIN3A, HSPA2, MRE11A, TOPBP1, CCNG1, PKIA, ATM	1017	63	18082	2.53996	1	0.360241	38.2063
GOTERM_BP_ALL	GO:0043966~histone H3 acetylation	9	0.759494	0.024175	ING5, MEAF6, SIN3A, SAP130, BRPF3, NAP1L2, KAT6B, SMARCA4, KAT6A	1017	63	18082	2.53996	1	0.360241	38.2063
GOTERM_BP_ALL	GO:0008542~visual learning	9	0.759494	0.024175	SGK1, HIF1A, MEIS2, TANC1, DCDC2A, CACNA1E, CACNA1C, CDK5, APBB1	1017	63	18082	2.53996	1	0.360241	38.2063
GOTERM_BP_ALL	GO:0033119~negative regulation of RNA splicing	6	0.506329	0.0244981	HNRNPK, SRSF7, SRSF10, SRSF6, ACIN1, PTBP2	1017	30	18082	3.55595	1	0.363333	38.6075
GOTERM_BP_ALL	GO:0044839~cell cycle G2/M phase transition	12	1.01266	0.0245985	CDC7, CDKN1A, NBN, SIN3A, HSPA2, MRE11A, ARPP19, TOPBP1, CCNG1, PKIA, ATM, CALM1	1017	100	18082	2.13357	1	0.363765	38.7317
GOTERM_BP_ALL	GO:0036293~response to decreased oxygen levels	27	2.27848	0.0247724	ALDOA, FOSL2, PTGS2, IL18, TGFB3, BNIP3, CPEB1, CITED2, MTHFR, SLC2A4, PTK2B, ANGPTL4, FLT1, ACTN4, VHL, ATM, AGTRAP, FMN2, CD38, HSP90B1, HIF1A, S100B, PENK, HIF3A, APAF1, PLAU, CBS	1017	308	18082	1.55861	1	0.365061	38.9462
GOTERM_BP_ALL	GO:1902593~single-organism nuclear import	25	2.1097	0.0248001	PTGS2, FGF9, IL18, TGFB3, TLR3, NFKBIA, NUP188, AGT, TNPO1, AXIN1, VHL, IPO13, SLC9A3R1, PKIA, PRKCD, STAT3, PRKD1, MAPK1, EI24, CDKN1A, MAPK14, JUN, UBR5, NOP58, FAF1	1017	279	18082	1.59317	1	0.364629	38.9803
GOTERM_BP_ALL	GO:0044744~protein targeting to nucleus	25	2.1097	0.0248001	PTGS2, FGF9, IL18, TGFB3, TLR3, NFKBIA, NUP188, AGT, TNPO1, AXIN1, VHL, IPO13, SLC9A3R1, PKIA, PRKCD, STAT3, PRKD1, MAPK1, EI24, CDKN1A, MAPK14, JUN, UBR5, NOP58, FAF1	1017	279	18082	1.59317	1	0.364629	38.9803
GOTERM_BP_ALL	GO:0006606~protein import into nucleus	25	2.1097	0.0248001	PTGS2, FGF9, IL18, TGFB3, TLR3, NFKBIA, NUP188, AGT, TNPO1, AXIN1, VHL, IPO13, SLC9A3R1, PKIA, PRKCD, STAT3, PRKD1, MAPK1, EI24, CDKN1A, MAPK14, JUN, UBR5, NOP58, FAF1	1017	279	18082	1.59317	1	0.364629	38.9803
GOTERM_BP_ALL	GO:0034248~regulation of cellular amide metabolic process	33	2.78481	0.0250636	NCBP2, XPO5, S100A9, EIF5B, CPEB1, MIR7B, CTIF, PAIP2B, SRRT, DDX3X, EIF3G, PTK2B, MTG1, AGO2, PUM3, NEURL1A, UNK, DNAJC3, KHDRBS1, EIF4ENIF1, RXRA, ILF3, PRKCD, CAPRIN1, STAT3, DAPK1, UPF3A, MAPK1, EIF4E, METTL14, MIR124A-2, RNF139, GIGYF2	1017	396	18082	1.48165	1	0.366964	39.3038
GOTERM_BP_ALL	GO:0043241~protein complex disassembly	16	1.35021	0.0254161	DMTN, SGK1, STMN2, KATNB1, BNIP3, ARID1A, MID1IP1, MRRF, SMN1, SMARCC1, SMARCD1, MGEA5, AXIN1, SMARCA4, ADD1, TMOD1	1017	153	18082	1.85932	1	0.370312	39.7341
GOTERM_BP_ALL	GO:1901796~regulation of signal transduction by p53 class mediator	8	0.675105	0.0254807	TRIAP1, HNRNPK, CD44, SH3GLB1, EEF1E1, TRIM24, CEP63, ATM	1017	52	18082	2.73535	1	0.370301	39.8125
GOTERM_BP_ALL	GO:2001243~negative regulation of intrinsic apoptotic signaling pathway	11	0.92827	0.0255888	TRIAP1, HSPH1, NME5, HIF1A, OPA1, DDX3X, CD44, SH3GLB1, GRINA, CEP63, CCAR2	1017	88	18082	2.22247	1	0.370793	39.9438
GOTERM_BP_ALL	GO:0031401~positive regulation of protein modification process	77	6.49789	0.0256321	RAB3GAP2, NBN, FGF9, TOLLIP, FAM20A, IL18, TGFB3, TLR3, NAP1L2, SDC4, ANKLE2, CAMKK1, MAP3K6, HSPH1, EDNRB, CD44, ILK, ALOX12B, SHC1, NEURL1A, RAPGEF1, MAP2K7, MAGI2, ERP29, MINK1, ARRDC3, CDK5, PRKCD, UBE2N, PRKD1, MAPK1, SPAG9, PLCE1, RELT, JUN, CD81, RNF139, SDCBP, MAPK9, CLIP3, KSR1, RASD2, FGFR2, XDH, FGFR1, MYDGF, SLC39A10, MRE11A, CTNND1, SOX9, TIMP2, PLPP3, SUMO2, GLIPR2, HSPA2, PTK2B, AG…	1017	1082	18082	1.26529	1	0.370537	39.9962
GOTERM_BP_ALL	GO:0006403~RNA localization	17	1.4346	0.0259903	NCBP2, KHDRBS1, MCM3AP, XPO1, TCP1, SRSF10, XPO5, NUP188, CPEB1, IWS1, ATM, SRSF7, DKC1, SEH1L, DDX19B, RBMX2, NOP58	1017	167	18082	1.80991	1	0.373889	40.4286
GOTERM_BP_ALL	GO:0044089~positive regulation of cellular component biogenesis	36	3.03797	0.0260416	RAB3GAP2, PHLDB1, LIMS1, BCLAF1, PPP2R5B, ACTR3B, WASF1, TGFB3, SDC4, SOX9, RIMS1, ACTR2, PTK2B, SH3GLB1, AGT, RALA, NEURL1A, NPHP1, FLRT3, CEP135, S100A10, MPP7, SPIRE1, ARHGEF10, ATM, NCKAP1, FMN2, PPM1E, SLITRK3, SLAIN2, JUN, KCTD17, MAPK9, SDCBP, FAF1, WNT7A	1017	443	18082	1.44486	1	0.373718	40.4902
GOTERM_BP_ALL	GO:0017156~calcium ion regulated exocytosis	12	1.01266	0.0262578	SYT1, RAB3A, TRIM9, VAMP8, CBARP, CACNA1G, STXBP3, CACNA1C, RIMS1, STX1B, CDK5, SCAMP5	1017	101	18082	2.11244	1	0.375422	40.7496
GOTERM_BP_ALL	GO:0051591~response to cAMP	12	1.01266	0.0262578	DMTN, GPD1, SLC5A5, EZR, PENK, INPP5K, PTK2B, JUN, CREM, FOSB, STAT1, RAPGEF1	1017	101	18082	2.11244	1	0.375422	40.7496
GOTERM_BP_ALL	GO:0030308~negative regulation of cell growth	18	1.51899	0.0263556	DCBLD2, CGRRF1, ADIPOR2, CDK5, CTH, EI24, CDKN1A, TSPYL2, SEMA6D, DDX3X, SEMA3G, AGT, ULK2, SEMA3F, SEMA3B, APBB1, CCAR2, SMARCA4	1017	181	18082	1.76815	1	0.375775	40.8666
GOTERM_BP_ALL	GO:0006612~protein targeting to membrane	13	1.09705	0.0264673	ARL6IP1, DMTN, TESC, RTP4, NKD2, INPP5K, ATG4B, SRP68, MGEA5, ARL6, CDK5, SEC61A1, SSR3	1017	114	18082	2.02751	1	0.376284	40.9999
GOTERM_BP_ALL	GO:1900180~regulation of protein localization to nucleus	21	1.77215	0.0265229	TCP1, PTGS2, IL18, TGFB3, NFKBIA, TLR3, SLC9A3R1, PRKCD, PKIA, PRKD1, HNRNPM, EI24, CDKN1A, RASSF5, SIN3A, UBR5, MAPK14, DCLK3, FAF1, PINX1, AXIN1	1017	223	18082	1.67433	1	0.376158	41.0661
GOTERM_BP_ALL	GO:0051170~nuclear import	25	2.1097	0.0266843	PTGS2, FGF9, IL18, TGFB3, TLR3, NFKBIA, NUP188, AGT, TNPO1, AXIN1, VHL, IPO13, SLC9A3R1, PKIA, PRKCD, STAT3, PRKD1, MAPK1, EI24, CDKN1A, MAPK14, JUN, UBR5, NOP58, FAF1	1017	281	18082	1.58183	1	0.377218	41.258
GOTERM_BP_ALL	GO:0000165~MAPK cascade	52	4.38819	0.0268035	MEF2A, NDST1, FGF9, IL18, TGFB3, TLR3, FGF12, HSPH1, MAP3K6, CD44, ILK, ALOX12B, SHC1, RAPGEF1, MAP2K7, ERRFI1, ERP29, MINK1, SLC9A3R1, PRKCD, MAPK1, SPAG9, PLCE1, RELT, JUN, CD81, MAPK9, KSR1, FGFR2, XDH, FGFR1, MYDGF, CDC42SE1, TIMP2, SOX9, TIMP3, GLIPR2, EZR, INPP5K, PTK2B, AGT, TNFRSF19, NENF, AXIN1, DIXDC1, FLT1, MAP2K4, AVPI1, MAPK14, HGS, WNT7A, CBS	1017	691	18082	1.33798	1	0.377802	41.3993
GOTERM_BP_ALL	GO:0045956~positive regulation of calcium ion-dependent exocytosis	5	0.421941	0.0275751	SYT1, CACNA1G, RIMS1, CDK5, SCAMP5	1017	21	18082	4.23327	1	0.385602	42.3066
GOTERM_BP_ALL	GO:0000096~sulfur amino acid metabolic process	5	0.421941	0.0275751	CTH, MTHFR, AHCYL2, CBS, MTRR	1017	21	18082	4.23327	1	0.385602	42.3066
GOTERM_BP_ALL	GO:0071103~DNA conformation change	20	1.68776	0.0277633	BRD2, NBN, MRE11A, NASP, ANP32E, HAT1, NAP1L3, CTCF, NAP1L2, NAP1L5, SOX9, SMC2, TSPYL2, SMARCC1, SUPV3L1, H3F3B, ACIN1, KAT6B, KAT6A, SMARCA4	1017	210	18082	1.69331	1	0.386911	42.5257
GOTERM_BP_ALL	GO:0051305~chromosome movement towards spindle pole	3	0.253165	0.0281506	FMN2, ACTR2, KATNB1	1017	5	18082	10.6678	1	0.390379	42.9744
GOTERM_BP_ALL	GO:1904354~negative regulation of telomere capping	3	0.253165	0.0281506	NBN, ATM, TERF2	1017	5	18082	10.6678	1	0.390379	42.9744
GOTERM_BP_ALL	GO:0030162~regulation of proteolysis	47	3.96624	0.0285539	XDH, ARL6IP1, NKD2, S100A8, S100A9, CTNND1, HSPA1B, TIMP2, CTLA2A, TIMP3, TRIAP1, SUMO2, CD44, DDX3X, PTK2B, BTBD2, BTBD3, ITIH5, WAC, MKL1, CCAR2, TRAF3, AXIN1, RNF144A, GABARAPL2, PTPN3, SERPING1, STAT1, CDK5, FURIN, STAT3, BCAP31, DAPK1, RPS6KA2, IFT57, SERPINB8, SMARCC1, MGEA5, RNF139, SDCBP, WFDC1, MAPK9, SUSD4, APAF1, IFT52, ANTXR1, WNT9A	1017	615	18082	1.35878	1	0.393986	43.4382
GOTERM_BP_ALL	GO:0006457~protein folding	17	1.4346	0.0286344	TCP1, FKBP5, FKBP4, ERP29, PDIA4, CLPX, HSPH1, HSP90B1, PPIG, HSPA2, EMC3, SH3GLB1, FKBP14, PPIL4, CHORDC1, NUDC, HSPA9	1017	169	18082	1.78849	1	0.394091	43.5303
GOTERM_BP_ALL	GO:0002064~epithelial cell development	23	1.94093	0.0286923	FGFR2, FGFR1, FOSL2, MAGI2, PODXL, TFCP2L1, STAT1, SLC9A3R1, SOX9, NOTCH2, LHFPL5, CDKN1A, HIF1A, FRMD6, EZR, DACT2, AGT, HEG1, JMJD1C, RAPGEF1, WNT7A, SMARCA4, TMOD1	1017	254	18082	1.60998	1	0.393954	43.5965
GOTERM_BP_ALL	GO:0008283~cell proliferation	125	10.5485	0.0286942	PTGS2, IL18, FGFRL1, TGFB3, TPD52, MEGF10, CITED2, S1PR1, CD44, HTRA1, ILK, PTBP2, RAPGEF1, MAGI2, RXRA, PLXNB3, PTPRU, CTNNA1, PCM1, SUZ12, MAPK1, CD38, TRIM35, HIF1A, RASGRF1, JUN, TFAP2B, RNF139, SDCBP, WFDC1, SMARCA1, SMARCA4, XDH, FGFR2, FGFR1, CNBP, MRE11A, KCNA1, SOX9, TIMP2, ITGAM, RTKN2, PBRM1, SLC35F6, DDX41, DIXDC1, ODC1, TESC, PCNT, KLF11, PTPN14, ROGDI, FURIN, ADGRG1, TET1, ATM, NOTC…	1017	1874	18082	1.18595	1	0.393216	43.5986
GOTERM_BP_ALL	GO:0042176~regulation of protein catabolic process	27	2.27848	0.0287706	XPO1, NKD2, SNX1, TIMP2, SOX9, TIMP3, SF3B3, SUMO2, OAZ1, EZR, PTK2B, WAC, CCAR2, AXIN1, RNF144A, GABARAPL2, ODC1, PTPN3, FURIN, BCAP31, FMN2, ATG4B, SMARCC1, CD81, RNF139, SDCBP, FAF1	1017	312	18082	1.53863	1	0.393279	43.6858
GOTERM_BP_ALL	GO:0016192~vesicle-mediated transport	82	6.91983	0.0297182	SYT1, DMTN, IER3IP1, CHMP3, PTPN23, MFSD2A, SDC4, MEGF10, TBC1D16, HSPH1, TRIM9, TBC1D14, PIK3C3, RALA, RAB26, GOLGA5, CLINT1, SCAMP5, CDC7, MAGI2, ACTN4, PIK3C2A, ERP29, SPIRE1, CORO7, STXBP3, CDK5, NCL, STX1B, BCAP31, ARL3, ERGIC3, ANKRD27, PRKD1, FMN2, MIB1, MAPK1, SPAG9, RAB11FIP3, ZFYVE27, SCYL1, VAMP8, PI4K2A, CD81, RNF139, USP20, SORT1, RAB15, SDCBP, RIN1, CLIP3, PLA2G3, ADD1, FGFR2, RAB3A…	1017	1168	18082	1.24824	1	0.402568	44.7568
GOTERM_BP_ALL	GO:0071417~cellular response to organonitrogen compound	41	3.45992	0.0301928	MIR425, DMTN, SLC5A5, PTGS2, IL18, CPEB1, SOX9, GATSL3, YBX1, GSTM7, MIR382, HNRNPK, EZR, SIN3A, INPP5K, SLC2A4, AGT, SHC1, NEURL1A, RAPGEF1, ERRFI1, PDK2, GPD1, DDC, SGK1, COL4A1, PDK4, KLF11, KLF15, STAT1, CTNNA1, PRKCD, STAT3, AGTRAP, P2RX4, HSP90B1, PENK, SMARCC1, MIR134, HDAC9, KLF3	1017	524	18082	1.39116	1	0.40677	45.2859
GOTERM_BP_ALL	GO:0023014~signal transduction by protein phosphorylation	52	4.38819	0.030218	MEF2A, NDST1, FGF9, IL18, TGFB3, TLR3, FGF12, HSPH1, MAP3K6, CD44, ILK, ALOX12B, SHC1, RAPGEF1, MAP2K7, ERRFI1, ERP29, MINK1, SLC9A3R1, PRKCD, MAPK1, SPAG9, PLCE1, RELT, JUN, CD81, MAPK9, KSR1, FGFR2, XDH, FGFR1, MYDGF, CDC42SE1, TIMP2, SOX9, TIMP3, GLIPR2, EZR, INPP5K, PTK2B, AGT, TNFRSF19, NENF, AXIN1, DIXDC1, FLT1, MAP2K4, AVPI1, MAPK14, HGS, WNT7A, CBS	1017	695	18082	1.33028	1	0.406267	45.3139
GOTERM_BP_ALL	GO:0044255~cellular lipid metabolic process	66	5.56962	0.0302468	ACOX1, IMPAD1, ALOXE3, PTGS2, PIP5K1B, ACOT1, GPCPD1, GSTM7, ST3GAL2, PIK3C3, ALOX12B, PITPNC1, ELOVL7, PCYT2, EFR3B, CRLS1, LPGAT1, UGT8A, PIK3C2A, PIGYL, ADIPOR2, PNPLA2, ERLIN1, MID1IP1, TECR, PRKCD, POGLUT1, NUS1, PI4K2A, DLD, CD81, MAPK9, PLA2G3, PCCB, DEGS1, GAL3ST3, CREM, HSD17B12, CERS6, ST8SIA3, PLPP3, PLPP2, SERINC3, DGKA, CEPT1, DGKB, INPP5K, ABHD16A, SH3GLB1, PTK2B, DGKD, AGT, ACSL4, …	1017	915	18082	1.28247	1	0.405803	45.3458
GOTERM_BP_ALL	GO:0046513~ceramide biosynthetic process	8	0.675105	0.0306519	ST3GAL2, ALOXE3, UGT8A, CERS6, ALOX12B, ST8SIA3, PRKCD, DEGS1	1017	54	18082	2.63404	1	0.409231	45.7932
GOTERM_BP_ALL	GO:0007632~visual behavior	9	0.759494	0.0309915	SGK1, HIF1A, MEIS2, TANC1, DCDC2A, CACNA1E, CACNA1C, CDK5, APBB1	1017	66	18082	2.42451	1	0.411953	46.1655
GOTERM_BP_ALL	GO:0060322~head development	58	4.89451	0.0313549	SYT1, TSPAN2, NDST1, FGF9, TGFB3, MFSD2A, CCDC141, CUL5, S1PR1, BTBD3, NEURL1A, PTBP2, MKL1, RBFOX2, STXBP3, ARID1A, PCM1, HERC1, ARL6, CDK5, MAPK1, NME5, HIF1A, NCOA6, SMARCA1, SEZ6, SMARCA4, FGFR2, FGFR1, SLC38A2, KCNA1, HNRNPK, POU3F2, KNDC1, SPATA5, AXIN1, FLRT3, SMG9, DIXDC1, COL4A1, PCNT, ROGDI, GDPD5, AK4, ADGRG1, ATM, FZD6, TULP3, SEMA6D, NPY, MAP1S, H3F3B, APAF1, FABP7, WNT7A, CALM1, KAT…	1017	791	18082	1.3037	1	0.414893	46.5611
GOTERM_BP_ALL	GO:0021782~glial cell development	11	0.92827	0.0314004	S100A8, TSPAN2, AGT, S100A9, ILK, MT2, POU3F2, OMG, CDK5, ITGAM, ARHGEF10	1017	91	18082	2.1492	1	0.414589	46.6105
GOTERM_BP_ALL	GO:2001234~negative regulation of apoptotic signaling pathway	20	1.68776	0.0315007	OPA1, SGK3, PEA15A, CEP63, CTNNA1, DAPK1, NME5, PAK7, HSPH1, TRIAP1, CTH, HIF1A, CD44, DDX3X, SH3GLB1, MPV17L, GRINA, SLC35F6, MKL1, CCAR2	1017	213	18082	1.66946	1	0.414841	46.7191
GOTERM_BP_ALL	GO:0006334~nucleosome assembly	13	1.09705	0.0315833	BRD2, TSPYL2, NASP, ANP32E, HAT1, NAP1L3, H3F3B, NAP1L2, NAP1L5, KAT6B, SOX9, KAT6A, SMARCA4	1017	117	18082	1.97553	1	0.414914	46.8084
GOTERM_BP_ALL	GO:0033120~positive regulation of RNA splicing	6	0.506329	0.0315868	KHDRBS3, HNRNPK, RNF219, THRAP3, SMN1, POLR2A	1017	32	18082	3.3337	1	0.414189	46.8122
GOTERM_BP_ALL	GO:0034330~cell junction organization	19	1.60338	0.031645	DMTN, LIMS1, MTDH, ALOXE3, ACTN4, UGT8A, ARHGEF7, PTPN23, TGFB3, S100A10, MPP7, CTNNA1, SDC4, HIPK1, PTK2B, AGT, HEG1, ALOX12B, NPHP1	1017	199	18082	1.69756	1	0.414018	46.8751
GOTERM_BP_ALL	GO:0032210~regulation of telomere maintenance via telomerase	7	0.590717	0.0319611	MAPK1, TCP1, DKC1, MAP2K7, ATM, TERF2, PINX1	1017	43	18082	2.89438	1	0.41643	47.2152
GOTERM_BP_ALL	GO:0043297~apical junction assembly	7	0.590717	0.0319611	MTDH, ACTN4, ALOXE3, ALOX12B, MPP7, CTNNA1, NPHP1	1017	43	18082	2.89438	1	0.41643	47.2152
GOTERM_BP_ALL	GO:0010498~proteasomal protein catabolic process	30	2.53165	0.0321018	OTUD5, NKD2, ANAPC10, ZNRF1, SUMO2, TRIM9, BTBD2, BTBD3, WAC, PSMD7, CCAR2, AXIN1, RNF144A, GABARAPL2, NPLOC4, VHL, ERLIN1, KCTD2, UBE2H, BCAP31, HSP90B1, SMARCC1, RNF139, KCTD17, SDCBP, FAF2, FAF1, TBL1X, CLOCK, RNF41	1017	360	18082	1.48165	1	0.417077	47.3659
GOTERM_BP_ALL	GO:0031098~stress-activated protein kinase signaling cascade	22	1.85654	0.032105	XDH, DIXDC1, MAP2K4, MINK1, CDC42SE1, TLR3, FGF12, MAPK1, SPAG9, HSPH1, EZR, PTK2B, AGT, MAPK14, TNFRSF19, MAPK9, RAPGEF1, MAP2K7, ERRFI1, WNT7A, CBS, AXIN1	1017	242	18082	1.61634	1	0.416355	47.3694
GOTERM_BP_ALL	GO:0022411~cellular component disassembly	33	2.78481	0.0321357	DMTN, TGFB3, KATNB1, BNIP3, CSPG5, HSPA2, MAP1LC3B, DNAAF2, TARDBP, SMARCD1, ACIN1, AXIN1, GABARAPL2, ALPK1, SGK1, STMN2, COX8A, ARID1A, D430041D05RIK, MID1IP1, MRRF, SMN1, MRPS2, HIF1A, ATG4B, SMARCC1, PI4K2A, MGEA5, TMOD1, ADD1, SMARCA4, RNF41, WDR45	1017	405	18082	1.44872	1	0.415908	47.4022
GOTERM_BP_ALL	GO:0043502~regulation of muscle adaptation	10	0.843882	0.0327125	P2RX4, MEF2A, TNNT1, TNNC1, AGT, MGEA5, TEAD1, NR3C1, TRIP10, ERRFI1	1017	79	18082	2.2506	1	0.420855	48.0153
GOTERM_BP_ALL	GO:0003300~cardiac muscle hypertrophy	10	0.843882	0.0327125	P2RX4, MEF2A, SORBS2, AGT, MAP2K4, KLF15, NR3C1, KDM4A, TRIP10, ERRFI1	1017	79	18082	2.2506	1	0.420855	48.0153
GOTERM_BP_ALL	GO:0006518~peptide metabolic process	63	5.31646	0.0328489	NCBP2, TARS2, XPO5, EIF5B, RPLP2, RPL22L1, CPEB1, IARS2, MIR7B, GSTM7, OPLAH, MTG1, DNAJC3, TARSL2, 2010111I01RIK, KHDRBS1, SARS, RXRA, MRPS2, DAPK1, CARNS1, MAPK1, CTH, DHX29, BACE1, MIR124A-2, RNF139, RPS12, GIGYF2, GGCT, ITGAM, CTIF, PAIP2B, PCSK1, SRRT, EIF3G, DDX3X, PTK2B, GFM1, MARS2, AGO2, RPL5, SLC25A44, UNK, EIF4ENIF1, EFL1, TRHDE, AIMP2, SSB, ILF3, MRRF, FURIN, CAPRIN1, STAT3, MRPL24, U…	1017	872	18082	1.28455	1	0.421439	48.1593
GOTERM_BP_ALL	GO:0030307~positive regulation of cell growth	17	1.4346	0.0329677	SYT1, SGK1, CPNE5, NOL8, NR3C1, RIMS1, CD38, HNRNPK, ZFYVE27, DDX3X, PTK2B, ILK, CD81, SDCBP, SUPV3L1, H3F3B, TRIP10	1017	172	18082	1.7573	1	0.421849	48.2844
GOTERM_BP_ALL	GO:0055062~phosphate ion homeostasis	4	0.337553	0.0331266	XPR1, TFAP2B, GPCPD1, SLC9A3R1	1017	13	18082	5.47069	1	0.422647	48.4513
GOTERM_BP_ALL	GO:0072506~trivalent inorganic anion homeostasis	4	0.337553	0.0331266	XPR1, TFAP2B, GPCPD1, SLC9A3R1	1017	13	18082	5.47069	1	0.422647	48.4513
GOTERM_BP_ALL	GO:0007224~smoothened signaling pathway	13	1.09705	0.0334362	CLUAP1, NDST1, FGF9, DCDC2A, CTNNA1, ARL3, TULP3, HIPK1, DISP1, IFT57, CC2D2A, IFT52, WNT9A	1017	118	18082	1.95879	1	0.424901	48.7751
GOTERM_BP_ALL	GO:0043623~cellular protein complex assembly	40	3.37553	0.0334603	DMTN, CHMP3, COX10, ACTR3B, FKBP4, WASF1, RIMS1, ACTR2, TUBGCP5, PTK2B, TRIM9, DNAAF2, CENPC1, HSPA4, TNPO1, CLINT1, FCHO1, AXIN1, SGK1, OPA1, POGZ, STMN2, DRC1, MSRB1, SPIRE1, CORO7, MID1IP1, ARL6, GAS7, PRKCD, NCKAP1, NUBPL, ANKRD27, FMN2, PSMG4, VAMP8, SLAIN2, CLIP3, TMOD1, ADD1	1017	513	18082	1.38633	1	0.424383	48.8002
GOTERM_BP_ALL	GO:0043500~muscle adaptation	12	1.01266	0.0337072	P2RX4, MEF2A, TNNT1, TNNC1, AGT, MGEA5, TEAD1, KLF15, NR3C1, KDM4A, TRIP10, ERRFI1	1017	105	18082	2.03197	1	0.426013	49.0568
GOTERM_BP_ALL	GO:0010634~positive regulation of epithelial cell migration	12	1.01266	0.0337072	PRKD1, FGFR1, GLIPR2, HIF1A, PTGS2, PTK2B, JUN, AGT, HDAC9, SOX9, WNT7A, PLPP3	1017	105	18082	2.03197	1	0.426013	49.0568
GOTERM_BP_ALL	GO:0019233~sensory perception of pain	12	1.01266	0.0337072	EDNRB, MAPK1, P2RX4, ALOXE3, PTGS2, PENK, GRM8, GRIN2D, IL18, KCNA1, CACNA1E, CDK5	1017	105	18082	2.03197	1	0.426013	49.0568
GOTERM_BP_ALL	GO:1901699~cellular response to nitrogen compound	46	3.88186	0.0339249	MIR425, DMTN, SLC5A5, PTGS2, IL18, TLR3, CPEB1, SOX9, GATSL3, YBX1, GSTM7, MIR382, SRRT, HNRNPK, EZR, SIN3A, LY6E, INPP5K, HRH3, SLC2A4, AGT, AGO2, SHC1, NEURL1A, RAPGEF1, ERRFI1, PDK2, GPD1, DDC, SGK1, COL4A1, PDK4, KLF11, KLF15, STAT1, CTNNA1, PRKCD, STAT3, AGTRAP, P2RX4, HSP90B1, PENK, MIR134, SMARCC1, HDAC9, KLF3	1017	607	18082	1.34739	1	0.427353	49.282
GOTERM_BP_ALL	GO:0034654~nucleobase-containing compound biosynthetic process	247	20.8439	0.0340669	MEF2A, ADCY1, PPP2R5B, BBX, CITED2, PRIM1, EPC2, SIN3A, S1PR1, HTRA1, MAP3K9, ILK, MAP2K7, CCAR2, RXRA, LIG3, ZHX3, MED10, MED19, CD38, MAPK1, NME5, RFC3, ZFP81, JUN, ZIM1, MAPK9, FLII, ALDOA, ADSS, SRSF10, TFCP2L1, CHCHD3, AKAP12, NFKBIA, MYT1, VPS72, PBRM1, YEATS4, KLF11, PTPN14, KLF15, ATM, ZFP446, NOTCH2, SAP130, ETS2, GM4631, H3F3B, ZFP341, KAT6B, CRYM, KAT6A, KLF3, VIPAS39, FGF9, TCOF1, RFX…	1017	3952	18082	1.11123	1	0.427961	49.4285
GOTERM_BP_ALL	GO:0046486~glycerolipid metabolic process	25	2.1097	0.034331	IMPAD1, PIP5K1B, GPCPD1, DGKA, SERINC3, CEPT1, DGKB, ABHD16A, INPP5K, DGKD, PIK3C3, PITPNC1, ACSL4, PCYT2, INPP5A, EFR3B, GPD1, CRLS1, PIK3C2A, PIGYL, GDPD5, PNPLA2, PI4K2A, GK, LIPE	1017	288	18082	1.54338	1	0.429726	49.6997
GOTERM_BP_ALL	GO:0061024~membrane organization	62	5.23207	0.0351789	RAB3GAP2, DMTN, SYT1, CHMP3, SRP68, S100A9, BNIP3, ANKLE2, MEGF10, LZTFL1, TRIAP1, SLC2A4, TRIM9, MPV17L, TARDBP, RAPGEF6, RALA, RAB26, EFR3B, MAGI2, OPA1, FLOT2, NECTIN2, STXBP3, ARHGEF9, SLC9A3R1, ARL6, CDK5, STX1B, PRKCD, TIMM22, ANKRD27, LETM1, ADAM1A, ZFYVE27, ATG4B, VAMP8, MGEA5, TOMM22, CLIP3, ARL6IP1, RAB3A, NKD2, RTP4, CHCHD3, EZR, TSPAN33, INPP5K, SH3GLB1, EFR3A, HSPA4, ZMPSTE24, SLC35F…	1017	861	18082	1.28031	1	0.436969	50.5615
GOTERM_BP_ALL	GO:0010823~negative regulation of mitochondrion organization	7	0.590717	0.0353137	TRIAP1, OPA1, MPV17L, LIG3, BNIP3, SLC35F6, RNF41	1017	44	18082	2.8286	1	0.437475	50.6971
GOTERM_BP_ALL	GO:0043044~ATP-dependent chromatin remodeling	7	0.590717	0.0353137	SMARCC1, NASP, ANP32E, ARID1A, SMARCA1, VPS72, SMARCA4	1017	44	18082	2.8286	1	0.437475	50.6971
GOTERM_BP_ALL	GO:0007431~salivary gland development	7	0.590717	0.0353137	FGFR2, FGFR1, CLCN2, TFCP2L1, TGFB3, TGM2, CTNND1	1017	44	18082	2.8286	1	0.437475	50.6971
GOTERM_BP_ALL	GO:0018130~heterocycle biosynthetic process	250	21.097	0.0353463	MEF2A, ADCY1, PPP2R5B, BBX, CITED2, PRIM1, EPC2, SIN3A, S1PR1, HTRA1, MAP3K9, ILK, MAP2K7, CCAR2, RXRA, LIG3, ZHX3, MED10, MED19, CD38, MAPK1, NME5, ZFP81, RFC3, JUN, ZIM1, MAPK9, FLII, ALDOA, ADSS, SRSF10, TFCP2L1, CHCHD3, AKAP12, NFKBIA, MYT1, VPS72, PBRM1, PLTP, YEATS4, KLF11, PTPN14, KLF15, ATM, ZFP446, NOTCH2, SAP130, ETS2, GM4631, H3F3B, ZFP341, KAT6B, CRYM, KAT6A, KLF3, COX10, VIPAS39, FGF…	1017	4009	18082	1.10874	1	0.437028	50.7299
GOTERM_BP_ALL	GO:0051093~negative regulation of developmental process	61	5.14768	0.0353509	DMTN, NBN, SOX21, IL18, BNIP3, YBX1, EDNRB, CD44, SEMA3G, SEMA3F, RSPO2, SEMA3B, ACTN4, STMN2, GABPA, DGUOK, PCM1, CTNNA1, CDK5, STX1B, MBD1, MIB1, HIF1A, WNT9A, SEZ6, XDH, LIMS1, NEPRO, FKBP4, NFKBIA, SOX6, ZBTB16, SOX9, LINGO1, TSC22D3, HNRNPK, MEIS2, PTK2B, AGT, RAP1GAP2, TERF2, HSPA9, EIF4ENIF1, DIXDC1, VHL, STAT1, ADGRG1, STAT3, NRAS, EIF4E, TULP3, SEMA6D, S100B, SRSF6, ULK2, MAP4, KDM4A, HD…	1017	845	18082	1.28351	1	0.436322	50.7346
GOTERM_BP_ALL	GO:0021799~cerebral cortex radially oriented cell migration	6	0.506329	0.0355644	CCDC141, DIXDC1, CUL5, POU3F2, CDK5, ADGRG1	1017	33	18082	3.23268	1	0.437557	50.9486
GOTERM_BP_ALL	GO:0070830~bicellular tight junction assembly	6	0.506329	0.0355644	MTDH, ACTN4, ALOXE3, ALOX12B, MPP7, NPHP1	1017	33	18082	3.23268	1	0.437557	50.9486
GOTERM_BP_ALL	GO:0001568~blood vessel development	48	4.05063	0.0359118	FGFR2, XDH, FGFR1, MTDH, PTGS2, NDST1, FGF9, MYDGF, IL18, ELK3, PLPP3, CITED2, S1PR1, PTK2B, AGT, PBRM1, HEG1, SHC1, RAPGEF1, ANGPTL4, FLT1, COL4A1, VHL, RXRA, ADIPOR2, ARID1A, STAT1, ADGRG1, NCL, PRKD1, NOTCH2, MAPK1, MIB1, HIF1A, CRKL, NUS1, MAPK14, JUN, NCOA6, TFAP2B, HIF3A, ANTXR1, HDAC9, WNT7A, PLAU, ADD1, SMARCA4, KAT6A	1017	641	18082	1.3314	1	0.440018	51.295
GOTERM_BP_ALL	GO:0035108~limb morphogenesis	17	1.4346	0.0361119	FGFR2, FGFR1, IMPAD1, FGF9, PCNT, ZBTB16, SOX9, FZD6, NOTCH2, TULP3, RSPO2, TFAP2B, IFT52, WNT9A, CACNA1C, WNT7A, SMARCA4	1017	174	18082	1.7371	1	0.441109	51.4934
GOTERM_BP_ALL	GO:0006323~DNA packaging	17	1.4346	0.0361119	BRD2, NASP, ANP32E, HAT1, NAP1L3, CTCF, NAP1L2, SOX9, NAP1L5, SMC2, TSPYL2, SMARCC1, H3F3B, ACIN1, KAT6B, KAT6A, SMARCA4	1017	174	18082	1.7371	1	0.441109	51.4934
GOTERM_BP_ALL	GO:0035107~appendage morphogenesis	17	1.4346	0.0361119	FGFR2, FGFR1, IMPAD1, FGF9, PCNT, ZBTB16, SOX9, FZD6, NOTCH2, TULP3, RSPO2, TFAP2B, IFT52, WNT9A, CACNA1C, WNT7A, SMARCA4	1017	174	18082	1.7371	1	0.441109	51.4934
GOTERM_BP_ALL	GO:0007422~peripheral nervous system development	9	0.759494	0.0362041	SLC5A3, EDNRB, SOX10, AGT, ILK, POU3F2, CDK5, ARHGEF10, CITED2	1017	68	18082	2.3532	1	0.441207	51.5846
GOTERM_BP_ALL	GO:0051046~regulation of secretion	55	4.64135	0.0365628	SYT1, S100A8, S100A9, GABBR1, TGFB3, SDC4, EDNRB, SLC16A1, MAP1LC3B, TRIM9, TARDBP, PIK3C3, RALA, ALOX12B, RAB26, SCAMP5, ARHGEF7, ERP29, STXBP3, SLC9A3R1, STX1B, NCL, CDK5, CD38, RAB11FIP3, HIF1A, GRM8, VAMP8, UBR5, TFAP2B, MGEA5, SDCBP, RAB15, MAPK9, CLOCK, FGFR1, RAB3A, OTUD5, UNC93B1, NR3C1, MYT1, RIMS1, PCSK1, EZR, HRH3, AGT, ENTPD1, RAB2B, CBARP, ASIC1, MAPK14, CACNA1G, HGS, CACNA1E, APBB1	1017	751	18082	1.30211	1	0.443733	51.9378
GOTERM_BP_ALL	GO:1902253~regulation of intrinsic apoptotic signaling pathway by p53 class mediator	5	0.421941	0.0373528	TRIAP1, HNRNPK, CD44, SH3GLB1, CEP63	1017	23	18082	3.86516	1	0.45012	52.7071
GOTERM_BP_ALL	GO:0017148~negative regulation of translation	18	1.51899	0.0376841	EIF4ENIF1, XPO5, ILF3, CPEB1, CAPRIN1, MIR7B, STAT3, DAPK1, PAIP2B, SRRT, METTL14, EIF4E, DDX3X, MIR124A-2, RNF139, AGO2, UNK, GIGYF2	1017	189	18082	1.69331	1	0.452333	53.0262
GOTERM_BP_ALL	GO:2000379~positive regulation of reactive oxygen species metabolic process	11	0.92827	0.0380835	XDH, CDKN1A, PTGS2, PTK2B, MAPK14, AGT, IL18, MAPK9, PRKCD, PLAU, RNF41	1017	94	18082	2.08061	1	0.455132	53.4082
GOTERM_BP_ALL	GO:0042177~negative regulation of protein catabolic process	11	0.92827	0.0380835	FMN2, GABARAPL2, PTPN3, SMARCC1, SDCBP, WAC, TIMP2, TIMP3, FURIN, CCAR2, SF3B3	1017	94	18082	2.08061	1	0.455132	53.4082
GOTERM_BP_ALL	GO:0070507~regulation of microtubule cytoskeleton organization	14	1.18143	0.0384394	DIXDC1, PHLDB1, XPO1, SGK1, CHMP3, STMN2, FKBP4, KATNB1, MID1IP1, HSPH1, CEP250, SLAIN2, CLIP3, CHORDC1	1017	134	18082	1.85759	1	0.457522	53.7461
GOTERM_BP_ALL	GO:0007015~actin filament organization	28	2.36287	0.0386249	DMTN, ACTR3B, WASF1, TGFB3, SDC4, ACTR2, S1PR1, EZR, INPP5K, PTK2B, SORBS2, ACTN4, MYO1B, S100A10, MSRB1, CORO7, SPIRE1, CTNNA1, GAS7, PRKCD, ARHGEF10, NCKAP1, FMN2, HSP90B1, RND1, PPM1E, TMOD1, ADD1	1017	336	18082	1.48165	1	0.4584	53.9214
GOTERM_BP_ALL	GO:0051047~positive regulation of secretion	34	2.8692	0.0386793	FGFR1, SYT1, RAB3A, S100A8, S100A9, TGFB3, UNC93B1, GABBR1, NR3C1, SDC4, RIMS1, EDNRB, EZR, MAP1LC3B, TARDBP, AGT, ALOX12B, SCAMP5, RAB2B, ARHGEF7, CDK5, STX1B, NCL, CD38, HIF1A, VAMP8, MAPK14, MGEA5, CACNA1G, SDCBP, MAPK9, HGS, RAB15, APBB1	1017	427	18082	1.41572	1	0.458127	53.9727
GOTERM_BP_ALL	GO:1902749~regulation of cell cycle G2/M phase transition	9	0.759494	0.0390192	CDC7, NBN, SIN3A, HSPA2, MRE11A, TOPBP1, CCNG1, PKIA, ATM	1017	69	18082	2.3191	1	0.460344	54.2917
GOTERM_BP_ALL	GO:0001755~neural crest cell migration	8	0.675105	0.0396573	EDNRB, SOX10, HIF1A, SEMA6D, PHACTR4, SEMA3G, SEMA3F, SEMA3B	1017	57	18082	2.4954	1	0.465117	54.885
GOTERM_BP_ALL	GO:0031111~negative regulation of microtubule polymerization or depolymerization	6	0.506329	0.0398372	SGK1, STMN2, FKBP4, KATNB1, MID1IP1, CLIP3	1017	34	18082	3.1376	1	0.465913	55.0509
GOTERM_BP_ALL	GO:0006366~transcription from RNA polymerase II promoter	113	9.53586	0.0399901	XPO1, MEF2A, PPP2R5B, IL18, TGFB3, TLR3, CBX7, CITED2, S1PR1, SIN3A, HTRA1, ILK, BEND3, RXRA, GABPA, ZHX3, ARID1A, PKIA, MED10, MED19, SUZ12, HIF1A, JUN, TFAP2B, ZFP516, SMARCA4, FGFR2, FGFR1, CNBP, TFCP2L1, CHCHD3, NFKBIA, SOX6, ELK3, MYT1, SOX9, MEIS2, HNRNPK, DDX3X, TEF, DDX41, AXIN1, KLF11, TEAD1, ATAD2, KLF15, TET1, NOTCH2, SAP130, ETS2, SMARCC1, HDAC9, KAT6B, CRYM, FOSL2, FGF9, POU6F2, CTCF…	1017	1700	18082	1.18183	1	0.466472	55.1915
GOTERM_BP_ALL	GO:0060429~epithelium development	80	6.75105	0.0400375	SOX21, FOSL2, PTGS2, TOLLIP, SDC4, CITED2, FRMD6, S1PR1, CD44, RSPO2, ILK, RALA, ITPK1, RAPGEF1, ERRFI1, WNT10A, SOX10, OPA1, MAGI2, RXRA, ARID1A, SLC9A3R1, RBBP6, POGLUT1, CTSL, MIB1, MAPK1, LHFPL5, HIF1A, DACT2, JUN, CC2D2A, TFAP2B, CTSB, JMJD1C, CLOCK, SMARCA4, FGFR2, XDH, FGFR1, CLUAP1, ADAMTS16, TFCP2L1, CTNND1, NR3C1, SOX9, NUMA1, EZR, AGT, TGM2, TNFRSF19, PBRM1, HEG1, GPSM2, AXIN1, FLRT3, …	1017	1157	18082	1.22937	1	0.466129	55.2351
GOTERM_BP_ALL	GO:0014897~striated muscle hypertrophy	10	0.843882	0.0402181	P2RX4, MEF2A, SORBS2, AGT, MAP2K4, KLF15, NR3C1, KDM4A, TRIP10, ERRFI1	1017	82	18082	2.16826	1	0.466921	55.4004
GOTERM_BP_ALL	GO:0050667~homocysteine metabolic process	4	0.337553	0.0404427	CTH, MTHFR, CBS, MTRR	1017	14	18082	5.07993	1	0.468082	55.6052
GOTERM_BP_ALL	GO:0006337~nucleosome disassembly	4	0.337553	0.0404427	SMARCC1, SMARCD1, ARID1A, SMARCA4	1017	14	18082	5.07993	1	0.468082	55.6052
GOTERM_BP_ALL	GO:0032986~protein-DNA complex disassembly	4	0.337553	0.0404427	SMARCC1, SMARCD1, ARID1A, SMARCA4	1017	14	18082	5.07993	1	0.468082	55.6052
GOTERM_BP_ALL	GO:0031498~chromatin disassembly	4	0.337553	0.0404427	SMARCC1, SMARCD1, ARID1A, SMARCA4	1017	14	18082	5.07993	1	0.468082	55.6052
GOTERM_BP_ALL	GO:0031914~negative regulation of synaptic plasticity	3	0.253165	0.04067	RIN1, NR3C1, CDK5	1017	6	18082	8.88987	1	0.469259	55.8117
GOTERM_BP_ALL	GO:1905048~regulation of metallopeptidase activity	3	0.253165	0.04067	ANTXR1, TIMP3, STAT3	1017	6	18082	8.88987	1	0.469259	55.8117
GOTERM_BP_ALL	GO:0060828~regulation of canonical Wnt signaling pathway	17	1.4346	0.0412285	FGFR2, DIXDC1, SOX10, NKD2, FGF9, CTNND1, SOX9, FZD6, MAPK14, UBR5, ILK, RSPO2, WNT9A, RAPGEF1, WNT7A, CCAR2, AXIN1	1017	177	18082	1.70766	1	0.473206	56.315
GOTERM_BP_ALL	GO:0006468~protein phosphorylation	115	9.70464	0.0418958	MEF2A, PRPF4B, PPP2R5B, FAM20A, IL18, TGFB3, TLR3, FGF12, MAP3K6, CD44, MAP3K9, TARDBP, PIK3C3, ILK, DNAJC3, RAPGEF1, MAP2K7, ERP29, PKIA, SUZ12, MAPK1, SPAG9, PLCE1, RELT, SCYL1, JUN, TESK1, SDCBP, MAPK9, CLIP3, CHORDC1, XDH, FGFR2, FGFR1, MRE11A, PEAK1, CDC42SE1, ANAPC10, EPHA10, SOX9, TIMP2, TIMP3, AXIN1, CREBL2, DIXDC1, MAP2K4, TEAD1, TRIO, ATM, CDKN1A, ULK2, CDC42BPA, HGS, GRK3, DMTN, NBN, N…	1017	1737	18082	1.17713	1	0.47801	56.9091
GOTERM_BP_ALL	GO:0046942~carboxylic acid transport	22	1.85654	0.0423011	ARL6IP1, SLC38A2, GABBR1, SLC3A2, MFSD2A, NR3C1, SLC9A3R1, SLC7A4, PRKCD, SLC7A14, SFXN5, SERINC3, SLC16A1, SLC25A13, SLC16A7, HRH3, SLC7A3, MAPK9, ACSL4, PLA2G3, SLC1A1, SLC43A2	1017	250	18082	1.56462	1	0.480603	57.2662
GOTERM_BP_ALL	GO:0031497~chromatin assembly	14	1.18143	0.0425215	BRD2, TSPYL2, NASP, ANP32E, HAT1, NAP1L3, CTCF, H3F3B, NAP1L2, NAP1L5, KAT6B, SOX9, KAT6A, SMARCA4	1017	136	18082	1.83027	1	0.481662	57.4593
GOTERM_BP_ALL	GO:0009066~aspartate family amino acid metabolic process	7	0.590717	0.0426763	ADSS, CTH, MTHFR, NIT2, AHCYL2, NMNAT1, MTRR	1017	46	18082	2.70561	1	0.48218	57.5944
GOTERM_BP_ALL	GO:0070972~protein localization to endoplasmic reticulum	7	0.590717	0.0426763	RAB3GAP2, SRP68, PMM2, SEC61A1, PMM1, BCAP31, SSR3	1017	46	18082	2.70561	1	0.48218	57.5944
GOTERM_BP_ALL	GO:0033002~muscle cell proliferation	18	1.51899	0.0427327	FGFR2, FGFR1, PTGS2, FGF9, RXRA, IL18, TGFB3, SF1, STAT1, MEGF10, HIF1A, S1PR1, JUN, MAPK14, AGT, ILK, TGM2, SHC1	1017	192	18082	1.66685	1	0.481893	57.6435
GOTERM_BP_ALL	GO:0045047~protein targeting to ER	5	0.421941	0.0428957	SRP68, PMM2, SEC61A1, PMM1, SSR3	1017	24	18082	3.70411	1	0.482475	57.7852
GOTERM_BP_ALL	GO:1903827~regulation of cellular protein localization	42	3.5443	0.0429116	XPO1, DMTN, NKD2, PTGS2, XPO5, IL18, TGFB3, TLR3, NFKBIA, RHOU, LZTFL1, HNRNPM, HSPH1, OAZ1, EZR, SIN3A, HNRNPK, DKC1, INPP5K, SH3GLB1, DCLK3, AXIN1, PINX1, TCP1, VHL, PCNT, PTPN14, PCM1, SLC9A3R1, CDK5, PKIA, PRKCD, BCAP31, PRKD1, RASSF5, CDKN1A, EI24, VAMP8, UBR5, MAPK14, CLIP3, FAF1	1017	555	18082	1.34549	1	0.481861	57.799
GOTERM_BP_ALL	GO:0044272~sulfur compound biosynthetic process	11	0.92827	0.0430483	PDK2, CTH, GGT7, GGCT, NDST1, DLD, PDK4, ELOVL7, MAT2B, EXTL2, CBS	1017	96	18082	2.03726	1	0.482227	57.9174
GOTERM_BP_ALL	GO:0032984~macromolecular complex disassembly	16	1.35021	0.0431518	DMTN, SGK1, STMN2, KATNB1, BNIP3, ARID1A, MID1IP1, MRRF, SMN1, SMARCC1, SMARCD1, MGEA5, AXIN1, SMARCA4, ADD1, TMOD1	1017	164	18082	1.73461	1	0.482323	58.0067
GOTERM_BP_ALL	GO:0060562~epithelial tube morphogenesis	30	2.53165	0.0434206	FGFR2, CLUAP1, ADAMTS16, NR3C1, SDC4, SOX9, CITED2, CD44, AGT, ILK, RSPO2, RALA, FLT1, COL4A1, OPA1, PHACTR4, PODXL, TEAD1, ARID1A, FZD6, NCKAP1, NOTCH2, MIB1, CTSL, TULP3, HIF1A, IFT57, CC2D2A, APAF1, IFT52	1017	370	18082	1.4416	1	0.48375	58.2383
GOTERM_BP_ALL	GO:0006665~sphingolipid metabolic process	13	1.09705	0.0438726	SERINC3, SPNS2, ST3GAL2, GLA, ALOXE3, UGT8A, CREM, CERS6, ALOX12B, ELOVL7, ST8SIA3, PRKCD, DEGS1	1017	123	18082	1.87916	1	0.486631	58.6247
GOTERM_BP_ALL	GO:0055023~positive regulation of cardiac muscle tissue growth	6	0.506329	0.0444084	FGFR2, FGFR1, FGF9, MAPK14, NR3C1, TRIP10	1017	35	18082	3.04796	1	0.490149	59.0784
GOTERM_BP_ALL	GO:0070482~response to oxygen levels	30	2.53165	0.0445064	ALDOA, MIR335, FOSL2, PTGS2, IL18, TGFB3, BNIP3, CPEB1, POLR2A, CITED2, MTHFR, SLC2A4, PTK2B, ANGPTL4, FLT1, ACTN4, VHL, ATM, AGTRAP, FMN2, CD38, HSP90B1, CDKN1A, HIF1A, S100B, PENK, HIF3A, APAF1, PLAU, CBS	1017	371	18082	1.43772	1	0.490183	59.1608
GOTERM_BP_ALL	GO:0007420~brain development	54	4.55696	0.0446675	SYT1, TSPAN2, NDST1, FGF9, MFSD2A, CCDC141, CUL5, S1PR1, BTBD3, NEURL1A, PTBP2, MKL1, RBFOX2, STXBP3, ARID1A, HERC1, ARL6, PCM1, CDK5, NME5, HIF1A, NCOA6, SMARCA1, SEZ6, SMARCA4, FGFR2, FGFR1, SLC38A2, KCNA1, HNRNPK, POU3F2, KNDC1, SPATA5, AXIN1, DIXDC1, SMG9, COL4A1, PCNT, ROGDI, GDPD5, AK4, ADGRG1, ATM, FZD6, TULP3, SEMA6D, NPY, MAP1S, H3F3B, APAF1, FABP7, WNT7A, CBS, CALM1	1017	745	18082	1.28873	1	0.490716	59.2961
GOTERM_BP_ALL	GO:0051236~establishment of RNA localization	14	1.18143	0.0446726	NCBP2, KHDRBS1, XPO1, MCM3AP, SRSF10, XPO5, NUP188, CPEB1, IWS1, ATM, SRSF7, SEH1L, DDX19B, RBMX2	1017	137	18082	1.81691	1	0.49002	59.3003
GOTERM_BP_ALL	GO:0010811~positive regulation of cell-substrate adhesion	12	1.01266	0.044973	DMTN, TRIOBP, LIMS1, RSU1, CRKL, PTK2B, ARHGEF7, HSD17B12, ILK, S100A10, SDC4, CRK	1017	110	18082	1.93961	1	0.491642	59.5514
GOTERM_BP_ALL	GO:0015711~organic anion transport	25	2.1097	0.0449749	ARL6IP1, SLC38A2, SLC3A2, GABBR1, MFSD2A, NR3C1, SLC9A3R1, SLC7A4, SLC7A14, PRKCD, SFXN5, SERINC3, SLC16A1, SLC25A13, SLC4A11, SLC16A7, SLC7A3, HRH3, SLC2A3, SLC4A8, MAPK9, ACSL4, PLA2G3, SLC1A1, SLC43A2	1017	296	18082	1.50167	1	0.490922	59.5529
GOTERM_BP_ALL	GO:0008306~associative learning	11	0.92827	0.0456886	SGK1, HIF1A, MEIS2, TANC1, RIN1, DCDC2A, CACNA1E, ASIC1, CACNA1C, CDK5, APBB1	1017	97	18082	2.01626	1	0.49574	60.1433
GOTERM_BP_ALL	GO:0035050~embryonic heart tube development	10	0.843882	0.0458225	MIB1, NOTCH2, CLUAP1, HIF1A, PCNT, IFT57, TEAD1, IFT52, CITED2, NCKAP1	1017	84	18082	2.11664	1	0.49604	60.2532
GOTERM_BP_ALL	GO:0048813~dendrite morphogenesis	13	1.09705	0.0462033	PRMT3, ANKRD27, ACTR2, RBFOX2, MEF2A, SGK1, BTBD3, ILK, MINK1, DCDC2A, CDK5, WNT7A, CAPRIN1	1017	124	18082	1.86401	1	0.498237	60.5641
GOTERM_BP_ALL	GO:0010638~positive regulation of organelle organization	45	3.79747	0.0467394	RAB3GAP2, SYT1, NBN, ACTR3B, MRE11A, WASF1, TGFB3, KATNB1, BNIP3, NAP1L2, SDC4, RHOU, ACTR2, DDHD1, RAD21, SIN3A, DKC1, PTK2B, SH3GLB1, MIER1, MAP2K7, TERF2, TCP1, OPA1, STMN2, CEP135, S100A10, SPIRE1, TET1, ATM, ARHGEF10, NCKAP1, UBE2N, PRKD1, FMN2, MAPK1, NABP2, PPM1E, HIF1A, SFPQ, SLAIN2, MIR124A-2, KCTD17, SDCBP, MAPK9	1017	605	18082	1.32246	1	0.501598	60.9978
GOTERM_BP_ALL	GO:0042127~regulation of cell proliferation	109	9.19831	0.0468539	PTGS2, IL18, FGFRL1, TGFB3, TPD52, S1PR1, CD44, HTRA1, ILK, PTBP2, RAPGEF1, MAGI2, RXRA, PLXNB3, PTPRU, CTNNA1, SUZ12, MAPK1, CD38, TRIM35, HIF1A, RELT, RASGRF1, JUN, TFAP2B, RNF139, SDCBP, WFDC1, SMARCA1, SMARCA4, FGFR2, XDH, FGFR1, CNBP, NFKBIA, SOX9, TIMP2, RTKN2, PBRM1, SLC35F6, ODC1, TESC, KLF11, PTPN14, TEAD1, ROGDI, ADGRG1, TET1, ATM, NOTCH2, CDKN1A, S100B, SRSF6, PLAU, NBN, E2F3, FOSL2, F…	1017	1642	18082	1.18026	1	0.501735	61.0898
GOTERM_BP_ALL	GO:0060979~vasculogenesis involved in coronary vascular morphogenesis	4	0.337553	0.0484995	FGFR2, FGFR1, FGF9, PBRM1	1017	15	18082	4.74127	1	0.513339	62.3902
GOTERM_BP_ALL	GO:0072529~pyrimidine-containing compound catabolic process	4	0.337553	0.0484995	PYCRL, ALDH6A1, TET1, DUT	1017	15	18082	4.74127	1	0.513339	62.3902
GOTERM_BP_ALL	GO:0045596~negative regulation of cell differentiation	56	4.72574	0.048518	DMTN, NBN, SOX21, IL18, NOCT, YBX1, EDNRB, CD44, SEMA3G, SEMA3F, SEMA3B, ACTN4, STMN2, GABPA, DGUOK, PCM1, CTNNA1, STX1B, MBD1, CDK5, SUZ12, MIB1, MAPK1, SORT1, WNT9A, SEZ6, XDH, FGFR1, NEPRO, FKBP4, NFKBIA, SOX6, ZBTB16, SOX9, TUNAR, LINGO1, MEIS2, PTK2B, RAP1GAP2, HSPA9, AXIN1, EIF4ENIF1, DIXDC1, VHL, STAT1, ADGRG1, STAT3, EIF4E, SEMA6D, S100B, SRSF6, ULK2, KDM4A, APBB1, WNT7A, TMEM176A	1017	781	18082	1.27486	1	0.512739	62.4045
GOTERM_BP_ALL	GO:0009267~cellular response to starvation	13	1.09705	0.0486178	CTSL, GABARAPL2, CDKN1A, SLC38A2, MAP1LC3B, PIK3C2A, SH3GLB1, ATG4B, SEH1L, JUN, PIK3C3, PDK4, ANGPTL4	1017	125	18082	1.84909	1	0.512743	62.4821
GOTERM_BP_ALL	GO:0070848~response to growth factor	46	3.88186	0.0487225	FGFR2, XDH, FGFR1, PPP2R5B, FUT8, NDST1, FGF9, FGFRL1, TGFB3, SNX1, SOX6, FGF12, SOX9, CITED2, MEIS2, CD44, INPP5K, HTRA1, AGT, ILK, SHC1, RAPGEF1, ERRFI1, AXIN1, ZCCHC12, FLRT3, DDC, WNT10A, FLT1, MAGI2, STMN2, FURIN, NCL, PRKD1, NOTCH2, MAPK1, HIF1A, ZFYVE27, PENK, JUN, MAPK14, TFAP2B, SDCBP, SORT1, APAF1, WNT7A	1017	623	18082	1.31279	1	0.512782	62.5632
GOTERM_BP_ALL	GO:0046854~phosphatidylinositol phosphorylation	5	0.421941	0.0488755	IMPAD1, PIK3C2A, PI4K2A, PIK3C3, EFR3B	1017	25	18082	3.55595	1	0.513176	62.6814
GOTERM_BP_ALL	GO:0048025~negative regulation of mRNA splicing, via spliceosome	5	0.421941	0.0488755	HNRNPK, SRSF7, SRSF10, SRSF6, ACIN1	1017	25	18082	3.55595	1	0.513176	62.6814
GOTERM_BP_ALL	GO:0010243~response to organonitrogen compound	62	5.23207	0.0489596	DMTN, MIR425, SLC5A5, PTGS2, TACR3, IL18, CPEB1, YBX1, GSTM7, SIN3A, SLC2A4, PIK3C3, SHC1, NEURL1A, RAPGEF1, ERRFI1, DDC, SGK1, STXBP3, FOSB, CTNNA1, CDK5, MBD1, PRKCD, JUN, SORT1, ALDOA, ADSS, CREM, NFKBIA, SOX9, GATSL3, MIR382, MTHFR, HNRNPK, EZR, INPP5K, PTK2B, AGT, GPD1, PDK2, COL4A1, PDK4, KLF11, KLF15, TRIM24, PEA15A, STAT1, STAT3, AGTRAP, P2RX4, CDKN1A, HSP90B1, PENK, SRSF6, MIR134, MAPK14…	1017	878	18082	1.25552	1	0.513063	62.7463
GOTERM_BP_ALL	GO:0016358~dendrite development	21	1.77215	0.0491527	RBFOX2, MEF2A, SGK1, OPA1, MINK1, DCDC2A, SPIRE1, NR3C1, CDK5, CAPRIN1, PRMT3, ANKRD27, ACTR2, HNRNPK, ILK, BTBD3, NEURL1A, ACSL4, SEZ6, WNT7A, KNDC1	1017	239	18082	1.56224	1	0.513748	62.8948
GOTERM_BP_ALL	GO:0043161~proteasome-mediated ubiquitin-dependent protein catabolic process	27	2.27848	0.0492454	OTUD5, NKD2, ANAPC10, ZNRF1, SUMO2, TRIM9, BTBD2, BTBD3, WAC, PSMD7, CCAR2, AXIN1, RNF144A, NPLOC4, ERLIN1, UBE2H, KCTD2, BCAP31, HSP90B1, SMARCC1, RNF139, KCTD17, SDCBP, FAF2, FAF1, TBL1X, CLOCK	1017	329	18082	1.45913	1	0.513698	62.9659
GOTERM_BP_ALL	GO:0048667~cell morphogenesis involved in neuron differentiation	40	3.37553	0.0495588	FGFR2, RAB3A, ADCY1, MEF2A, DCDC2A, ALCAM, PRMT3, LINGO1, ACTR2, WDR36, SEMA3G, UNC5A, SEMA3F, BTBD3, ILK, SEMA3B, UNC5D, UNK, FLRT3, DIXDC1, RBFOX2, SGK1, PLXNB3, DPYSL5, MINK1, SLC9A3R1, CDK5, CAPRIN1, SMN1, ANKRD27, LHFPL5, SLITRK3, SEMA6D, ZFYVE27, ULK2, MIR124A-2, OMG, APBB1, WNT7A, CDH11	1017	529	18082	1.3444	1	0.515253	63.2052
GOTERM_BP_ALL	GO:0019438~aromatic compound biosynthetic process	249	21.0127	0.0498777	MEF2A, ADCY1, PPP2R5B, BBX, CITED2, PRIM1, EPC2, SIN3A, S1PR1, HTRA1, MAP3K9, ILK, MAP2K7, CCAR2, RXRA, LIG3, ZHX3, MED10, MED19, CD38, MAPK1, NME5, ZFP81, RFC3, JUN, ZIM1, MAPK9, FLII, ALDOA, ADSS, SRSF10, TFCP2L1, CHCHD3, AKAP12, NFKBIA, MYT1, VPS72, PBRM1, YEATS4, KLF11, PTPN14, KLF15, ATM, ZFP446, NOTCH2, SAP130, ETS2, GM4631, H3F3B, ZFP341, KAT6B, CRYM, KAT6A, KLF3, COX10, VIPAS39, FGF9, TCO…	1017	4025	18082	1.09991	1	0.516838	63.4474
GOTERM_BP_ALL	GO:1903305~regulation of regulated secretory pathway	12	1.01266	0.0501257	SYT1, RAB3A, TRIM9, VAMP8, CBARP, CACNA1G, RAB15, STXBP3, RIMS1, STX1B, CDK5, SCAMP5	1017	112	18082	1.90497	1	0.517902	63.6346
GOTERM_BP_ALL	GO:0051094~positive regulation of developmental process	85	7.173	0.0502262	SYT1, DMTN, PPP2R5B, PTGS2, FGF9, IL18, TGFB3, BNIP3, CPEB1, NAP1L2, CITED2, ACTR2, ILK, ACIN1, NEURL1A, RAPGEF1, MIR326, SOX10, SGK1, OPA1, MAGI2, ARHGEF7, STMN2, PLXNB3, PRKD1, ANKRD27, SPAG9, CTH, HIF1A, CRKL, SLITRK3, ZFYVE27, JUN, MIR124A-2, MAPK9, SDCBP, SEZ6, ADD1, FGFR2, FGFR1, TRIOBP, PHLDB1, LIMS1, IL1R1, MTDH, MYDGF, YPEL3, KATNB1, SOX6, ZBTB16, NR3C1, SOX9, TIMP2, RIMS1, SRRT, GLIPR2,…	1017	1252	18082	1.20709	1	0.5179	63.7101
GOTERM_BP_ALL	GO:0060070~canonical Wnt signaling pathway	20	1.68776	0.0502509	FGFR2, DIXDC1, SOX10, NKD2, FGF9, CTNND1, PTPRU, SOX9, PLPP3, FZD6, UBR5, MAPK14, ILK, RSPO2, WNT9A, TBL1X, RAPGEF1, WNT7A, CCAR2, AXIN1	1017	225	18082	1.58042	1	0.517355	63.7287
GOTERM_BP_ALL	GO:0060271~cilium morphogenesis	22	1.85654	0.0503251	CLUAP1, CEP135, PCNT, B9D2, DRC1, PTPN23, PCM1, ARL6, ARL3, NME5, ACTR2, CEP250, RSPH1, DNAAF2, IFT57, CCDC113, CC2D2A, KCTD17, MAP4, NEURL1A, IFT52, PLA2G3	1017	255	18082	1.53394	1	0.517166	63.7844
GOTERM_BP_ALL	GO:0045926~negative regulation of growth	22	1.85654	0.0503251	DCBLD2, ING5, CGRRF1, ADIPOR2, CDK5, CTH, EI24, CDKN1A, HIF1A, TSPYL2, SEMA6D, DDX3X, SEMA3G, AGT, SEMA3F, ULK2, MT2, MT1, SEMA3B, APBB1, CCAR2, SMARCA4	1017	255	18082	1.53394	1	0.517166	63.7844
GOTERM_BP_ALL	GO:0030522~intracellular receptor signaling pathway	17	1.4346	0.0508774	RBFOX2, ALOXE3, ACTN4, IPO13, CREM, FKBP4, RXRA, NFKBIA, ARID1A, NR3C1, STAT3, SAFB2, CITED2, UBR5, THRAP3, CLOCK, SMARCA4	1017	182	18082	1.66075	1	0.520389	64.1965
GOTERM_BP_ALL	GO:0014888~striated muscle adaptation	7	0.590717	0.0509352	TNNT1, TNNC1, MGEA5, TEAD1, KLF15, KDM4A, ERRFI1	1017	48	18082	2.59288	1	0.52008	64.2393
GOTERM_BP_ALL	GO:1904356~regulation of telomere maintenance via telomere lengthening	7	0.590717	0.0509352	MAPK1, TCP1, DKC1, MAP2K7, ATM, TERF2, PINX1	1017	48	18082	2.59288	1	0.52008	64.2393
GOTERM_BP_ALL	GO:0034101~erythrocyte homeostasis	13	1.09705	0.0511174	HBA-A2, DMTN, RBFOX2, HIF1A, MAPK14, HEPH, ACIN1, SOX6, HSPA9, AXIN1, CITED2, ADD1, SMARCA4	1017	126	18082	1.83442	1	0.520653	64.3741
GOTERM_BP_ALL	GO:0032970~regulation of actin filament-based process	28	2.36287	0.0516307	DMTN, TRIOBP, ACTR3B, TNNC1, WASF1, TGFB3, SDC4, ACTR2, S1PR1, FRMD6, INPP5K, PTK2B, ILK, DIXDC1, ARHGEF19, S100A10, SPIRE1, RNF207, PRKCD, ARHGEF10, NCKAP1, FMN2, CTSL, PPM1E, CACNA1C, CRK, TMOD1, ADD1	1017	345	18082	1.44299	1	0.523555	64.7513
GOTERM_BP_ALL	GO:0014896~muscle hypertrophy	10	0.843882	0.051924	P2RX4, MEF2A, SORBS2, AGT, MAP2K4, KLF15, NR3C1, KDM4A, TRIP10, ERRFI1	1017	86	18082	2.06741	1	0.524894	64.9651
GOTERM_BP_ALL	GO:0006820~anion transport	33	2.78481	0.0526316	ARL6IP1, FGFR1, SLC5A5, SLC38A2, CLCN2, LRRC8A, SLC37A3, GABBR1, MFSD2A, NR3C1, SLC7A4, SFXN5, SERINC3, SLC16A1, HRH3, SLC2A3, SLC4A8, ACSL4, SLC1A1, SLC43A2, SLC3A2, SLC9A3R1, PRKCD, SLC7A14, SLC25A13, SLC4A11, SLC16A7, SLC7A3, XPR1, MAPK9, PCYOX1, PLA2G3, CLCN5	1017	423	18082	1.38707	1	0.5291	65.4759
GOTERM_BP_ALL	GO:0006974~cellular response to DNA damage stimulus	49	4.13502	0.0531387	NBN, TRIAP1, EPC2, RAD21, CD44, CDIP1, NSMCE1, CCAR2, CDC7, SGK1, USP1, LIG3, GTF2H3, TOPBP1, PRKCD, RBBP6, UBE2N, FMN2, MAPK1, NABP2, HIPK1, RIF1, UBR5, NCOA6, BIVM, DMC1, GIGYF2, CLOCK, BCLAF1, MRE11A, CCNG1, HNRNPK, CHD1L, MDC1, WAC, TERF2, SSRP1, SMC6, PEA15A, CEP63, EXO5, ATM, EI24, CDKN1A, NUPR1, MAPK14, SFPQ, EEF1E1, APBB1	1017	674	18082	1.29259	1	0.531881	65.8376
GOTERM_BP_ALL	GO:2000377~regulation of reactive oxygen species metabolic process	16	1.35021	0.0535901	XDH, PTGS2, IL18, BNIP3, PRKCD, STAT3, CDKN1A, HIF1A, GLA, PTK2B, AGT, MAPK14, MPV17L, MAPK9, PLAU, RNF41	1017	169	18082	1.68329	1	0.534255	66.1565
GOTERM_BP_ALL	GO:0034249~negative regulation of cellular amide metabolic process	18	1.51899	0.0542514	EIF4ENIF1, XPO5, ILF3, CPEB1, CAPRIN1, MIR7B, STAT3, DAPK1, PAIP2B, SRRT, METTL14, EIF4E, DDX3X, MIR124A-2, RNF139, AGO2, UNK, GIGYF2	1017	198	18082	1.61634	1	0.538031	66.6187
GOTERM_BP_ALL	GO:0061512~protein localization to cilium	6	0.506329	0.0544542	TULP4, TULP3, RAB11FIP3, CC2D2A, ARL6, LZTFL1	1017	37	18082	2.8832	1	0.538683	66.7591
GOTERM_BP_ALL	GO:0045597~positive regulation of cell differentiation	68	5.7384	0.0545561	DMTN, SYT1, PTGS2, PPP2R5B, IL18, TGFB3, CPEB1, NAP1L2, NOCT, ACTR2, ILK, ACIN1, NEURL1A, RAPGEF1, MIR326, SOX10, SGK1, OPA1, MAGI2, ARHGEF7, ADAMTS20, STMN2, PLXNB3, ZHX3, ANKRD27, PRKD1, SPAG9, CTH, HIF1A, CRKL, ZFYVE27, JUN, MIR124A-2, SDCBP, MAPK9, WNT9A, SEZ6, SMARCA4, FGFR1, TRIOBP, LIMS1, IL1R1, KATNB1, SOX6, ZBTB16, NR3C1, SOX9, TIMP2, RIMS1, GLIPR2, SRRT, HNRNPK, PTK2B, TRIP10, CREBL2, D…	1017	981	18082	1.23244	1	0.538653	66.8296
GOTERM_BP_ALL	GO:0061072~iris morphogenesis	3	0.253165	0.0548506	HIF1A, HIPK1, VHL	1017	7	18082	7.61989	1	0.539916	67.0322
GOTERM_BP_ALL	GO:0051045~negative regulation of membrane protein ectodomain proteolysis	3	0.253165	0.0548506	PTPN3, TIMP2, TIMP3	1017	7	18082	7.61989	1	0.539916	67.0322
GOTERM_BP_ALL	GO:0007098~centrosome cycle	9	0.759494	0.0552733	XPO1, SASS6, CHMP3, TUBGCP5, CEP250, CEP135, CHORDC1, CEP63, ARHGEF10	1017	74	18082	2.1624	1	0.542025	67.321
GOTERM_BP_ALL	GO:0070198~protein localization to chromosome, telomeric region	5	0.421941	0.0552899	TCP1, NABP2, DKC1, TERF2, PINX1	1017	26	18082	3.41918	1	0.541422	67.3323
GOTERM_BP_ALL	GO:0061061~muscle structure development	47	3.96624	0.0553755	FGFR2, FGFR1, MEF2A, FGF9, TNNC1, IL18, FGFRL1, NR3C1, SOX6, MYT1, SOX9, GPCPD1, MEGF10, YBX1, CITED2, EDNRB, TSC22D3, S1PR1, LY6E, DISP1, SORBS2, AGT, ILK, PBRM1, HEG1, NEURL1A, MKL1, TRIP10, AXIN1, MAFF, FLOT2, RXRA, MAP2K4, TANC1, ARID1A, CDK5, NRAS, SPAG9, CTH, NUPR1, S100B, MAPK14, SORT1, H3F3B, HDAC9, TMOD1, SMARCA4	1017	645	18082	1.29558	1	0.54128	67.3905
GOTERM_BP_ALL	GO:0007005~mitochondrion organization	49	4.13502	0.0554309	RAB3A, MEF2A, TARS2, GGCT, COX10, CHCHD3, BNIP3, CSPG5, TRMT10C, RHOU, ATCAY, TRIAP1, DDHD1, SH3GLB1, DNAAF2, MAP1LC3B, MTG1, GFM1, MPV17L, HSPA4, SUPV3L1, ACIN1, SLC35F6, CCAR2, OPA3, GABARAPL2, ALPK1, OPA1, COX8A, LIG3, NECTIN2, D430041D05RIK, DCTN6, MRRF, MRPS2, STAT3, TIMM22, NUBPL, LETM1, HIF1A, ATG4B, JUN, MAPK14, PI4K2A, MAPK9, TOMM22, DAP3, RNF41, WDR45	1017	676	18082	1.28877	1	0.540938	67.4281
GOTERM_BP_ALL	GO:0051403~stress-activated MAPK cascade	20	1.68776	0.0559703	XDH, DIXDC1, MAP2K4, MINK1, CDC42SE1, TLR3, FGF12, SPAG9, HSPH1, EZR, PTK2B, AGT, MAPK14, TNFRSF19, MAPK9, RAPGEF1, MAP2K7, WNT7A, CBS, AXIN1	1017	228	18082	1.55963	1	0.543794	67.792
GOTERM_BP_ALL	GO:0072673~lamellipodium morphogenesis	4	0.337553	0.0572747	ARHGEF7, WASF1, SNX2, SNX1	1017	16	18082	4.44494	1	0.551597	68.6562
GOTERM_BP_ALL	GO:1902254~negative regulation of intrinsic apoptotic signaling pathway by p53 class mediator	4	0.337553	0.0572747	TRIAP1, CD44, SH3GLB1, CEP63	1017	16	18082	4.44494	1	0.551597	68.6562
GOTERM_BP_ALL	GO:0000380~alternative mRNA splicing, via spliceosome	4	0.337553	0.0572747	HNRNPM, SRSF6, SFPQ, RBM17	1017	16	18082	4.44494	1	0.551597	68.6562
GOTERM_BP_ALL	GO:0045055~regulated exocytosis	17	1.4346	0.0573712	RAB3A, SYT1, DMTN, CBARP, STXBP3, STX1B, CDK5, RIMS1, TRIM9, VAMP8, PI4K2A, CACNA1G, RAB15, RAB26, CACNA1C, PLA2G3, SCAMP5	1017	185	18082	1.63381	1	0.551511	68.7193
GOTERM_BP_ALL	GO:0071363~cellular response to growth factor stimulus	44	3.71308	0.0573754	FGFR2, XDH, FGFR1, PPP2R5B, FUT8, NDST1, FGF9, FGFRL1, TGFB3, SNX1, SOX6, FGF12, SOX9, CITED2, CD44, INPP5K, HTRA1, AGT, ILK, SHC1, RAPGEF1, ERRFI1, AXIN1, ZCCHC12, FLRT3, DDC, WNT10A, FLT1, MAGI2, STMN2, FURIN, NCL, PRKD1, NOTCH2, HIF1A, ZFYVE27, PENK, MAPK14, JUN, TFAP2B, SDCBP, SORT1, APAF1, WNT7A	1017	599	18082	1.30602	1	0.550829	68.722
GOTERM_BP_ALL	GO:0071407~cellular response to organic cyclic compound	39	3.29114	0.0573861	DMTN, SLC5A5, ADCY1, PTGS2, FKBP4, IL18, HCFC1, TLR3, NFKBIA, NR3C1, GSTM7, SRRT, SLC16A1, EZR, SIN3A, HNRNPK, INPP5K, AGO2, RAPGEF1, ERRFI1, AXIN1, RBFOX2, GPD1, SGK1, IPO13, RXRA, ARID1A, CTNNA1, STAT1, STAT3, SAFB2, P2RX4, HSP90B1, EIF4E, PENK, UBR5, THRAP3, CLOCK, SMARCA4	1017	520	18082	1.33348	1	0.550191	68.729
GOTERM_BP_ALL	GO:0050789~regulation of biological process	664	56.0338	0.0574527	MEF2A, PPP2R5B, PTGS2, ANKLE2, CITED2, MAP3K6, EPC2, MAP3K9, BTBD2, GRIN2D, ILK, BTBD3, PIK3C3, PTBP2, MAP2K7, CCAR2, WNT10A, OPA3, MAGI2, CGRRF1, OPA1, ADAMTS20, RXRA, LIG3, ZHX3, SPIRE1, SERPING1, PTPRU, CTNNA1, PCM1, MED10, MED19, SPAG9, NME5, MAPK1, JUN, MIR124A-2, WFDC1, FLII, MAPK9, PPP2R5E, CHORDC1, DCBLD2, IL1R1, GGCT, HSD17B12, CHCHD3, NFKBIA, HSPA1B, CTIF, VPS72, PPP1R3F, IQSEC3, PLTP, …	1017	11372	18082	1.03814	1	0.549915	68.7724
GOTERM_BP_ALL	GO:1901698~response to nitrogen compound	69	5.82278	0.0585467	DMTN, MIR425, SLC5A5, PTGS2, TACR3, IL18, TLR3, CPEB1, YBX1, GSTM7, SIN3A, SLC2A4, PIK3C3, SHC1, NEURL1A, RAPGEF1, ERRFI1, DDC, SGK1, SLC3A2, STXBP3, FOSB, CTNNA1, CDK5, MBD1, PRKCD, MAPK1, JUN, SORT1, ALDOA, ADSS, CREM, NFKBIA, SOX9, GATSL3, MIR382, SRRT, MTHFR, HNRNPK, EZR, LY6E, HRH3, INPP5K, PTK2B, AGT, AGO2, GPD1, PDK2, COL4A1, PDK4, KLF11, KLF15, TRIM24, PEA15A, STAT1, STAT3, AGTRAP, P2RX4,…	1017	1004	18082	1.22191	1	0.556207	69.4777
GOTERM_BP_ALL	GO:0030218~erythrocyte differentiation	12	1.01266	0.058578	HBA-A2, DMTN, RBFOX2, HIF1A, MAPK14, HEPH, SOX6, ACIN1, CITED2, ADD1, SMARCA4, HSPA9	1017	115	18082	1.85528	1	0.5557	69.4976
GOTERM_BP_ALL	GO:1990138~neuron projection extension	15	1.26582	0.0588432	FLRT3, SYT1, CPNE5, CDK5, RIMS1, ALCAM, HNRNPK, SEMA6D, ZFYVE27, SEMA3G, ULK2, SEMA3F, ILK, MIR124A-2, SEMA3B	1017	157	18082	1.6987	1	0.556676	69.6663
GOTERM_BP_ALL	GO:0031032~actomyosin structure organization	15	1.26582	0.0588432	MEF2A, LURAP1, TGFB3, S100A10, SDC4, ARHGEF10, EPB41L2, FRMD5, PPM1E, S1PR1, FRMD6, INPP5K, PTK2B, CDC42BPA, TMOD1	1017	157	18082	1.6987	1	0.556676	69.6663
GOTERM_BP_ALL	GO:0072073~kidney epithelium development	15	1.26582	0.0588432	FGFR2, FGFR1, MAGI2, ADAMTS16, PODXL, KLF15, STAT1, SOX9, SDC4, CITED2, NOTCH2, CD44, AGT, ILK, TFAP2B	1017	157	18082	1.6987	1	0.556676	69.6663
GOTERM_BP_ALL	GO:0050769~positive regulation of neurogenesis	37	3.12236	0.0591914	FGFR1, SYT1, IL1R1, PPP2R5B, KATNB1, NR3C1, NAP1L2, CPEB1, TIMP2, RIMS1, ACTR2, SRRT, HNRNPK, PTK2B, ILK, NEURL1A, RAPGEF1, DIXDC1, SOX10, SGK1, MAGI2, OPA1, STMN2, CPNE5, PLXNB3, GDPD5, KIF3C, CAPRIN1, PRKD1, ANKRD27, SPAG9, HIF1A, ZFYVE27, MIR124A-2, KDM4A, APBB1, SEZ6	1017	490	18082	1.34255	1	0.558168	69.8862
GOTERM_BP_ALL	GO:0032844~regulation of homeostatic process	37	3.12236	0.0591914	NBN, PTGS2, MRE11A, ADCYAP1R1, IL18, FGF12, MYT1, GSTM7, EDNRB, TSC22D3, S1PR1, CD44, DKC1, INPP5K, PTK2B, AGT, MAP2K7, TERF2, HSPA9, PINX1, RBFOX2, TCP1, PDK4, ARRDC3, ATM, PRKD1, P2RX4, MAPK1, CD38, NABP2, HIF1A, MAPK14, MGEA5, CACNA1G, CACNA1E, CALM1, SMARCA4	1017	490	18082	1.34255	1	0.558168	69.8862
GOTERM_BP_ALL	GO:0009894~regulation of catabolic process	35	2.95359	0.0595445	XPO1, NKD2, SNX1, TIMP2, SOX9, TIMP3, SF3B3, SUMO2, OAZ1, EZR, PTK2B, AGO2, WAC, SUPV3L1, CCAR2, AXIN1, RNF144A, ODC1, GABARAPL2, GPD1, PTPN3, PNPLA2, PRKCD, FURIN, STAT3, BCAP31, FMN2, HIF1A, ATG4B, SMARCC1, CD81, RNF139, SDCBP, APAF1, FAF1	1017	459	18082	1.35575	1	0.55968	70.1078
GOTERM_BP_ALL	GO:0043489~RNA stabilization	6	0.506329	0.0599301	DHX9, DKC1, TARDBP, THRAP3, NOCT, YBX1	1017	38	18082	2.80733	1	0.561385	70.3479
GOTERM_BP_ALL	GO:0042073~intraciliary transport	6	0.506329	0.0599301	CLUAP1, LCA5, IFT57, IFT52, PCM1, ARL3	1017	38	18082	2.80733	1	0.561385	70.3479
GOTERM_BP_ALL	GO:0045747~positive regulation of Notch signaling pathway	6	0.506329	0.0599301	SLC35C2, NEPRO, TSPAN33, RFNG, POGLUT1, STAT3	1017	38	18082	2.80733	1	0.561385	70.3479
GOTERM_BP_ALL	GO:0060421~positive regulation of heart growth	6	0.506329	0.0599301	FGFR2, FGFR1, FGF9, MAPK14, NR3C1, TRIP10	1017	38	18082	2.80733	1	0.561385	70.3479
GOTERM_BP_ALL	GO:0071320~cellular response to cAMP	7	0.590717	0.0601059	DMTN, GPD1, SLC5A5, EZR, PENK, INPP5K, RAPGEF1	1017	50	18082	2.48916	1	0.561778	70.4568
GOTERM_BP_ALL	GO:0007004~telomere maintenance via telomerase	7	0.590717	0.0601059	MAPK1, TCP1, DKC1, MAP2K7, ATM, TERF2, PINX1	1017	50	18082	2.48916	1	0.561778	70.4568
GOTERM_BP_ALL	GO:0006278~RNA-dependent DNA biosynthetic process	7	0.590717	0.0601059	MAPK1, TCP1, DKC1, MAP2K7, ATM, TERF2, PINX1	1017	50	18082	2.48916	1	0.561778	70.4568
GOTERM_BP_ALL	GO:0060428~lung epithelium development	7	0.590717	0.0601059	FGFR2, NUMA1, SRSF6, AIMP2, GPSM2, SOX9, ERRFI1	1017	50	18082	2.48916	1	0.561778	70.4568
GOTERM_BP_ALL	GO:0002009~morphogenesis of an epithelium	40	3.37553	0.0604393	FGFR2, FGFR1, CLUAP1, ADAMTS16, CTNND1, NR3C1, SDC4, SOX9, CITED2, CD44, AGT, RSPO2, ILK, TGM2, RALA, FLRT3, SOX10, WNT10A, FLT1, OPA1, COL4A1, PHACTR4, PODXL, TEAD1, ARID1A, SLC9A3R1, STAT1, NCKAP1, FZD6, NOTCH2, CTSL, MIB1, TULP3, HIF1A, IFT57, CC2D2A, APAF1, IFT52, WNT7A, SMARCA4	1017	538	18082	1.32191	1	0.563143	70.6622
GOTERM_BP_ALL	GO:0030111~regulation of Wnt signaling pathway	21	1.77215	0.0604452	FGFR2, DIXDC1, SOX10, NKD2, FGF9, CTNND1, DCDC2A, SOX9, PLPP3, FZD6, DACT2, UBR5, MAPK14, ILK, RSPO2, WNT9A, RAPGEF1, WNT7A, CCAR2, SMARCA4, AXIN1	1017	245	18082	1.52398	1	0.562481	70.6659
GOTERM_BP_ALL	GO:0035239~tube morphogenesis	32	2.70042	0.0604461	FGFR2, CLUAP1, ADAMTS16, NR3C1, SDC4, SOX9, CITED2, CD44, AGT, ILK, RSPO2, TGM2, RALA, SOX10, FLT1, OPA1, COL4A1, PHACTR4, PODXL, TEAD1, ARID1A, FZD6, NCKAP1, NOTCH2, MIB1, CTSL, TULP3, HIF1A, IFT57, CC2D2A, APAF1, IFT52	1017	413	18082	1.37761	1	0.561791	70.6664
GOTERM_BP_ALL	GO:0032200~telomere organization	11	0.92827	0.0605241	MAPK1, NBN, TCP1, NABP2, DKC1, MRE11A, SMC6, MAP2K7, ATM, TERF2, PINX1	1017	102	18082	1.91742	1	0.561578	70.7143
GOTERM_BP_ALL	GO:0000723~telomere maintenance	11	0.92827	0.0605241	MAPK1, NBN, TCP1, NABP2, DKC1, MRE11A, SMC6, MAP2K7, ATM, TERF2, PINX1	1017	102	18082	1.91742	1	0.561578	70.7143
GOTERM_BP_ALL	GO:0045937~positive regulation of phosphate metabolic process	72	6.07595	0.0610158	ADCY1, NBN, FGF9, FAM20A, IL18, TGFB3, TLR3, SDC4, ANKLE2, CAMKK1, MAP3K6, HSPH1, EDNRB, CD44, ILK, ALOX12B, SHC1, NEURL1A, RAPGEF1, MAP2K7, MAGI2, ERP29, MINK1, CDK5, PRKCD, PRKD1, MAPK1, SPAG9, PLCE1, RELT, JUN, CD81, SDCBP, MAPK9, CLIP3, KSR1, FGFR2, XDH, FGFR1, SLC39A10, MYDGF, ADCYAP1R1, MRE11A, AKAP12, CTNND1, SOX9, TIMP2, PLPP3, GLIPR2, HSPA2, SH3GLB1, PTK2B, AGT, TNFRSF19, RPL5, NENF, KND…	1017	1053	18082	1.21571	1	0.563904	71.0143
GOTERM_BP_ALL	GO:0010562~positive regulation of phosphorus metabolic process	72	6.07595	0.0610158	ADCY1, NBN, FGF9, FAM20A, IL18, TGFB3, TLR3, SDC4, ANKLE2, CAMKK1, MAP3K6, HSPH1, EDNRB, CD44, ILK, ALOX12B, SHC1, NEURL1A, RAPGEF1, MAP2K7, MAGI2, ERP29, MINK1, CDK5, PRKCD, PRKD1, MAPK1, SPAG9, PLCE1, RELT, JUN, CD81, SDCBP, MAPK9, CLIP3, KSR1, FGFR2, XDH, FGFR1, SLC39A10, MYDGF, ADCYAP1R1, MRE11A, AKAP12, CTNND1, SOX9, TIMP2, PLPP3, GLIPR2, HSPA2, SH3GLB1, PTK2B, AGT, TNFRSF19, RPL5, NENF, KND…	1017	1053	18082	1.21571	1	0.563904	71.0143
GOTERM_BP_ALL	GO:0002262~myeloid cell homeostasis	15	1.26582	0.0613911	RBFOX2, DMTN, IL18, SOX6, CITED2, HBA-A2, HIF1A, CD44, MAPK14, HEPH, ACIN1, SMARCA4, ADD1, AXIN1, HSPA9	1017	158	18082	1.68795	1	0.565503	71.2413
GOTERM_BP_ALL	GO:0051174~regulation of phosphorus metabolic process	107	9.02954	0.0616231	ADCY1, PPP2R5B, FAM20A, IL18, TGFB3, TLR3, ANKLE2, MAP3K6, CD44, TARDBP, ILK, DNAJC3, RAPGEF1, MAP2K7, MAGI2, ERP29, PKIA, SUZ12, MAPK1, SPAG9, PLCE1, HIF1A, RELT, JUN, SDCBP, MAPK9, CLIP3, CHORDC1, XDH, FGFR2, FGFR1, ADCYAP1R1, MRE11A, AKAP12, CDC42SE1, ANAPC10, SOX9, TIMP2, TIMP3, RPL5, ENTPD1, AXIN1, CREBL2, DIXDC1, GPD1, MAP2K4, ARPP19, TEAD1, ATM, CDKN1A, BTBD10, HGS, GRK3, DMTN, NBN, FGF9, …	1017	1633	18082	1.16499	1	0.566222	71.3808
GOTERM_BP_ALL	GO:0019220~regulation of phosphate metabolic process	107	9.02954	0.0618743	ADCY1, PPP2R5B, FAM20A, IL18, TGFB3, TLR3, ANKLE2, MAP3K6, CD44, TARDBP, ILK, DNAJC3, RAPGEF1, MAP2K7, MAGI2, ERP29, PKIA, SUZ12, MAPK1, SPAG9, PLCE1, HIF1A, RELT, JUN, SDCBP, MAPK9, CLIP3, CHORDC1, XDH, FGFR2, FGFR1, ADCYAP1R1, MRE11A, AKAP12, CDC42SE1, ANAPC10, SOX9, TIMP2, TIMP3, RPL5, ENTPD1, AXIN1, CREBL2, DIXDC1, GPD1, MAP2K4, ARPP19, TEAD1, ATM, CDKN1A, BTBD10, HGS, GRK3, DMTN, NBN, FGF9, …	1017	1632	18082	1.16571	1	0.567053	71.5312
GOTERM_BP_ALL	GO:0045132~meiotic chromosome segregation	10	0.843882	0.0620334	FMN2, ACTR2, RAD21, CENPC1, MRE11A, CPEB1, CEP63, DMC1, SMC2, ATM	1017	89	18082	1.99772	1	0.567324	71.626
GOTERM_BP_ALL	GO:0044818~mitotic G2/M transition checkpoint	5	0.421941	0.0621345	NBN, MRE11A, TOPBP1, CCNG1, ATM	1017	27	18082	3.29255	1	0.567246	71.6861
GOTERM_BP_ALL	GO:0006412~translation	51	4.3038	0.0622102	NCBP2, TARS2, XPO5, EIF5B, RPLP2, RPL22L1, CPEB1, IARS2, MIR7B, MTG1, DNAJC3, TARSL2, KHDRBS1, RXRA, SARS, MRPS2, DAPK1, MAPK1, DHX29, MIR124A-2, RPS12, RNF139, GIGYF2, CTIF, ITGAM, PAIP2B, SRRT, EIF3G, DDX3X, PTK2B, GFM1, AGO2, MARS2, RPL5, SLC25A44, UNK, EIF4ENIF1, EFL1, AIMP2, ILF3, SSB, MRRF, CAPRIN1, STAT3, UPF3A, MRPL24, SLC25A13, EIF4E, METTL14, MRPL21, EEF1E1	1017	714	18082	1.26998	1	0.567014	71.731
GOTERM_BP_ALL	GO:0043254~regulation of protein complex assembly	29	2.44726	0.0624088	DMTN, BCLAF1, PPP2R5B, ACTR3B, FKBP4, WASF1, HCFC1, RIMS1, ACTR2, DDX3X, PTK2B, TRIM9, SH3GLB1, SGK1, STMN2, MPP7, SPIRE1, PRKCD, STX1B, NCKAP1, ANKRD27, FMN2, SLAIN2, JUN, MAPK9, FAF1, CLIP3, ADD1, TMOD1	1017	368	18082	1.40112	1	0.567522	71.8485
GOTERM_BP_ALL	GO:0043967~histone H4 acetylation	8	0.675105	0.0624378	YEATS4, MEAF6, BEND3, KANSL1, HCFC1, HAT1, APBB1, BRD8	1017	63	18082	2.25775	1	0.567012	71.8657
GOTERM_BP_ALL	GO:0014031~mesenchymal cell development	16	1.35021	0.0631076	FGFR2, SOX10, PHACTR4, TGFB3, SOX9, CITED2, MAPK1, EDNRB, GLIPR2, HIF1A, SEMA6D, SEMA3G, SEMA3F, SDCBP, SEMA3B, TRIP10	1017	173	18082	1.64437	1	0.570326	72.2584
GOTERM_BP_ALL	GO:0048562~embryonic organ morphogenesis	26	2.19409	0.063525	FGFR2, FGFR1, CLUAP1, NDST1, FGF9, TGFB3, SOX9, CITED2, AXIN1, PHACTR4, TEAD1, ARID1A, SLC9A3R1, FZD6, NCKAP1, MAPK1, MIB1, NOTCH2, LHFPL5, TULP3, HIF1A, HIPK1, IFT57, IFT52, WNT9A, SMARCA4	1017	322	18082	1.43563	1	0.572116	72.5005
GOTERM_BP_ALL	GO:0016032~viral process	43	3.62869	0.0650156	NBN, CHMP3, MRE11A, UNC93B1, HCFC1, BNIP3, TLR3, CSPG5, SERINC3, SIN3A, DDX3X, EIF3G, INPP5K, DNAAF2, HTRA1, PCBP1, TARDBP, ACIN1, DDX41, TRAF3, ODC1, ALPK1, RXRA, PDK4, COX8A, NECTIN2, D430041D05RIK, SSB, ILF3, IFIT3B, STAT1, FURIN, POLR3E, MRPS2, IFIT3, TRIM35, PENK, XPR1, VAMP8, MAPK14, JUN, CTSB, SMARCA4	1017	589	18082	1.29801	1	0.580158	73.3488
GOTERM_BP_ALL	GO:0010828~positive regulation of glucose transport	7	0.590717	0.0650355	MAPK14, AGT, MGEA5, ADIPOR2, CLIP3, PRKCD, CREBL2	1017	51	18082	2.44036	1	0.57959	73.36
GOTERM_BP_ALL	GO:0021795~cerebral cortex cell migration	7	0.590717	0.0650355	CCDC141, FGFR1, DIXDC1, CUL5, POU3F2, CDK5, ADGRG1	1017	51	18082	2.44036	1	0.57959	73.36
GOTERM_BP_ALL	GO:0046622~positive regulation of organ growth	7	0.590717	0.0650355	FGFR2, FGFR1, FGF9, MAPK14, AGT, NR3C1, TRIP10	1017	51	18082	2.44036	1	0.57959	73.36
GOTERM_BP_ALL	GO:0006950~response to stress	218	18.3966	0.0657395	S100A8, PTGS2, S100A9, AQP4, FSTL1, CITED2, EPC2, SIN3A, CD44, HTRA1, PIK3C3, ILK, RAPGEF1, MAP2K7, CCAR2, OPA1, LIG3, SPIRE1, SERPING1, CTNNA1, NME5, MAPK1, CD38, SPAG9, UBR5, JUN, WFDC1, MAPK9, CHORDC1, GIGYF2, ALDOA, DCBLD2, IL1R1, MRE11A, NFKBIA, HSPA1B, SERINC3, DNAAF2, DHX9, NPLOC4, MAP2K4, KLF15, ATM, UPF3A, NOTCH2, EI24, PENK, SRSF6, TRAFD1, PLAU, KAT6A, PXDN, TOLLIP, UFC1, BNIP3, CPEB1, …	1017	3518	18082	1.10176	1	0.582969	73.7518
GOTERM_BP_ALL	GO:0043436~oxoacid metabolic process	56	4.72574	0.0658228	ACOX1, LDHB, TARS2, PTGS2, ALOXE3, NIT2, ACOT1, IARS2, GSTM7, ATCAY, ALOX12B, ELOVL7, TARSL2, ALDH6A1, DDC, SUOX, ACO2, UGT8A, SARS, ADIPOR2, ERLIN1, MID1IP1, TECR, MTRR, CTH, HIF1A, DLD, MAPK9, INPP4A, PLA2G3, PCCB, NMNAT1, DEGS1, ALDOA, PYCRL, ADSS, CREM, HSD17B12, ASL, MTHFR, AGT, MARS2, FH1, ACSL4, PDK2, ODC1, GPD1, ECI2, PDK4, AMACR, STAT3, MPI, MAPK14, PGK1, LIPE, CBS	1017	797	18082	1.24927	1	0.582766	73.7978
GOTERM_BP_ALL	GO:0046777~protein autophosphorylation	20	1.68776	0.0664891	FGFR2, FGFR1, NBN, FLT1, MRE11A, PEAK1, MINK1, CTNND1, TRIM24, PRKCD, CDK5, ATM, DAPK1, PRKD1, PTK2B, JUN, MAP3K9, ULK2, MAPK14, ERRFI1	1017	233	18082	1.52616	1	0.585889	74.1629
GOTERM_BP_ALL	GO:0072593~reactive oxygen species metabolic process	20	1.68776	0.0664891	XDH, PXDN, PTGS2, IL18, PDK4, BNIP3, PRKCD, STAT3, P2RX4, CDKN1A, HIF1A, GLA, PTK2B, AGT, MAPK14, MPV17L, MAPK9, PLAU, CBS, RNF41	1017	233	18082	1.52616	1	0.585889	74.1629
GOTERM_BP_ALL	GO:0050794~regulation of cellular process	635	53.5865	0.06658	MEF2A, PPP2R5B, PTGS2, ANKLE2, CITED2, MAP3K6, EPC2, MAP3K9, GRIN2D, ILK, PIK3C3, PTBP2, MAP2K7, CCAR2, WNT10A, MAGI2, OPA1, CGRRF1, ADAMTS20, RXRA, LIG3, ZHX3, SPIRE1, SERPING1, PTPRU, CTNNA1, PCM1, MED10, MED19, SPAG9, NME5, MAPK1, JUN, MIR124A-2, WFDC1, FLII, MAPK9, PPP2R5E, CHORDC1, DCBLD2, IL1R1, GGCT, CHCHD3, NFKBIA, HSPA1B, CTIF, VPS72, PPP1R3F, IQSEC3, NPHP1, ODC1, GPD1, YEATS4, SPNS2, PC…	1017	10870	18082	1.03865	1	0.585726	74.2124
GOTERM_BP_ALL	GO:0042921~glucocorticoid receptor signaling pathway	4	0.337553	0.066741	IPO13, ARID1A, NR3C1, CLOCK	1017	17	18082	4.18347	1	0.585962	74.2998
GOTERM_BP_ALL	GO:0035357~peroxisome proliferator activated receptor signaling pathway	4	0.337553	0.066741	ACTN4, ALOXE3, RXRA, CITED2	1017	17	18082	4.18347	1	0.585962	74.2998
GOTERM_BP_ALL	GO:0040023~establishment of nucleus localization	4	0.337553	0.066741	CDC42BPA, SUN2, SLC9A3R1, NUDC	1017	17	18082	4.18347	1	0.585962	74.2998
GOTERM_BP_ALL	GO:2000641~regulation of early endosome to late endosome transport	4	0.337553	0.066741	MAPK1, CHMP3, EZR, PTPN23	1017	17	18082	4.18347	1	0.585962	74.2998
GOTERM_BP_ALL	GO:0046500~S-adenosylmethionine metabolic process	4	0.337553	0.066741	MTHFR, MAT2B, AHCYL2, MTRR	1017	17	18082	4.18347	1	0.585962	74.2998
GOTERM_BP_ALL	GO:0008593~regulation of Notch signaling pathway	9	0.759494	0.0668279	SLC35C2, NEPRO, TSPAN33, NFKBIA, GDPD5, RFNG, NEURL1A, POGLUT1, STAT3	1017	77	18082	2.07815	1	0.585776	74.3468
GOTERM_BP_ALL	GO:0010595~positive regulation of endothelial cell migration	8	0.675105	0.0668737	PRKD1, FGFR1, PTGS2, PTK2B, AGT, HDAC9, WNT7A, PLPP3	1017	64	18082	2.22247	1	0.58536	74.3715
GOTERM_BP_ALL	GO:0048168~regulation of neuronal synaptic plasticity	8	0.675105	0.0668737	RAB3A, S100B, NCDN, RASGRF1, AGT, CPEB1, NEURL1A, RIMS1	1017	64	18082	2.22247	1	0.58536	74.3715
GOTERM_BP_ALL	GO:0021915~neural tube development	17	1.4346	0.0668862	CLUAP1, OPA1, PHACTR4, ARID1A, SDC4, NCKAP1, CITED2, FZD6, MIB1, HIF1A, TULP3, IFT57, CC2D2A, RALA, APAF1, IFT52, ITPK1	1017	189	18082	1.59924	1	0.584757	74.3783
GOTERM_BP_ALL	GO:0005975~carbohydrate metabolic process	51	4.3038	0.0670233	SLC5A3, LDHB, IMPAD1, NDST1, B3GALT5, GLT8D1, ST3GAL2, RPN1, ABHD10, PUM3, SLC3A2, PPP1CC, ARL6, PMM2, PMM1, POGLUT1, HIF1A, NUS1, TFAP2B, GAA, MGEA5, GALNT9, PHKA2, ALDOA, PFKFB4, FUT8, CREM, ADCYAP1R1, ST8SIA3, NR3C1, INPP5K, PTK2B, PPP1R3F, GALNT16, INPP5A, MGAT4B, PDK2, GPD1, PDK4, ARPP19, TET1, STAT3, SLC35C2, TMEM115, MPI, GLA, PYGL, MAPK14, GK, PGK1, DCXR	1017	718	18082	1.26291	1	0.584858	74.4522
GOTERM_BP_ALL	GO:0006413~translational initiation	11	0.92827	0.0672416	KHDRBS1, EIF4E, DHX29, DDX3X, EIF3G, RXRA, EIF5B, AGO2, SSB, DNAJC3, PAIP2B	1017	104	18082	1.88055	1	0.585415	74.5696
GOTERM_BP_ALL	GO:0061458~reproductive system development	37	3.12236	0.0675114	FGFR2, PTGS2, FGF9, FKBP4, TLR3, SOX9, CITED2, HNRNPK, CD44, HTRA1, AGT, PBRM1, ZFAT, DNAJC19, TESC, NASP, RXRA, SF1, ARID1A, CTNNA1, ADGRG1, UBE2Q1, ATM, SAFB2, NOTCH2, CTSL, MAPK1, HIF1A, NUPR1, SMARCC1, MAPK14, NCOA6, H3F3B, CTSB, JMJD1C, DMC1, WNT7A	1017	495	18082	1.32899	1	0.586259	74.7138
GOTERM_BP_ALL	GO:0006643~membrane lipid metabolic process	16	1.35021	0.0682692	GAL3ST3, SPNS2, ALOXE3, UGT8A, PIGYL, CREM, CERS6, ST8SIA3, PRKCD, POGLUT1, SERINC3, ST3GAL2, GLA, ALOX12B, ELOVL7, DEGS1	1017	175	18082	1.62558	1	0.589814	75.115
GOTERM_BP_ALL	GO:1901362~organic cyclic compound biosynthetic process	253	21.3502	0.0689259	MEF2A, ADCY1, PPP2R5B, BBX, CITED2, PRIM1, EPC2, SIN3A, S1PR1, HTRA1, MAP3K9, ILK, MAP2K7, CCAR2, RXRA, LIG3, ZHX3, MED10, MED19, CD38, MAPK1, NME5, ZFP81, RFC3, JUN, ZIM1, MAPK9, FLII, ALDOA, ADSS, SRSF10, TFCP2L1, HSD17B12, CHCHD3, AKAP12, NFKBIA, MYT1, VPS72, PBRM1, PLTP, YEATS4, KLF11, PTPN14, KLF15, ATM, ZFP446, NOTCH2, SAP130, ETS2, GM4631, H3F3B, ZFP341, KAT6B, CRYM, KAT6A, KLF3, COX10, VI…	1017	4129	18082	1.08943	1	0.592773	75.4578
GOTERM_BP_ALL	GO:1901890~positive regulation of cell junction assembly	5	0.421941	0.0694031	LIMS1, AGT, S100A10, SDC4, NPHP1	1017	28	18082	3.17495	1	0.594722	75.704
GOTERM_BP_ALL	GO:0060996~dendritic spine development	10	0.843882	0.0694232	PRMT3, ACTR2, HNRNPK, SPIRE1, NEURL1A, NR3C1, ACSL4, CDK5, WNT7A, CAPRIN1	1017	91	18082	1.95382	1	0.594165	75.7143
GOTERM_BP_ALL	GO:0016311~dephosphorylation	28	2.36287	0.0694657	SLC39A10, PTPN23, ANKLE2, PLPP3, RNGTT, PLPP2, INPP5K, RPL5, INPP5A, PPP1R14A, PPTC7, RBM26, MAGI2, PTPN3, PPP1R11, ARPP19, PTPN14, PTPRU, PPP1CC, PRKCD, SLC7A14, HSP90B1, MTMR14, PPM1E, RPAP2, PPM1H, HDHD2, CALM1	1017	356	18082	1.39841	1	0.593731	75.7361
GOTERM_BP_ALL	GO:0044764~multi-organism cellular process	43	3.62869	0.0701528	NBN, CHMP3, MRE11A, UNC93B1, HCFC1, BNIP3, TLR3, CSPG5, SERINC3, SIN3A, DDX3X, EIF3G, INPP5K, DNAAF2, HTRA1, PCBP1, TARDBP, ACIN1, DDX41, TRAF3, ODC1, ALPK1, RXRA, PDK4, COX8A, NECTIN2, D430041D05RIK, SSB, ILF3, IFIT3B, STAT1, FURIN, POLR3E, MRPS2, IFIT3, TRIM35, PENK, XPR1, VAMP8, MAPK14, JUN, CTSB, SMARCA4	1017	594	18082	1.28709	1	0.596803	76.0861
GOTERM_BP_ALL	GO:0048066~developmental pigmentation	7	0.590717	0.0701948	ANKRD27, EDNRB, SOX10, SPNS2, ADAMTS20, VHL, GRK3	1017	52	18082	2.39343	1	0.596366	76.1074
GOTERM_BP_ALL	GO:0033206~meiotic cytokinesis	3	0.253165	0.0704665	FMN2, ACTR2, SPIRE1	1017	8	18082	6.6674	1	0.597171	76.2443
GOTERM_BP_ALL	GO:0019673~GDP-mannose metabolic process	3	0.253165	0.0704665	MPI, PMM2, PMM1	1017	8	18082	6.6674	1	0.597171	76.2443
GOTERM_BP_ALL	GO:0090269~fibroblast growth factor production	3	0.253165	0.0704665	FGFR1, PTGS2, HEG1	1017	8	18082	6.6674	1	0.597171	76.2443
GOTERM_BP_ALL	GO:0090270~regulation of fibroblast growth factor production	3	0.253165	0.0704665	FGFR1, PTGS2, HEG1	1017	8	18082	6.6674	1	0.597171	76.2443
GOTERM_BP_ALL	GO:0048702~embryonic neurocranium morphogenesis	3	0.253165	0.0704665	TULP3, NDST1, TGFB3	1017	8	18082	6.6674	1	0.597171	76.2443
GOTERM_BP_ALL	GO:2001022~positive regulation of response to DNA damage stimulus	9	0.759494	0.0709862	UBE2N, BCLAF1, RIF1, EEF1E1, NSMCE1, APBB1, PRKCD, ATM, CCAR2	1017	78	18082	2.05151	1	0.599302	76.5042
GOTERM_BP_ALL	GO:0000724~double-strand break repair via homologous recombination	9	0.759494	0.0709862	UBE2N, CDC7, NBN, NABP2, NSMCE1, SFPQ, SMC6, DMC1, ATM	1017	78	18082	2.05151	1	0.599302	76.5042
GOTERM_BP_ALL	GO:0021987~cerebral cortex development	12	1.01266	0.0712369	CCDC141, FGFR1, DIXDC1, CUL5, HIF1A, SLC38A2, HNRNPK, NPY, BTBD3, POU3F2, CDK5, ADGRG1	1017	119	18082	1.79292	1	0.599983	76.6286
GOTERM_BP_ALL	GO:0009790~embryo development	78	6.58228	0.0712732	NBN, IMPAD1, NDST1, FGF9, COPS3, TGFB3, SDC4, YBX1, CITED2, SIN3A, SEMA3F, RSPO2, RALA, ZFAT, ITPK1, SOX10, OPA1, RXRA, GABPA, ARID1A, SLC9A3R1, RBBP6, POGLUT1, MIB1, MAPK1, LHFPL5, HIF1A, KIF1B, HIPK1, CC2D2A, DLD, NCOA6, WNT9A, ADD1, SMARCA4, FGFR2, FGFR1, PHLDB1, CLUAP1, LIMS1, TPRA1, SOX6, ZBTB16, SOX9, PLPP3, LY6E, INPP5K, DISP1, SLC4A8, HEG1, ACSL4, TERF2, AXIN1, FLRT3, MAFF, FLT1, PHACTR4,…	1017	1161	18082	1.1945	1	0.599516	76.6466
GOTERM_BP_ALL	GO:0042327~positive regulation of phosphorylation	64	5.40084	0.0714897	NBN, FGF9, FAM20A, IL18, TGFB3, TLR3, SDC4, CAMKK1, HSPH1, EDNRB, MAP3K6, CD44, ILK, ALOX12B, SHC1, NEURL1A, RAPGEF1, MAP2K7, ERP29, MINK1, CDK5, PRKCD, PRKD1, MAPK1, SPAG9, PLCE1, RELT, JUN, CD81, SDCBP, MAPK9, CLIP3, KSR1, FGFR2, XDH, FGFR1, MYDGF, MRE11A, CTNND1, SOX9, TIMP2, PLPP3, GLIPR2, HSPA2, SH3GLB1, PTK2B, AGT, TNFRSF19, NENF, KNDC1, CREBL2, AXIN1, GPD1, DIXDC1, FLT1, MAP2K4, TEAD1, AVP…	1017	934	18082	1.21831	1	0.600011	76.7534
GOTERM_BP_ALL	GO:0032272~negative regulation of protein polymerization	8	0.675105	0.0714943	DMTN, SGK1, STMN2, FKBP4, CLIP3, PRKCD, TMOD1, ADD1	1017	65	18082	2.18828	1	0.599378	76.7557
GOTERM_BP_ALL	GO:0042771~intrinsic apoptotic signaling pathway in response to DNA damage by p53 class mediator	6	0.506329	0.0717842	TRIAP1, CDKN1A, NUPR1, CD44, HIPK1, CDIP1	1017	40	18082	2.66696	1	0.600262	76.898
GOTERM_BP_ALL	GO:0031952~regulation of protein autophosphorylation	6	0.506329	0.0717842	NBN, PPP2R5B, JUN, MRE11A, CTNND1, ERRFI1	1017	40	18082	2.66696	1	0.600262	76.898
GOTERM_BP_ALL	GO:0043410~positive regulation of MAPK cascade	35	2.95359	0.0730709	FGFR2, XDH, FGFR1, FGF9, MYDGF, TGFB3, TLR3, TIMP2, GLIPR2, MAP3K6, CD44, PTK2B, AGT, ILK, TNFRSF19, ALOX12B, SHC1, NENF, RAPGEF1, MAP2K7, AXIN1, DIXDC1, FLT1, ERP29, MAP2K4, MINK1, PRKCD, AVPI1, SPAG9, PLCE1, RELT, JUN, CD81, KSR1, WNT7A	1017	467	18082	1.33253	1	0.606374	77.5199
GOTERM_BP_ALL	GO:1900006~positive regulation of dendrite development	10	0.843882	0.0733154	ANKRD27, ACTR2, SGK1, OPA1, HNRNPK, ILK, NEURL1A, NR3C1, SEZ6, CAPRIN1	1017	92	18082	1.93258	1	0.606993	77.6362
GOTERM_BP_ALL	GO:0048661~positive regulation of smooth muscle cell proliferation	10	0.843882	0.0733154	FGFR2, HIF1A, S1PR1, PTGS2, JUN, AGT, IL18, TGM2, SHC1, STAT1	1017	92	18082	1.93258	1	0.606993	77.6362
GOTERM_BP_ALL	GO:0065004~protein-DNA complex assembly	16	1.35021	0.0737047	BRD2, POGZ, NASP, ANP32E, HAT1, NAP1L3, NAP1L2, SOX9, NAP1L5, TSPYL2, CENPC1, H3F3B, KAT6B, DMC1, KAT6A, SMARCA4	1017	177	18082	1.60721	1	0.608359	77.8203
GOTERM_BP_ALL	GO:0009792~embryo development ending in birth or egg hatching	52	4.38819	0.0741347	NBN, NDST1, FGF9, COPS3, TGFB3, SDC4, YBX1, CITED2, SIN3A, RALA, ZFAT, ITPK1, SOX10, OPA1, RXRA, GABPA, ARID1A, RBBP6, POGLUT1, MIB1, MAPK1, HIF1A, NCOA6, CC2D2A, WNT9A, SMARCA4, ADD1, FGFR2, FGFR1, CLUAP1, LIMS1, SOX6, LY6E, INPP5K, HEG1, ACSL4, TERF2, AXIN1, MAFF, PHACTR4, PCNT, NASP, TET1, ATM, NCKAP1, FZD6, NOTCH2, HBA-A2, TULP3, IFT57, APAF1, IFT52	1017	739	18082	1.25108	1	0.609926	78.0219
GOTERM_BP_ALL	GO:0050657~nucleic acid transport	13	1.09705	0.0742775	NCBP2, KHDRBS1, MCM3AP, XPO1, SRSF10, XPO5, NUP188, CPEB1, IWS1, SRSF7, SEH1L, DDX19B, RBMX2	1017	134	18082	1.7249	1	0.61001	78.0885
GOTERM_BP_ALL	GO:0050658~RNA transport	13	1.09705	0.0742775	NCBP2, KHDRBS1, MCM3AP, XPO1, SRSF10, XPO5, NUP188, CPEB1, IWS1, SRSF7, SEH1L, DDX19B, RBMX2	1017	134	18082	1.7249	1	0.61001	78.0885
GOTERM_BP_ALL	GO:0051297~centrosome organization	11	0.92827	0.0744164	XPO1, SASS6, SLC16A1, CHMP3, TUBGCP5, CEP250, CEP135, PCM1, CHORDC1, CEP63, ARHGEF10	1017	106	18082	1.84507	1	0.610072	78.1531
GOTERM_BP_ALL	GO:0072331~signal transduction by p53 class mediator	12	1.01266	0.0746545	PDK2, TRIAP1, CDKN1A, HNRNPK, NUPR1, CD44, HIPK1, SH3GLB1, EEF1E1, CDIP1, CEP63, ATM	1017	120	18082	1.77797	1	0.610642	78.2634
GOTERM_BP_ALL	GO:0043487~regulation of RNA stability	9	0.759494	0.0752988	DHX9, CARHSP1, METTL14, DKC1, MAPK14, TARDBP, THRAP3, NOCT, YBX1	1017	79	18082	2.02554	1	0.613277	78.5591
GOTERM_BP_ALL	GO:0031532~actin cytoskeleton reorganization	9	0.759494	0.0752988	DMTN, S1PR1, EZR, S100A9, CDC42BPA, MINK1, RALA, SHC1, ANTXR1	1017	79	18082	2.02554	1	0.613277	78.5591
GOTERM_BP_ALL	GO:0000725~recombinational repair	9	0.759494	0.0752988	UBE2N, CDC7, NBN, NABP2, NSMCE1, SFPQ, SMC6, DMC1, ATM	1017	79	18082	2.02554	1	0.613277	78.5591
GOTERM_BP_ALL	GO:0030148~sphingolipid biosynthetic process	9	0.759494	0.0752988	ST3GAL2, ALOXE3, UGT8A, CERS6, ALOX12B, ELOVL7, ST8SIA3, PRKCD, DEGS1	1017	79	18082	2.02554	1	0.613277	78.5591
GOTERM_BP_ALL	GO:0046578~regulation of Ras protein signal transduction	18	1.51899	0.0753248	ARHGEF7, ARHGEF19, PSD3, ARPP19, SCAI, LPAR4, TRIO, ARHGEF9, TIMP2, ADGRG1, ARHGEF10, NOTCH2, PLCE1, RASGRF1, IQSEC3, RAPGEF1, FGD6, CRK	1017	207	18082	1.54606	1	0.612762	78.571
GOTERM_BP_ALL	GO:0043547~positive regulation of GTPase activity	18	1.51899	0.0753248	LIMS1, RSU1, ARHGEF7, ARHGEF19, S100A10, ARHGAP23, ARHGEF10, TBC1D16, ANKRD27, RALGAPA1, S1PR1, PTK2B, RASGRF1, TBC1D14, GRTP1, RAPGEF6, IQSEC3, RAPGEF1	1017	207	18082	1.54606	1	0.612762	78.571
GOTERM_BP_ALL	GO:0010033~response to organic substance	185	15.6118	0.075327	ADCY1, PPP2R5B, S100A8, PTGS2, IL18, FGFRL1, TGFB3, TLR3, AQP4, FGF12, CITED2, GSTM7, SLC16A1, SIN3A, CD44, SLC2A4, HTRA1, SULT1A1, PIK3C3, ILK, SMARCD1, DNAJC3, RAPGEF1, MAP2K7, RBFOX2, WNT10A, MAGI2, STMN2, RXRA, ARID1A, PTPRU, CTNNA1, BCAP31, CD38, MAPK1, RFC3, HIF1A, RELT, UBR5, JUN, TFAP2B, RNF139, SDCBP, WFDC1, SMARCA4, ADD1, ALDOA, XDH, FGFR2, ADSS, FGFR1, IL1R1, ADCYAP1R1, NFKBIA, SNX1, P…	1017	2972	18082	1.10675	1	0.612126	78.572
GOTERM_BP_ALL	GO:0044773~mitotic DNA damage checkpoint	7	0.590717	0.0755833	CDKN1A, NBN, MRE11A, TOPBP1, CCNG1, GIGYF2, ATM	1017	53	18082	2.34827	1	0.612779	78.6885
GOTERM_BP_ALL	GO:0046394~carboxylic acid biosynthetic process	20	1.68776	0.0758213	LDHB, PYCRL, PTGS2, ALOXE3, HSD17B12, AMACR, ERLIN1, MID1IP1, ASL, TECR, MTRR, CTH, MTHFR, AGT, ALOX12B, MAPK9, ELOVL7, PCCB, CBS, DEGS1	1017	237	18082	1.5004	1	0.613337	78.7962
GOTERM_BP_ALL	GO:0051770~positive regulation of nitric-oxide synthase biosynthetic process	4	0.337553	0.076868	MAP2K4, MAPK9, CPEB1, STAT1	1017	18	18082	3.95105	1	0.617939	79.2636
GOTERM_BP_ALL	GO:0030252~growth hormone secretion	4	0.337553	0.076868	ARHGEF7, GABBR1, MGEA5, CACNA1C	1017	18	18082	3.95105	1	0.617939	79.2636
GOTERM_BP_ALL	GO:0050966~detection of mechanical stimulus involved in sensory perception of pain	4	0.337553	0.076868	GRM8, GRIN2D, IL18, KCNA1	1017	18	18082	3.95105	1	0.617939	79.2636
GOTERM_BP_ALL	GO:0061049~cell growth involved in cardiac muscle cell development	5	0.421941	0.0770876	SORBS2, AGT, MAP2K4, NR3C1, TRIP10	1017	29	18082	3.06547	1	0.618388	79.3604
GOTERM_BP_ALL	GO:0060977~coronary vasculature morphogenesis	5	0.421941	0.0770876	FGFR2, FGFR1, FGF9, RXRA, PBRM1	1017	29	18082	3.06547	1	0.618388	79.3604
GOTERM_BP_ALL	GO:0003301~physiological cardiac muscle hypertrophy	5	0.421941	0.0770876	SORBS2, AGT, MAP2K4, NR3C1, TRIP10	1017	29	18082	3.06547	1	0.618388	79.3604
GOTERM_BP_ALL	GO:0003298~physiological muscle hypertrophy	5	0.421941	0.0770876	SORBS2, AGT, MAP2K4, NR3C1, TRIP10	1017	29	18082	3.06547	1	0.618388	79.3604
GOTERM_BP_ALL	GO:0032872~regulation of stress-activated MAPK cascade	18	1.51899	0.0779601	XDH, DIXDC1, MAP2K4, MINK1, CDC42SE1, TLR3, SPAG9, HSPH1, MAPK1, EZR, PTK2B, MAPK9, TNFRSF19, RAPGEF1, MAP2K7, WNT7A, CBS, AXIN1	1017	208	18082	1.53863	1	0.622057	79.7409
GOTERM_BP_ALL	GO:0072009~nephron epithelium development	12	1.01266	0.0781741	NOTCH2, MAGI2, CD44, AGT, ADAMTS16, PODXL, ILK, TFAP2B, KLF15, STAT1, SOX9, CITED2	1017	121	18082	1.76328	1	0.622467	79.8332
GOTERM_BP_ALL	GO:0051028~mRNA transport	11	0.92827	0.0781765	NCBP2, XPO1, MCM3AP, SRSF7, SRSF10, SEH1L, DDX19B, RBMX2, NUP188, CPEB1, IWS1	1017	107	18082	1.82782	1	0.62184	79.8342
GOTERM_BP_ALL	GO:0042594~response to starvation	15	1.26582	0.0782342	GABARAPL2, SLC38A2, PIK3C2A, PDK4, FSTL1, CTSL, CDKN1A, MAP1LC3B, SEH1L, ATG4B, SH3GLB1, JUN, ULK2, PIK3C3, ANGPTL4	1017	164	18082	1.6262	1	0.621485	79.859
GOTERM_BP_ALL	GO:0048729~tissue morphogenesis	46	3.88186	0.0796852	FGFR2, FGFR1, CLUAP1, TNNC1, ADAMTS16, CTNND1, NR3C1, SOX9, SDC4, CITED2, S1PR1, CD44, LY6E, AGT, RSPO2, ILK, TGM2, RALA, HEG1, AXIN1, FLRT3, SOX10, WNT10A, FLT1, OPA1, COL4A1, PHACTR4, PODXL, RXRA, TEAD1, ARID1A, SLC9A3R1, STAT1, NCKAP1, FZD6, NOTCH2, CTSL, MIB1, TULP3, HIF1A, IFT57, CC2D2A, APAF1, IFT52, WNT7A, SMARCA4	1017	647	18082	1.26409	1	0.627893	80.4736
GOTERM_BP_ALL	GO:0035304~regulation of protein dephosphorylation	9	0.759494	0.0797656	HSP90B1, MAGI2, SLC39A10, ARPP19, PPP1R11, ANKLE2, PRKCD, PPP1R14A, CALM1	1017	80	18082	2.00022	1	0.627644	80.5071
GOTERM_BP_ALL	GO:0031330~negative regulation of cellular catabolic process	9	0.759494	0.0797656	GABARAPL2, PTPN3, SMARCC1, SDCBP, WAC, TIMP2, TIMP3, FURIN, CCAR2	1017	80	18082	2.00022	1	0.627644	80.5071
GOTERM_BP_ALL	GO:0006672~ceramide metabolic process	9	0.759494	0.0797656	ST3GAL2, ALOXE3, GLA, UGT8A, CERS6, ALOX12B, ST8SIA3, PRKCD, DEGS1	1017	80	18082	2.00022	1	0.627644	80.5071
GOTERM_BP_ALL	GO:0019637~organophosphate metabolic process	65	5.48523	0.0803636	LDHB, IMPAD1, ADCY1, GABBR1, PIP5K1B, COX5A, GPCPD1, PIK3C3, NT5C2, PITPNC1, PCYT2, ITPK1, NT5E, EFR3B, CRLS1, NUDT18, LPGAT1, PIK3C2A, PIGYL, MYH3, DGUOK, PRKCD, NME5, HIF1A, GRM8, PI4K2A, DLD, CD81, MGEA5, PLA2G3, NMNAT1, ALDOA, ADSS, PFKFB4, ADCYAP1R1, AKAP12, TIMP2, PLPP3, PLPP2, SERINC3, CEPT1, HRH3, INPP5K, SH3GLB1, PTK2B, FMO2, ENTPD1, INPP5A, GPD1, FLT1, COX8A, GDPD5, AK4, STAT3, MPI, SLC…	1017	957	18082	1.20761	1	0.629874	80.7548
GOTERM_BP_ALL	GO:0070302~regulation of stress-activated protein kinase signaling cascade	18	1.51899	0.0806553	XDH, DIXDC1, MAP2K4, MINK1, CDC42SE1, TLR3, SPAG9, HSPH1, MAPK1, EZR, PTK2B, MAPK9, TNFRSF19, RAPGEF1, MAP2K7, WNT7A, CBS, AXIN1	1017	209	18082	1.53127	1	0.630631	80.8745
GOTERM_BP_ALL	GO:0070613~regulation of protein processing	8	0.675105	0.0812896	NKD2, RPS6KA2, RNF139, CTNND1, SUSD4, SERPING1, IFT52, CTLA2A	1017	67	18082	2.12295	1	0.633005	81.1324
GOTERM_BP_ALL	GO:1905037~autophagosome organization	8	0.675105	0.0812896	RAB3GAP2, GABARAPL2, SH3GLB1, ATG4B, MAP1LC3B, PIK3C2A, PIK3C3, WDR45	1017	67	18082	2.12295	1	0.633005	81.1324
GOTERM_BP_ALL	GO:0048732~gland development	36	3.03797	0.0814155	FGFR2, XDH, FGFR1, LIMS1, CLCN2, TFCP2L1, FKBP4, TGFB3, CTNND1, NFKBIA, NR3C1, SOX9, ASL, CBX7, CITED2, CD44, LY6E, TGM2, POU3F2, NEURL1A, SOX10, WNT10A, PTPN3, RXRA, AK4, SLC9A3R1, ATM, NOTCH2, MAPK1, CRKL, HIF1A, SMARCC1, IGF2R, JUN, IGSF3, SMARCA4	1017	488	18082	1.31162	1	0.632968	81.1832
GOTERM_BP_ALL	GO:0044711~single-organism biosynthetic process	79	6.66667	0.081777	LDHB, ADCY1, IMPAD1, NDST1, ALOXE3, PTGS2, COX10, IL18, TGFB3, GABBR1, PIP5K1B, GLT8D1, ST3GAL2, PIK3C3, ALOX12B, ELOVL7, PCYT2, NT5E, ERRFI1, CRLS1, LPGAT1, UGT8A, PIK3C2A, PIGYL, SF1, ERLIN1, MID1IP1, DCTN6, TECR, PRKCD, MTRR, NME5, CTH, HIF1A, NUS1, GRM8, PI4K2A, DLD, MAPK9, PCCB, DEGS1, NMNAT1, ALDOA, GAL3ST3, ADSS, PYCRL, ADCYAP1R1, HSD17B12, AKAP12, CERS6, ST8SIA3, NR3C1, ASL, TIMP2, MTHFR,…	1017	1187	18082	1.18332	1	0.634038	81.3283
GOTERM_BP_ALL	GO:0008637~apoptotic mitochondrial changes	11	0.92827	0.0820522	TRIAP1, OPA1, GGCT, SH3GLB1, MPV17L, JUN, MAPK9, BNIP3, SLC35F6, CCAR2, DAP3	1017	108	18082	1.8109	1	0.634699	81.4381
GOTERM_BP_ALL	GO:1904589~regulation of protein import	16	1.35021	0.0823785	PTGS2, IL18, TGFB3, NFKBIA, TLR3, SLC9A3R1, PRKCD, PKIA, PRKD1, HNRNPM, EI24, CDKN1A, MAPK14, UBR5, FAF1, AXIN1	1017	180	18082	1.58042	1	0.635596	81.5674
GOTERM_BP_ALL	GO:0008584~male gonad development	14	1.18143	0.083012	CTSL, TESC, NUPR1, FGF9, NASP, SF1, TLR3, H3F3B, JMJD1C, CTNNA1, SOX9, ADGRG1, CITED2, SAFB2	1017	151	18082	1.64845	1	0.637911	81.8161
GOTERM_BP_ALL	GO:0046546~development of primary male sexual characteristics	14	1.18143	0.083012	CTSL, TESC, NUPR1, FGF9, NASP, SF1, TLR3, H3F3B, JMJD1C, CTNNA1, SOX9, ADGRG1, CITED2, SAFB2	1017	151	18082	1.64845	1	0.637911	81.8161
GOTERM_BP_ALL	GO:0009888~tissue development	121	10.211	0.0831079	MEF2A, IMPAD1, PTGS2, ALOXE3, TNNC1, FAM20A, TGFB3, GPCPD1, MEGF10, CITED2, S1PR1, CD44, ILK, RALA, ITPK1, RAPGEF1, WNT10A, OPA1, MAGI2, RXRA, ARID1A, MAPK1, MIB1, LHFPL5, HIF1A, JUN, CC2D2A, TFAP2B, SDCBP, ZFP516, SMARCA4, XDH, FGFR2, FGFR1, TFCP2L1, SOX6, SOX9, HEG1, PBRM1, AXIN1, MAFF, PHACTR4, PODXL, PCNT, MAP2K4, TEAD1, KLF15, ATM, NCKAP1, SAFB2, NOTCH2, CDKN1A, TULP3, SEMA6D, S100B, SRSF6, …	1017	1889	18082	1.13888	1	0.637729	81.8535
GOTERM_BP_ALL	GO:0042384~cilium assembly	19	1.60338	0.0834998	CLUAP1, CEP135, PCNT, B9D2, DRC1, PCM1, ARL6, NME5, ACTR2, CEP250, RSPH1, DNAAF2, IFT57, CCDC113, CC2D2A, KCTD17, MAP4, NEURL1A, PLA2G3	1017	225	18082	1.5014	1	0.638912	82.0055
GOTERM_BP_ALL	GO:0048608~reproductive structure development	36	3.03797	0.0840392	FGFR2, PTGS2, FGF9, FKBP4, TLR3, SOX9, CITED2, HNRNPK, CD44, HTRA1, AGT, PBRM1, ZFAT, DNAJC19, TESC, NASP, RXRA, SF1, ARID1A, CTNNA1, ADGRG1, ATM, SAFB2, NOTCH2, MAPK1, CTSL, HIF1A, NUPR1, SMARCC1, MAPK14, NCOA6, H3F3B, CTSB, JMJD1C, DMC1, WNT7A	1017	490	18082	1.30627	1	0.640763	82.2126
GOTERM_BP_ALL	GO:0043009~chordate embryonic development	51	4.3038	0.0841855	NBN, NDST1, FGF9, COPS3, TGFB3, SDC4, YBX1, CITED2, SIN3A, RALA, ZFAT, ITPK1, SOX10, OPA1, RXRA, GABPA, ARID1A, RBBP6, POGLUT1, MAPK1, MIB1, HIF1A, NCOA6, CC2D2A, WNT9A, SMARCA4, ADD1, FGFR2, FGFR1, CLUAP1, LIMS1, SOX6, INPP5K, LY6E, HEG1, TERF2, AXIN1, MAFF, PHACTR4, PCNT, NASP, TET1, ATM, NCKAP1, FZD6, NOTCH2, HBA-A2, TULP3, IFT57, APAF1, IFT52	1017	731	18082	1.24045	1	0.640809	82.2684
GOTERM_BP_ALL	GO:0001934~positive regulation of protein phosphorylation	61	5.14768	0.085158	NBN, FGF9, FAM20A, IL18, TGFB3, TLR3, SDC4, CAMKK1, HSPH1, EDNRB, MAP3K6, CD44, ILK, ALOX12B, SHC1, NEURL1A, RAPGEF1, MAP2K7, ERP29, MINK1, CDK5, PRKCD, PRKD1, MAPK1, SPAG9, PLCE1, RELT, JUN, CD81, SDCBP, MAPK9, CLIP3, KSR1, FGFR2, XDH, FGFR1, MYDGF, MRE11A, CTNND1, SOX9, TIMP2, PLPP3, GLIPR2, HSPA2, PTK2B, AGT, TNFRSF19, NENF, KNDC1, CREBL2, AXIN1, DIXDC1, FLT1, MAP2K4, TEAD1, AVPI1, ATM, STAT3,…	1017	893	18082	1.21452	1	0.644603	82.6352
GOTERM_BP_ALL	GO:2000278~regulation of DNA biosynthetic process	10	0.843882	0.0857851	MAPK1, CDKN1A, RFC3, TCP1, DKC1, PTK2B, MAP2K7, ATM, TERF2, PINX1	1017	95	18082	1.87155	1	0.646804	82.8678
GOTERM_BP_ALL	GO:0072006~nephron development	14	1.18143	0.0863632	MAGI2, ADAMTS16, PODXL, CTNND1, KLF15, STAT1, SOX9, CITED2, NOTCH2, PLCE1, CD44, AGT, ILK, TFAP2B	1017	152	18082	1.63761	1	0.648768	83.0797
GOTERM_BP_ALL	GO:0030041~actin filament polymerization	14	1.18143	0.0863632	DMTN, ACTR3B, WASF1, MSRB1, SPIRE1, CORO7, PRKCD, GAS7, NCKAP1, FMN2, ACTR2, PTK2B, ADD1, TMOD1	1017	152	18082	1.63761	1	0.648768	83.0797
GOTERM_BP_ALL	GO:1903317~regulation of protein maturation	8	0.675105	0.0864633	NKD2, RPS6KA2, RNF139, CTNND1, SUSD4, SERPING1, IFT52, CTLA2A	1017	68	18082	2.09173	1	0.648595	83.1161
GOTERM_BP_ALL	GO:0090263~positive regulation of canonical Wnt signaling pathway	8	0.675105	0.0864633	FGFR2, DIXDC1, FGF9, UBR5, RSPO2, ILK, WNT7A, CCAR2	1017	68	18082	2.09173	1	0.648595	83.1161
GOTERM_BP_ALL	GO:0065007~biological regulation	691	58.3122	0.0871292	MEF2A, PPP2R5B, PTGS2, ANKLE2, CITED2, MAP3K6, CUL5, USP53, EPC2, MAP3K9, BTBD2, GRIN2D, ILK, BTBD3, PIK3C3, PTBP2, MAP2K7, CCAR2, WNT10A, OPA3, MAGI2, CGRRF1, OPA1, ADAMTS20, RXRA, LIG3, ZHX3, SPIRE1, SERPING1, PTPRU, CTNNA1, PCM1, MED10, MED19, SPAG9, NME5, MAPK1, JUN, MIR124A-2, WFDC1, FLII, MAPK9, PPP2R5E, CHORDC1, DCBLD2, IL1R1, GGCT, HSD17B12, CHCHD3, NFKBIA, HSPA1B, CTIF, VPS72, PPP1R3F, I…	1017	11917	18082	1.03095	1	0.650929	83.3565
GOTERM_BP_ALL	GO:0072502~cellular trivalent inorganic anion homeostasis	3	0.253165	0.087312	XPR1, GPCPD1, SLC9A3R1	1017	9	18082	5.92658	1	0.65112	83.422
GOTERM_BP_ALL	GO:1903441~protein localization to ciliary membrane	3	0.253165	0.087312	TULP3, ARL6, LZTFL1	1017	9	18082	5.92658	1	0.65112	83.422
GOTERM_BP_ALL	GO:0015810~aspartate transport	3	0.253165	0.087312	SLC25A13, SLC1A1, PRKCD	1017	9	18082	5.92658	1	0.65112	83.422
GOTERM_BP_ALL	GO:0019372~lipoxygenase pathway	3	0.253165	0.087312	ALOXE3, ALOX12B, PLA2G3	1017	9	18082	5.92658	1	0.65112	83.422
GOTERM_BP_ALL	GO:2000794~regulation of epithelial cell proliferation involved in lung morphogenesis	3	0.253165	0.087312	FGFR2, SRSF6, SOX9	1017	9	18082	5.92658	1	0.65112	83.422
GOTERM_BP_ALL	GO:0006013~mannose metabolic process	3	0.253165	0.087312	MPI, PMM2, PMM1	1017	9	18082	5.92658	1	0.65112	83.422
GOTERM_BP_ALL	GO:0030643~cellular phosphate ion homeostasis	3	0.253165	0.087312	XPR1, GPCPD1, SLC9A3R1	1017	9	18082	5.92658	1	0.65112	83.422
GOTERM_BP_ALL	GO:0055114~oxidation-reduction process	63	5.31646	0.0875201	ACOX1, LDHB, PXDN, ALDH1L1, ALOXE3, PTGS2, COX10, BNIP3, COX5A, P4HA2, ALOX12B, GPX7, KDM5D, ALDH6A1, SUOX, NDUFB10, ACO2, ADIPOR2, CBR3, PPP1CC, TECR, MTRR, DHRS1, HIF1A, DLD, GAA, PCYOX1, ZADH2, JMJD1C, SRXN1, DEGS1, XDH, PHKA2, PYCRL, NDUFB6, HSD17B12, CBR1, MTHFR, INPP5K, FMO2, PPP1R3F, FH1, KDM3B, GPD1, ECI2, NDUFA2, CYP46A1, COX8A, MSRB1, CRYZ, TET1, CYB561, SLC25A13, S100B, DIO2, L2HGDH, P…	1017	930	18082	1.20443	1	0.65142	83.4961
GOTERM_BP_ALL	GO:0010927~cellular component assembly involved in morphogenesis	25	2.1097	0.0875318	PHLDB1, CLUAP1, MEF2A, UGT8A, CEP135, PCNT, DRC1, B9D2, NECTIN2, PCM1, ARL6, NME5, ACTR2, CEP250, DNAAF2, RSPH1, IFT57, CCDC113, CC2D2A, ILK, KCTD17, MAP4, NEURL1A, PLA2G3, TMOD1	1017	319	18082	1.3934	1	0.650858	83.5003
GOTERM_BP_ALL	GO:0006644~phospholipid metabolic process	25	2.1097	0.0875318	IMPAD1, PIP5K1B, GPCPD1, PLPP3, PLPP2, SERINC3, CEPT1, INPP5K, PTK2B, SH3GLB1, PIK3C3, PITPNC1, PCYT2, INPP5A, EFR3B, CRLS1, FLT1, LPGAT1, PIK3C2A, PIGYL, GDPD5, PRKCD, CD81, PI4K2A, PLA2G3	1017	319	18082	1.3934	1	0.650858	83.5003
GOTERM_BP_ALL	GO:0015800~acidic amino acid transport	4	0.337553	0.087622	ARL6IP1, SLC25A13, SLC1A1, PRKCD	1017	19	18082	3.7431	1	0.650641	83.5324
GOTERM_BP_ALL	GO:1903861~positive regulation of dendrite extension	4	0.337553	0.087622	SYT1, HNRNPK, CPNE5, RIMS1	1017	19	18082	3.7431	1	0.650641	83.5324
GOTERM_BP_ALL	GO:0031958~corticosteroid receptor signaling pathway	4	0.337553	0.087622	IPO13, ARID1A, NR3C1, CLOCK	1017	19	18082	3.7431	1	0.650641	83.5324
GOTERM_BP_ALL	GO:0045948~positive regulation of translational initiation	4	0.337553	0.087622	KHDRBS1, DDX3X, RXRA, DNAJC3	1017	19	18082	3.7431	1	0.650641	83.5324
GOTERM_BP_ALL	GO:0031935~regulation of chromatin silencing	4	0.337553	0.087622	SIN3A, MIER1, ATAD2, TET1	1017	19	18082	3.7431	1	0.650641	83.5324
GOTERM_BP_ALL	GO:0009791~post-embryonic development	13	1.09705	0.0880324	FGFR2, RAB3A, IMPAD1, FLT1, MORC3, IGF2R, AGO2, HEG1, SOX6, ASL, MYT1, GIGYF2, ATM	1017	138	18082	1.6749	1	0.651828	83.6775
GOTERM_BP_ALL	GO:0048659~smooth muscle cell proliferation	13	1.09705	0.0880324	FGFR2, HIF1A, S1PR1, PTGS2, JUN, AGT, IL18, ILK, TGFB3, TGM2, SF1, SHC1, STAT1	1017	138	18082	1.6749	1	0.651828	83.6775
GOTERM_BP_ALL	GO:0048514~blood vessel morphogenesis	39	3.29114	0.088263	FGFR2, XDH, FGFR1, MTDH, PTGS2, FGF9, MYDGF, IL18, ELK3, CITED2, S1PR1, PTK2B, AGT, PBRM1, HEG1, SHC1, ANGPTL4, FLT1, COL4A1, VHL, RXRA, ADIPOR2, STAT1, ADGRG1, NCL, PRKD1, NOTCH2, HIF1A, NUS1, MAPK14, JUN, TFAP2B, HIF3A, HDAC9, WNT7A, PLAU, ADD1, SMARCA4, KAT6A	1017	540	18082	1.28409	1	0.652224	83.7584
GOTERM_BP_ALL	GO:0060173~limb development	17	1.4346	0.0889636	FGFR2, FGFR1, IMPAD1, FGF9, PCNT, ZBTB16, SOX9, FZD6, NOTCH2, TULP3, RSPO2, TFAP2B, IFT52, WNT9A, CACNA1C, WNT7A, SMARCA4	1017	197	18082	1.53429	1	0.654657	84.0022
GOTERM_BP_ALL	GO:0048736~appendage development	17	1.4346	0.0889636	FGFR2, FGFR1, IMPAD1, FGF9, PCNT, ZBTB16, SOX9, FZD6, NOTCH2, TULP3, RSPO2, TFAP2B, IFT52, WNT9A, CACNA1C, WNT7A, SMARCA4	1017	197	18082	1.53429	1	0.654657	84.0022
GOTERM_BP_ALL	GO:0031400~negative regulation of protein modification process	38	3.20675	0.0891506	XDH, DMTN, IL18, CDC42SE1, ANAPC10, TIMP3, PLPP3, PRMT3, HSPH1, EZR, SIN3A, INPP5K, TARDBP, ILK, HSPA4, DNAJC3, KIRREL2, RAPGEF1, ERRFI1, PINX1, FLRT3, PPP1R11, ARPP19, KLF15, SLC9A3R1, CDK5, PKIA, PRKCD, SUZ12, CDKN1A, PPM1E, BGN, UBR5, JUN, MGEA5, KDM4A, CHORDC1, RASD2	1017	525	18082	1.28691	1	0.654856	84.0666
GOTERM_BP_ALL	GO:0048513~animal organ development	216	18.2278	0.0895906	SYT1, MEF2A, PTGS2, ALOXE3, FAM20A, FGFRL1, BBX, TPD52, GPCPD1, MEGF10, CITED2, CCDC141, CUL5, S1PR1, SIN3A, WDR78, CD44, HTRA1, ILK, BTBD3, PTBP2, WNT10A, MAGI2, RXRA, PTPRU, PCM1, CTNNA1, NME5, MAPK1, LHFPL5, JUN, CC2D2A, MIR124A-2, GIGYF2, ADD1, CLCN2, TFCP2L1, NFKBIA, ASL, MYT1, PBRM1, NPHP1, ODC1, SPNS2, PCNT, KLF11, MAP2K4, ROGDI, KLF15, ATM, NCKAP1, NOTCH2, TULP3, NPY, SEMA6D, SRSF6, HEPH,…	1017	3520	18082	1.09103	1	0.656144	84.2174
GOTERM_BP_ALL	GO:0031667~response to nutrient levels	32	2.70042	0.0905954	SLC38A2, PTGS2, HAT1, FSTL1, SLC16A1, MTHFR, MAP1LC3B, SEH1L, SH3GLB1, PIK3C3, NENF, ACSL4, ANGPTL4, PDK2, GABARAPL2, SUOX, PIK3C2A, PDK4, ADIPOR2, TRIM24, STAT1, MBD1, CTSL, CDKN1A, NPY, PENK, ATG4B, JUN, ULK2, APAF1, KDM4A, CBS	1017	430	18082	1.32314	1	0.65983	84.5565
GOTERM_BP_ALL	GO:0006887~exocytosis	24	2.02532	0.0906624	RAB2B, RAB3A, DMTN, SYT1, NKD2, PIK3C2A, CBARP, STXBP3, SDC4, STX1B, RIMS1, CDK5, TRIM9, VAMP8, PI4K2A, CACNA1G, RALA, SDCBP, RAB15, HGS, RAB26, PLA2G3, CACNA1C, SCAMP5	1017	305	18082	1.39906	1	0.65951	84.5789
GOTERM_BP_ALL	GO:0051347~positive regulation of transferase activity	36	3.03797	0.0915328	FGFR1, NBN, MRE11A, IL18, TGFB3, SDC4, CAMKK1, MAP3K6, HSPH1, CD44, HSPA2, DKC1, PTK2B, SH3GLB1, AGT, ILK, SHC1, NEURL1A, MAP2K7, AXIN1, TCP1, FLT1, ERP29, MAP2K4, TEAD1, ARRDC3, PRKCD, CDK5, AVPI1, UBE2N, SPAG9, MAPK1, CDKN1A, RFC3, PLCE1, CD81	1017	494	18082	1.29569	1	0.662582	84.8666
GOTERM_BP_ALL	GO:0051653~spindle localization	6	0.506329	0.0917806	FMN2, ACTR2, NUMA1, GPSM2, MAP4, SPIRE1	1017	43	18082	2.48089	1	0.66302	84.9476
GOTERM_BP_ALL	GO:0003143~embryonic heart tube morphogenesis	8	0.675105	0.0918199	MIB1, NOTCH2, CLUAP1, HIF1A, IFT57, TEAD1, IFT52, CITED2	1017	69	18082	2.06142	1	0.662584	84.9604
GOTERM_BP_ALL	GO:0060079~excitatory postsynaptic potential	8	0.675105	0.0918199	P2RX4, PTK2B, GRIN2D, RIMS1, STX1B, CDK5, WNT7A, SEZ6	1017	69	18082	2.06142	1	0.662584	84.9604
GOTERM_BP_ALL	GO:0051962~positive regulation of nervous system development	40	3.37553	0.0922819	FGFR1, SYT1, IL1R1, PPP2R5B, KATNB1, NR3C1, NAP1L2, CPEB1, TIMP2, RIMS1, ACTR2, SRRT, HNRNPK, PTK2B, ILK, NEURL1A, RAPGEF1, FLRT3, DIXDC1, SOX10, SGK1, MAGI2, OPA1, STMN2, CPNE5, PLXNB3, GDPD5, KIF3C, CAPRIN1, ANKRD27, PRKD1, SPAG9, SLITRK3, HIF1A, ZFYVE27, MIR124A-2, KDM4A, APBB1, SEZ6, WNT7A	1017	559	18082	1.27225	1	0.663915	85.1102
GOTERM_BP_ALL	GO:0051726~regulation of cell cycle	57	4.81013	0.0926099	XPO1, NBN, CHMP3, PTGS2, PPP2R5B, CITED2, RAD21, SIN3A, TARDBP, PIK3C3, ILK, CCAR2, CDC7, SGK1, MAGI2, CGRRF1, TOPBP1, SLC9A3R1, PKIA, CDK5, TRIM35, NABP2, LARP7, JUN, MIR124A-2, SDCBP, WNT9A, CHORDC1, GIGYF2, FGFR2, FGFR1, TPRA1, MRE11A, ANAPC10, TIMP2, CCNG1, SOX9, TUNAR, HSPA2, DDX3X, SH3GLB1, THAP1, ZWILCH, PHACTR4, PTPN3, GDPD5, STAT3, ATM, NRAS, NOTCH2, CDKN1A, EIF4E, NUPR1, RPS6KA2, SFPQ, …	1017	834	18082	1.21516	1	0.66468	85.2157
GOTERM_BP_ALL	GO:0051647~nucleus localization	5	0.421941	0.093664	CDC42BPA, SUN2, PCM1, SLC9A3R1, NUDC	1017	31	18082	2.8677	1	0.668437	85.5499
GOTERM_BP_ALL	GO:0009225~nucleotide-sugar metabolic process	5	0.421941	0.093664	MPI, FUT8, EXTL2, PMM2, PMM1	1017	31	18082	2.8677	1	0.668437	85.5499
GOTERM_BP_ALL	GO:1901658~glycosyl compound catabolic process	5	0.421941	0.093664	PYCRL, NUDT18, ABHD10, AHCYL2, NT5E	1017	31	18082	2.8677	1	0.668437	85.5499
GOTERM_BP_ALL	GO:0010827~regulation of glucose transport	9	0.759494	0.09409	INPP5K, MAPK14, AGT, MGEA5, ADIPOR2, PEA15A, CLIP3, PRKCD, CREBL2	1017	83	18082	1.92792	1	0.669586	85.6829
GOTERM_BP_ALL	GO:0051253~negative regulation of RNA metabolic process	84	7.08861	0.0945957	XPO1, MEF2A, FGF9, CTCF, CBX7, YBX1, CITED2, EDNRB, SIN3A, MIER1, TARDBP, ACIN1, PTBP2, CCAR2, KHDRBS1, RBFOX2, SOX10, ZBTB20, BEND3, RXRA, GABPA, ZHX3, ARID1A, CDK5, PKIA, MBD1, SUZ12, NRDE2, CD38, HIF1A, HIPK1, JUN, LARP7, TFAP2B, RASD1, CLOCK, C1D, SMARCA4, FGFR2, FGFR1, BCLAF1, LIMS1, MTDH, SRSF10, CREM, TFCP2L1, CHCHD3, HCFC1, HAT1, SOX6, ZBTB16, ELK3, SOX9, SUMO2, TSC22D3, EZR, HNRNPK, INPP…	1017	1283	18082	1.16407	1	0.671052	85.8393
GOTERM_BP_ALL	GO:0032271~regulation of protein polymerization	16	1.35021	0.0949268	DMTN, SGK1, STMN2, ACTR3B, WASF1, FKBP4, SPIRE1, PRKCD, NCKAP1, FMN2, ACTR2, PTK2B, SLAIN2, CLIP3, ADD1, TMOD1	1017	184	18082	1.54606	1	0.671801	85.9408
GOTERM_BP_ALL	GO:0000075~cell cycle checkpoint	16	1.35021	0.0949268	NBN, MRE11A, TOPBP1, PEA15A, CEP63, CCNG1, ATM, CDKN1A, NABP2, MAPK14, WAC, WNT9A, ZWILCH, GIGYF2, CLOCK, CCAR2	1017	184	18082	1.54606	1	0.671801	85.9408
GOTERM_BP_ALL	GO:0006650~glycerophospholipid metabolic process	16	1.35021	0.0949268	CRLS1, IMPAD1, PIK3C2A, PIGYL, PIP5K1B, GDPD5, GPCPD1, SERINC3, CEPT1, INPP5K, PI4K2A, PIK3C3, PITPNC1, PCYT2, INPP5A, EFR3B	1017	184	18082	1.54606	1	0.671801	85.9408
GOTERM_BP_ALL	GO:0000278~mitotic cell cycle	54	4.55696	0.0951036	NBN, ANKLE2, RHOU, RAD21, SIN3A, CEP250, SEH1L, INCENP, CDC7, POGZ, TOPBP1, DCTN6, SLC9A3R1, PKIA, ARHGEF10, TRIM35, NABP2, LARP7, MIR124A-2, WNT9A, GIGYF2, FGFR2, FGFR1, TRIOBP, TPRA1, MRE11A, KATNB1, LRRCC1, ANAPC10, TIMP2, CCNG1, TUNAR, NUMA1, TUBGCP5, HSPA2, DDX3X, CENPC1, GPSM2, ZWILCH, NUDC, PINX1, PTPN3, PCNT, KLF11, ARPP19, CEP63, SMC2, ATM, FSD1, CDKN1A, EIF4E, MAP4, TCF19, CALM1	1017	787	18082	1.21996	1	0.671923	85.9947
GOTERM_BP_ALL	GO:0071496~cellular response to external stimulus	22	1.85654	0.095755	PDK2, GABARAPL2, SLC38A2, PTGS2, PIK3C2A, MAP2K4, PDK4, BNIP3, TLR3, SOX9, CTSL, CDKN1A, PENK, MAP1LC3B, SEH1L, ATG4B, SH3GLB1, JUN, AGT, PIK3C3, HABP4, ANGPTL4	1017	276	18082	1.41723	1	0.673956	86.1917
GOTERM_BP_ALL	GO:0007368~determination of left/right symmetry	12	1.01266	0.0973109	MIB1, NOTCH2, CLUAP1, HIF1A, DISP1, IFT57, CC2D2A, DRC1, IFT52, NAT8F5, CITED2, AXIN1	1017	126	18082	1.69331	1	0.679559	86.6516
GOTERM_BP_ALL	GO:0006405~RNA export from nucleus	8	0.675105	0.097358	KHDRBS1, NCBP2, SRSF10, XPO5, DDX19B, RBMX2, NUP188, IWS1	1017	70	18082	2.03197	1	0.679156	86.6653
GOTERM_BP_ALL	GO:0031669~cellular response to nutrient levels	15	1.26582	0.0978058	GABARAPL2, PDK2, SLC38A2, PIK3C2A, PDK4, CTSL, CDKN1A, PENK, MAP1LC3B, SEH1L, ATG4B, SH3GLB1, JUN, PIK3C3, ANGPTL4	1017	170	18082	1.5688	1	0.68033	86.7948
GOTERM_BP_ALL	GO:0032956~regulation of actin cytoskeleton organization	24	2.02532	0.0979419	DIXDC1, TRIOBP, DMTN, ACTR3B, WASF1, ARHGEF19, TGFB3, S100A10, SPIRE1, SDC4, PRKCD, ARHGEF10, NCKAP1, FMN2, CTSL, ACTR2, S1PR1, PPM1E, INPP5K, PTK2B, ILK, CRK, TMOD1, ADD1	1017	308	18082	1.38543	1	0.680278	86.834
GOTERM_BP_ALL	GO:0060249~anatomical structure homeostasis	26	2.19409	0.098033	ALDOA, XDH, NBN, MRE11A, SOX9, WDR36, DKC1, PTK2B, FH1, MAP2K7, TERF2, PINX1, TCP1, NCDN, VHL, MINK1, SMC6, ATM, MAPK1, CD38, NABP2, HIF1A, LCA5, GAA, GIGYF2, ADD1	1017	339	18082	1.36364	1	0.680049	86.8601
GOTERM_BP_ALL	GO:0006275~regulation of DNA replication	11	0.92827	0.0987112	CDC7, FGFR1, RFC3, TSPYL2, JUN, MRE11A, MAP2K4, TGFB3, LIG3, SHC1, RBBP6	1017	112	18082	1.74622	1	0.682112	87.0531
GOTERM_BP_ALL	GO:0006883~cellular sodium ion homeostasis	4	0.337553	0.098967	SGK1, TESC, SGK3, AGT	1017	20	18082	3.55595	1	0.682522	87.1252
GOTERM_BP_ALL	GO:1903859~regulation of dendrite extension	4	0.337553	0.098967	SYT1, HNRNPK, CPNE5, RIMS1	1017	20	18082	3.55595	1	0.682522	87.1252
GOTERM_BP_ALL	GO:0000413~protein peptidyl-prolyl isomerization	4	0.337553	0.098967	PPIG, FKBP5, FKBP4, PPIL4	1017	20	18082	3.55595	1	0.682522	87.1252
GOTERM_BP_ALL	GO:0046326~positive regulation of glucose import	6	0.506329	0.09902	MAPK14, AGT, MGEA5, ADIPOR2, PRKCD, CREBL2	1017	44	18082	2.42451	1	0.682145	87.1401
GOTERM_BP_ALL	GO:1902017~regulation of cilium assembly	6	0.506329	0.09902	VDAC3-PS1, CEP135, ADAMTS16, KCTD17, MAP4, DCDC2A	1017	44	18082	2.42451	1	0.682145	87.1401
GOTERM_BP_ALL	GO:0006497~protein lipidation	9	0.759494	0.0991708	RAB3GAP2, ZDHHC3, ATG4B, PIGYL, PIK3C3, ALOX12B, CLIP3, ZDHHC20, WDR45	1017	84	18082	1.90497	1	0.682148	87.1823
GOTERM_BP_ALL	GO:0031338~regulation of vesicle fusion	7	0.590717	0.0993979	ANKRD27, TBC1D16, SYT1, RAB3A, TRIM9, TBC1D14, GRTP1	1017	57	18082	2.18348	1	0.682446	87.2457
GOTERM_BP_ALL	GO:0006790~sulfur compound metabolic process	23	1.94093	0.099828	PDK2, SUOX, IMPAD1, FAM96A, GGCT, NDST1, PDK4, ACOT1, EXTL2, MTRR, GSTM7, CTH, MTHFR, GGT7, BGN, OPLAH, SULT1A1, EEF1E1, DLD, ELOVL7, MAT2B, AHCYL2, CBS	1017	293	18082	1.39568	1	0.683525	87.365
GOTERM_CC_ALL	GO:0005622~intracellular	933	78.7342	1.25559e-35	LDHB, MEF2A, PPP2R5B, RPLP2, RPL22L1, CUL2, MAP3K6, CUL5, EPC2, DHX38, BTBD2, MAP3K9, INCENP, PIK3C3, BTBD3, ILK, PTBP2, DHX30, CCAR2, MYH3, LIG3, MED10, MED19, MAPK1, AQR, SCYL1, DHX29, JUN, BACE1, MIR124A-2, MAPK9, PPP2R5E, ADSS, HSD17B12, CHCHD3, NFKBIA, ZCRB1, ASL, VPS72, TMEM50A, EFR3A, FRA10AC1, DHX9, YEATS4, SPNS2, CYP46A1, ZC3H18, GAS7, KIF3C, ATM, TMEM115, EI24, TMEM117, SRSF7, SRSF6, CD…	1073	14047	19662	1.2171	1.07478e-32	1.07478e-32	1.94446e-32
GOTERM_CC_ALL	GO:0044424~intracellular part	902	76.1181	5.13527e-33	LDHB, MEF2A, PPP2R5B, RPLP2, RPL22L1, CUL2, CUL5, EPC2, DHX38, BTBD2, INCENP, PIK3C3, BTBD3, ILK, PTBP2, DHX30, CCAR2, MYH3, LIG3, MED10, MED19, MAPK1, AQR, SCYL1, DHX29, JUN, BACE1, MIR124A-2, MAPK9, PPP2R5E, ADSS, HSD17B12, CHCHD3, NFKBIA, ZCRB1, ASL, VPS72, TMEM50A, EFR3A, FRA10AC1, DHX9, YEATS4, SPNS2, CYP46A1, ZC3H18, GAS7, KIF3C, ATM, TMEM115, TMEM117, EI24, SRSF7, SRSF6, CDC42BPA, BTBD10, …	1073	13479	19662	1.22624	4.39579e-30	2.19789e-30	7.9527e-30
GOTERM_CC_ALL	GO:0043229~intracellular organelle	810	68.3544	2.37093e-29	LDHB, MEF2A, RPLP2, RPL22L1, CUL2, CUL5, EPC2, DHX38, BTBD2, INCENP, PIK3C3, BTBD3, ILK, PTBP2, DHX30, CCAR2, MYH3, LIG3, MED10, MED19, MAPK1, AQR, SCYL1, DHX29, JUN, BACE1, MAPK9, HSD17B12, CHCHD3, NFKBIA, ZCRB1, ASL, VPS72, TMEM50A, FRA10AC1, DHX9, YEATS4, SPNS2, CYP46A1, ZC3H18, GAS7, KIF3C, ATM, TMEM115, TMEM117, EI24, SRSF7, SRSF6, CDC42BPA, BTBD10, GK, SPNS1, VIPAS39, ATP10A, TCOF1, BNIP3, …	1073	11735	19662	1.26482	2.02952e-26	6.76506e-27	3.67173e-26
GOTERM_CC_ALL	GO:0043226~organelle	859	72.4895	3.98119e-29	LDHB, MEF2A, RPLP2, RPL22L1, CUL2, CUL5, EPC2, DHX38, BTBD2, INCENP, PIK3C3, BTBD3, ILK, PTBP2, DHX30, CCAR2, MYH3, LIG3, SERPING1, MED10, MED19, MAPK1, AQR, SCYL1, DHX29, JUN, BACE1, MAPK9, ADSS, HSD17B12, CHCHD3, NFKBIA, ZCRB1, ASL, VPS72, ALCAM, TMEM50A, EFR3A, FRA10AC1, DHX9, YEATS4, SPNS2, CYP46A1, ZC3H18, GAS7, KIF3C, ATM, TMEM115, TMEM117, EI24, SRSF7, SRSF6, CDC42BPA, BTBD10, GK, SPNS1, V…	1073	12768	19662	1.23282	3.40789e-26	8.51974e-27	6.16544e-26
GOTERM_CC_ALL	GO:0043227~membrane-bounded organelle	810	68.3544	6.06287e-29	LDHB, MEF2A, RPLP2, CUL2, CUL5, EPC2, DHX38, INCENP, PIK3C3, BTBD3, ILK, PTBP2, DHX30, CCAR2, MYH3, LIG3, SERPING1, MED10, MED19, MAPK1, AQR, SCYL1, DHX29, JUN, BACE1, MAPK9, ADSS, HSD17B12, CHCHD3, NFKBIA, ZCRB1, ASL, VPS72, ALCAM, TMEM50A, EFR3A, FRA10AC1, DHX9, YEATS4, SPNS2, CYP46A1, ZC3H18, KIF3C, ATM, TMEM115, TMEM117, EI24, SRSF7, SRSF6, CDC42BPA, BTBD10, GK, SPNS1, VIPAS39, FGF9, ATP10A, …	1073	11760	19662	1.26213	5.18982e-26	1.03796e-26	9.38923e-26
GOTERM_CC_ALL	GO:0043231~intracellular membrane-bounded organelle	747	63.038	4.75796e-27	LDHB, MEF2A, PTGS2, SURF6, RUSC1, ANKLE2, CITED2, CUL2, CUL5, EPC2, BRPF3, DHX38, INCENP, ILK, BTBD3, PIK3C3, LSM5, PTBP2, DHX30, MAP2K7, CCAR2, LUC7L3, OPA3, MAGI2, CGRRF1, OPA1, RXRA, LIG3, ZHX3, SPIRE1, CTNNA1, PCM1, MED10, ERGIC3, MED19, MAPK1, PITPNM2, AQR, MAGEE1, SPAG7, SCYL1, DHX29, JUN, BACE1, FLII, MAPK9, IL1R1, HSD17B12, CHCHD3, NFKBIA, ZCRB1, ACP2, HSPA1B, ASL, VPS72, TMEM50A, NUDC, M…	1073	10626	19662	1.28819	4.07282e-24	6.78803e-25	7.3684e-24
GOTERM_CC_ALL	GO:0005737~cytoplasm	733	61.8565	7.14848e-26	LDHB, MEF2A, PTGS2, SURF6, RUSC1, RPLP2, RPL22L1, ANKLE2, CITED2, CCDC141, CUL2, CUL5, DHX38, INCENP, BTBD2, ILK, BTBD3, PIK3C3, AIF1L, LSM5, DHX30, MAP2K7, CCAR2, OPA3, MAGI2, OPA1, MYH3, LIG3, ZHX3, SPIRE1, CTNNA1, PCM1, ERGIC3, SPAG9, MAPK1, PITPNM2, MAGEE1, SCYL1, DHX29, JUN, BACE1, RPS12, FLII, MAPK9, PPP2R5E, ADSS, RTP4, GGCT, HSD17B12, CHCHD3, NFKBIA, ACP2, HSPA1B, ASL, CTIF, TMEM50A, EFR3…	1073	10431	19662	1.28767	6.1191e-23	8.74158e-24	1.10705e-22
GOTERM_CC_ALL	GO:0044446~intracellular organelle part	561	47.3418	1.08874e-22	MEF2A, PTGS2, SURF6, RUSC1, RPLP2, RPL22L1, ANKLE2, CITED2, CCDC141, CUL2, EPC2, BRPF3, DHX38, INCENP, ILK, AIF1L, LSM5, PTBP2, DHX30, CCAR2, LUC7L3, OPA1, CGRRF1, MYH3, RXRA, LIG3, ZHX3, SPIRE1, PCM1, MED10, ERGIC3, MED19, SPAG9, MAPK1, AQR, SCYL1, JUN, BACE1, RPS12, FLII, HSD17B12, CHCHD3, ZCRB1, ACP2, HSPA1B, ASL, NUDC, MGAT4B, DHX9, YEATS4, SPNS2, NPLOC4, ZC3H18, CYP46A1, PCNT, ROGDI, GAS7, K…	1073	7483	19662	1.37377	9.31961e-20	1.16495e-20	1.68607e-19
GOTERM_CC_ALL	GO:0044422~organelle part	569	48.0169	4.81348e-22	MEF2A, PTGS2, SURF6, RUSC1, RPLP2, RPL22L1, ANKLE2, CITED2, CCDC141, CUL2, EPC2, BRPF3, DHX38, INCENP, ILK, AIF1L, LSM5, PTBP2, DHX30, CCAR2, LUC7L3, OPA1, CGRRF1, MYH3, RXRA, LIG3, ZHX3, SPIRE1, PCM1, MED10, ERGIC3, MED19, SPAG9, MAPK1, AQR, SCYL1, JUN, BACE1, RPS12, FLII, HSD17B12, CHCHD3, ZCRB1, ACP2, HSPA1B, ASL, NUDC, NPHP1, MGAT4B, DHX9, YEATS4, SPNS2, NPLOC4, ZC3H18, CYP46A1, PCNT, ROGDI, …	1073	7667	19662	1.35992	4.12033e-19	4.57815e-20	7.45436e-19
GOTERM_CC_ALL	GO:0044428~nuclear part	321	27.0886	3.44252e-21	MEF2A, SURF6, SRP68, PTPN23, BBX, CITED2, PRIM1, CUL2, EPC2, SIN3A, BRPF3, DHX38, RSPH1, INCENP, ILK, LSM5, PTBP2, LUC7L3, CCAR2, OPA1, CGRRF1, RXRA, LIG3, ZHX3, PCM1, MED10, MED19, MAPK1, AQR, UBR5, JUN, DLD, FLII, ADD1, ALDOA, FIP1L1, SRSF10, MRE11A, ZCRB1, MYT1, CDC40, PBRM1, ZMPSTE24, RAP1GAP2, YEATS4, DHX9, OSBPL3, KANSL1, ZC3H18, SREK1, PTPN14, ROGDI, U2AF1L4, ATM, UPF3A, NOTCH2, EI24, METT…	1073	3625	19662	1.62265	2.9468e-18	2.9468e-19	5.33124e-18
GOTERM_CC_ALL	GO:0044444~cytoplasmic part	535	45.1477	3.55192e-20	LDHB, PTGS2, SURF6, RUSC1, RPLP2, RPL22L1, ANKLE2, CUL2, BTBD2, ILK, BTBD3, PIK3C3, DHX30, MAP2K7, CCAR2, OPA3, MAGI2, OPA1, MYH3, LIG3, ZHX3, SPIRE1, PCM1, CTNNA1, ERGIC3, SPAG9, MAPK1, MAGEE1, SCYL1, DHX29, JUN, BACE1, RPS12, MAPK9, ADSS, GGCT, HSD17B12, CHCHD3, NFKBIA, ACP2, HSPA1B, ASL, CTIF, TMEM50A, EFR3A, NUDC, MGAT4B, ODC1, GPD1, DHX9, SPNS2, NPLOC4, CYP46A1, PCNT, MAP2K4, KIF3C, ATM, TME…	1073	7199	19662	1.36179	3.04045e-17	2.76404e-18	5.50067e-17
GOTERM_CC_ALL	GO:0031981~nuclear lumen	282	23.7975	3.65022e-19	MEF2A, SURF6, SRP68, PTPN23, BBX, CITED2, PRIM1, CUL2, EPC2, SIN3A, BRPF3, RSPH1, INCENP, ILK, LUC7L3, CCAR2, OPA1, CGRRF1, RXRA, LIG3, ZHX3, MED10, MED19, MAPK1, UBR5, JUN, DLD, FLII, ADD1, ALDOA, FIP1L1, SRSF10, MRE11A, ZCRB1, MYT1, PBRM1, YEATS4, DHX9, KANSL1, ZC3H18, SREK1, PTPN14, U2AF1L4, ATM, UPF3A, NOTCH2, METTL14, TULP3, SAP130, SRSF7, SRSF6, ETS2, BTBD10, H3F3B, UTP20, KAT6B, KAT6A, FAM…	1073	3139	19662	1.64621	3.12459e-16	2.60382e-17	5.65289e-16
GOTERM_CC_ALL	GO:0005654~nucleoplasm	225	18.9873	1.04104e-18	MEF2A, SURF6, PTPN23, BBX, CUL2, EPC2, SIN3A, BRPF3, ILK, LUC7L3, CCAR2, OPA1, CGRRF1, RXRA, ZHX3, MED10, MED19, MAPK1, UBR5, JUN, DLD, FLII, ADD1, FIP1L1, SRSF10, MRE11A, ZCRB1, MYT1, PBRM1, DHX9, YEATS4, ZC3H18, KANSL1, SREK1, PTPN14, U2AF1L4, ATM, UPF3A, NOTCH2, METTL14, SAP130, SRSF7, SRSF6, ETS2, BTBD10, H3F3B, KAT6B, KAT6A, FAM96A, TOLLIP, COPS3, BNIP3, TRMT10C, CPEB1, RFXANK, HSPH1, NSMCE1…	1073	2325	19662	1.77332	8.91127e-16	6.85482e-17	1.6122e-15
GOTERM_CC_ALL	GO:0070013~intracellular organelle lumen	307	25.9072	1.26475e-18	MEF2A, TARS2, SURF6, SRP68, PTPN23, BBX, IARS2, CITED2, PRIM1, CUL2, EPC2, SIN3A, BRPF3, MTG1, RSPH1, INCENP, ILK, DHX30, LUC7L3, CCAR2, OPA1, CGRRF1, RXRA, LIG3, ZHX3, MED10, MED19, MAPK1, UBR5, JUN, DLD, FLII, ADD1, ALDOA, FIP1L1, SRSF10, MRE11A, ZCRB1, ACP2, HSPA1B, MYT1, PBRM1, SUPV3L1, YEATS4, DHX9, KANSL1, ZC3H18, SREK1, PTPN14, U2AF1L4, ATM, UPF3A, NOTCH2, METTL14, TULP3, SAP130, SRSF7, SR…	1073	3548	19662	1.58556	1.08263e-15	7.73307e-17	1.95865e-15
GOTERM_CC_ALL	GO:0043233~organelle lumen	307	25.9072	2.16322e-18	MEF2A, TARS2, SURF6, SRP68, PTPN23, BBX, IARS2, CITED2, PRIM1, CUL2, EPC2, SIN3A, BRPF3, MTG1, RSPH1, INCENP, ILK, DHX30, LUC7L3, CCAR2, OPA1, CGRRF1, RXRA, LIG3, ZHX3, MED10, MED19, MAPK1, UBR5, JUN, DLD, FLII, ADD1, ALDOA, FIP1L1, SRSF10, MRE11A, ZCRB1, ACP2, HSPA1B, MYT1, PBRM1, SUPV3L1, YEATS4, DHX9, KANSL1, ZC3H18, SREK1, PTPN14, U2AF1L4, ATM, UPF3A, NOTCH2, METTL14, TULP3, SAP130, SRSF7, SR…	1073	3561	19662	1.57977	1.85171e-15	1.23448e-16	3.35005e-15
GOTERM_CC_ALL	GO:0031974~membrane-enclosed lumen	311	26.2447	2.6811e-18	MEF2A, TARS2, SURF6, SRP68, PTPN23, BBX, IARS2, CITED2, PRIM1, CUL2, EPC2, SIN3A, BRPF3, MTG1, RSPH1, INCENP, ILK, DHX30, LUC7L3, CCAR2, OPA1, CGRRF1, RXRA, LIG3, ZHX3, MED10, MED19, MAPK1, UBR5, JUN, DLD, FLII, ADD1, ALDOA, FIP1L1, SRSF10, MRE11A, ZCRB1, ACP2, HSPA1B, MYT1, PBRM1, SUPV3L1, YEATS4, DHX9, KANSL1, ZC3H18, SREK1, PTPN14, U2AF1L4, ATM, UPF3A, NOTCH2, METTL14, TULP3, SAP130, SRSF7, SR…	1073	3628	19662	1.5708	2.29502e-15	1.43439e-16	4.15207e-15
GOTERM_CC_ALL	GO:0005634~nucleus	488	41.1814	2.42866e-15	MEF2A, PTGS2, SURF6, RUSC1, CITED2, CUL2, CUL5, EPC2, BRPF3, DHX38, INCENP, ILK, BTBD3, LSM5, PTBP2, DHX30, MAP2K7, LUC7L3, CCAR2, MAGI2, OPA1, CGRRF1, RXRA, LIG3, ZHX3, PCM1, MED10, MED19, MAPK1, SPAG7, MAGEE1, AQR, DHX29, JUN, FLII, MAPK9, IL1R1, CHCHD3, ZCRB1, NFKBIA, ASL, VPS72, NUDC, FRA10AC1, DHX9, YEATS4, NPLOC4, ZC3H18, MAP2K4, KLF11, ROGDI, KLF15, ATM, UPF3A, TMEM115, EI24, SRSF7, SRSF6,…	1073	6713	19662	1.33208	2.09077e-12	1.23013e-13	3.78586e-12
GOTERM_CC_ALL	GO:0044464~cell part	1005	84.8101	7.89755e-13	LDHB, MEF2A, PPP2R5B, RPLP2, RPL22L1, CUL2, MAP3K6, CUL5, EPC2, DHX38, GRIN2D, BTBD2, MAP3K9, INCENP, PIK3C3, BTBD3, ILK, PTBP2, DHX30, CCAR2, AIG1, MYH3, LIG3, MED10, MED19, MAPK1, AQR, DHX29, SCYL1, JUN, BACE1, MIR124A-2, MAPK9, PPP2R5E, ORAI2, DCBLD2, ADSS, HSD17B12, CHCHD3, NFKBIA, ZCRB1, ASL, VPS72, ALCAM, TMEM50A, EFR3A, FRA10AC1, DHX9, YEATS4, SPNS2, CYP46A1, ZC3H18, GAS7, KIF3C, ATM, TMEM…	1073	17135	19662	1.07476	6.75985e-10	3.75547e-11	1.22297e-09
GOTERM_CC_ALL	GO:0005623~cell	1005	84.8101	2.78813e-12	LDHB, MEF2A, PPP2R5B, RPLP2, RPL22L1, CUL2, MAP3K6, CUL5, EPC2, DHX38, GRIN2D, BTBD2, MAP3K9, INCENP, PIK3C3, BTBD3, ILK, PTBP2, DHX30, CCAR2, AIG1, MYH3, LIG3, MED10, MED19, MAPK1, AQR, DHX29, SCYL1, JUN, BACE1, MIR124A-2, MAPK9, PPP2R5E, ORAI2, DCBLD2, ADSS, HSD17B12, CHCHD3, NFKBIA, ZCRB1, ASL, VPS72, ALCAM, TMEM50A, EFR3A, FRA10AC1, DHX9, YEATS4, SPNS2, CYP46A1, ZC3H18, GAS7, KIF3C, ATM, TMEM…	1073	17173	19662	1.07238	2.38662e-09	1.25611e-10	4.31778e-09
GOTERM_CC_ALL	GO:0043232~intracellular non-membrane-bounded organelle	303	25.5696	2.54541e-09	MEF2A, S100A8, SURF6, RUSC1, SRP68, S100A9, PTPN23, RPLP2, RPL22L1, CITED2, CCDC141, PRIM1, CUL2, SIN3A, MTG1, RSPH1, BTBD2, INCENP, ILK, AIF1L, DHX30, CCAR2, MAGI2, RXRA, MYH3, LIG3, TANC1, SPIRE1, DCTN6, PCM1, CTNNA1, SPAG9, MAPK1, PITPNM2, RFC3, RND1, SCYL1, LCA5, JUN, CC2D2A, RPS12, TUBA4A, FLII, ADD1, ALDOA, IL1R1, MRE11A, AKAP12, RIMS1, DNAAF2, MRPL54, PBRM1, SUPV3L1, RAP1GAP2, NUDC, NPHP1,…	1073	4096	19662	1.35553	2.17887e-06	1.08944e-07	3.94194e-06
GOTERM_CC_ALL	GO:0043228~non-membrane-bounded organelle	303	25.5696	2.54541e-09	MEF2A, S100A8, SURF6, RUSC1, SRP68, S100A9, PTPN23, RPLP2, RPL22L1, CITED2, CCDC141, PRIM1, CUL2, SIN3A, MTG1, RSPH1, BTBD2, INCENP, ILK, AIF1L, DHX30, CCAR2, MAGI2, RXRA, MYH3, LIG3, TANC1, SPIRE1, DCTN6, PCM1, CTNNA1, SPAG9, MAPK1, PITPNM2, RFC3, RND1, SCYL1, LCA5, JUN, CC2D2A, RPS12, TUBA4A, FLII, ADD1, ALDOA, IL1R1, MRE11A, AKAP12, RIMS1, DNAAF2, MRPL54, PBRM1, SUPV3L1, RAP1GAP2, NUDC, NPHP1,…	1073	4096	19662	1.35553	2.17887e-06	1.08944e-07	3.94194e-06
GOTERM_CC_ALL	GO:0032991~macromolecular complex	362	30.5485	3.96277e-09	SYT1, RAB3GAP2, MEF2A, CHMP3, PPP2R5B, PTGS2, SURF6, SRP68, RPLP2, AQP4, RPL22L1, CITED2, PRIM1, CUL2, CUL5, EPC2, SIN3A, CD44, BRPF3, DHX38, MTG1, BTBD2, GRIN2D, INCENP, PIK3C3, BTBD3, ILK, LSM5, AIF1L, PTBP2, DHX30, RAPGEF1, CCAR2, LUC7L3, MAGI2, RXRA, MYH3, STRN4, DCTN6, PCM1, CTNNA1, MED10, MED19, MAPK1, RFC3, MAGEE1, AQR, DHX29, SCYL1, UBR5, JUN, DLD, CC2D2A, MIR124A-2, RPS12, PPP2R5E, ADD1,…	1073	5097	19662	1.30143	3.39212e-06	1.6153e-07	6.13692e-06
GOTERM_CC_ALL	GO:0005829~cytosol	170	14.346	4.80971e-09	CHMP3, SURF6, RPLP2, NT5DC3, RPL22L1, IARS2, ZNRF1, GPCPD1, KLHL2, FAHD1, TBC1D16, OPLAH, SLC2A4, UNC5A, HTRA1, RSPH1, SULT1A1, TBC1D14, PIK3C3, BTBD3, RAPGEF6, DNAJC3, MAP2K7, MCM3AP, C2CD2, SPIRE1, CORO7, PNPLA2, CTNNA1, SPAG9, MAPK1, PLCE1, RND1, HIF1A, RASGRF1, VAMP8, JUN, PI4K2A, RPS12, MAPK9, SDCBP, SRXN1, ARL6IP1, XDH, ADSS, FGFR1, CNBP, GGCT, SRSF10, KCNA1, SNX2, NFKBIA, SNX1, STIP1, ASL,…	1073	2011	19662	1.54905	4.1171e-06	1.87141e-07	7.44853e-06
GOTERM_CC_ALL	GO:0005912~adherens junction	74	6.24473	4.1444e-08	WASF1, TSPAN4, SRP68, RPLP2, SDC4, RHOU, ACTR2, CD44, PCBP1, ILK, AIF1L, RALA, CLINT1, RSU1, ACTN4, ARHGEF7, FLOT2, SLC3A2, NECTIN2, MPP7, PPP1CC, CTNNA1, EPB41L2, ARHGAP31, MAPK1, CRKL, RND1, DHX29, SCYL1, SERBP1, IGF2R, CD81, SDCBP, FLII, GIGYF2, ADD1, ALDOA, TRIOBP, HDLBP, LIMS1, MRE11A, PEAK1, SNX2, AKAP12, HCFC1, CTNND1, SNX1, ALCAM, HNRNPK, EZR, SH3GLB2, DDX3X, SH3GLB1, SORBS2, MDC1, PTK2B,…	1073	690	19662	1.96522	3.54755e-05	1.54244e-06	6.41821e-05
GOTERM_CC_ALL	GO:0036477~somatodendritic compartment	90	7.59494	9.35803e-08	JPH4, TACR3, TGFB3, GABBR1, BNIP3, CPEB1, YBX1, ATCAY, UNC5A, MAP1LC3B, TRIM9, ILK, PTBP2, NEURL1A, HTR5B, DDC, OPA1, MAGI2, ARHGEF7, STMN2, STRN4, TANC1, MINK1, PPP1CC, PMM2, CDK5, SMN1, PMM1, MAPK1, CTSL, MAGEE1, ZFYVE27, RASGRF1, GRM8, PI4K2A, SORT1, MAPK9, RIN1, SEZ6, ADD1, CLCN2, SLC38A2, SRSF10, FKBP4, KCNA1, KATNB1, ASTN1, HCFC1, CTNND1, NR3C1, ASL, CCNG1, TIMP2, CTLA2A, ALCAM, NUMA1, HNRN…	1073	921	19662	1.79065	8.01016e-05	3.33769e-06	0.000144923
GOTERM_CC_ALL	GO:0070161~anchoring junction	74	6.24473	1.15421e-07	WASF1, TSPAN4, SRP68, RPLP2, SDC4, RHOU, ACTR2, CD44, PCBP1, ILK, AIF1L, RALA, CLINT1, RSU1, ACTN4, ARHGEF7, FLOT2, SLC3A2, NECTIN2, MPP7, PPP1CC, CTNNA1, EPB41L2, ARHGAP31, MAPK1, CRKL, RND1, DHX29, SCYL1, SERBP1, IGF2R, CD81, SDCBP, FLII, GIGYF2, ADD1, ALDOA, TRIOBP, HDLBP, LIMS1, MRE11A, PEAK1, SNX2, AKAP12, HCFC1, CTNND1, SNX1, ALCAM, HNRNPK, EZR, SH3GLB2, DDX3X, SH3GLB1, SORBS2, MDC1, PTK2B,…	1073	708	19662	1.91525	9.87956e-05	3.95201e-06	0.000178746
GOTERM_CC_ALL	GO:0005681~spliceosomal complex	30	2.53165	2.41297e-07	PRPF4B, ZCRB1, SF3B3, YBX1, HNRNPM, HNRNPK, DHX38, DDX23, PRPF8, USP39, CDC40, LSM5, SRRM1, WAC, PTBP2, DDX41, CCAR2, LUC7L3, SREK1, SF1, U2AF1L4, SF3A3, NRDE2, AQR, SNRNP200, RBMX2, GPATCH1, CWC22, SNRNP27, RBM17	1073	184	19662	2.98766	0.000206529	7.94419e-06	0.000373682
GOTERM_CC_ALL	GO:0042995~cell projection	169	14.2616	2.94238e-07	SYT1, PTGS2, PTPN23, AQP4, MEGF10, KLHL2, ATCAY, UNC5A, RSPH1, ILK, AIF1L, PTBP2, OPA1, MAGI2, ACTN4, STMN2, RXRA, STRN4, TANC1, CTNNA1, PPP1CC, PCM1, MAPK1, NME5, LHFPL5, MAGEE1, HIF1A, RASGRF1, LCA5, BACE1, DLD, CC2D2A, PI4K2A, MAPK9, RAB15, ADD1, ORAI2, ALDOA, IL1R1, CLCN2, SLC38A2, SRSF10, ACTR3B, ADCYAP1R1, KCNA1, B9D2, SNX2, KATNB1, SNX1, DCDC2A, ACP2, ASL, CCNG1, TIMP2, ALCAM, HNRNPK, DNAA…	1073	2120	19662	1.46076	0.000251836	9.32839e-06	0.000455669
GOTERM_CC_ALL	GO:0097458~neuron part	136	11.4768	3.46779e-07	SYT1, PTGS2, RUSC1, TGFB3, ZNRF1, ATCAY, UNC5A, SLC2A3, ILK, SMARCD1, PTBP2, SCAMP5, OPA1, MAGI2, ACTN4, STMN2, RXRA, STRN4, PSD3, TANC1, ARID1A, PPP1CC, MAPK1, MIB1, LHFPL5, HIF1A, MAGEE1, RASGRF1, BACE1, PI4K2A, MAPK9, SMARCA4, ADD1, ORAI2, IL1R1, CLCN2, SLC38A2, SRSF10, ADCYAP1R1, KCNA1, ASTN1, KATNB1, DCDC2A, ACP2, ASL, CCNG1, TIMP2, RIMS1, ALCAM, HNRNPK, RAP1GAP2, ENTPD1, AXIN1, DIXDC1, CPNE…	1073	1620	19662	1.53834	0.000296799	1.06015e-05	0.000537036
GOTERM_CC_ALL	GO:0048471~perinuclear region of cytoplasm	72	6.07595	5.24759e-07	DMTN, TOLLIP, CPEB1, TPD52, YBX1, NOCT, TRIAP1, SLC2A4, CEP250, MT2, MT1, NEURL1A, RAPGEF1, CLINT1, SGK1, MAGI2, ACTN4, STMN2, FLOT2, SPIRE1, SLC9A3R1, PRKCD, BCAP31, SPAG9, MTMR14, MAGEE1, VAMP8, SERBP1, UBR5, IGF2R, USP20, SORT1, RAB15, CTSB, RASD1, SEZ6, SRCAP, ADD1, FGFR1, LIMS1, MTDH, FKBP4, MRE11A, ASL, CCNG1, CTIF, EZR, MEIS2, RASGRP3, INPP5K, EIF3G, SORBS2, PTK2B, AXIN1, ODC1, OSBPL3, MYO…	1073	709	19662	1.86086	0.000449093	1.54893e-05	0.000812663
GOTERM_CC_ALL	GO:0005925~focal adhesion	47	3.96624	7.70718e-07	TRIOBP, LIMS1, TSPAN4, WASF1, SRP68, PEAK1, AKAP12, RPLP2, SDC4, RHOU, ALCAM, ACTR2, HNRNPK, EZR, CD44, PTK2B, SORBS2, MDC1, ILK, AIF1L, TGM2, RALA, RPL5, HSPA9, FLRT3, DIXDC1, RSU1, FLT1, ACTN4, ARHGEF7, FLOT2, PPFIBP1, NECTIN2, CTNNA1, PPP1CC, NCKAP1, EPB41L2, ARHGAP31, MAPK1, HSP90B1, IGF2R, CD81, ZFP185, FLII, SDCBP, PLAU, ADD1	1073	391	19662	2.20267	0.000659517	2.19909e-05	0.00119356
GOTERM_CC_ALL	GO:0016604~nuclear body	45	3.79747	7.97391e-07	XPO1, BCLAF1, NBN, MTDH, SRSF10, TOLLIP, MRE11A, SETD1B, ZBTB16, CXXC1, HNRNPM, SUMO2, DDX46, DKC1, DDX3X, MORC3, PRPF8, TARDBP, LSG1, SRRM1, WAC, THAP1, ACIN1, GEMIN7, LUC7L3, ZCCHC12, EIF4ENIF1, SF1, SMC6, TOPBP1, PPP1CC, U2AF1L4, MBD1, SMN1, HIF1A, PPIG, HIPK1, SRSF6, SFPQ, THRAP3, HIF3A, NOP58, CWC22, APBB1, KAT6A	1073	367	19662	2.24685	0.000682334	2.20181e-05	0.00123487
GOTERM_CC_ALL	GO:0031988~membrane-bounded vesicle	250	21.097	7.97555e-07	SYT1, LDHB, ADCY1, CHMP3, S100A8, FAM20A, RUSC1, S100A9, FGFRL1, PTPN23, RPLP2, FSTL1, ZNRF1, CD44, HTRA1, PIK3C3, RAPGEF6, AIF1L, RAB26, RAPGEF1, MYH3, SPIRE1, SERPING1, CTNNA1, SPAG9, CD38, MAPK1, SCYL1, SERBP1, BACE1, DLD, RAB15, TUBA4A, ALDOA, ADSS, GGCT, CHCHD3, ACP2, ASL, ALCAM, EFR3A, ZMPSTE24, GPD1, S100A10, CRYZ, TINAGL1, KIF3C, ATM, NCKAP1, SRSF7, CDC42BPA, HGS, MAP4, H3F3B, CRYM, PLAU,…	1073	3455	19662	1.32593	0.000682475	2.13344e-05	0.00123512
GOTERM_CC_ALL	GO:0031982~vesicle	260	21.9409	8.94424e-07	SYT1, LDHB, ADCY1, CHMP3, S100A8, FAM20A, RUSC1, S100A9, FGFRL1, PTPN23, RPLP2, FSTL1, ZNRF1, CD44, HTRA1, PIK3C3, RAPGEF6, AIF1L, RAB26, RAPGEF1, MYH3, SPIRE1, SERPING1, CTNNA1, SPAG9, CD38, MAPK1, SCYL1, SERBP1, BACE1, DLD, RAB15, TUBA4A, ALDOA, ADSS, GGCT, CHCHD3, ACP2, ASL, RIMS1, ALCAM, EFR3A, ZMPSTE24, GPD1, SPNS2, S100A10, CRYZ, TINAGL1, KIF3C, ATM, NCKAP1, SRSF7, CDC42BPA, HGS, MAP4, H3F3…	1073	3624	19662	1.31466	0.000765334	2.32006e-05	0.00138514
GOTERM_CC_ALL	GO:0044451~nucleoplasm part	73	6.16034	9.3865e-07	XPO1, NBN, TOLLIP, EPC2, SIN3A, DKC1, BRPF3, TARDBP, SRRM1, ACIN1, LUC7L3, WDR33, BRD8, ZCCHC12, SF1, GTF2H3, TOPBP1, PPP1CC, MBD1, SMN1, MED10, MED19, SUZ12, HIF1A, HIPK1, NCOA6, ING5, MEAF6, BCLAF1, FIP1L1, MTDH, SRSF10, SETD1B, MRE11A, HCFC1, NUFIP1, ZBTB16, POLR2B, CXXC1, POLR2A, SUMO2, HNRNPM, DDX46, DDX3X, MORC3, PRPF8, LSG1, WAC, THAP1, DYDC2, GEMIN7, BRMS1L, EIF4ENIF1, YEATS4, KANSL1, SMC…	1073	734	19662	1.82245	0.000803162	2.36316e-05	0.00145363
GOTERM_CC_ALL	GO:0005924~cell-substrate adherens junction	47	3.96624	1.1001e-06	TRIOBP, LIMS1, TSPAN4, WASF1, SRP68, PEAK1, AKAP12, RPLP2, SDC4, RHOU, ALCAM, ACTR2, HNRNPK, EZR, CD44, PTK2B, SORBS2, MDC1, ILK, AIF1L, TGM2, RALA, RPL5, HSPA9, FLRT3, DIXDC1, RSU1, FLT1, ACTN4, ARHGEF7, FLOT2, PPFIBP1, NECTIN2, CTNNA1, PPP1CC, NCKAP1, EPB41L2, ARHGAP31, MAPK1, HSP90B1, IGF2R, CD81, ZFP185, FLII, SDCBP, PLAU, ADD1	1073	396	19662	2.17486	0.000941242	2.69049e-05	0.00170365
GOTERM_CC_ALL	GO:0030055~cell-substrate junction	47	3.96624	1.56337e-06	TRIOBP, LIMS1, TSPAN4, WASF1, SRP68, PEAK1, AKAP12, RPLP2, SDC4, RHOU, ALCAM, ACTR2, HNRNPK, EZR, CD44, PTK2B, SORBS2, MDC1, ILK, AIF1L, TGM2, RALA, RPL5, HSPA9, FLRT3, DIXDC1, RSU1, FLT1, ACTN4, ARHGEF7, FLOT2, PPFIBP1, NECTIN2, CTNNA1, PPP1CC, NCKAP1, EPB41L2, ARHGAP31, MAPK1, HSP90B1, IGF2R, CD81, ZFP185, FLII, SDCBP, PLAU, ADD1	1073	401	19662	2.14774	0.00133735	3.71729e-05	0.00242108
GOTERM_CC_ALL	GO:0043234~protein complex	292	24.6414	1.80972e-06	SYT1, RAB3GAP2, MEF2A, CHMP3, PPP2R5B, PTGS2, AQP4, PRIM1, CUL2, CUL5, EPC2, SIN3A, CD44, BRPF3, BTBD2, GRIN2D, INCENP, PIK3C3, BTBD3, ILK, LSM5, AIF1L, RAPGEF1, CCAR2, MAGI2, RXRA, MYH3, STRN4, DCTN6, PCM1, CTNNA1, MED10, MED19, MAPK1, RFC3, MAGEE1, SCYL1, UBR5, JUN, DLD, CC2D2A, PPP2R5E, ADD1, ALDOA, IL1R1, FIP1L1, CLCN2, TFCP2L1, MRE11A, CHCHD3, NFKBIA, HSPA1B, VPS72, ALCAM, DNAAF2, PBRM1, SUP…	1073	4190	19662	1.27702	0.00154793	4.18674e-05	0.00280258
GOTERM_CC_ALL	GO:0005739~mitochondrion	144	12.1519	1.81018e-06	LDHB, SLC44A1, ALDH1L1, TARS2, NIT2, TNNC1, NT5DC3, IARS2, COX5A, FAHD1, ATCAY, SLC16A1, MTG1, TRAK1, SLMO2, ABCB10, DHX30, CCAR2, ALDH6A1, OPA3, CRLS1, OPA1, RPUSD1, LIG3, DCTN6, PPP1CC, CLPX, TATDN3, RNMTL1, BCAP31, MAPK1, LETM1, DHX29, VAMP8, DLD, PI4K2A, MAPK9, PCCB, ALDOA, GPN1, CHCHD3, HSPA1B, ELK3, ASL, SFXN5, HNRNPK, DDX3X, GFM1, MRPL54, SUPV3L1, FH1, SLC35F6, PPTC7, MAFF, GPD1, COX8A, AK…	1073	1792	19662	1.47249	0.00154831	4.07758e-05	0.00280328
GOTERM_CC_ALL	GO:0043005~neuron projection	108	9.11392	2.14434e-06	SYT1, PTGS2, ATCAY, UNC5A, ILK, PTBP2, MAGI2, OPA1, ACTN4, STMN2, RXRA, STRN4, TANC1, PPP1CC, MAPK1, HIF1A, MAGEE1, RASGRF1, BACE1, PI4K2A, MAPK9, ADD1, ORAI2, IL1R1, SLC38A2, CLCN2, SRSF10, ADCYAP1R1, KCNA1, KATNB1, ACP2, ASL, TIMP2, CCNG1, ALCAM, HNRNPK, RAP1GAP2, ENTPD1, DIXDC1, CPNE5, MAP2K4, KIF3C, P2RX4, PENK, NPY, LAMP5, CACNA1G, MAP4, AHCYL2, CACNA1C, PDZD2, GRK3, JPH4, TACR3, GABBR1, BNI…	1073	1253	19662	1.57943	0.00183387	4.70644e-05	0.00332077
GOTERM_CC_ALL	GO:0012505~endomembrane system	257	21.6878	5.86812e-06	SYT1, CHMP3, PTGS2, FAM20A, B3GALT5, RUSC1, FGFRL1, SRP68, PTPN23, ANKLE2, TPD52, ZNRF1, S1PR1, CD44, PIK3C3, TRAK1, RAB26, RAPGEF1, MAGI2, AIG1, SPIRE1, PCM1, CTNNA1, ERGIC3, MAPK1, PITPNM2, PITPNM3, SCYL1, BACE1, DLD, RAB15, HSD17B12, ASL, SERINC3, TMEM50A, ZMPSTE24, RAP1GAP2, NUDC, FCHO1, MGAT4B, NPLOC4, OSBPL3, CYP46A1, S100A10, ROGDI, KIF3C, TMEM115, EI24, TMEM117, RABEP2, NPY, HGS, KAT6A, C…	1073	3661	19662	1.28636	0.00501053	0.00012557	0.00908725
GOTERM_CC_ALL	GO:0043025~neuronal cell body	63	5.31646	7.79871e-06	TACR3, GABBR1, TGFB3, CPEB1, MAP1LC3B, UNC5A, ILK, PTBP2, NEURL1A, DDC, ARHGEF7, STMN2, TANC1, PMM2, CDK5, PMM1, SMN1, CTSL, MAPK1, RASGRF1, GRM8, PI4K2A, SORT1, MAPK9, RIN1, SEZ6, SLC38A2, CLCN2, SRSF10, FKBP4, KCNA1, KATNB1, ASTN1, HCFC1, TIMP2, CCNG1, ASL, ALCAM, NUMA1, PTK2B, SORBS2, SLC4A8, ENTPD1, ACSL4, KNDC1, DIXDC1, NCDN, CPNE5, MAP2K4, DPYSL5, GDPD5, KIF3C, P2RX4, PENK, S100B, NPY, MAP1…	1073	639	19662	1.80662	0.00665349	0.000162809	0.0120768
GOTERM_CC_ALL	GO:0005730~nucleolus	79	6.66667	9.59065e-06	XPO1, ACOX1, NBN, SURF6, LYAR, SRP68, TCOF1, CTCF, CUL2, SIN3A, WDR36, DDX23, DKC1, ORC4, PUM3, ACIN1, GNL2, 2010111I01RIK, MDN1, WDR33, BEND3, FOXJ2, NOL8, PPP1CC, RBBP6, CDK5, NCL, MBD1, SMN1, UBE2N, SUZ12, FMN2, CTSL, PPM1E, SPATS2L, CTSB, CLOCK, ARL4A, C1D, SMARCA4, MEAF6, BCLAF1, MTDH, NEPRO, YPEL3, UTP6, NUFIP1, ZBTB16, SF3B3, POLR2A, EZR, TSPYL2, TMA16, SPATA2, RPL5, THAP1, KRI1, PINX1, HS…	1073	869	19662	1.66585	0.00817603	0.000195448	0.0148515
GOTERM_CC_ALL	GO:0030529~intracellular ribonucleoprotein complex	82	6.91983	2.24773e-05	XPO1, PRPF4B, SURF6, SRP68, RPLP2, CPEB1, RPL22L1, YBX1, NOCT, PRMT3, WDR36, DHX38, DDX23, DKC1, MTG1, BTBD2, PCBP1, LSM5, SRRM1, PTBP2, DHX30, MDN1, MIR326, LUC7L3, CCAR2, ACTN4, SF1, NCL, MRPS2, SMN1, NRDE2, AQR, DHX29, LARP7, SNRNP200, MIR124A-2, RPS12, RBMX2, CLOCK, CARHSP1, UTP6, NUFIP1, ZCRB1, SF3B3, ITGAM, TUNAR, HNRNPM, HNRNPK, EIF3G, DDX3X, PRPF8, TMA16, CDC40, USP39, MRPL54, AGO2, WAC, …	1073	934	19662	1.60877	0.0190569	0.00044736	0.0348037
GOTERM_CC_ALL	GO:1990904~ribonucleoprotein complex	82	6.91983	2.29844e-05	XPO1, PRPF4B, SURF6, SRP68, RPLP2, CPEB1, RPL22L1, YBX1, NOCT, PRMT3, WDR36, DHX38, DDX23, DKC1, MTG1, BTBD2, PCBP1, LSM5, SRRM1, PTBP2, DHX30, MDN1, MIR326, LUC7L3, CCAR2, ACTN4, SF1, NCL, MRPS2, SMN1, NRDE2, AQR, DHX29, LARP7, SNRNP200, MIR124A-2, RPS12, RBMX2, CLOCK, CARHSP1, UTP6, NUFIP1, ZCRB1, SF3B3, ITGAM, TUNAR, HNRNPM, HNRNPK, EIF3G, DDX3X, PRPF8, TMA16, CDC40, USP39, MRPL54, AGO2, WAC, …	1073	935	19662	1.60705	0.0194826	0.000447056	0.0355887
GOTERM_CC_ALL	GO:0030425~dendrite	61	5.14768	2.58247e-05	JPH4, GABBR1, BNIP3, YBX1, ATCAY, MAP1LC3B, TRIM9, ILK, NEURL1A, HTR5B, MAGI2, OPA1, STRN4, TANC1, MINK1, PPP1CC, CDK5, MAPK1, MAGEE1, ZFYVE27, RASGRF1, PI4K2A, SORT1, RIN1, SEZ6, ADD1, SLC38A2, CLCN2, SRSF10, KCNA1, HCFC1, CTNND1, NR3C1, CCNG1, CTLA2A, ALCAM, NUMA1, HNRNPK, PTK2B, SORBS2, AGO2, KNDC1, NCDN, MAP2K4, DPYSL5, ASIC1, STAT1, KIF3C, CAPRIN1, P2RX4, ADCY9, PENK, MAP1S, LAMP5, DRP2, IFT…	1073	637	19662	1.75476	0.0218636	0.000491128	0.0399858
GOTERM_CC_ALL	GO:0044297~cell body	67	5.65401	2.85654e-05	TACR3, GABBR1, TGFB3, CPEB1, UNC5A, MAP1LC3B, ILK, PTBP2, NEURL1A, DDC, ARHGEF7, STMN2, TANC1, PMM2, CDK5, PMM1, SMN1, MAPK1, CTSL, RASGRF1, GRM8, PI4K2A, SORT1, MAPK9, RIN1, SEZ6, SLC38A2, CLCN2, SRSF10, FKBP4, KCNA1, KATNB1, ASTN1, HCFC1, HSPA1B, ASL, TIMP2, CCNG1, ALCAM, NUMA1, EZR, SORBS2, PTK2B, SLC4A8, ENTPD1, ACSL4, KNDC1, DIXDC1, TCP1, NCDN, CPNE5, PODXL, MAP2K4, DPYSL5, GDPD5, KIF3C, P2R…	1073	724	19662	1.69576	0.0241558	0.000531431	0.0442285
GOTERM_CC_ALL	GO:0030054~cell junction	113	9.53586	3.00995e-05	SYT1, RUSC1, TSPAN4, SRP68, FGFRL1, RPLP2, AQP4, ZNRF1, ATCAY, USP53, CD44, GRIN2D, ILK, AIF1L, RALA, SCAMP5, MAGI2, ACTN4, TANC1, PSD3, PTPRU, PPP1CC, CTNNA1, MAPK1, RND1, DHX29, SCYL1, SERBP1, PI4K2A, SDCBP, FLII, GIGYF2, ADD1, ALDOA, HDLBP, ADCYAP1R1, MRE11A, KCNA1, PEAK1, SNX2, AKAP12, SNX1, RIMS1, ALCAM, HNRNPK, DDX3X, HEG1, RPL5, NUDC, NPHP1, DIXDC1, MYO1B, PODXL, DOCK9, PPFIBP1, NCKAP1, P2…	1073	1407	19662	1.47168	0.0254365	0.000548053	0.0466033
GOTERM_CC_ALL	GO:1903561~extracellular vesicle	193	16.2869	3.64802e-05	LDHB, ADCY1, CHMP3, S100A8, FAM20A, S100A9, PTPN23, RPLP2, FSTL1, CD44, HTRA1, AIF1L, MYH3, SERPING1, MAPK1, CD38, SPAG9, SERBP1, TUBA4A, RAB15, ALDOA, ADSS, GGCT, CHCHD3, ACP2, ASL, ALCAM, EFR3A, ZMPSTE24, GPD1, S100A10, TINAGL1, CRYZ, NCKAP1, SRSF7, CDC42BPA, HGS, MAP4, H3F3B, PLAU, CRYM, PXDN, FGF9, FAM3C, TOLLIP, UFC1, VPS37D, YBX1, HSPH1, ACTR2, CEP250, SEMA3G, SEMA3B, NT5E, GOLM1, NDUFB10, …	1073	2689	19662	1.31521	0.0307451	0.000650364	0.05648
GOTERM_CC_ALL	GO:0005726~perichromatin fibrils	5	0.421941	4.20377e-05	TARDBP, NUFIP1, TRIM24, CLOCK, SMARCA4	1073	5	19662	18.3243	0.0353453	0.000734119	0.0650817
GOTERM_CC_ALL	GO:0043230~extracellular organelle	193	16.2869	4.4017e-05	LDHB, ADCY1, CHMP3, S100A8, FAM20A, S100A9, PTPN23, RPLP2, FSTL1, CD44, HTRA1, AIF1L, MYH3, SERPING1, MAPK1, CD38, SPAG9, SERBP1, TUBA4A, RAB15, ALDOA, ADSS, GGCT, CHCHD3, ACP2, ASL, ALCAM, EFR3A, ZMPSTE24, GPD1, S100A10, TINAGL1, CRYZ, NCKAP1, SRSF7, CDC42BPA, HGS, MAP4, H3F3B, PLAU, CRYM, PXDN, FGF9, FAM3C, TOLLIP, UFC1, VPS37D, YBX1, HSPH1, ACTR2, CEP250, SEMA3G, SEMA3B, NT5E, GOLM1, NDUFB10, …	1073	2696	19662	1.31179	0.0369784	0.000753304	0.068145
GOTERM_CC_ALL	GO:0070062~extracellular exosome	191	16.1181	5.27463e-05	LDHB, SLC44A1, ADCY1, ALDH1L1, CHMP3, S100A8, NIT2, FAM20A, IL18, S100A9, PTPN23, RPLP2, FSTL1, COX5A, GSTM7, SLC16A1, CD44, SLC2A4, DDX23, HTRA1, SLC2A3, AIF1L, RALA, DNAJC3, ALDH6A1, ACTN4, MYH3, ERP29, SERPING1, TCN2, SPAG9, CD38, MAPK1, RELT, VAMP8, SERBP1, SDCBP, RAB15, TUBA4A, ALDOA, ADSS, GGCT, ACTR3B, CHCHD3, SNX2, ACP2, EPHA10, ASL, TIMP2, EXTL2, TIMP3, ITGAM, ALCAM, HNRNPM, HNRNPK, DDX3…	1073	2674	19662	1.30888	0.0441478	0.000884941	0.081654
GOTERM_CC_ALL	GO:0016607~nuclear speck	27	2.27848	5.37114e-05	ZCCHC12, EIF4ENIF1, BCLAF1, SRSF10, SETD1B, SMC6, ZBTB16, PPP1CC, U2AF1L4, MBD1, CXXC1, DDX46, HIF1A, PPIG, DDX3X, HIPK1, SRSF6, PRPF8, TARDBP, THRAP3, HIF3A, SRRM1, WAC, ACIN1, CWC22, APBB1, LUC7L3	1073	205	19662	2.41345	0.0449372	0.000883806	0.0831476
GOTERM_CC_ALL	GO:0071013~catalytic step 2 spliceosome	17	1.4346	6.67663e-05	PRPF4B, SF3B3, SF3A3, NRDE2, HNRNPM, HNRNPK, AQR, DDX23, DHX38, PRPF8, SNRNP200, CDC40, RBMX2, SRRM1, GPATCH1, DDX41, CWC22	1073	97	19662	3.21148	0.0555512	0.00107779	0.103347
GOTERM_CC_ALL	GO:0005694~chromosome	81	6.83544	0.000175826	XPO1, MEF2A, NBN, PRPF4B, CTCF, CBX7, CITED2, PRIM1, SIN3A, RAD21, RSPH1, SEH1L, NSMCE1, TARDBP, INCENP, ORC4, PUM3, CCAR2, BRD8, BEND3, POGZ, RXRA, ANP32E, GABPA, LIG3, ARID1A, TOPBP1, DCTN6, PPP1CC, RBBP6, MBD1, SUZ12, RFC3, NABP2, RIF1, JUN, JMJD1C, DMC1, SMARCA1, CLOCK, SMARCA4, ALDOA, MEAF6, SETD1B, MRE11A, NUFIP1, HAT1, POLR2B, POLR2A, HNRNPK, HSPA2, MDC1, CENPC1, PBRM1, DYDC2, KDM3B, ZWILC…	1073	978	19662	1.51766	0.13974	0.00278353	0.271945
GOTERM_CC_ALL	GO:0070775~H3 histone acetyltransferase complex	5	0.421941	0.000269309	ING5, MEAF6, BRPF3, KAT6B, KAT6A	1073	7	19662	13.0888	0.205911	0.00418321	0.416251
GOTERM_CC_ALL	GO:0070776~MOZ/MORF histone acetyltransferase complex	5	0.421941	0.000269309	ING5, MEAF6, BRPF3, KAT6B, KAT6A	1073	7	19662	13.0888	0.205911	0.00418321	0.416251
GOTERM_CC_ALL	GO:0000228~nuclear chromosome	53	4.47257	0.000412315	NBN, MEF2A, CBX7, CITED2, PRIM1, SIN3A, RAD21, RSPH1, TARDBP, INCENP, ORC4, CCAR2, BRD8, BEND3, POGZ, RXRA, ANP32E, GABPA, LIG3, ARID1A, TOPBP1, PPP1CC, MBD1, SUZ12, NABP2, JUN, DMC1, SMARCA1, CLOCK, SMARCA4, ALDOA, MRE11A, NUFIP1, HAT1, POLR2B, POLR2A, HNRNPK, HSPA2, CENPC1, BRMS1L, TERF2, PINX1, TCP1, NASP, SUN2, SSB, TRIM24, STAT1, SMC2, STAT3, SAP130, SMARCC1, H3F3B	1073	588	19662	1.65168	0.297433	0.006284	0.636626
GOTERM_CC_ALL	GO:0044427~chromosomal part	71	5.99156	0.000723294	XPO1, MEF2A, NBN, CTCF, CBX7, CITED2, PRIM1, SIN3A, RAD21, SEH1L, NSMCE1, TARDBP, INCENP, ORC4, CCAR2, BRD8, BEND3, POGZ, RXRA, ANP32E, GABPA, LIG3, ARID1A, DCTN6, PPP1CC, MBD1, SUZ12, RFC3, NABP2, RIF1, JUN, JMJD1C, DMC1, SMARCA1, CLOCK, SMARCA4, ALDOA, MEAF6, MRE11A, NUFIP1, HAT1, POLR2B, POLR2A, HNRNPK, HSPA2, CENPC1, PBRM1, DYDC2, KDM3B, ZWILCH, TERF2, BRMS1L, PINX1, TCP1, KANSL1, NASP, SUN2,…	1073	871	19662	1.49372	0.461713	0.0108072	1.11428
GOTERM_CC_ALL	GO:0098805~whole membrane	97	8.18565	0.000945111	XPO1, LDHB, SYT1, ACOX1, SLC44A1, ADCY1, CHMP3, PTGS2, WASF1, GABBR1, TLR3, BNIP3, VPS37D, CSPG5, SDC4, ZNRF1, EDNRB, S1PR1, VDAC3-PS1, PEX1, SLC2A4, UNC5A, SLC2A3, MAP1LC3B, MPV17L, SHC1, RAB26, GOLGA5, RAPGEF1, SCAMP5, SOX10, OPA1, FLOT2, SLC9A3R1, PPP1CC, CTNNA1, SLC7A14, MAPK1, ADAM1A, RAB11FIP3, ZFYVE27, SCYL1, VAMP8, IGF2R, PI4K2A, BACE1, GAA, RAB15, SORT1, SDCBP, TOMM22, CLIP3, PCYOX1, CTS…	1073	1285	19662	1.38324	0.554874	0.0138582	1.45366
GOTERM_CC_ALL	GO:0031090~organelle membrane	161	13.5865	0.00100968	XPO1, SYT1, SLC44A1, CHMP3, PTGS2, B3GALT5, TLR3, CSPG5, ZNRF1, COX5A, FAHD1, ATCAY, ST3GAL2, SLC2A4, MTG1, SLC2A3, RALA, ABCB10, RAB26, DNAJC3, RAPGEF1, SCAMP5, MCM3AP, CRLS1, OPA1, TMEM167B, SPIRE1, CORO7, PPP1CC, PCM1, CLPX, BCAP31, ERGIC3, LETM1, PLCE1, SCYL1, VAMP8, BACE1, PI4K2A, RAB15, CLIP3, C87436, ARL6IP1, GAL3ST3, CERS6, CHCHD3, SNX2, SNX1, ACP2, ST8SIA3, ASL, SFXN5, SERINC3, CEPT1, LA…	1073	2326	19662	1.26836	0.57883	0.0145494	1.55225
GOTERM_CC_ALL	GO:0044454~nuclear chromosome part	49	4.13502	0.00110027	ALDOA, NBN, MEF2A, MRE11A, NUFIP1, HAT1, CBX7, POLR2B, CITED2, POLR2A, PRIM1, RAD21, HNRNPK, SIN3A, HSPA2, CENPC1, INCENP, TARDBP, ORC4, BRMS1L, CCAR2, TERF2, BRD8, PINX1, TCP1, BEND3, POGZ, RXRA, NASP, ANP32E, GABPA, SUN2, LIG3, ARID1A, SSB, TRIM24, STAT1, PPP1CC, MBD1, STAT3, SUZ12, NABP2, SAP130, JUN, SMARCC1, H3F3B, SMARCA1, CLOCK, SMARCA4	1073	555	19662	1.61782	0.610289	0.0155832	1.69042
GOTERM_CC_ALL	GO:0000790~nuclear chromatin	35	2.95359	0.00117306	ALDOA, MEF2A, MRE11A, NUFIP1, HAT1, CBX7, POLR2A, CITED2, SIN3A, HNRNPK, CENPC1, TARDBP, BRMS1L, CCAR2, BRD8, TCP1, BEND3, POGZ, RXRA, NASP, ANP32E, GABPA, ARID1A, TRIM24, STAT1, MBD1, STAT3, SUZ12, SAP130, SMARCC1, JUN, H3F3B, SMARCA1, CLOCK, SMARCA4	1073	357	19662	1.7965	0.633857	0.0163361	1.80131
GOTERM_CC_ALL	GO:0015630~microtubule cytoskeleton	85	7.173	0.00147504	NIT2, RUSC1, PTPN23, CPEB1, TTLL11, CCDC141, HSPH1, SLC16A1, CEP250, MAP1LC3B, RSPH1, STARD9, INCENP, CDC7, TOPBP1, MID1IP1, DCTN6, PCM1, SLC9A3R1, ARL6, DIS3L, RBBP6, ARHGEF10, ARL3, FMN2, MIB1, MAPK1, SPAG9, SASS6, RAB11FIP3, KIF1B, SCYL1, RIF1, LCA5, USP20, FLII, TUBA4A, NEURL4, RBM39, PLA2G3, MEAF6, CLUAP1, TRIOBP, FKBP4, B9D2, KATNB1, LRRCC1, NR3C1, NUMA1, TUBGCP5, EZR, TSPYL2, HSPA2, DNAAF2…	1073	1111	19662	1.40195	0.717355	0.0201738	2.26006
GOTERM_CC_ALL	GO:0005913~cell-cell adherens junction	32	2.70042	0.0021123	ALDOA, HDLBP, MRE11A, SNX2, HCFC1, SNX1, CTNND1, EZR, HNRNPK, DDX3X, SH3GLB2, SH3GLB1, PCBP1, CLINT1, NUDC, MYO1B, FLOT2, DOCK9, SLC3A2, PPFIBP1, NECTIN2, MPP7, CTNNA1, STAT1, CRKL, DHX29, SCYL1, SERBP1, SDCBP, GIGYF2, CD200, ADD1	1073	328	19662	1.78774	0.836352	0.028322	3.22162
GOTERM_CC_ALL	GO:0060076~excitatory synapse	27	2.27848	0.00215277	FGFR2, DMTN, SYT1, IL1R1, RUSC1, BNIP3, CPEB1, NR3C1, RIMS1, HNRNPK, PTK2B, SORBS2, NEURL1A, ENTPD1, AXIN1, MAGI2, PSD3, TANC1, MINK1, CDK5, MIB1, P2RX4, DRP2, MAP4, CACNA1C, PDZD2, ADD1	1073	260	19662	1.90291	0.841936	0.0284129	3.28239
GOTERM_CC_ALL	GO:0016023~cytoplasmic, membrane-bounded vesicle	82	6.91983	0.00248712	DMTN, SYT1, IER3IP1, CHMP3, VIPAS39, FAM3C, RUSC1, FGFRL1, TGFB3, GABBR1, PTPN23, PDIA4, CSPG5, ZNRF1, RCBTB2, SLC2A4, SLC2A3, TRIM9, PIK3C3, RPN1, RAPGEF6, RALA, RAB26, GOLGA5, RAPGEF1, CLINT1, SCAMP5, DDC, SGK3, PIK3C2A, FLOT2, ANP32E, ERP29, SLC3A2, SPIRE1, CORO7, STXBP3, CTNNA1, STX1B, BCAP31, ANKRD27, FMN2, CTSL, BGN, KIF1B, SCYL1, VAMP8, IGF2R, PI4K2A, DLD, BACE1, SORT1, SDCBP, CTSB, FGFR2,…	1073	1087	19662	1.38233	0.881356	0.0322623	3.78304
GOTERM_CC_ALL	GO:0044463~cell projection part	82	6.91983	0.00268302	JPH4, DMTN, SYT1, TACR3, GABBR1, PTPN23, AQP4, CPEB1, UNC5A, MAP1LC3B, RSPH1, ILK, AIF1L, PTBP2, NEURL1A, KCNQ2, ARHGEF7, STMN2, STRN4, TANC1, PCM1, SLC9A3R1, ARL6, PPP1CC, CDK5, MAPK1, LHFPL5, HIF1A, KIF1B, ZFYVE27, RASGRF1, LCA5, CC2D2A, KSR1, SEZ6, ADD1, ALDOA, ORAI2, CLUAP1, RAB3A, SRSF10, FKBP4, KCNA1, B9D2, KATNB1, CTNND1, DCDC2A, NR3C1, TIMP2, EZR, HNRNPK, INPP5K, DNAAF2, PTK2B, TEKT4, NPH…	1073	1089	19662	1.37979	0.899716	0.0342446	4.07526
GOTERM_CC_ALL	GO:0005856~cytoskeleton	140	11.8143	0.00268439	S100A8, NIT2, TNNC1, RUSC1, S100A9, PTPN23, KLHL2, CCDC141, SLC16A1, RSPH1, INCENP, STARD9, ILK, AIF1L, ORC4, ACTN4, MYH3, SPIRE1, TOPBP1, DCTN6, DIS3L, CTNNA1, PCM1, SPAG9, MAPK1, MIB1, PITPNM2, RND1, TNNT1, SCYL1, LCA5, CC2D2A, FLII, TUBA4A, SDCBP, NEURL4, ADD1, ALDOA, MEAF6, ACTR3B, B9D2, PEAK1, LRRCC1, AKAP12, KATNB1, CDC42SE1, DCDC2A, HNRNPK, DNAAF2, RAP1GAP2, FGD6, NUDC, NPHP1, AXIN1, DHX9,…	1073	2032	19662	1.2625	0.899834	0.0337592	4.0773
GOTERM_CC_ALL	GO:0014069~postsynaptic density	25	2.1097	0.00294915	DMTN, IL1R1, MAGI2, RUSC1, TANC1, PSD3, BNIP3, MINK1, NR3C1, CPEB1, RIMS1, CDK5, P2RX4, MIB1, HNRNPK, PTK2B, SORBS2, DRP2, MAP4, NEURL1A, PDZD2, CACNA1C, ENTPD1, ADD1, AXIN1	1073	239	19662	1.91677	0.920197	0.0364967	4.4709
GOTERM_CC_ALL	GO:0099572~postsynaptic specialization	25	2.1097	0.00294915	DMTN, IL1R1, MAGI2, RUSC1, TANC1, PSD3, BNIP3, MINK1, NR3C1, CPEB1, RIMS1, CDK5, P2RX4, MIB1, HNRNPK, PTK2B, SORBS2, DRP2, MAP4, NEURL1A, PDZD2, CACNA1C, ENTPD1, ADD1, AXIN1	1073	239	19662	1.91677	0.920197	0.0364967	4.4709
GOTERM_CC_ALL	GO:0030027~lamellipodium	20	1.68776	0.00328675	TESC, PHACTR4, STMN2, ARHGEF7, WASF1, FLOT2, PODXL, SNX2, CTNND1, SNX1, CTNNA1, CDK5, KLHL2, NCKAP1, ARHGAP31, PTK2B, SORBS2, ILK, ANTXR1, APBB1	1073	175	19662	2.09421	0.94028	0.0400191	4.9706
GOTERM_CC_ALL	GO:0030427~site of polarized growth	21	1.77215	0.00395	FLRT3, ORAI2, STMN2, ARHGEF7, FKBP4, KATNB1, CBARP, CTNND1, GDPD5, CPEB1, TIMP2, KIF3C, CDK5, ZFYVE27, PTK2B, LAMP5, RASGRF1, PI4K2A, PTBP2, APBB1, CALM1	1073	191	19662	2.01472	0.96622	0.047246	5.9452
GOTERM_CC_ALL	GO:0000781~chromosome, telomeric region	18	1.51899	0.00539224	NBN, MRE11A, SUN2, SMC6, HAT1, SSB, PPP1CC, ATM, POLR2B, NABP2, RIF1, NSMCE1, ORC4, H3F3B, DYDC2, DMC1, TERF2, PINX1	1073	157	19662	2.10088	0.990228	0.0631073	8.03228
GOTERM_CC_ALL	GO:0044456~synapse part	55	4.64135	0.00582369	DMTN, SYT1, RUSC1, GABBR1, BNIP3, CPEB1, ZNRF1, SLC2A3, TRIM9, GRIN2D, ILK, NEURL1A, NT5E, SCAMP5, DDC, MAGI2, STRN4, PSD3, TANC1, MINK1, PPP1CC, STX1B, CDK5, MIB1, MAGEE1, GRM8, PI4K2A, SEZ6, ADD1, RAB3A, IL1R1, KCNA1, NUFIP1, CTNND1, NR3C1, RIMS1, HNRNPK, PTK2B, SORBS2, ENTPD1, IQSEC3, AXIN1, FLRT3, CBARP, ASIC1, KIF3C, P2RX4, NPY, DRP2, MAP4, PDZD2, CACNA1C, GRK3, APBB1, WNT7A	1073	697	19662	1.44597	0.99326	0.0670835	8.64817
GOTERM_CC_ALL	GO:0031410~cytoplasmic vesicle	87	7.34177	0.00613651	SYT1, DMTN, IER3IP1, CHMP3, VIPAS39, FAM3C, RUSC1, FGFRL1, TGFB3, GABBR1, PTPN23, PDIA4, CSPG5, ZNRF1, RCBTB2, SLC2A4, MAP1LC3B, SLC2A3, TRIM9, PIK3C3, RPN1, RAPGEF6, RALA, RAB26, GOLGA5, RAPGEF1, CLINT1, SCAMP5, DDC, SGK3, PIK3C2A, FLOT2, ANP32E, ERP29, SLC3A2, SPIRE1, CORO7, STXBP3, CTNNA1, STX1B, BCAP31, ANKRD27, FMN2, MIB1, CTSL, BGN, KIF1B, SCYL1, VAMP8, IGF2R, PI4K2A, DLD, BACE1, SORT1, SDC…	1073	1205	19662	1.323	0.994851	0.0696352	9.0923
GOTERM_CC_ALL	GO:0005911~cell-cell junction	54	4.55696	0.00635368	FGFRL1, AQP4, USP53, FRMD6, PCBP1, ILK, KIRREL2, CLINT1, MAGI2, ACTN4, FLOT2, SLC3A2, NECTIN2, MPP7, PTPRU, CTNNA1, PRKCD, PRKD1, CRKL, DHX29, SCYL1, SERBP1, SDCBP, GIGYF2, ADD1, ALDOA, LIMS1, HDLBP, MTDH, MRE11A, ADCYAP1R1, SNX2, HCFC1, CTNND1, SNX1, GJC2, HNRNPK, EZR, SH3GLB2, DDX3X, SH3GLB1, HEG1, NUDC, NPHP1, FLRT3, MYO1B, PODXL, PPFIBP1, DOCK9, STAT1, CDC42BPA, PDZD2, FABP7, CD200	1073	684	19662	1.44666	0.99573	0.0710785	9.39944
GOTERM_CC_ALL	GO:0030426~growth cone	20	1.68776	0.00636447	FLRT3, ORAI2, STMN2, ARHGEF7, FKBP4, KATNB1, CBARP, CTNND1, GDPD5, CPEB1, TIMP2, KIF3C, CDK5, ZFYVE27, PTK2B, LAMP5, RASGRF1, PTBP2, APBB1, CALM1	1073	186	19662	1.97036	0.995769	0.0702801	9.41468
GOTERM_CC_ALL	GO:0098687~chromosomal region	31	2.61603	0.00636467	MEAF6, XPO1, NBN, MRE11A, HAT1, CTCF, POLR2B, RAD21, SIN3A, SEH1L, CENPC1, NSMCE1, INCENP, ORC4, PBRM1, DYDC2, ZWILCH, TERF2, PINX1, KANSL1, SUN2, SMC6, SSB, DCTN6, PPP1CC, ATM, NABP2, RIF1, H3F3B, KDM4A, DMC1	1073	339	19662	1.67568	0.99577	0.0693904	9.41497
GOTERM_CC_ALL	GO:0097708~intracellular vesicle	87	7.34177	0.00657487	SYT1, DMTN, IER3IP1, CHMP3, VIPAS39, FAM3C, RUSC1, FGFRL1, TGFB3, GABBR1, PTPN23, PDIA4, CSPG5, ZNRF1, RCBTB2, SLC2A4, MAP1LC3B, SLC2A3, TRIM9, PIK3C3, RPN1, RAPGEF6, RALA, RAB26, GOLGA5, RAPGEF1, CLINT1, SCAMP5, DDC, SGK3, PIK3C2A, FLOT2, ANP32E, ERP29, SLC3A2, SPIRE1, CORO7, STXBP3, CTNNA1, STX1B, BCAP31, ANKRD27, FMN2, MIB1, CTSL, BGN, KIF1B, SCYL1, VAMP8, IGF2R, PI4K2A, DLD, BACE1, SORT1, SDC…	1073	1209	19662	1.31862	0.996471	0.0707091	9.71128
GOTERM_CC_ALL	GO:0045121~membrane raft	31	2.61603	0.00690849	LDHB, ADCY1, PTGS2, ADCYAP1R1, GABBR1, CTNND1, SDC4, EDNRB, S1PR1, EZR, SLC2A4, PTK2B, SLC2A3, UNC5A, FLOT2, PODXL, S100A10, SLC9A3R1, CTNNA1, ADGRG1, FURIN, MAPK1, ADAM1A, PI4K2A, BACE1, SDCBP, CLIP3, CTSB, PGK1, CACNA1C, LIPE	1073	341	19662	1.66585	0.997353	0.0732573	10.1797
GOTERM_CC_ALL	GO:0098857~membrane microdomain	31	2.61603	0.00690849	LDHB, ADCY1, PTGS2, ADCYAP1R1, GABBR1, CTNND1, SDC4, EDNRB, S1PR1, EZR, SLC2A4, PTK2B, SLC2A3, UNC5A, FLOT2, PODXL, S100A10, SLC9A3R1, CTNNA1, ADGRG1, FURIN, MAPK1, ADAM1A, PI4K2A, BACE1, SDCBP, CLIP3, CTSB, PGK1, CACNA1C, LIPE	1073	341	19662	1.66585	0.997353	0.0732573	10.1797
GOTERM_CC_ALL	GO:0000785~chromatin	43	3.62869	0.00708991	ALDOA, MEF2A, MRE11A, NUFIP1, HAT1, CBX7, CITED2, POLR2A, RAD21, HNRNPK, SIN3A, CENPC1, INCENP, TARDBP, KDM3B, BRMS1L, CCAR2, BRD8, TCP1, BEND3, POGZ, RXRA, NASP, ANP32E, GABPA, ARID1A, TRIM24, STAT1, MBD1, STAT3, SUZ12, SAP130, JUN, SMARCC1, SFPQ, H3F3B, KDM4A, JMJD1C, SMARCA1, KAT6B, CLOCK, SMARCA4, KAT6A	1073	520	19662	1.51528	0.997736	0.074199	10.4335
GOTERM_CC_ALL	GO:0044430~cytoskeletal part	107	9.02954	0.00771461	TNNC1, NIT2, RUSC1, PTPN23, KLHL2, CCDC141, SLC16A1, RSPH1, STARD9, INCENP, ILK, AIF1L, ACTN4, MYH3, TOPBP1, DCTN6, PCM1, DIS3L, MAPK1, MIB1, SPAG9, TNNT1, SCYL1, LCA5, TUBA4A, FLII, NEURL4, ADD1, MEAF6, ACTR3B, B9D2, KATNB1, LRRCC1, DCDC2A, HNRNPK, DNAAF2, RAP1GAP2, NUDC, AXIN1, DHX9, LURAP1, MYO1B, PCNT, DRC1, KIF3C, GAS7, ATM, TULP3, SLAIN2, CDC42BPA, MAP4, DCXR, TMOD1, DMTN, CPEB1, RHOU, TTLL…	1073	1544	19662	1.26989	0.998679	0.0795259	11.3022
GOTERM_CC_ALL	GO:0043204~perikaryon	17	1.4346	0.00784561	CLCN2, CPNE5, KCNA1, MAP2K4, ASTN1, ASL, CDK5, SMN1, MAPK1, CTSL, PENK, NPY, DRP2, PI4K2A, MAPK9, CACNA1E, NEURL1A	1073	150	19662	2.07676	0.99882	0.0798684	11.4834
GOTERM_CC_ALL	GO:0031252~cell leading edge	33	2.78481	0.00891345	TACR3, WASF1, SNX2, GABBR1, SNX1, CTNND1, KLHL2, EZR, INPP5K, PTK2B, SORBS2, UNC5A, ILK, AIF1L, TESC, PHACTR4, ARHGEF7, STMN2, FLOT2, PODXL, SLC9A3R1, CTNNA1, GAS7, CDK5, NCKAP1, ARHGAP31, MTMR14, S100B, LAMP5, CDC42BPA, ANTXR1, KSR1, APBB1	1073	377	19662	1.60399	0.999531	0.08923	12.9473
GOTERM_CC_ALL	GO:0005815~microtubule organizing center	51	4.3038	0.00918006	NIT2, PTPN23, CPEB1, CCDC141, SLC16A1, CEP250, STARD9, TOPBP1, DCTN6, SLC9A3R1, DIS3L, PCM1, RBBP6, ARHGEF10, ARL3, MIB1, MAPK1, SPAG9, SASS6, RAB11FIP3, SCYL1, LCA5, FLII, USP20, NEURL4, RBM39, PLA2G3, TRIOBP, CLUAP1, MEAF6, B9D2, LRRCC1, KATNB1, NR3C1, NUMA1, TSPYL2, EZR, TUBGCP5, DNAAF2, RAP1GAP2, DHX9, TCP1, CEP135, PCNT, CEP63, FSD1, SLAIN2, IFT57, CCDC113, IFT52, CALM1	1073	651	19662	1.43555	0.999627	0.0907303	13.3093
GOTERM_CC_ALL	GO:0005794~Golgi apparatus	93	7.8481	0.0107883	SYT1, IMPAD1, IER3IP1, NDST1, FAM3C, FAM20A, B3GALT5, RUSC1, FGFRL1, CSPG5, SDC4, RHOU, GLT8D1, ST3GAL2, SLC2A4, CD44, TBC1D14, STARD9, GKAP1, RAB26, GOLGA5, CLINT1, GOLM1, SCAMP5, ZDHHC3, CAMK1G, STMN2, PIK3C2A, TMEM167B, MINK1, SPIRE1, CORO7, TOPBP1, CTNNA1, BCAP31, ARL3, ERGIC3, PRKD1, MAPK1, PLCE1, SCYL1, XPR1, IGF2R, LARP7, PI4K2A, BACE1, SORT1, CLIP3, SRCAP, GALNT9, UBAP1, FGFR2, GAL3ST3, F…	1073	1331	19662	1.28036	0.999907	0.104646	15.463
GOTERM_CC_ALL	GO:0005769~early endosome	26	2.19409	0.0117492	CHMP3, VIPAS39, RUSC1, PTPN23, SNX2, SNX1, TLR3, TBC1D16, TRIM3, TRAK1, RAPGEF1, SGK3, MYO1B, A230046K03RIK, ARRDC3, FURIN, ANKRD27, MAPK1, RABEP2, VAMP8, LAMP5, IGF2R, PI4K2A, HGS, SORT1, CLIP3	1073	282	19662	1.68948	0.99996	0.112211	16.7257
GOTERM_CC_ALL	GO:0098588~bounding membrane of organelle	102	8.60759	0.0124575	SYT1, SLC44A1, CHMP3, B3GALT5, TLR3, CSPG5, ZNRF1, ST3GAL2, SLC2A3, RAB26, DNAJC3, RAPGEF1, SCAMP5, OPA1, TMEM167B, CORO7, PPP1CC, BCAP31, ERGIC3, PLCE1, SCYL1, VAMP8, PI4K2A, RAB15, CLIP3, ARL6IP1, GAL3ST3, SNX2, SNX1, ACP2, ST8SIA3, ASL, SERINC3, LAPTM5, DDX3X, SLC35F6, SEC61A1, MGAT4B, GABARAPL2, SPNS2, MYO1B, RFNG, CYB561, FURIN, TMEM115, P2RX4, FAM198B, TOMM70A, LAMP5, HGS, SCARA3, GK, SPNS1…	1073	1487	19662	1.25695	0.999978	0.117304	17.6453
GOTERM_CC_ALL	GO:0099568~cytoplasmic region	28	2.36287	0.0132387	FGFR2, PHLDB1, DMTN, CDC42SE1, ACTR2, NUMA1, EZR, HNRNPK, PTK2B, GPSM2, TRIP10, AXIN1, ACTN4, ARHGEF7, FLOT2, MAP2K4, ZHX3, SPIRE1, ARHGEF9, NCL, KIF3C, AGTRAP, PRKD1, FMN2, MAPK1, KIF1B, HIF1A, TMOD1	1073	314	19662	1.63402	0.999989	0.122893	18.6483
GOTERM_CC_ALL	GO:0000793~condensed chromosome	21	1.77215	0.0146703	MEAF6, KANSL1, MRE11A, LIG3, SUN2, SMC6, TOPBP1, CTCF, DCTN6, PPP1CC, SMC2, RAD21, HSPA2, RSPH1, SEH1L, CENPC1, NSMCE1, INCENP, ZWILCH, DMC1, PINX1	1073	216	19662	1.78153	0.999997	0.133904	20.4572
GOTERM_CC_ALL	GO:0005768~endosome	54	4.55696	0.0180946	CHMP3, VIPAS39, RUSC1, PTPN23, TLR3, VPS37D, ZNRF1, TBC1D16, TRIM3, S1PR1, SLC2A4, TBC1D14, PIK3C3, TRAK1, SHC1, RAPGEF1, SCAMP5, MAGI2, SGK3, STMN2, FLOT2, A230046K03RIK, ARRDC3, ANKRD13A, ANKRD27, MAPK1, RAB11FIP3, ZFYVE27, VAMP8, IGF2R, PI4K2A, BACE1, RAB15, SORT1, CLIP3, UBAP1, RAB3A, ADCYAP1R1, ASTN1, UNC93B1, SNX2, SNX1, EZR, OSBPL1A, TRAF3, FLT1, MYO1B, SUN2, FURIN, RABEP2, LAMP5, HGS, SNX…	1073	725	19662	1.36485	1	0.161069	24.632
GOTERM_CC_ALL	GO:0098589~membrane region	34	2.8692	0.0182489	XPO1, LDHB, ADCY1, PTGS2, ADCYAP1R1, GABBR1, CTNND1, SDC4, EDNRB, S1PR1, EZR, SLC2A4, PTK2B, SLC2A3, UNC5A, FCHO1, FLOT2, PODXL, S100A10, SLC9A3R1, CTNNA1, ADGRG1, FURIN, MAPK1, ADAM1A, PI4K2A, BACE1, SORT1, SDCBP, CLIP3, CTSB, PGK1, CACNA1C, LIPE	1073	413	19662	1.50854	1	0.160686	24.8152
GOTERM_CC_ALL	GO:0048188~Set1C/COMPASS complex	4	0.337553	0.0191797	SETD1B, HCFC1, DYDC2, CXXC1	1073	11	19662	6.66339	1	0.166539	25.9116
GOTERM_CC_ALL	GO:0005789~endoplasmic reticulum membrane	64	5.40084	0.0204394	JPH4, IER3IP1, PTGS2, ATP10A, GABBR1, TLR3, MFSD2A, CSPG5, ANKLE2, RPN1, ELOVL7, DNAJC3, SGK1, LPGAT1, SARAF, PIGYL, ERLIN1, TECR, BCAP31, ERGIC3, EMC7, FMN2, ZFYVE27, EMC3, NUS1, RNF139, FKBP14, SDCBP, SORT1, KSR1, DEGS1, ARL6IP1, MTDH, FKBP5, FAM69A, SLC37A3, FKBP4, HSD17B12, CERS6, UNC93B1, ESYT1, EXTL2, PLPP3, CEPT1, TMED3, FMO2, ZMPSTE24, ACSL4, SEC61A1, FLRT3, RAB2B, NPLOC4, OSBPL3, CYP46A1…	1073	891	19662	1.31623	1	0.174814	27.3716
GOTERM_CC_ALL	GO:0000123~histone acetyltransferase complex	11	0.92827	0.0213162	ING5, YEATS4, MEAF6, EPC2, SAP130, KANSL1, BRPF3, HCFC1, KAT6B, KAT6A, BRD8	1073	88	19662	2.29054	1	0.179894	28.3718
GOTERM_CC_ALL	GO:0098794~postsynapse	36	3.03797	0.0214559	DMTN, IL1R1, RUSC1, GABBR1, BNIP3, CTNND1, NR3C1, CPEB1, RIMS1, HNRNPK, PTK2B, SORBS2, GRIN2D, NEURL1A, IQSEC3, ENTPD1, AXIN1, MAGI2, STRN4, PSD3, TANC1, MINK1, ASIC1, PPP1CC, CDK5, P2RX4, MIB1, MAGEE1, DRP2, MAP4, PDZD2, CACNA1C, APBB1, SEZ6, GRK3, ADD1	1073	449	19662	1.46921	1	0.17923	28.53
GOTERM_CC_ALL	GO:0005783~endoplasmic reticulum	105	8.86076	0.0219511	PTGS2, B3GALT5, FAM20A, SRP68, TLR3, CSPG5, TPD52, ANKLE2, GSTM7, RPN1, PUM3, ELOVL7, DNAJC3, SARAF, PIGYL, ERP29, TECR, BCAP31, ERGIC3, BACE1, RNF139, SDCBP, ARL6IP1, XDH, CNBP, ADCYAP1R1, KCNA1, HSD17B12, UNC93B1, CERS6, ASL, EXTL2, CEPT1, TMEM50A, ZMPSTE24, DDX41, SEC61A1, NPLOC4, OSBPL3, CYP46A1, S100A10, FURIN, EI24, TMEM117, GRINA, KCTD17, SCARA3, AHCYL2, PDZD2, JPH4, PXDN, IER3IP1, ATP10A,…	1073	1572	19662	1.22395	1	0.181264	29.088
GOTERM_CC_ALL	GO:0042175~nuclear outer membrane-endoplasmic reticulum membrane network	65	5.48523	0.0220316	XPO1, JPH4, IER3IP1, PTGS2, ATP10A, GABBR1, TLR3, MFSD2A, CSPG5, ANKLE2, RPN1, ELOVL7, DNAJC3, SGK1, LPGAT1, SARAF, PIGYL, ERLIN1, TECR, BCAP31, ERGIC3, EMC7, FMN2, ZFYVE27, EMC3, NUS1, RNF139, FKBP14, SDCBP, SORT1, KSR1, DEGS1, ARL6IP1, MTDH, FKBP5, FAM69A, SLC37A3, FKBP4, HSD17B12, CERS6, UNC93B1, ESYT1, EXTL2, PLPP3, CEPT1, TMED3, FMO2, ZMPSTE24, ACSL4, SEC61A1, FLRT3, RAB2B, NPLOC4, OSBPL3, C…	1073	910	19662	1.30888	1	0.180159	29.1783
GOTERM_CC_ALL	GO:0005773~vacuole	76	6.4135	0.0249578	CHMP3, VIPAS39, RUSC1, PTPN23, TLR3, VPS37D, ZNRF1, TBC1D16, S1PR1, TRIM3, SLC2A4, MAP1LC3B, TBC1D14, PIK3C3, TRAK1, MT1, SHC1, RAPGEF1, SCAMP5, MAGI2, SGK3, ARHGEF7, STMN2, FLOT2, A230046K03RIK, ARRDC3, ANKRD13A, SLC7A14, ANKRD27, CTSL, MAPK1, RAB11FIP3, ZFYVE27, VAMP8, CTSO, IGF2R, PI4K2A, DLD, BACE1, GAA, SORT1, RAB15, CLIP3, PCYOX1, CTSB, PLA2G3, UBAP1, RAB3A, ADCYAP1R1, SNX2, ASTN1, UNC93B1,…	1073	1097	19662	1.26951	1	0.199918	32.3899
GOTERM_CC_ALL	GO:0035770~ribonucleoprotein granule	16	1.35021	0.0259712	EIF4ENIF1, DHX9, CARHSP1, CPEB1, NCL, KIF3C, CAPRIN1, YBX1, NOCT, SMN1, EIF4E, DDX3X, BTBD2, AGO2, DHX30, CLOCK	1073	158	19662	1.85563	1	0.205346	33.4699
GOTERM_CC_ALL	GO:0044429~mitochondrial part	62	5.23207	0.0261193	SLC44A1, TARS2, COX10, WASF1, GABBR1, BNIP3, IARS2, TRMT10C, COX5A, FAHD1, TRIAP1, ATCAY, VDAC3-PS1, MTG1, SLMO2, ABCB10, SHC1, DHX30, DNAJC19, CCAR2, SUOX, SOX10, CRLS1, OPA1, NDUFB10, PPP1CC, CLPX, MRPS2, TIMM22, DHRS1, LETM1, DLD, TOMM22, PCCB, NDUFB6, COX7B2, CHCHD3, HSPA1B, ASL, SFXN5, DDX3X, SH3GLB1, MARS2, ARMCX3, SUPV3L1, SLC25A44, MLXIP, ACSL4, HSPA9, PDK2, NDUFA2, ABCA8B, PDK4, COX8A, A…	1073	870	19662	1.30587	1	0.204545	33.6264
GOTERM_CC_ALL	GO:0030870~Mre11 complex	3	0.253165	0.0265967	NBN, MRE11A, TERF2	1073	5	19662	10.9946	1	0.206062	34.1286
GOTERM_CC_ALL	GO:0031967~organelle envelope	74	6.24473	0.0268696	XPO1, SLC44A1, SEPHS1, COX10, WASF1, GABBR1, BNIP3, NUP188, COX5A, YBX1, FAHD1, TRIAP1, EDNRB, ATCAY, VDAC3-PS1, SEH1L, MTG1, SLMO2, ABCB10, DNAJC19, ZFP354C, SUOX, SOX10, MCM3AP, CRLS1, NDUFB10, OPA1, SCAI, PCM1, PPP1CC, CLPX, TIMM22, DHRS1, LETM1, IGF2R, SORT1, TOMM22, C87436, CUEDC2, MTDH, NDUFB6, COX7B2, CHCHD3, CERS6, ASL, SFXN5, CEPT1, DDX3X, SH3GLB1, ARMCX3, ZMPSTE24, SLC25A44, MLXIP, RAP1…	1073	1069	19662	1.26848	1	0.206135	34.4139
GOTERM_CC_ALL	GO:0005938~cell cortex	23	1.94093	0.0276914	FGFR2, DMTN, PHLDB1, ACTN4, ARHGEF7, FLOT2, ZHX3, CDC42SE1, SPIRE1, ARHGEF9, NCL, AGTRAP, PRKD1, FMN2, ACTR2, NUMA1, EZR, HNRNPK, PTK2B, GPSM2, TRIP10, AXIN1, TMOD1	1073	260	19662	1.621	1	0.209958	35.2665
GOTERM_CC_ALL	GO:0031975~envelope	74	6.24473	0.0286658	XPO1, SLC44A1, SEPHS1, COX10, WASF1, GABBR1, BNIP3, NUP188, COX5A, YBX1, FAHD1, TRIAP1, EDNRB, ATCAY, VDAC3-PS1, SEH1L, MTG1, SLMO2, ABCB10, DNAJC19, ZFP354C, SUOX, SOX10, MCM3AP, CRLS1, NDUFB10, OPA1, SCAI, PCM1, PPP1CC, CLPX, TIMM22, DHRS1, LETM1, IGF2R, SORT1, TOMM22, C87436, CUEDC2, MTDH, NDUFB6, COX7B2, CHCHD3, CERS6, ASL, SFXN5, CEPT1, DDX3X, SH3GLB1, ARMCX3, ZMPSTE24, SLC25A44, MLXIP, RAP1…	1073	1074	19662	1.26257	1	0.214719	36.2638
GOTERM_CC_ALL	GO:0000139~Golgi membrane	40	3.37553	0.0287938	GAL3ST3, IER3IP1, FUT8, NDST1, B3GALT5, ST8SIA3, CSPG5, RHOU, SERINC3, GLIPR2, NUMA1, ST3GAL2, SH3GLB1, TMED3, GALNT16, RAB26, GOLGA5, SCAMP5, MGAT4B, GABARAPL2, RAB2B, ZDHHC3, CAMK1G, TMEM167B, MYO1B, CORO7, RFNG, HID1, BCAP31, ARL3, AGTRAP, TMEM115, NRAS, PLCE1, FAM198B, SORT1, CLIP3, SCARA3, GALNT9, CLCN5	1073	522	19662	1.40416	1	0.213745	36.3938
GOTERM_CC_ALL	GO:0045202~synapse	62	5.23207	0.0291558	DMTN, SYT1, RUSC1, WASF1, GABBR1, BNIP3, CPEB1, ZNRF1, ATCAY, SLC2A3, TRIM9, GRIN2D, ILK, NEURL1A, NT5E, SCAMP5, DDC, MAGI2, STRN4, TANC1, PSD3, MINK1, PPP1CC, CDK5, STX1B, MIB1, MAGEE1, GRM8, PI4K2A, SEZ6, ADD1, FGFR2, RAB3A, IL1R1, KCNA1, NUFIP1, CTNND1, NR3C1, RIMS1, MTHFR, HNRNPK, HRH3, PTK2B, SORBS2, ENTPD1, IQSEC3, AXIN1, FLRT3, CBARP, ASIC1, KIF3C, P2RX4, PENK, NPY, MAP1S, DRP2, MAP4, PDZD…	1073	876	19662	1.29693	1	0.214334	36.76
GOTERM_CC_ALL	GO:0090544~BAF-type complex	5	0.421941	0.0292889	SMARCC1, SMARCD1, PBRM1, ARID1A, SMARCA4	1073	22	19662	4.16462	1	0.213415	36.8941
GOTERM_CC_ALL	GO:0044853~plasma membrane raft	12	1.01266	0.029693	MAPK1, S1PR1, EZR, PTGS2, SLC2A3, FLOT2, ADCYAP1R1, CTNND1, CTSB, CTNNA1, CACNA1C, LIPE	1073	106	19662	2.07445	1	0.21427	37.2997
GOTERM_CC_ALL	GO:0044432~endoplasmic reticulum part	70	5.90717	0.0304578	JPH4, IER3IP1, PTGS2, ATP10A, GABBR1, TLR3, MFSD2A, PDIA4, CSPG5, ANKLE2, P4HA2, RPN1, ELOVL7, DNAJC3, SGK1, LPGAT1, SARAF, PIGYL, ERP29, ERLIN1, TECR, POGLUT1, BCAP31, ERGIC3, EMC7, FMN2, ZFYVE27, EMC3, NUS1, RNF139, FKBP14, SDCBP, SORT1, KSR1, DEGS1, ARL6IP1, MTDH, FKBP5, FAM69A, SLC37A3, FKBP4, HSD17B12, CERS6, UNC93B1, ESYT1, EXTL2, PLPP3, PCSK1, CEPT1, TMED3, FMO2, ZMPSTE24, ACSL4, SEC61A1, …	1073	1010	19662	1.27	1	0.21742	38.0607
GOTERM_CC_ALL	GO:0016514~SWI/SNF complex	4	0.337553	0.0306526	SMARCC1, SMARCD1, ARID1A, SMARCA4	1073	13	19662	5.63825	1	0.216894	38.2531
GOTERM_CC_ALL	GO:0071564~npBAF complex	4	0.337553	0.0306526	SMARCC1, SMARCD1, ARID1A, SMARCA4	1073	13	19662	5.63825	1	0.216894	38.2531
GOTERM_CC_ALL	GO:0005741~mitochondrial outer membrane	16	1.35021	0.0315401	SOX10, SLC44A1, OPA1, WASF1, BNIP3, ASL, PPP1CC, VDAC3-PS1, DDX3X, TOMM70A, SH3GLB1, ARMCX3, TOMM22, MLXIP, GK, ACSL4	1073	162	19662	1.80981	1	0.220726	39.1228
GOTERM_CC_ALL	GO:0005813~centrosome	38	3.20675	0.0331656	CLUAP1, MEAF6, NIT2, B9D2, LRRCC1, KATNB1, CPEB1, CCDC141, SLC16A1, NUMA1, TSPYL2, TUBGCP5, CEP250, STARD9, RAP1GAP2, DHX9, TCP1, CEP135, PCNT, TOPBP1, DCTN6, DIS3L, PCM1, SLC9A3R1, CEP63, ARHGEF10, ARL3, MIB1, SASS6, RAB11FIP3, SLAIN2, IFT57, CCDC113, USP20, NEURL4, IFT52, PLA2G3, CALM1	1073	496	19662	1.40388	1	0.229026	40.6861
GOTERM_CC_ALL	GO:0031965~nuclear membrane	24	2.02532	0.033352	CUEDC2, XPO1, MCM3AP, SEPHS1, OSBPL3, MTDH, IPO13, SCAI, CERS6, SUN2, PCM1, YBX1, APEH, P2RX4, EDNRB, EI24, CEPT1, RPS6KA2, SORT1, ZMPSTE24, RAP1GAP2, TNPO1, C87436, ZFP354C	1073	280	19662	1.57066	1	0.228372	40.863
GOTERM_CC_ALL	GO:0036464~cytoplasmic ribonucleoprotein granule	15	1.26582	0.0348183	EIF4ENIF1, DHX9, CARHSP1, CPEB1, NCL, KIF3C, CAPRIN1, YBX1, NOCT, SMN1, EIF4E, DDX3X, BTBD2, AGO2, CLOCK	1073	150	19662	1.83243	1	0.235442	42.2371
GOTERM_CC_ALL	GO:0005874~microtubule	32	2.70042	0.0362212	FKBP4, RUSC1, KATNB1, TTLL11, HSPH1, NUMA1, TUBGCP5, MAP1LC3B, INCENP, STARD9, TEKT4, TRIP10, NUDC, AXIN1, TCP1, RMDN2, PCNT, MID1IP1, HID1, ARL6, KIF3C, ARL3, FSD1, RASSF5, KIF1B, MAP1S, SLAIN2, MAP4, TUBA4A, TBL1X, DCXR, CALM1	1073	405	19662	1.44785	1	0.241964	43.5237
GOTERM_CC_ALL	GO:0005901~caveola	11	0.92827	0.0362612	MAPK1, S1PR1, PTGS2, SLC2A3, FLOT2, ADCYAP1R1, CTNND1, CTSB, CTNNA1, CACNA1C, LIPE	1073	96	19662	2.09966	1	0.240371	43.56
GOTERM_CC_ALL	GO:0016605~PML body	11	0.92827	0.0362612	EIF4ENIF1, SUMO2, NBN, HIPK1, MORC3, MRE11A, SMC6, TOPBP1, THAP1, ZBTB16, KAT6A	1073	96	19662	2.09966	1	0.240371	43.56
GOTERM_CC_ALL	GO:0071565~nBAF complex	4	0.337553	0.0374677	SMARCC1, SMARCD1, ARID1A, SMARCA4	1073	14	19662	5.23552	1	0.245574	44.6443
GOTERM_CC_ALL	GO:0016363~nuclear matrix	11	0.92827	0.0385381	HNRNPM, NUMA1, PPIG, MORC3, SFPQ, HAT1, SRRM1, NUFIP1, MBD1, PRKCD, CXXC1	1073	97	19662	2.07802	1	0.249887	45.59
GOTERM_CC_ALL	GO:0005819~spindle	25	2.1097	0.0393438	KATNB1, CPEB1, NR3C1, NUMA1, TUBGCP5, HSPA2, CEP250, RSPH1, INCENP, GPSM2, PINX1, RMDN2, TOPBP1, CEP63, ATM, ARL3, FMN2, MAPK1, RIF1, RPS6KA2, MAP1S, MAPK14, MAP4, TBL1X, CALM1	1073	300	19662	1.52703	1	0.252616	46.2919
GOTERM_CC_ALL	GO:0044450~microtubule organizing center part	15	1.26582	0.0401446	TCP1, CEP135, PCNT, LRRCC1, KATNB1, CEP63, PCM1, SASS6, TUBGCP5, CEP250, STARD9, CCDC113, NEURL4, IFT52, PLA2G3	1073	153	19662	1.7965	1	0.255265	46.981
GOTERM_CC_ALL	GO:0031248~protein acetyltransferase complex	11	0.92827	0.0433834	ING5, YEATS4, MEAF6, EPC2, SAP130, KANSL1, BRPF3, HCFC1, KAT6B, KAT6A, BRD8	1073	99	19662	2.03604	1	0.271219	49.6849
GOTERM_CC_ALL	GO:1902493~acetyltransferase complex	11	0.92827	0.0433834	ING5, YEATS4, MEAF6, EPC2, SAP130, KANSL1, BRPF3, HCFC1, KAT6B, KAT6A, BRD8	1073	99	19662	2.03604	1	0.271219	49.6849
GOTERM_CC_ALL	GO:0070603~SWI/SNF superfamily-type complex	9	0.759494	0.047856	SMARCC1, HMGXB4, ANP32E, SMARCD1, PBRM1, ARID1A, SMARCA1, SMARCA4, BRD8	1073	74	19662	2.22863	1	0.293138	53.2071
GOTERM_CC_ALL	GO:0000792~heterochromatin	10	0.843882	0.0501875	ALDOA, SUZ12, TCP1, BEND3, CENPC1, INCENP, KDM4A, CBX7, MBD1, SMARCA4	1073	88	19662	2.08231	1	0.303215	54.9505
GOTERM_CC_ALL	GO:0005915~zonula adherens	3	0.253165	0.051938	NECTIN2, CTNND1, CTNNA1	1073	7	19662	7.85328	1	0.31008	56.2193
GOTERM_CC_ALL	GO:0098590~plasma membrane region	68	5.7384	0.0533764	KCNJ16, DMTN, SYT1, PTGS2, TACR3, RUSC1, IL18, GABBR1, AQP4, CPEB1, MEGF10, S1PR1, CD44, UNC5A, SLC2A3, GRIN2D, AIF1L, RAPGEF6, NEURL1A, ITPK1, NT5E, SLC1A1, CAR11, FLOT2, TANC1, PSD3, SLC3A2, MINK1, STXBP3, SLC9A3R1, ARL6, CTNNA1, CDK5, STX1B, MAPK1, LHFPL5, MAGEE1, RASGRF1, VAMP8, GRM8, PI4K2A, CD81, CTSB, KSR1, NKD2, MTDH, ADCYAP1R1, KCNA1, CTNND1, RIMS1, EZR, INPP5K, SORBS2, ENTPD1, IQSEC3, F…	1073	1009	19662	1.23494	1	0.315227	57.2367
GOTERM_CC_ALL	GO:0031985~Golgi cisterna	11	0.92827	0.0542788	TMEM115, GAL3ST3, RAB30, ST3GAL2, FUT8, TMED3, SORT1, GOLGA5, HID1, FURIN, BCAP31	1073	103	19662	1.95697	1	0.317621	57.8637
GOTERM_CC_ALL	GO:0035097~histone methyltransferase complex	9	0.759494	0.0545384	SUZ12, KANSL1, SETD1B, NCOA6, HCFC1, DYDC2, HDAC9, PPP1CC, CXXC1	1073	76	19662	2.16999	1	0.316823	58.0424
GOTERM_CC_ALL	GO:0030133~transport vesicle	25	2.1097	0.0570374	RAB3A, SYT1, DDC, IER3IP1, FGFRL1, ERP29, GABBR1, CBARP, ZNRF1, KIF3C, FURIN, STX1B, CYB561, ANKRD27, PCSK1, BGN, SLC2A4, TRIM9, SLC2A3, IGF2R, PI4K2A, SORT1, RAB26, ENTPD1, SCAMP5	1073	312	19662	1.4683	1	0.326886	59.7274
GOTERM_CC_ALL	GO:0015629~actin cytoskeleton	34	2.8692	0.0617183	ALDOA, DMTN, TRIOBP, TNNC1, ACTR3B, PEAK1, RHOU, KLHL2, ACTR2, EZR, HNRNPK, ILK, AIF1L, ORC4, LURAP1, ACTN4, MYO1B, FLOT2, MYH3, MSRB1, TOPBP1, DCTN6, CTNNA1, GAS7, DAPK1, EPB41L2, FMN2, TNNT1, CDC42BPA, ZFP185, CRK, ACTR10, ADD1, TMOD1	1073	457	19662	1.3633	1	0.346902	62.7145
GOTERM_CC_ALL	GO:0036056~filtration diaphragm	3	0.253165	0.0667976	MAGI2, PODXL, KIRREL2	1073	8	19662	6.87162	1	0.367923	65.7206
GOTERM_CC_ALL	GO:0034098~VCP-NPL4-UFD1 AAA ATPase complex	3	0.253165	0.0667976	NPLOC4, FAF2, FAF1	1073	8	19662	6.87162	1	0.367923	65.7206
GOTERM_CC_ALL	GO:0036057~slit diaphragm	3	0.253165	0.0667976	MAGI2, PODXL, KIRREL2	1073	8	19662	6.87162	1	0.367923	65.7206
GOTERM_CC_ALL	GO:0044431~Golgi apparatus part	50	4.21941	0.0696898	IER3IP1, NDST1, B3GALT5, CSPG5, SDC4, RHOU, ST3GAL2, SLC2A4, RAB26, GOLGA5, SCAMP5, ZDHHC3, CAMK1G, TMEM167B, CORO7, BCAP31, ARL3, PRKD1, PLCE1, SCYL1, IGF2R, BACE1, SORT1, CLIP3, GALNT9, GAL3ST3, FUT8, ST8SIA3, SERINC3, GLIPR2, NUMA1, INPP5K, TMED3, SH3GLB1, GALNT16, TRIP10, MGAT4B, GABARAPL2, RAB2B, MYO1B, RFNG, HID1, FURIN, AGTRAP, TMEM115, NRAS, RAB30, FAM198B, SCARA3, CLCN5	1073	725	19662	1.26375	1	0.378522	67.3295
GOTERM_CC_ALL	GO:0034708~methyltransferase complex	10	0.843882	0.0742422	SUZ12, METTL14, KANSL1, SETD1B, NCOA6, HCFC1, DYDC2, HDAC9, PPP1CC, CXXC1	1073	95	19662	1.92888	1	0.395937	69.7195
GOTERM_CC_ALL	GO:0044433~cytoplasmic vesicle part	31	2.61603	0.0799991	SYT1, CSPG5, ZNRF1, PCSK1, SLC2A4, TMED3, SLC2A3, RALA, RAB26, GOLGA5, RAPGEF1, SEC61A1, SCAMP5, RNF144A, FLOT2, CBARP, SPIRE1, CYB561, FURIN, FZD6, AGTRAP, ANKRD27, FMN2, KIF1B, SCYL1, LAMP5, VAMP8, ULK2, PI4K2A, BACE1, DLD	1073	420	19662	1.35251	1	0.417666	72.5078
GOTERM_CC_ALL	GO:0005814~centriole	11	0.92827	0.0811193	SASS6, CEP250, CEP135, PCNT, STARD9, LRRCC1, NEURL4, IFT52, PCM1, CEP63, PLA2G3	1073	111	19662	1.81592	1	0.41986	73.0217
GOTERM_CC_ALL	GO:0031968~organelle outer membrane	16	1.35021	0.0811612	SOX10, SLC44A1, OPA1, WASF1, BNIP3, ASL, PPP1CC, VDAC3-PS1, DDX3X, TOMM70A, SH3GLB1, ARMCX3, TOMM22, MLXIP, GK, ACSL4	1073	185	19662	1.58481	1	0.417668	73.0408
GOTERM_CC_ALL	GO:0097440~apical dendrite	4	0.337553	0.0816599	PTK2B, RASGRF1, NEURL1A, SEZ6	1073	19	19662	3.85775	1	0.41734	73.2665
GOTERM_CC_ALL	GO:0044421~extracellular region part	233	19.6624	0.0817694	LDHB, ADCY1, CHMP3, S100A8, FAM20A, S100A9, PTPN23, RPLP2, FSTL1, SIN3A, CD44, HTRA1, AIF1L, WNT10A, ADAMTS20, OLFML2B, MYH3, SERPING1, SPAG9, MAPK1, CD38, SERBP1, RAB15, TUBA4A, WFDC1, ALDOA, ADSS, IL1R1, GGCT, HSD17B12, CHCHD3, ACP2, ASL, ALCAM, EFR3A, ZMPSTE24, PLTP, GPD1, LGALS4, PCNT, S100A10, CRYZ, TINAGL1, NCKAP1, ZFP446, NPY, SRSF7, CDC42BPA, HGS, MAP4, H3F3B, CRYM, PLAU, PXDN, FGF9, TOLL…	1073	3920	19662	1.08918	1	0.41546	73.3158
GOTERM_CC_ALL	GO:0005740~mitochondrial envelope	45	3.79747	0.0823992	SLC44A1, NDUFB6, COX10, COX7B2, WASF1, CHCHD3, GABBR1, BNIP3, COX5A, ASL, SFXN5, FAHD1, TRIAP1, ATCAY, VDAC3-PS1, DDX3X, MTG1, SH3GLB1, SLMO2, ARMCX3, ABCB10, SLC25A44, MLXIP, ACSL4, DNAJC19, SUOX, SOX10, NDUFA2, CRLS1, OPA1, NDUFB10, ABCA8B, PDK4, COX8A, PPP1CC, STAT3, CLPX, TIMM22, DHRS1, LETM1, SLC25A13, TOMM70A, TOMM22, GK, SPNS1	1073	652	19662	1.26472	1	0.415675	73.5978
GOTERM_CC_ALL	GO:0034399~nuclear periphery	12	1.01266	0.0829825	HNRNPM, NUMA1, PPIG, MORC3, SFPQ, HAT1, SRRM1, NUFIP1, MBD1, TNPO1, PRKCD, CXXC1	1073	126	19662	1.74517	1	0.415705	73.8565
GOTERM_CC_ALL	GO:0030424~axon	40	3.37553	0.0843213	SYT1, RAB3A, IL1R1, SLC38A2, SRSF10, FKBP4, KCNA1, KATNB1, GABBR1, HCFC1, ALCAM, ATCAY, HNRNPK, PTK2B, MAP1LC3B, ILK, KCNQ2, FLRT3, DIXDC1, DDC, STMN2, RXRA, MAP2K4, TANC1, MINK1, GDPD5, STAT1, KIF3C, CDK5, P2RX4, MAPK1, KIF1B, HIF1A, ZFYVE27, ADCY9, PENK, NPY, BACE1, APBB1, GRK3	1073	570	19662	1.28592	1	0.418695	74.4414
GOTERM_CC_ALL	GO:0000784~nuclear chromosome, telomeric region	12	1.01266	0.0903611	NBN, NABP2, MRE11A, SUN2, ORC4, HAT1, SSB, H3F3B, PPP1CC, POLR2B, TERF2, PINX1	1073	128	19662	1.71791	1	0.43958	76.9311
GOTERM_CC_ALL	GO:0000794~condensed nuclear chromosome	10	0.843882	0.0907042	RAD21, HSPA2, RSPH1, CENPC1, INCENP, MRE11A, SUN2, LIG3, TOPBP1, DMC1	1073	99	19662	1.85094	1	0.438561	77.0655
GOTERM_CC_ALL	GO:0031966~mitochondrial membrane	42	3.5443	0.0917352	SLC44A1, NDUFB6, COX10, COX7B2, WASF1, CHCHD3, GABBR1, BNIP3, COX5A, ASL, SFXN5, FAHD1, ATCAY, VDAC3-PS1, DDX3X, MTG1, SH3GLB1, ARMCX3, ABCB10, SLC25A44, MLXIP, ACSL4, DNAJC19, SOX10, NDUFA2, CRLS1, OPA1, NDUFB10, ABCA8B, PDK4, COX8A, PPP1CC, STAT3, CLPX, TIMM22, DHRS1, LETM1, SLC25A13, TOMM70A, TOMM22, GK, SPNS1	1073	607	19662	1.26791	1	0.440116	77.4649
GOTERM_CC_ALL	GO:0035267~NuA4 histone acetyltransferase complex	4	0.337553	0.0923401	YEATS4, MEAF6, EPC2, BRD8	1073	20	19662	3.66486	1	0.440078	77.6962
GOTERM_CC_ALL	GO:1902562~H4 histone acetyltransferase complex	4	0.337553	0.0923401	YEATS4, MEAF6, EPC2, BRD8	1073	20	19662	3.66486	1	0.440078	77.6962
GOTERM_CC_ALL	GO:0043189~H4/H2A histone acetyltransferase complex	4	0.337553	0.0923401	YEATS4, MEAF6, EPC2, BRD8	1073	20	19662	3.66486	1	0.440078	77.6962
GOTERM_CC_ALL	GO:0019867~outer membrane	16	1.35021	0.093196	SOX10, SLC44A1, OPA1, WASF1, BNIP3, ASL, PPP1CC, VDAC3-PS1, DDX3X, TOMM70A, SH3GLB1, ARMCX3, TOMM22, MLXIP, GK, ACSL4	1073	189	19662	1.55127	1	0.440962	78.0197
GOTERM_CC_ALL	GO:0000776~kinetochore	12	1.01266	0.0941952	XPO1, MEAF6, SIN3A, KANSL1, SEH1L, CENPC1, INCENP, PBRM1, DCTN6, ZWILCH, PPP1CC, PINX1	1073	129	19662	1.70459	1	0.442357	78.3918
GOTERM_CC_ALL	GO:0005798~Golgi-associated vesicle	8	0.675105	0.0968008	SLC2A4, SCYL1, TMED3, IGF2R, SORT1, CSPG5, GOLGA5, FURIN	1073	72	19662	2.03604	1	0.449499	79.3346
