# Supplementary material for: Systems genetics analysis of the LXS recombinant inbred mouse strains:Genetic and molecular insights into acute ethanol tolerance
Source: PLoS One. 2020 Oct 23;15(10):e0240253. doi: 10.1371/journal.pone.0240253 (PMC7584226; doi:10.1371/journal.pone.0240253)
Supplement: S9 Table — GO analysis for genes correlated to Hdac1. (XLSX) [file pone.0240253.s011.xlsx]

## Sheet: S9_Hdac1-correlated-genes
Category	Term	Count	%	PValue	Genes	List Total	Pop Hits	Pop Total	Fold Enrichment	Bonferroni	Benjamini	FDR
GOTERM_BP_ALL	GO:0099537~trans-synaptic signaling	29	6.56109	7.78587e-06	EDN3, CAV2, RAB3B, KMT2A, CLSTN3, GRIK3, OXT, PINK1, PPT1, SYNGR1, ZMYND8, EPHB2, SHISA9, GRIN2D, RAB11A, SV2A, HTR1D, GJD2, KIF5B, PMCH, NRXN3, ITPR3, IGSF9B, NCAM1, GRM2, HTR6, LRP8, NGFR, DNM1	354	570	18082	2.59876	0.0331209	0.0331209	0.0145901
GOTERM_BP_ALL	GO:0099536~synaptic signaling	29	6.56109	7.78587e-06	EDN3, CAV2, RAB3B, KMT2A, CLSTN3, GRIK3, OXT, PINK1, PPT1, SYNGR1, ZMYND8, EPHB2, SHISA9, GRIN2D, RAB11A, SV2A, HTR1D, GJD2, KIF5B, PMCH, NRXN3, ITPR3, IGSF9B, NCAM1, GRM2, HTR6, LRP8, NGFR, DNM1	354	570	18082	2.59876	0.0331209	0.0331209	0.0145901
GOTERM_BP_ALL	GO:0007268~chemical synaptic transmission	29	6.56109	7.78587e-06	EDN3, CAV2, RAB3B, KMT2A, CLSTN3, GRIK3, OXT, PINK1, PPT1, SYNGR1, ZMYND8, EPHB2, SHISA9, GRIN2D, RAB11A, SV2A, HTR1D, GJD2, KIF5B, PMCH, NRXN3, ITPR3, IGSF9B, NCAM1, GRM2, HTR6, LRP8, NGFR, DNM1	354	570	18082	2.59876	0.0331209	0.0331209	0.0145901
GOTERM_BP_ALL	GO:0098916~anterograde trans-synaptic signaling	29	6.56109	7.78587e-06	EDN3, CAV2, RAB3B, KMT2A, CLSTN3, GRIK3, OXT, PINK1, PPT1, SYNGR1, ZMYND8, EPHB2, SHISA9, GRIN2D, RAB11A, SV2A, HTR1D, GJD2, KIF5B, PMCH, NRXN3, ITPR3, IGSF9B, NCAM1, GRM2, HTR6, LRP8, NGFR, DNM1	354	570	18082	2.59876	0.0331209	0.0331209	0.0145901
GOTERM_BP_ALL	GO:0050804~modulation of synaptic transmission	21	4.75113	9.07852e-06	EDN3, RAB3B, KMT2A, KIF5B, PMCH, CLSTN3, GRIK3, OXT, PINK1, ITPR3, IGSF9B, SYNGR1, ZMYND8, EPHB2, NCAM1, SHISA9, GRM2, HTR6, RAB11A, LRP8, NGFR	354	332	18082	3.23091	0.0385126	0.0194454	0.0170122
GOTERM_BP_ALL	GO:0006396~RNA processing	34	7.69231	1.82683e-05	UTP18, XAB2, 1110008L16RIK, POLR2A, ZFC3H1, HNRNPL, UTP11L, ZBTB8OS, CD2BP2, AGO3, YRDC, SUPT5, MDN1, TFIP11, KHDRBS1, RBFOX1, RRP1, EFTUD2, TMBIM6, RBFOX3, LCMT2, AARS, MPHOSPH10, RPS8, MRTO4, NRDE2, PPIH, DYRK1A, THRAP3, ERN1, GPATCH1, RNF40, PRPF38A, BCDIN3D	354	765	18082	2.27018	0.0759874	0.0259992	0.0342302
GOTERM_BP_ALL	GO:0043266~regulation of potassium ion transport	9	2.0362	0.000253701	VIP, EDN3, CAV1, KIF5B, ANK3, NOS3, GAL, YWHAE, MIF	354	85	18082	5.40837	0.666345	0.239981	0.474379
GOTERM_BP_ALL	GO:0071840~cellular component organization or biogenesis	150	33.9367	0.000294745	GNA13, EDN3, PLEKHM2, CROCC, FGFRL1, CBX4, FOXO6, IGHMBP2, MEI1, OGN, ANK3, NSG1, NUP37, ADGRB3, HMGCL, RRP1, KIF5B, ROCK2, KIF5C, TRABD2B, NUPL1, GCC2, MRTO4, TNKS2, NCAM1, CEP162, MCMBP, PYGO2, HSPB1, STMN1, MTFR1L, ANKFY1, PAM, CAV2, EID1, ACHE, CAV1, EID2, RTP4, PPT1, ACP2, ASAP3, RCC1, ZMYND8, XAB2, EPHB2, TTBK2, SUPT7L, LHX9, NUDC, ASPSCR1, FAM160A2, ABR, MLC1, EPB41, PHACTR4, NIN, TBC1D10A…	354	6037	18082	1.26915	0.720641	0.225123	0.550925
GOTERM_BP_ALL	GO:0032879~regulation of localization	73	16.5158	0.000545076	GNA13, IER3, EDN3, PPARD, PLEKHM2, CLSTN3, MYBPC1, STOML1, PINK1, MED23, LGR4, RSPO1, ANK3, LGI3, NOS3, YRDC, HTR1D, VPS11, NSF, KHDRBS1, SP100, KIF5B, ROCK2, RB1, GAL, NUPL1, GCC2, NCAM1, CLIC5, HTR6, ADAM17, HSPB1, KCNH7, STMN1, NGFR, ANKFY1, VIP, PAM, CAV2, CAV1, RAB3B, PODN, KMT2A, OXT, PPT1, IL33, ZMYND8, MIF, SHISA9, TTBK2, RAB11A, SLC30A3, ASPSCR1, ABR, MLC1, CEP192, TBC1D10A, TMBIM6, MUL1…	354	2530	18082	1.47382	0.905452	0.325044	1.01657
GOTERM_BP_ALL	GO:0016043~cellular component organization	145	32.8054	0.000558653	GNA13, EDN3, PLEKHM2, CROCC, FGFRL1, CBX4, FOXO6, IGHMBP2, MEI1, OGN, ANK3, NSG1, NUP37, ADGRB3, HMGCL, KIF5B, ROCK2, KIF5C, TRABD2B, NUPL1, GCC2, MRTO4, TNKS2, NCAM1, CEP162, MCMBP, PYGO2, HSPB1, STMN1, MTFR1L, ANKFY1, PAM, CAV2, EID1, ACHE, CAV1, EID2, RTP4, PPT1, ACP2, ASAP3, RCC1, ZMYND8, XAB2, EPHB2, TTBK2, SUPT7L, LHX9, NUDC, ASPSCR1, FAM160A2, ABR, MLC1, EPB41, NIN, PHACTR4, TBC1D10A, ZMYM…	354	5872	18082	1.26132	0.910848	0.292023	1.04177
GOTERM_BP_ALL	GO:0009987~cellular process	333	75.3394	0.000567076	EDN3, GM7808, LTBP1, HMGN2, PLEKHM2, CROCC, FGFRL1, STOML1, MED23, PLPPR3, C1QC, GNG8, OGN, MEI1, GRIN2D, OASL2, TCEANC2, CREB3L2, SLC9B2, NUP37, HTR1D, FIZ1, EIF2B3, ADGRB3, GJD2, MAGI3, TFPT, NDNL2, KIF5B, ROCK2, PMCH, LIG1, MYH3, GPR135, TRABD2B, KIF5C, AARS, GCC2, CEP162, HTR6, EEFSEC, MTFR1L, RTP4, PABPC4, PPT1, ACP2, ASAP3, RCC1, TAGLN2, MYO9A, XAB2, EPHB2, CACYBP, 5830417I10RIK, ALDH4A1, S…	354	16073	18082	1.05826	0.914039	0.264153	1.0574
GOTERM_BP_ALL	GO:0006813~potassium ion transport	13	2.94118	0.000666503	VIP, TMEM175, EDN3, CAV1, KIF5B, ANK3, KCNN3, KCNH7, NOS3, GAL, YWHAE, NSF, MIF	354	203	18082	3.27108	0.944103	0.274194	1.2417
GOTERM_BP_ALL	GO:0065008~regulation of biological quality	92	20.8145	0.000670092	GNA13, IER3, EDN3, PPARD, HP1BP3, CLSTN3, CROCC, GRIK3, BSCL2, PINK1, SYNGR1, LGR4, TMEM175, ALAS2, ANK3, GRIN2D, PUM1, NOS3, YRDC, SV2A, HTR1D, VPS11, SLC4A3, ADGRB3, LARGE1, GJD2, SP100, KIF5B, NRXN3, PMCH, RB1, GAL, TNKS2, NCAM1, GRM2, SLC26A7, HTR6, ERN1, ADAM17, KCNH7, HSPB1, NGFR, HBB-BT, PARVA, VIP, CAV2, PAM, RAB3B, ACHE, CAV1, KMT2A, USP2, OXT, PABPC4, PPT1, ZMYND8, STUB1, EPHB2, MIF, RP…	354	3398	18082	1.38295	0.944965	0.251721	1.24835
GOTERM_BP_ALL	GO:0007270~neuron-neuron synaptic transmission	10	2.26244	0.00082627	RAB3B, GRM2, KIF5B, CLSTN3, PMCH, GRIK3, GRIN2D, PINK1, NGFR, DNM1	354	126	18082	4.0539	0.97201	0.277533	1.53717
GOTERM_BP_ALL	GO:0051128~regulation of cellular component organization	69	15.6109	0.000893593	GNA13, IER3, EDN3, PPARD, PLEKHM2, CLSTN3, MYBPC1, PINK1, SDC2, FOXO6, RSPO1, ANK3, VPS11, ADGRB3, TFIP11, KIF5B, NRXN3, ROCK2, ARHGEF19, TRABD2B, RB1, GAL, TNKS2, NCAM1, ADAM17, PYGO2, HSPB1, STMN1, NGFR, ANKFY1, PARVA, PAM, EID1, CAV2, LIMS1, CAV1, ACHE, KMT2A, OXT, PPT1, ASAP3, RCC1, STUB1, ZMYND8, MIF, EPHB2, TTBK2, RAB11A, TRIP12, ABR, EPB41, NIN, CEP192, TBC1D10A, ZMYM6, S100A10, MUL1, MYL1…	354	2399	18082	1.46914	0.979088	0.275508	1.66143
GOTERM_BP_ALL	GO:0050684~regulation of mRNA processing	9	2.0362	0.000925941	KHDRBS1, RBFOX1, HNRNPL, TMBIM6, RBFOX3, DYRK1A, THRAP3, SUPT5, RNF40	354	103	18082	4.46322	0.981821	0.265281	1.72108
GOTERM_BP_ALL	GO:0007399~nervous system development	65	14.7059	0.0013547	EDN3, PPARD, CLSTN3, MFSD2A, LUZP1, APCDD1, FOXO6, SDC2, GNG8, IGHMBP2, OGN, ANK3, EIF2B3, FRS2, IPMK, ADGRB3, RBFOX1, KIF5B, NRXN3, KIF17, ROCK2, AARS, KIF5C, RB1, GAL, NCAM1, CLIC5, HTR6, ADAM17, PYGO2, HSPB1, STMN1, NGFR, FUOM, PAM, CAV1, ACHE, OXT, PPT1, IL33, XAB2, ZMYND8, MIF, EPHB2, UTP11L, TTBK2, RAB11A, UNK, LHX9, ACTB, ABR, PHACTR4, NIN, TRNP1, MUL1, EVL, AK4, RFNG, IGSF9B, YWHAE, NBL1,…	354	2261	18082	1.46844	0.997161	0.34222	2.50849
GOTERM_BP_ALL	GO:1903311~regulation of mRNA metabolic process	10	2.26244	0.00141777	KHDRBS1, RBFOX1, HNRNPL, POLR2G, TMBIM6, RBFOX3, DYRK1A, THRAP3, SUPT5, RNF40	354	136	18082	3.75582	0.99784	0.335802	2.62382
GOTERM_BP_ALL	GO:0043484~regulation of RNA splicing	9	2.0362	0.0014188	KHDRBS1, RBFOX1, HNRNPL, TMBIM6, RBFOX3, DYRK1A, THRAP3, ERN1, POLR2A	354	110	18082	4.1792	0.99785	0.318787	2.6257
GOTERM_BP_ALL	GO:0051130~positive regulation of cellular component organization	41	9.27602	0.00146826	EDN3, ACHE, CAV1, LIMS1, PLEKHM2, KMT2A, MYBPC1, CLSTN3, OXT, PINK1, PPT1, ZMYND8, STUB1, FOXO6, EPHB2, MIF, TTBK2, ANK3, RAB11A, VPS11, ADGRB3, ABR, KIF5B, NIN, NRXN3, ROCK2, TRABD2B, MUL1, S100A10, EVL, RB1, COL16A1, FNIP2, TNKS2, TENM2, KCNN3, HSPB1, LRP8, NGFR, ANKFY1, RNF40	354	1253	18082	1.67138	0.998264	0.311957	2.71604
GOTERM_BP_ALL	GO:0043933~macromolecular complex subunit organization	64	14.4796	0.00152669	ATL2, HP1BP3, FGFRL1, CBX4, PINK1, IGHMBP2, NDUFS5, NSG1, VPS11, MDN1, HMGCL, BRD8, TFIP11, POGZ, KIF5B, TRABD2B, RB1, NUPL1, MRTO4, NCAM1, NRDE2, MTRF1, PYGO2, KCNH7, STMN1, PARVA, PAM, EID1, CAV2, EID2, LIMS1, CAV1, ACHE, KMT2A, KMT2C, BDP1, STUB1, XAB2, MIF, AGO3, SUPT7L, TRIP12, ACTB, MLC1, EPB41, NIN, CEP192, S100A10, EVL, COL16A1, ITPR3, ABCG1, FNIP2, BC068281, HDAC1, WHSC1L1, KDM8, MYH11, …	354	2229	18082	1.4666	0.998653	0.307325	2.82267
GOTERM_BP_ALL	GO:0051179~localization	137	30.9955	0.00164384	GNA13, EDN3, PLEKHM2, XPO6, CROCC, GRIK3, STOML1, VPS53, MED23, MEI1, ANK3, GRIN2D, NSG1, CREB3L2, SLC9B2, NUP37, LGI3, HTR1D, SLC4A3, KIF5B, ROCK2, KIF5C, NUPL1, GCC2, TNKS2, NCAM1, HTR6, HSPB1, STMN1, HBB-BT, ANKFY1, CAV2, PAM, ACHE, CAV1, PODN, RTP4, E330009J07RIK, PPT1, ASAP3, IL33, ZMYND8, LAPTM5, TTBK2, SUPT7L, SLC30A3, NUDC, ASPSCR1, FAM160A2, ABR, MLC1, NIN, PHACTR4, TBC1D10A, MUL1, S100A…	354	5623	18082	1.2445	0.999189	0.312425	3.03612
GOTERM_BP_ALL	GO:0051641~cellular localization	65	14.7059	0.00227249	EDN3, IER3, XPO6, PLEKHM2, CROCC, MYBPC1, VPS53, PINK1, PEX3, SYNGR1, MEI1, ANK3, CREB3L2, HTR1D, VPS11, NSF, EFR3B, DYNC1I1, KHDRBS1, SP100, KIF5B, NRXN3, ROCK2, KIF17, KIF5C, RB1, NUPL1, CHAMP1, GCC2, TNKS2, GRM2, HTR6, KPNA6, NGFR, KPNA3, ANKFY1, CAV2, CAV1, RAB3B, RTP4, ZDHHC18, PPT1, ZMYND8, TTBK2, RAB11A, SUPT7L, NUDC, ASPSCR1, FAM160A2, MLC1, NIN, TBC1D10A, S100A10, MUL1, ITPR3, ATP13A2, Y…	354	2310	18082	1.43729	0.999947	0.388658	4.17398
GOTERM_BP_ALL	GO:0006986~response to unfolded protein	8	1.80995	0.00258836	TMBIM6, AARS, HSPA4L, CREB3L2, ERN1, HSPB1, EDEM3, STUB1	354	95	18082	4.3014	0.999986	0.413682	4.74093
GOTERM_BP_ALL	GO:0007267~cell-cell signaling	41	9.27602	0.00263833	VIP, EDN3, CAV2, RAB3B, PPARD, CAV1, KMT2A, CLSTN3, GRIK3, OXT, PINK1, PPT1, APCDD1, GJA4, SYNGR1, ZMYND8, LGR4, EPHB2, SHISA9, RSPO1, GRIN2D, RAB11A, SV2A, HTR1D, GJD2, KIF5B, NRXN3, PMCH, TRABD2B, ITPR3, IGSF9B, GAL, TNKS2, NCAM1, GRM2, HDAC1, HTR6, PYGO2, LRP8, NGFR, DNM1	354	1294	18082	1.61843	0.999989	0.405169	4.83033
GOTERM_BP_ALL	GO:0008380~RNA splicing	16	3.61991	0.00308355	RBFOX1, KHDRBS1, TFIP11, EFTUD2, RBFOX3, TMBIM6, XAB2, POLR2A, HNRNPL, ZBTB8OS, PPIH, CD2BP2, THRAP3, DYRK1A, ERN1, PRPF38A	354	342	18082	2.38967	0.999998	0.440589	5.62334
GOTERM_BP_ALL	GO:0000266~mitochondrial fission	5	1.13122	0.0033344	MTFP1, MUL1, PINK1, MTFR1L, DNM1	354	32	18082	7.98111	0.999999	0.452301	6.06739
GOTERM_BP_ALL	GO:0044091~membrane biogenesis	5	1.13122	0.0033344	CAV2, CAV1, ANK3, S100A10, PEX3	354	32	18082	7.98111	0.999999	0.452301	6.06739
GOTERM_BP_ALL	GO:0031579~membrane raft organization	4	0.904977	0.00342014	CAV2, CAV1, S100A10, PPT1	354	16	18082	12.7698	1	0.447242	6.21871
GOTERM_BP_ALL	GO:0050803~regulation of synapse structure or activity	14	3.16742	0.0035544	KMT2A, PMCH, CLSTN3, NRXN3, OXT, ITPR3, SYNGR1, ZMYND8, EPHB2, NCAM1, SHISA9, HTR6, RAB11A, ADGRB3	354	280	18082	2.55395	1	0.44703	6.45521
GOTERM_BP_ALL	GO:0051049~regulation of transport	53	11.991	0.0035997	EDN3, IER3, PPARD, MYBPC1, STOML1, PINK1, LGR4, RSPO1, ANK3, LGI3, YRDC, NOS3, VPS11, NSF, KHDRBS1, SP100, KIF5B, GAL, NUPL1, GCC2, NCAM1, CLIC5, HTR6, KCNH7, NGFR, ANKFY1, VIP, PAM, CAV1, RAB3B, KMT2A, OXT, PPT1, IL33, MIF, SHISA9, RAB11A, SLC30A3, ASPSCR1, ABR, MLC1, TBC1D10A, TMBIM6, MUL1, ATP13A2, YWHAE, ABCG1, DDX58, IFI27, HDAC1, KCNN3, SCP2, DNM1	354	1828	18082	1.48096	1	0.438864	6.53486
GOTERM_BP_ALL	GO:0016071~mRNA metabolic process	21	4.75113	0.00382561	TFIP11, KHDRBS1, RBFOX1, POLR2G, EFTUD2, RBFOX3, TMBIM6, XAB2, MRTO4, HNRNPL, PPIH, CD2BP2, PNRC2, THRAP3, DYRK1A, ERN1, GPATCH1, AGO3, SUPT5, RNF40, PRPF38A	354	528	18082	2.03155	1	0.446885	6.9312
GOTERM_BP_ALL	GO:0050686~negative regulation of mRNA processing	5	1.13122	0.00417081	HNRNPL, TMBIM6, DYRK1A, SUPT5, RNF40	354	34	18082	7.51163	1	0.46392	7.53374
GOTERM_BP_ALL	GO:0009132~nucleoside diphosphate metabolic process	8	1.80995	0.00501267	IER3, GPD1, AK2, AK5, AK4, MIF, ENO1B, CMPK2	354	107	18082	3.819	1	0.515503	8.98774
GOTERM_BP_ALL	GO:0044093~positive regulation of molecular function	39	8.82353	0.00577774	GNA13, VIP, EDN3, CAV2, CAV1, LIMS1, KMT2A, PINK1, ASAP3, STUB1, MYO9A, MIF, HNRNPL, CASP9, CASP8AP2, ANK3, RHOC, NOS3, FRS2, EIF2B3, MAGI3, EPB41, KIF5B, PHACTR4, TBC1D10A, ARHGEF19, MUL1, S100A10, ARHGAP27, RB1, RFNG, GAL, TRIM62, ENO1B, ERN1, ADAM17, PYGO2, LRP8, NGFR	354	1270	18082	1.56857	1	0.554524	10.2903
GOTERM_BP_ALL	GO:0035966~response to topologically incorrect protein	8	1.80995	0.00611375	TMBIM6, AARS, HSPA4L, CREB3L2, ERN1, HSPB1, EDEM3, STUB1	354	111	18082	3.68138	1	0.563532	10.8568
GOTERM_BP_ALL	GO:0006461~protein complex assembly	39	8.82353	0.00626951	CAV2, PAM, EID2, ACHE, CAV1, LIMS1, ATL2, KMT2A, HP1BP3, FGFRL1, STUB1, MIF, IGHMBP2, NDUFS5, NSG1, VPS11, HMGCL, TFIP11, MLC1, EPB41, NIN, POGZ, CEP192, TRABD2B, S100A10, EVL, ITPR3, COL16A1, NUPL1, BC068281, FNIP2, NCAM1, MYH11, KCNH7, TMOD3, STMN1, KAT6B, DNM1, PARVA	354	1277	18082	1.55997	1	0.56153	11.1183
GOTERM_BP_ALL	GO:0050890~cognition	14	3.16742	0.00628752	VIP, KMT2A, NRXN3, OXT, PPT1, ZCCHC16, ITPR3, FOXO6, EPHB2, NCAM1, CYP7B1, ST3GAL4, HTR6, ADGRB3	354	300	18082	2.38369	1	0.551802	11.1484
GOTERM_BP_ALL	GO:0006165~nucleoside diphosphate phosphorylation	7	1.58371	0.00636808	IER3, GPD1, AK5, AK4, MIF, ENO1B, CMPK2	354	85	18082	4.20651	1	0.545979	11.2833
GOTERM_BP_ALL	GO:0070271~protein complex biogenesis	39	8.82353	0.00640374	CAV2, PAM, EID2, ACHE, CAV1, LIMS1, ATL2, KMT2A, HP1BP3, FGFRL1, STUB1, MIF, IGHMBP2, NDUFS5, NSG1, VPS11, HMGCL, TFIP11, MLC1, EPB41, NIN, POGZ, CEP192, TRABD2B, S100A10, EVL, ITPR3, COL16A1, NUPL1, BC068281, FNIP2, NCAM1, MYH11, KCNH7, TMOD3, STMN1, KAT6B, DNM1, PARVA	354	1278	18082	1.55875	1	0.537908	11.343
GOTERM_BP_ALL	GO:0000381~regulation of alternative mRNA splicing, via spliceosome	5	1.13122	0.00685445	RBFOX1, HNRNPL, RBFOX3, DYRK1A, THRAP3	354	39	18082	6.5486	1	0.552543	12.0936
GOTERM_BP_ALL	GO:0016070~RNA metabolic process	106	23.9819	0.00688669	5730507C01RIK, HMGN2, CBX4, MED23, FOXO6, GM10093, IGHMBP2, CASP8AP2, DDX24, TCEANC2, CREB3L2, FIZ1, RBFOX1, RRP1, NDNL2, TFPT, ROCK2, EFTUD2, LIG1, RBFOX3, AARS, MRTO4, EID1, PAM, CAV1, EID2, ZFP764, IL33, ZMYND8, XAB2, ZFC3H1, HNRNPL, 5830417I10RIK, SUPT7L, LHX9, TAF4, LCMT2, RFX7, MPHOSPH10, ARID3B, TRIM62, ABCG1, RPS8, FNIP2, DDX58, IFI27, PPIH, HDAC1, PNRC2, DYRK1A, GPATCH1, KAT6B, HDAC8, PP…	354	4331	18082	1.25015	1	0.544659	12.1471
GOTERM_BP_ALL	GO:0044085~cellular component biogenesis	70	15.8371	0.00706331	ATL2, HP1BP3, CLSTN3, UTP18, FGFRL1, PINK1, PEX3, TMEM175, IGHMBP2, NDUFS5, ANK3, NSG1, RHOC, VPS11, MDN1, ADGRB3, HMGCL, CCDC28B, TFIP11, RRP1, POGZ, ACTA1, NRXN3, ROCK2, TRABD2B, NUPL1, MRTO4, NCAM1, CEP162, KCNH7, STMN1, PARVA, PAM, CAV2, LIMS1, CAV1, ACHE, EID2, KMT2A, OXT, BDP1, ASAP3, RCC1, STUB1, XAB2, ZMYND8, MIF, EPHB2, UTP11L, TTBK2, RAB11A, AGO3, MLC1, EPB41, NIN, CEP192, MPHOSPH10, S1…	354	2654	18082	1.34723	1	0.544456	12.4394
GOTERM_BP_ALL	GO:0046939~nucleotide phosphorylation	7	1.58371	0.00711941	IER3, GPD1, AK5, AK4, MIF, ENO1B, CMPK2	354	87	18082	4.10981	1	0.538244	12.5321
GOTERM_BP_ALL	GO:0051259~protein oligomerization	20	4.52489	0.00734107	CAV2, PAM, LIMS1, CAV1, ACHE, MLC1, ATL2, TRABD2B, FGFRL1, S100A10, EVL, ITPR3, NUPL1, MIF, BC068281, IGHMBP2, KCNH7, DNM1, HMGCL, PARVA	354	524	18082	1.94958	1	0.540414	12.8973
GOTERM_BP_ALL	GO:1903312~negative regulation of mRNA metabolic process	5	1.13122	0.00818666	HNRNPL, TMBIM6, DYRK1A, SUPT5, RNF40	354	41	18082	6.22916	1	0.571171	14.2774
GOTERM_BP_ALL	GO:0048168~regulation of neuronal synaptic plasticity	6	1.35747	0.00819977	SHISA9, KMT2A, PMCH, RAB11A, SYNGR1, EPHB2	354	64	18082	4.78867	1	0.563224	14.2986
GOTERM_BP_ALL	GO:0048667~cell morphogenesis involved in neuron differentiation	20	4.52489	0.00824308	ACTB, ACHE, KIF5B, NIN, ROCK2, KIF5C, EVL, RB1, EPHB2, NCAM1, OGN, ANK3, TENM2, CLIC5, RAB11A, LRP8, NGFR, UNK, STMN1, LHX9	354	529	18082	1.93116	1	0.556831	14.3687
GOTERM_BP_ALL	GO:0050806~positive regulation of synaptic transmission	9	2.0362	0.0083236	RAB3B, KIF5B, CLSTN3, OXT, HTR6, PINK1, NGFR, ITPR3, IGSF9B	354	147	18082	3.12729	1	0.552252	14.4989
GOTERM_BP_ALL	GO:0006397~mRNA processing	17	3.84615	0.00907791	TFIP11, RBFOX1, KHDRBS1, EFTUD2, RBFOX3, TMBIM6, XAB2, HNRNPL, PPIH, CD2BP2, THRAP3, DYRK1A, ERN1, GPATCH1, SUPT5, RNF40, PRPF38A	354	422	18082	2.05769	1	0.575828	15.7095
GOTERM_BP_ALL	GO:0008104~protein localization	63	14.2534	0.00920205	PPARD, XPO6, CLSTN3, CROCC, MYBPC1, VPS53, PINK1, PEX3, SYNGR1, LGR4, ANK3, NUP37, VPS11, NSF, EFR3B, SP100, KIF5B, ROCK2, KIF17, KIF5C, RB1, CHAMP1, NUPL1, GCC2, TNKS2, CLIC5, KPNA6, NGFR, KPNA3, VIP, CAV2, PAM, LIMS1, CAV1, RAB3B, RTP4, ZDHHC18, PPT1, IL33, ZMYND8, MIF, TMED5, TTBK2, RAB11A, SUPT7L, ASPSCR1, FAM160A2, MLC1, CEP192, TBC1D10A, TMBIM6, S100A10, ATP13A2, YWHAE, ABCG1, DDX58, NBL1, …	354	2367	18082	1.35952	1	0.57297	15.9072
GOTERM_BP_ALL	GO:0034470~ncRNA processing	14	3.16742	0.00927536	RRP1, UTP18, LCMT2, AARS, MPHOSPH10, RPS8, 1110008L16RIK, MRTO4, ZBTB8OS, UTP11L, AGO3, YRDC, MDN1, BCDIN3D	354	315	18082	2.27018	1	0.568222	16.0237
GOTERM_BP_ALL	GO:0030968~endoplasmic reticulum unfolded protein response	6	1.35747	0.00931377	TMBIM6, AARS, CREB3L2, ERN1, EDEM3, STUB1	354	66	18082	4.64355	1	0.562258	16.0847
GOTERM_BP_ALL	GO:0051336~regulation of hydrolase activity	29	6.56109	0.0095502	GNA13, CAV2, CAV1, LIMS1, PINK1, PPT1, ASAP3, MYO9A, CASP8AP2, CASP9, CD2BP2, RHOC, NOS3, EIF2B3, PCIF1, CEP192, TBC1D10A, ROCK2, TMBIM6, ARHGEF19, MPHOSPH10, NRD1, S100A10, MUL1, ARHGAP27, ATP13A2, RPS6KA1, ERN1, NGFR	354	896	18082	1.65323	1	0.564062	16.4592
GOTERM_BP_ALL	GO:0022607~cellular component assembly	64	14.4796	0.00969267	ATL2, HP1BP3, CLSTN3, FGFRL1, PINK1, TMEM175, IGHMBP2, NDUFS5, ANK3, NSG1, RHOC, VPS11, MDN1, HMGCL, ADGRB3, CCDC28B, TFIP11, POGZ, ACTA1, NRXN3, ROCK2, TRABD2B, NUPL1, MRTO4, NCAM1, CEP162, KCNH7, STMN1, PARVA, PAM, CAV2, EID2, LIMS1, CAV1, ACHE, KMT2A, OXT, BDP1, ASAP3, RCC1, STUB1, XAB2, ZMYND8, MIF, EPHB2, TTBK2, RAB11A, AGO3, MLC1, EPB41, NIN, CEP192, S100A10, EVL, COL16A1, ITPR3, FNIP2, BC0…	354	2418	18082	1.35197	1	0.56228	16.6841
GOTERM_BP_ALL	GO:0048548~regulation of pinocytosis	3	0.678733	0.0098446	CAV1, PPT1, ANKFY1	354	8	18082	19.1547	1	0.560911	16.9234
GOTERM_BP_ALL	GO:0048518~positive regulation of biological process	125	28.2805	0.0105052	EDN3, LTBP1, PLEKHM2, MED23, C1QC, FOXO6, CASP8AP2, ANK3, NSG1, CREB3L2, PUM1, SLC9B2, FRS2, FIZ1, ADGRB3, MAGI3, KIF5B, NDNL2, TFPT, ROCK2, PMCH, TRABD2B, NRD1, TNKS2, C1QA, NCAM1, C1QB, HTR6, HSPB1, STMN1, ANKFY1, CAV2, IFIH1, CAV1, ACHE, PPT1, IL33, ZMYND8, EPHB2, HNRNPL, ECE1, TTBK2, CACYBP, SLC30A3, GPD1, TAF4, ABR, MLC1, NIN, TBC1D10A, ARID3B, MUL1, S100A10, EVL, RFNG, COL16A1, ATP13A2, TRI…	354	5311	18082	1.2022	1	0.577684	17.956
GOTERM_BP_ALL	GO:0034620~cellular response to unfolded protein	6	1.35747	0.0105278	TMBIM6, AARS, CREB3L2, ERN1, EDEM3, STUB1	354	68	18082	4.50698	1	0.571673	17.9911
GOTERM_BP_ALL	GO:0060341~regulation of cellular localization	28	6.33484	0.011174	EDN3, CAV2, IER3, RAB3B, CAV1, MYBPC1, PINK1, ZMYND8, TTBK2, ANK3, RAB11A, VPS11, KHDRBS1, MLC1, SP100, KIF5B, RB1, NUPL1, ATP13A2, GCC2, DDX58, IFI27, KCNN3, HTR6, NGFR, SCP2, HDAC8, DNM1	354	864	18082	1.65534	1	0.586805	18.989
GOTERM_BP_ALL	GO:0010608~posttranscriptional regulation of gene expression	17	3.84615	0.0113617	KHDRBS1, VIP, POLR2G, CAV1, PABPC4, PINK1, HNRNPL, NRDE2, KLHL25, THRAP3, PUM1, AGO3, YRDC, HBB-BT, UNK, EEFSEC, BCDIN3D	354	433	18082	2.00541	1	0.586341	19.2766
GOTERM_BP_ALL	GO:0065003~macromolecular complex assembly	44	9.95475	0.0114497	CAV2, PAM, EID2, ACHE, CAV1, LIMS1, ATL2, KMT2A, HP1BP3, FGFRL1, BDP1, XAB2, STUB1, MIF, IGHMBP2, NDUFS5, NSG1, AGO3, VPS11, MDN1, HMGCL, TFIP11, MLC1, EPB41, POGZ, NIN, CEP192, TRABD2B, S100A10, EVL, ITPR3, COL16A1, NUPL1, BC068281, MRTO4, FNIP2, NCAM1, MYH11, KCNH7, TMOD3, STMN1, KAT6B, DNM1, PARVA	354	1544	18082	1.45562	1	0.582714	19.4112
GOTERM_BP_ALL	GO:0051649~establishment of localization in cell	48	10.8597	0.0115336	IER3, RAB3B, CAV1, RTP4, XPO6, MYBPC1, VPS53, PINK1, PPT1, PEX3, SYNGR1, MEI1, ANK3, CREB3L2, RAB11A, HTR1D, VPS11, NSF, NUDC, DYNC1I1, KHDRBS1, ASPSCR1, FAM160A2, SP100, MLC1, KIF5B, NRXN3, KIF17, TBC1D10A, KIF5C, ITPR3, YWHAE, NUPL1, ATP13A2, ABCG1, GCC2, DDX58, IFI27, LAMP2, GRM2, KCNN3, HTR6, KPNA6, NGFR, KPNA3, SCP2, ANKFY1, DNM1	354	1722	18082	1.42381	1	0.579054	19.5394
GOTERM_BP_ALL	GO:0034660~ncRNA metabolic process	17	3.84615	0.0118858	POLR2G, RRP1, UTP18, SARS, LCMT2, AARS, MPHOSPH10, RPS8, 1110008L16RIK, MRTO4, POLR2A, ZBTB8OS, UTP11L, YRDC, AGO3, MDN1, BCDIN3D	354	435	18082	1.99619	1	0.583852	20.0749
GOTERM_BP_ALL	GO:0048731~system development	110	24.8869	0.0123654	GNA13, EDN3, LTBP1, FGFRL1, LUZP1, C1QC, FOXO6, GNG8, IGHMBP2, OGN, ANK3, CREB3L2, SLC9B2, EIF2B3, FRS2, HMGCL, ADGRB3, RBFOX1, KIF5B, ROCK2, KIF5C, AARS, NCAM1, C1QB, HTR6, PYGO2, HSPB1, STMN1, HBB-BT, FUOM, CAV2, PAM, ACHE, CAV1, EID2, PABPC4, PPT1, ACP2, IL33, ZMYND8, XAB2, EPHB2, ECE1, TTBK2, 5830417I10RIK, CACYBP, LHX9, TAF4, ABR, NIN, PHACTR4, MUL1, EVL, AK4, RFNG, TRIM62, P4HTM, CYP7B1, OM…	354	4610	18082	1.21881	1	0.59225	20.7987
GOTERM_BP_ALL	GO:0009133~nucleoside diphosphate biosynthetic process	3	0.678733	0.0124951	AK2, AK4, CMPK2	354	9	18082	17.0264	1	0.590046	20.9935
GOTERM_BP_ALL	GO:0090304~nucleic acid metabolic process	114	25.7919	0.0125139	5730507C01RIK, HMGN2, CBX4, MED23, FOXO6, GM10093, IGHMBP2, CASP8AP2, DDX24, TCEANC2, CREB3L2, FIZ1, RBFOX1, RRP1, NDNL2, TFPT, ROCK2, EFTUD2, LIG1, RBFOX3, AARS, MRTO4, TNKS2, MCMBP, EID1, PAM, CAV1, EID2, ZFP764, IL33, ZMYND8, XAB2, ZFC3H1, HNRNPL, 5830417I10RIK, CACYBP, SUPT7L, LHX9, TAF4, LCMT2, RFX7, MPHOSPH10, ARID3B, TRIM62, ABCG1, RPS8, FNIP2, DDX58, IFI27, PPIH, HDAC1, PNRC2, DYRK1A, GPA…	354	4805	18082	1.21187	1	0.58466	21.0216
GOTERM_BP_ALL	GO:0006139~nucleobase-containing compound metabolic process	126	28.5068	0.0125639	5730507C01RIK, HMGN2, CBX4, MED23, FOXO6, GM10093, IGHMBP2, CASP8AP2, OASL2, DDX24, TCEANC2, CREB3L2, FIZ1, RBFOX1, RRP1, NDNL2, TFPT, ROCK2, RBFOX3, EFTUD2, MYH3, LIG1, AARS, MRTO4, TNKS2, MCMBP, EID1, PAM, CAV1, EID2, ZFP764, IL33, ZMYND8, XAB2, CMPK2, ZFC3H1, HNRNPL, ECE1, 5830417I10RIK, CACYBP, SUPT7L, LHX9, GPD1, TAF4, LCMT2, RFX7, MPHOSPH10, AK2, ARID3B, AK5, AK4, TRIM62, RPS8, ABCG1, FNIP2…	354	5389	18082	1.19428	1	0.580289	21.0966
GOTERM_BP_ALL	GO:0044087~regulation of cellular component biogenesis	26	5.88235	0.0126819	LIMS1, CAV1, CLSTN3, OXT, PINK1, ASAP3, STUB1, ZMYND8, EPHB2, TTBK2, VPS11, ADGRB3, TFIP11, NIN, CEP192, ROCK2, NRXN3, TRABD2B, S100A10, EVL, COL16A1, FNIP2, NCAM1, TENM2, TMOD3, STMN1	354	792	18082	1.67684	1	0.577977	21.273
GOTERM_BP_ALL	GO:0009896~positive regulation of catabolic process	12	2.71493	0.0131657	VIP, IER3, POLR2G, GPD1, NRD1, IL33, RNF19B, VPS11, STUB1, RNF40, NSF, MIF	354	259	18082	2.3666	1	0.586065	21.9929
GOTERM_BP_ALL	GO:0006996~organelle organization	89	20.1357	0.0134288	IER3, EDN3, ATL2, PLEKHM2, HP1BP3, CROCC, MYBPC1, CBX4, BSCL2, PINK1, PEX3, FRMD3, TMEM175, MEI1, NDUFS5, RSPO1, NUP37, VPS11, MDN1, HMGCL, CCDC28B, BRD8, SP100, POGZ, ACTA1, KIF5B, ROCK2, KIF17, ARHGEF19, RB1, ZCCHC17, CHAMP1, ARHGAP26, GCC2, TNKS2, MRTO4, NRDE2, CEP162, MTRF1, MCMBP, PYGO2, STMN1, MTFR1L, ANKFY1, PARVA, EID1, CAV2, PAM, CAV1, KMT2A, KMT2C, ACP2, PPT1, ASAP3, RCC1, RPA2, TMED5, …	354	3620	18082	1.25581	1	0.587764	22.3817
GOTERM_BP_ALL	GO:0010038~response to metal ion	14	3.16742	0.0138946	PAM, CAV1, KMT2A, ACTA1, ITPR3, ATP13A2, C1QA, NCAM1, PEF1, CASP9, ANK3, CACYBP, CPNE3, SLC30A3	354	332	18082	2.15394	1	0.594821	23.0656
GOTERM_BP_ALL	GO:0044089~positive regulation of cellular component biogenesis	17	3.84615	0.0139172	LIMS1, CAV1, NIN, CLSTN3, NRXN3, OXT, TRABD2B, S100A10, EVL, COL16A1, STUB1, ZMYND8, EPHB2, FNIP2, TTBK2, TENM2, ADGRB3	354	443	18082	1.96015	1	0.59	23.0986
GOTERM_BP_ALL	GO:0007041~lysosomal transport	6	1.35747	0.0140266	FAM160A2, LAMP2, VPS53, VPS11, ANKFY1, GCC2	354	73	18082	4.19828	1	0.587546	23.2583
GOTERM_BP_ALL	GO:0048024~regulation of mRNA splicing, via spliceosome	6	1.35747	0.0148095	KHDRBS1, RBFOX1, HNRNPL, RBFOX3, DYRK1A, THRAP3	354	74	18082	4.14155	1	0.602305	24.3923
GOTERM_BP_ALL	GO:0001942~hair follicle development	7	1.58371	0.0149183	PPARD, HDAC1, AARS, NGFR, APCDD1, GAL, LGR4	354	102	18082	3.50543	1	0.599809	24.5487
GOTERM_BP_ALL	GO:0000904~cell morphogenesis involved in differentiation	26	5.88235	0.0150605	LIMS1, ACHE, SDC2, EPHB2, OGN, ANK3, RAB11A, UNK, LHX9, ADGRB3, ACTB, NIN, KIF5B, ROCK2, KIF5C, S100A10, EVL, RB1, TRIM62, NCAM1, TENM2, CLIC5, LRP8, NGFR, STMN1, PARVA	354	803	18082	1.65387	1	0.598187	24.7525
GOTERM_BP_ALL	GO:0010467~gene expression	122	27.6018	0.0150637	GM7808, 5730507C01RIK, HMGN2, CBX4, MED23, FOXO6, GM10093, IGHMBP2, CASP8AP2, ANK3, TCEANC2, CREB3L2, PUM1, FIZ1, EIF2B3, RBFOX1, RRP1, NDNL2, TFPT, ROCK2, RBFOX3, EFTUD2, AARS, NRD1, MRTO4, CPD, HBB-BT, EEFSEC, EID1, PAM, CAV1, EID2, PABPC4, ZFP764, IL33, ZMYND8, XAB2, ZFC3H1, HNRNPL, ECE1, 5830417I10RIK, SUPT7L, LHX9, TAF4, TBC1D10A, LCMT2, RFX7, MPHOSPH10, ARID3B, TRIM62, RPS8, ABCG1, FNIP2, D…	354	5224	18082	1.19289	1	0.593214	24.7571
GOTERM_BP_ALL	GO:0071709~membrane assembly	4	0.904977	0.0152523	CAV2, CAV1, ANK3, S100A10	354	27	18082	7.56727	1	0.592825	25.0267
GOTERM_BP_ALL	GO:0033036~macromolecule localization	69	15.6109	0.0155333	PPARD, XPO6, CLSTN3, CROCC, MYBPC1, BSCL2, VPS53, PINK1, MFSD2A, PEX3, SYNGR1, LGR4, ANK3, NUP37, VPS11, NSF, EFR3B, KHDRBS1, SP100, KIF5B, ROCK2, KIF17, KIF5C, RB1, GAL, NUPL1, CHAMP1, GCC2, TNKS2, CLIC5, KPNA6, NGFR, KPNA3, VIP, CAV2, PAM, LIMS1, CAV1, RAB3B, RTP4, OXT, ZDHHC18, PPT1, IL33, ZMYND8, MIF, TMED5, TTBK2, RAB11A, SUPT7L, ASPSCR1, FAM160A2, MLC1, CEP192, TBC1D10A, TMBIM6, S100A10, AT…	354	2705	18082	1.30294	1	0.594645	25.4266
GOTERM_BP_ALL	GO:0022405~hair cycle process	7	1.58371	0.0155895	PPARD, HDAC1, AARS, NGFR, APCDD1, GAL, LGR4	354	103	18082	3.47139	1	0.59113	25.5062
GOTERM_BP_ALL	GO:0022404~molting cycle process	7	1.58371	0.0155895	PPARD, HDAC1, AARS, NGFR, APCDD1, GAL, LGR4	354	103	18082	3.47139	1	0.59113	25.5062
GOTERM_BP_ALL	GO:0071359~cellular response to dsRNA	5	1.13122	0.0162454	IFIT1, CAV1, MUL1, AGO3, BCDIN3D	354	50	18082	5.10791	1	0.601558	26.4311
GOTERM_BP_ALL	GO:0098773~skin epidermis development	7	1.58371	0.0162813	PPARD, HDAC1, AARS, NGFR, APCDD1, GAL, LGR4	354	104	18082	3.43802	1	0.597643	26.4812
GOTERM_BP_ALL	GO:0001919~regulation of receptor recycling	4	0.904977	0.0168404	ACHE, ECE1, NSG1, NSF	354	28	18082	7.29701	1	0.605456	27.2604
GOTERM_BP_ALL	GO:1901890~positive regulation of cell junction assembly	4	0.904977	0.0168404	LIMS1, CAV1, S100A10, COL16A1	354	28	18082	7.29701	1	0.605456	27.2604
GOTERM_BP_ALL	GO:0044260~cellular macromolecule metabolic process	178	40.2715	0.0172963	MKRN1, GM7808, EDN3, 5730507C01RIK, HMGN2, CBX4, MED23, FOXO6, GM10093, IGHMBP2, ST3GAL3, CASP8AP2, ST3GAL4, DDX24, TCEANC2, NSG1, PUM1, CREB3L2, FRS2, FIZ1, EIF2B3, RBFOX1, MAGI3, RRP1, NDNL2, TFPT, ROCK2, RBFOX3, EFTUD2, LIG1, AARS, TRABD2B, NRD1, MRTO4, TNKS2, PSMA1, MCMBP, PYGO2, HSPB1, HBB-BT, EEFSEC, PAM, CAV2, EID1, IFIH1, EID2, CAV1, ACHE, PODN, ZFP764, PPT1, IL33, ZMYND8, XAB2, EPHB2, HN…	354	8038	18082	1.13114	1	0.61073	27.89
GOTERM_BP_ALL	GO:0046483~heterocycle metabolic process	127	28.733	0.0177727	5730507C01RIK, HMGN2, CBX4, MED23, FOXO6, GM10093, IGHMBP2, CASP8AP2, OASL2, DDX24, TCEANC2, CREB3L2, FIZ1, RBFOX1, RRP1, NDNL2, TFPT, ROCK2, RBFOX3, EFTUD2, MYH3, LIG1, AARS, MRTO4, TNKS2, MCMBP, EID1, PAM, CAV1, EID2, ZFP764, IL33, ZMYND8, XAB2, CMPK2, ZFC3H1, HNRNPL, ECE1, 5830417I10RIK, CACYBP, SUPT7L, LHX9, GPD1, TAF4, LCMT2, RFX7, MPHOSPH10, AK2, ARID3B, AK5, AK4, TRIM62, RPS8, ABCG1, FNIP2…	354	5497	18082	1.18011	1	0.616236	28.5422
GOTERM_BP_ALL	GO:0007611~learning or memory	12	2.71493	0.0178171	VIP, NCAM1, CYP7B1, KMT2A, NRXN3, OXT, HTR6, PPT1, ITPR3, FOXO6, ADGRB3, EPHB2	354	271	18082	2.2618	1	0.612653	28.6027
GOTERM_BP_ALL	GO:0046031~ADP metabolic process	6	1.35747	0.0182326	IER3, GPD1, AK2, AK4, MIF, ENO1B	354	78	18082	3.92916	1	0.616748	29.1667
GOTERM_BP_ALL	GO:0071822~protein complex subunit organization	40	9.04977	0.0184743	CAV2, PAM, EID2, ACHE, CAV1, LIMS1, ATL2, KMT2A, HP1BP3, FGFRL1, STUB1, MIF, IGHMBP2, NDUFS5, NSG1, VPS11, HMGCL, TFIP11, MLC1, EPB41, NIN, POGZ, CEP192, TRABD2B, S100A10, EVL, ITPR3, COL16A1, NUPL1, BC068281, FNIP2, NCAM1, MTRF1, MYH11, KCNH7, TMOD3, STMN1, KAT6B, DNM1, PARVA	354	1414	18082	1.44495	1	0.617231	29.4928
GOTERM_BP_ALL	GO:0001765~membrane raft assembly	3	0.678733	0.0186047	CAV2, CAV1, S100A10	354	11	18082	13.9307	1	0.615492	29.6681
GOTERM_BP_ALL	GO:0034641~cellular nitrogen compound metabolic process	141	31.9005	0.01885	GM7808, 5730507C01RIK, HMGN2, CBX4, MED23, FOXO6, GM10093, IGHMBP2, ST3GAL3, CASP8AP2, ST3GAL4, OASL2, DDX24, TCEANC2, PUM1, CREB3L2, FIZ1, EIF2B3, RBFOX1, RRP1, NDNL2, TFPT, ROCK2, RBFOX3, EFTUD2, MYH3, LIG1, AARS, MRTO4, TNKS2, MCMBP, CPD, HBB-BT, EEFSEC, EID1, PAM, CAV1, EID2, ZFP764, IL33, ZMYND8, XAB2, CMPK2, ZFC3H1, HNRNPL, ECE1, 5830417I10RIK, CACYBP, SUPT7L, LHX9, GPD1, TAF4, LCMT2, RFX7,…	354	6198	18082	1.16201	1	0.616053	29.9969
GOTERM_BP_ALL	GO:0006725~cellular aromatic compound metabolic process	128	28.9593	0.0192299	5730507C01RIK, HMGN2, CBX4, MED23, FOXO6, GM10093, IGHMBP2, CASP8AP2, OASL2, DDX24, TCEANC2, CREB3L2, FIZ1, RBFOX1, RRP1, NDNL2, TFPT, ROCK2, RBFOX3, EFTUD2, MYH3, LIG1, AARS, MRTO4, TNKS2, MCMBP, EID1, PAM, CAV1, EID2, ZFP764, IL33, ZMYND8, XAB2, CMPK2, ZFC3H1, HNRNPL, ECE1, 5830417I10RIK, CACYBP, SUPT7L, LHX9, GPD1, TAF4, LCMT2, RFX7, MPHOSPH10, AK2, ARID3B, AK5, AK4, TRIM62, RPS8, ABCG1, FNIP2…	354	5560	18082	1.17592	1	0.619208	30.503
GOTERM_BP_ALL	GO:0042391~regulation of membrane potential	15	3.39367	0.0195906	GJD2, CAV1, KMT2A, KIF5B, GRIK3, PINK1, MUL1, IGSF9B, ZMYND8, YWHAE, SLC26A7, ANK3, GRIN2D, KCNH7, NGFR	354	385	18082	1.99009	1	0.621907	30.9805
GOTERM_BP_ALL	GO:0048167~regulation of synaptic plasticity	9	2.0362	0.0199036	NCAM1, SHISA9, KMT2A, PMCH, HTR6, RAB11A, ITPR3, SYNGR1, EPHB2	354	172	18082	2.67274	1	0.623639	31.3923
GOTERM_BP_ALL	GO:0007040~lysosome organization	5	1.13122	0.0210034	TMEM175, FAM160A2, ACP2, PPT1, VPS11	354	54	18082	4.72955	1	0.639519	32.8208
GOTERM_BP_ALL	GO:0080171~lytic vacuole organization	5	1.13122	0.0210034	TMEM175, FAM160A2, ACP2, PPT1, VPS11	354	54	18082	4.72955	1	0.639519	32.8208
GOTERM_BP_ALL	GO:0051345~positive regulation of hydrolase activity	17	3.84615	0.0213623	GNA13, CAV2, LIMS1, TBC1D10A, ARHGEF19, ARHGAP27, PINK1, MUL1, S100A10, ASAP3, MYO9A, CASP8AP2, CASP9, ERN1, RHOC, NGFR, EIF2B3	354	466	18082	1.8634	1	0.641753	33.2808
GOTERM_BP_ALL	GO:1901360~organic cyclic compound metabolic process	131	29.638	0.0218869	5730507C01RIK, HMGN2, CBX4, MED23, FOXO6, GM10093, IGHMBP2, CASP8AP2, OASL2, DDX24, TCEANC2, CREB3L2, FIZ1, RBFOX1, RRP1, NDNL2, TFPT, ROCK2, RBFOX3, EFTUD2, MYH3, LIG1, AARS, MRTO4, TNKS2, MCMBP, EID1, PAM, CAV1, EID2, ZFP764, IL33, ZMYND8, XAB2, CMPK2, ZFC3H1, HNRNPL, ECE1, 5830417I10RIK, CACYBP, SUPT7L, LHX9, GPD1, TAF4, LCMT2, RFX7, MPHOSPH10, AK2, ARID3B, AK5, AK4, TRIM62, RPS8, ABCG1, FNIP2…	354	5731	18082	1.16757	1	0.646754	33.9479
GOTERM_BP_ALL	GO:0032880~regulation of protein localization	30	6.78733	0.021939	VIP, CAV2, PAM, PPARD, PLEKHM2, MYBPC1, CLSTN3, PINK1, IL33, ZMYND8, LGR4, MIF, TTBK2, ANK3, RAB11A, VPS11, SP100, KIF5B, CEP192, TMBIM6, RB1, NUPL1, ATP13A2, GCC2, DDX58, IFI27, HDAC1, KCNN3, NGFR, HDAC8	354	1000	18082	1.53237	1	0.643663	34.0138
GOTERM_BP_ALL	GO:0000394~RNA splicing, via endonucleolytic cleavage and ligation	3	0.678733	0.0220409	ZBTB8OS, TMBIM6, ERN1	354	12	18082	12.7698	1	0.641453	34.1425
GOTERM_BP_ALL	GO:0035967~cellular response to topologically incorrect protein	6	1.35747	0.0221407	TMBIM6, AARS, CREB3L2, ERN1, EDEM3, STUB1	354	82	18082	3.73749	1	0.639241	34.2683
GOTERM_BP_ALL	GO:0016032~viral process	20	4.52489	0.0226393	CAV2, GM7808, CAV1, IFIH1, ROCK2, AGBL4, MUL1, IL33, IFIT3B, PEX3, ZCCHC17, TRIM62, DDX58, IFIT1, PPIH, HDAC1, OASL2, PUM1, HSPB1, STMN1	354	589	18082	1.73443	1	0.643674	34.8936
GOTERM_BP_ALL	GO:0048522~positive regulation of cellular process	112	25.3394	0.0228231	EDN3, PLEKHM2, MED23, FOXO6, CASP8AP2, ANK3, NSG1, CREB3L2, PUM1, SLC9B2, FIZ1, FRS2, ADGRB3, MAGI3, KIF5B, NDNL2, TFPT, ROCK2, TRABD2B, NRD1, TNKS2, NCAM1, HTR6, HSPB1, STMN1, ANKFY1, CAV2, CAV1, ACHE, PPT1, IL33, ZMYND8, EPHB2, HNRNPL, ECE1, TTBK2, CACYBP, GPD1, TAF4, ABR, NIN, TBC1D10A, MUL1, ARID3B, S100A10, EVL, RFNG, COL16A1, ATP13A2, TRIM62, FNIP2, DDX58, CYP7B1, PPIH, HDAC1, DYRK1A, TMOD3…	354	4808	18082	1.18986	1	0.642871	35.1226
GOTERM_BP_ALL	GO:0009135~purine nucleoside diphosphate metabolic process	6	1.35747	0.0231961	IER3, GPD1, AK2, AK4, MIF, ENO1B	354	83	18082	3.69246	1	0.64513	35.5852
GOTERM_BP_ALL	GO:0009179~purine ribonucleoside diphosphate metabolic process	6	1.35747	0.0231961	IER3, GPD1, AK2, AK4, MIF, ENO1B	354	83	18082	3.69246	1	0.64513	35.5852
GOTERM_BP_ALL	GO:0023051~regulation of signaling	70	15.8371	0.0235627	IER3, EDN3, PPARD, CLSTN3, GRIK3, FGFRL1, STOML1, PINK1, SHOC2, APCDD1, SYNGR1, LGR4, RSPO1, SMPDL3B, NSG1, PUM1, RHOC, FRS2, NSF, MAGI3, SP100, KIF5B, PMCH, TRABD2B, ARHGEF19, RB1, GAL, GTF2H2, ARHGAP26, TNKS2, NCAM1, GRM2, HTR6, ERN1, ADAM17, HSPB1, NGFR, VIP, CAV2, LIMS1, CAV1, ACHE, EID2, RAB3B, PODN, KMT2A, OXT, ZMYND8, MIF, EPHB2, SHISA9, ECE1, TTBK2, RAB11A, AGO3, ABR, PHACTR4, TMBIM6, MUL…	354	2808	18082	1.27334	1	0.647232	36.0368
GOTERM_BP_ALL	GO:0043267~negative regulation of potassium ion transport	4	0.904977	0.024085	VIP, CAV1, ANK3, NOS3	354	32	18082	6.38489	1	0.651693	36.6749
GOTERM_BP_ALL	GO:0045732~positive regulation of protein catabolic process	9	2.0362	0.0245763	VIP, IER3, NRD1, IL33, RNF19B, VPS11, STUB1, RNF40, NSF	354	179	18082	2.56822	1	0.655547	37.2697
GOTERM_BP_ALL	GO:0044764~multi-organism cellular process	20	4.52489	0.0246939	CAV2, GM7808, CAV1, IFIH1, ROCK2, AGBL4, MUL1, IL33, IFIT3B, PEX3, ZCCHC17, TRIM62, DDX58, IFIT1, PPIH, HDAC1, OASL2, PUM1, HSPB1, STMN1	354	594	18082	1.71983	1	0.653703	37.4112
GOTERM_BP_ALL	GO:1903827~regulation of cellular protein localization	19	4.29864	0.0251363	CAV2, SP100, KIF5B, MYBPC1, PINK1, RB1, ZMYND8, ATP13A2, NUPL1, GCC2, DDX58, IFI27, TTBK2, ANK3, KCNN3, RAB11A, NGFR, VPS11, HDAC8	354	555	18082	1.74865	1	0.656723	37.9411
GOTERM_BP_ALL	GO:0035305~negative regulation of dephosphorylation	6	1.35747	0.0254032	PCIF1, CEP192, CD2BP2, ROCK2, MPHOSPH10, YWHAE	354	85	18082	3.60558	1	0.657104	38.2588
GOTERM_BP_ALL	GO:0042303~molting cycle	7	1.58371	0.0262894	PPARD, HDAC1, AARS, NGFR, APCDD1, GAL, LGR4	354	116	18082	3.08236	1	0.666334	39.3025
GOTERM_BP_ALL	GO:0042633~hair cycle	7	1.58371	0.0262894	PPARD, HDAC1, AARS, NGFR, APCDD1, GAL, LGR4	354	116	18082	3.08236	1	0.666334	39.3025
GOTERM_BP_ALL	GO:0044419~interspecies interaction between organisms	21	4.75113	0.0263975	CAV2, GM7808, CAV1, IFIH1, ROCK2, AGBL4, MUL1, IL33, IFIT3B, PEX3, ZCCHC17, TRIM62, DDX58, IFIT1, PPIH, HDAC1, OASL2, PUM1, HSPB1, STMN1, GBP3	354	639	18082	1.67866	1	0.664385	39.4286
GOTERM_BP_ALL	GO:0044403~symbiosis, encompassing mutualism through parasitism	21	4.75113	0.0263975	CAV2, GM7808, CAV1, IFIH1, ROCK2, AGBL4, MUL1, IL33, IFIT3B, PEX3, ZCCHC17, TRIM62, DDX58, IFIT1, PPIH, HDAC1, OASL2, PUM1, HSPB1, STMN1, GBP3	354	639	18082	1.67866	1	0.664385	39.4286
GOTERM_BP_ALL	GO:0032370~positive regulation of lipid transport	5	1.13122	0.0265338	OXT, GAL, SCP2, ABCG1, MIF	354	58	18082	4.40337	1	0.662857	39.5874
GOTERM_BP_ALL	GO:0009615~response to virus	14	3.16742	0.0270116	GM7808, IFIH1, AGBL4, MUL1, PEX3, IFIT3B, IL33, ZCCHC17, DDX58, IFIT1, OASL2, PUM1, HSPB1, STMN1	354	364	18082	1.96458	1	0.666077	40.1406
GOTERM_BP_ALL	GO:0031323~regulation of cellular metabolic process	129	29.1855	0.0272277	EDN3, 5730507C01RIK, HMGN2, CBX4, MED23, FOXO6, GM10093, IGHMBP2, CASP8AP2, NSG1, CREB3L2, PUM1, FRS2, FIZ1, RBFOX1, MAGI3, NDNL2, TFPT, ROCK2, RBFOX3, TRABD2B, NRD1, TNKS2, PYGO2, HSPB1, HBB-BT, EEFSEC, CAV2, EID1, PAM, ACHE, CAV1, EID2, PODN, ZFP764, IL33, ZMYND8, HNRNPL, ECE1, 5830417I10RIK, CACYBP, SUPT7L, LHX9, GPD1, TAF4, PCIF1, TBC1D10A, RFX7, MPHOSPH10, MUL1, ARID3B, ATP13A2, TRIM62, ABCG…	354	5673	18082	1.1615	1	0.665661	40.3893
GOTERM_BP_ALL	GO:0070085~glycosylation	11	2.48869	0.027336	FUOM, ST3GAL3, DHDDS, ALG1, ST3GAL4, LIG1, ALG6, EDEM3, ALG9, LARGE1, TNKS2	354	253	18082	2.22083	1	0.66379	40.5136
GOTERM_BP_ALL	GO:0043900~regulation of multi-organism process	16	3.61991	0.0276514	VIP, CAV2, GM7808, CAV1, OXT, MUL1, PEX3, ZCCHC17, TRIM62, MIF, DDX58, PPIH, IFIT1, RSPO1, HDAC1, PUM1	354	442	18082	1.84902	1	0.664735	40.874
GOTERM_BP_ALL	GO:0051954~positive regulation of amine transport	4	0.904977	0.028244	RAB3B, OXT, HTR6, PINK1	354	34	18082	6.00931	1	0.669327	41.5456
GOTERM_BP_ALL	GO:0051171~regulation of nitrogen compound metabolic process	99	22.3982	0.029243	HMGN2, 5730507C01RIK, CBX4, MED23, FOXO6, GM10093, IGHMBP2, CASP8AP2, CREB3L2, PUM1, FIZ1, RBFOX1, TFPT, NDNL2, RBFOX3, TNKS2, HBB-BT, EEFSEC, EID1, PAM, CAV1, EID2, ZFP764, IL33, ZMYND8, HNRNPL, ECE1, CACYBP, 5830417I10RIK, SUPT7L, LHX9, GPD1, TAF4, RFX7, ARID3B, TRIM62, ABCG1, FNIP2, DDX58, IFI27, HDAC1, PNRC2, DYRK1A, KAT6B, HDAC8, IER3, PPARD, HP1BP3, PINK1, LGR4, KLHL25, NOS3, YRDC, SUPT5, B…	354	4221	18082	1.19802	1	0.678967	42.6616
GOTERM_BP_ALL	GO:0009185~ribonucleoside diphosphate metabolic process	6	1.35747	0.0302104	IER3, GPD1, AK2, AK4, MIF, ENO1B	354	89	18082	3.44353	1	0.68779	43.723
GOTERM_BP_ALL	GO:0006807~nitrogen compound metabolic process	146	33.0317	0.0302185	GM7808, 5730507C01RIK, HMGN2, CBX4, MED23, FOXO6, GM10093, IGHMBP2, ST3GAL3, CASP8AP2, ST3GAL4, OASL2, DDX24, TCEANC2, PUM1, CREB3L2, FIZ1, EIF2B3, RBFOX1, RRP1, NDNL2, TFPT, ROCK2, RBFOX3, EFTUD2, MYH3, LIG1, AARS, MRTO4, TNKS2, MCMBP, HBB-BT, CPD, EEFSEC, PAM, EID1, EID2, CAV1, ACHE, ZFP764, IL33, ZMYND8, XAB2, CMPK2, ZFC3H1, HNRNPL, ECE1, 5830417I10RIK, CACYBP, ALDH4A1, SUPT7L, LHX9, GPD1, TAF…	354	6537	18082	1.14082	1	0.684713	43.7319
GOTERM_BP_ALL	GO:0007033~vacuole organization	9	2.0362	0.0307636	TMEM175, FAM160A2, RAB11A, PINK1, ACP2, PPT1, VPS11, ATP13A2, DNM1	354	187	18082	2.45835	1	0.688167	44.3216
GOTERM_BP_ALL	GO:0043112~receptor metabolic process	8	1.80995	0.0307641	ACHE, CAV1, ECE1, HDAC1, NSG1, GTF2H2, DNM1, NSF	354	153	18082	2.6708	1	0.685052	44.3221
GOTERM_BP_ALL	GO:0048812~neuron projection morphogenesis	19	4.29864	0.0309562	ACTB, ACHE, KIF5B, NIN, ROCK2, KIF5C, MUL1, EVL, EPHB2, NCAM1, NBL1, OGN, ANK3, TENM2, RAB11A, LRP8, NGFR, STMN1, LHX9	354	570	18082	1.70264	1	0.684256	44.5286
GOTERM_BP_ALL	GO:0032922~circadian regulation of gene expression	5	1.13122	0.0312022	HDAC1, KMT2A, USP2, NGFR, LGR4	354	61	18082	4.18681	1	0.684111	44.7919
GOTERM_BP_ALL	GO:0044708~single-organism behavior	17	3.84615	0.0323119	VIP, KMT2A, PMCH, NRXN3, OXT, PPT1, ITPR3, FOXO6, EPHB2, NCAM1, CYP7B1, GRM2, GRIN2D, HTR6, PUM1, DNM1, ADGRB3	354	491	18082	1.76852	1	0.693972	45.965
GOTERM_BP_ALL	GO:0065009~regulation of molecular function	56	12.6697	0.0325009	GNA13, EDN3, STOML1, PINK1, CASP9, CASP8AP2, ANK3, RHOC, NOS3, EIF2B3, FRS2, TFIP11, MAGI3, KIF5B, ROCK2, ARHGEF19, ARHGAP27, NRD1, RB1, GAL, ENO1B, CCNYL1, ERN1, ADAM17, PYGO2, HSPB1, NGFR, VIP, CAV2, CAV1, LIMS1, PODN, KMT2A, PPT1, ASAP3, STUB1, MYO9A, MIF, HNRNPL, SHISA9, CD2BP2, PCIF1, PHACTR4, EPB41, CEP192, TBC1D10A, TMBIM6, MPHOSPH10, S100A10, MUL1, RFNG, TRIM62, ATP13A2, YWHAE, RPS6KA1, L…	354	2201	18082	1.2996	1	0.693113	46.1625
GOTERM_BP_ALL	GO:0051099~positive regulation of binding	8	1.80995	0.03268	HNRNPL, CAV1, EPB41, PYGO2, S100A10, RB1, RFNG, ENO1B	354	155	18082	2.63634	1	0.692155	46.349
GOTERM_BP_ALL	GO:1901379~regulation of potassium ion transmembrane transport	5	1.13122	0.0328587	EDN3, CAV1, ANK3, GAL, YWHAE	354	62	18082	4.11928	1	0.691206	46.5344
GOTERM_BP_ALL	GO:0007610~behavior	22	4.97738	0.0332992	FUOM, VIP, KMT2A, NRXN3, PMCH, USP2, OXT, PPT1, ITPR3, GAL, FOXO6, MIF, EPHB2, GNG8, NCAM1, CYP7B1, GRM2, GRIN2D, HTR6, PUM1, DNM1, ADGRB3	354	697	18082	1.61225	1	0.69318	46.9889
GOTERM_BP_ALL	GO:0071360~cellular response to exogenous dsRNA	3	0.678733	0.0337448	IFIT1, CAV1, MUL1	354	15	18082	10.2158	1	0.695169	47.445
GOTERM_BP_ALL	GO:0048285~organelle fission	20	4.52489	0.0337477	CAV2, EDN3, POGZ, CEP192, MUL1, PINK1, RB1, RCC1, CHAMP1, MEI1, RSPO1, MTFP1, MCMBP, BRE, USP37, RAB11A, NUP37, MTFR1L, DNM1, NUDC	354	616	18082	1.65841	1	0.692314	47.448
GOTERM_BP_ALL	GO:0042592~homeostatic process	45	10.181	0.034193	GNA13, EDN3, CAV1, KMT2A, CROCC, OXT, PPT1, LGR4, MIF, TMEM175, RPA2, ALAS2, ANK3, TCEA1, SV2A, SLC30A3, HTR1D, SLC4A3, LARGE1, ACTB, ASPSCR1, WDTC1, SP100, KIF5B, PMCH, TMBIM6, RB1, ITPR3, ATP13A3, P4HTM, ATP13A2, ABCG1, TNKS2, LAMP2, DRAM2, SLC35G1, SLC26A7, NARFL, ERN1, ADAM17, TMOD3, HSPB1, NGFR, HBB-BT, HDAC8	354	1707	18082	1.34655	1	0.694283	47.9
GOTERM_BP_ALL	GO:0061564~axon development	16	3.61991	0.0345732	ACTB, ACHE, NIN, KIF5B, KIF5C, EVL, MIF, EPHB2, NCAM1, OGN, ANK3, TENM2, RAB11A, NGFR, STMN1, LHX9	354	455	18082	1.79619	1	0.695518	48.283
GOTERM_BP_ALL	GO:0051607~defense response to virus	12	2.71493	0.0345741	DDX58, GM7808, IFIT1, IFIH1, OASL2, AGBL4, PUM1, MUL1, PEX3, IL33, IFIT3B, ZCCHC17	354	301	18082	2.03638	1	0.692708	48.2839
GOTERM_BP_ALL	GO:0035303~regulation of dephosphorylation	8	1.80995	0.0346742	PCIF1, CEP192, CD2BP2, ROCK2, MPHOSPH10, PINK1, PPP1R14C, YWHAE	354	157	18082	2.60276	1	0.690974	48.3842
GOTERM_BP_ALL	GO:0000278~mitotic cell cycle	24	5.42986	0.0358416	IER3, CAV2, EDN3, POGZ, CEP192, USP2, LIG1, PINK1, ASNS, RB1, RCC1, CHAMP1, RPA2, ANK3, MCMBP, KDM8, BRE, ADAM17, TMOD3, USP37, RAB11A, NUP37, STMN1, NUDC	354	787	18082	1.55769	1	0.700405	49.5416
GOTERM_BP_ALL	GO:0035249~synaptic transmission, glutamatergic	5	1.13122	0.0363236	GRM2, CLSTN3, GRIK3, GRIN2D, NGFR	354	64	18082	3.99055	1	0.702571	50.0122
GOTERM_BP_ALL	GO:0019219~regulation of nucleobase-containing compound metabolic process	92	20.8145	0.0369314	IER3, PPARD, 5730507C01RIK, HMGN2, HP1BP3, CBX4, PINK1, MED23, LGR4, FOXO6, GM10093, IGHMBP2, CASP8AP2, CREB3L2, NOS3, SUPT5, FIZ1, BRD8, RBFOX1, KHDRBS1, TFIP11, SP100, TFPT, NDNL2, RBFOX3, RB1, GAL, GTF2H2, TNKS2, NRDE2, ERN1, KPNA6, NGFR, VIP, POLR2G, EID1, PAM, LIMS1, CAV1, EID2, KMT2A, USP2, KMT2C, BDP1, HCFC2, ZFP764, IL33, ZMYND8, POLR2A, MIF, HNRNPL, RPA2, ECE1, CACYBP, 5830417I10RIK, CC2…	354	3924	18082	1.19757	1	0.705944	50.5998
GOTERM_BP_ALL	GO:0090288~negative regulation of cellular response to growth factor stimulus	7	1.58371	0.0372316	NBL1, CAV2, EID2, CAV1, FGFRL1, ADAM17, NGFR	354	126	18082	2.83773	1	0.706218	50.8876
GOTERM_BP_ALL	GO:0007409~axonogenesis	15	3.39367	0.0376582	ACTB, NCAM1, OGN, ACHE, KIF5B, NIN, ANK3, TENM2, KIF5C, RAB11A, EVL, STMN1, NGFR, LHX9, EPHB2	354	421	18082	1.81992	1	0.707721	51.2938
GOTERM_BP_ALL	GO:0042756~drinking behavior	3	0.678733	0.0380769	PMCH, OXT, MIF	354	16	18082	9.57733	1	0.709119	51.6894
GOTERM_BP_ALL	GO:0001921~positive regulation of receptor recycling	3	0.678733	0.0380769	ECE1, NSG1, NSF	354	16	18082	9.57733	1	0.709119	51.6894
GOTERM_BP_ALL	GO:0010646~regulation of cell communication	68	15.3846	0.0381077	IER3, EDN3, PPARD, CLSTN3, GRIK3, FGFRL1, STOML1, PINK1, SHOC2, APCDD1, SYNGR1, LGR4, RSPO1, SMPDL3B, ANK3, PUM1, RHOC, FRS2, MAGI3, SP100, KIF5B, PMCH, TRABD2B, ARHGEF19, RB1, GAL, GTF2H2, ARHGAP26, TNKS2, NCAM1, GRM2, HTR6, ERN1, ADAM17, HSPB1, NGFR, VIP, CAV2, LIMS1, CAV1, EID2, RAB3B, PODN, KMT2A, OXT, ZMYND8, MIF, EPHB2, SHISA9, ECE1, TTBK2, RAB11A, AGO3, ABR, PHACTR4, TMBIM6, MUL1, RFNG, RC…	354	2785	18082	1.24717	1	0.706782	51.7183
GOTERM_BP_ALL	GO:0015672~monovalent inorganic cation transport	15	3.39367	0.0383093	VIP, TMEM175, EDN3, CAV1, KIF5B, ANK3, KCNN3, STOML1, SLC9B2, KCNH7, NOS3, GAL, YWHAE, NSF, MIF	354	422	18082	1.81561	1	0.706101	51.9077
GOTERM_BP_ALL	GO:0043085~positive regulation of catalytic activity	28	6.33484	0.0386456	GNA13, VIP, EDN3, CAV2, CAV1, LIMS1, PINK1, ASAP3, STUB1, MYO9A, MIF, CASP9, CASP8AP2, RHOC, NOS3, FRS2, EIF2B3, MAGI3, PHACTR4, TBC1D10A, ARHGEF19, S100A10, MUL1, ARHGAP27, ERN1, ADAM17, LRP8, NGFR	354	965	18082	1.48209	1	0.706711	52.2218
GOTERM_BP_ALL	GO:0031175~neuron projection development	27	6.1086	0.038656	ACHE, ZMYND8, SDC2, FOXO6, EPHB2, MIF, OGN, ANK3, RAB11A, LHX9, ADGRB3, ACTB, NIN, KIF5B, ROCK2, KIF5C, MUL1, EVL, RB1, NCAM1, NBL1, TENM2, ADAM17, HSPB1, LRP8, NGFR, STMN1	354	921	18082	1.49743	1	0.704229	52.2316
GOTERM_BP_ALL	GO:0030969~mRNA splicing via endonucleolytic cleavage and ligation involved in unfolded protein response	2	0.452489	0.0386643	TMBIM6, ERN1	354	2	18082	51.0791	1	0.701742	52.2393
GOTERM_BP_ALL	GO:0070054~mRNA splicing, via endonucleolytic cleavage and ligation	2	0.452489	0.0386643	TMBIM6, ERN1	354	2	18082	51.0791	1	0.701742	52.2393
GOTERM_BP_ALL	GO:0070055~mRNA endonucleolytic cleavage involved in unfolded protein response	2	0.452489	0.0386643	TMBIM6, ERN1	354	2	18082	51.0791	1	0.701742	52.2393
GOTERM_BP_ALL	GO:0031134~sister chromatid biorientation	2	0.452489	0.0386643	RB1, CHAMP1	354	2	18082	51.0791	1	0.701742	52.2393
GOTERM_BP_ALL	GO:0006928~movement of cell or subcellular component	45	10.181	0.0394269	GNA13, EDN3, PPARD, CAV1, PODN, MED23, IL33, ASAP3, APCDD1, SDC2, EPHB2, MIF, ANK3, RAB11A, RHOC, NOS3, UNK, LHX9, DYNC1I1, ABR, SP100, KIF5B, PHACTR4, KIF17, ROCK2, KIF5C, EVL, YWHAE, DDX58, NCAM1, CYP7B1, CFAP44, NBL1, TENM2, HTR6, CCNYL1, ADAM17, TMOD3, HSPB1, LRP8, CPNE3, STMN1, NGFR, USP24, PARVA	354	1724	18082	1.33327	1	0.706375	52.9443
GOTERM_BP_ALL	GO:0031331~positive regulation of cellular catabolic process	9	2.0362	0.039935	POLR2G, GPD1, NRD1, IL33, RNF19B, VPS11, STUB1, RNF40, MIF	354	197	18082	2.33356	1	0.708551	53.4086
GOTERM_BP_ALL	GO:0007032~endosome organization	4	0.904977	0.0401902	FAM160A2, RAB11A, VPS11, DNM1	354	39	18082	5.23888	1	0.708383	53.6402
GOTERM_BP_ALL	GO:0043268~positive regulation of potassium ion transport	4	0.904977	0.0401902	EDN3, KIF5B, GAL, MIF	354	39	18082	5.23888	1	0.708383	53.6402
GOTERM_BP_ALL	GO:0033043~regulation of organelle organization	32	7.23982	0.0422353	EDN3, CAV2, EID1, IER3, PAM, CAV1, KMT2A, MYBPC1, PINK1, ASAP3, RCC1, TTBK2, VPS11, TRIP12, KIF5B, NIN, CEP192, TBC1D10A, ROCK2, ARHGEF19, MUL1, S100A10, EVL, RB1, ATP13A2, TNKS2, KCNN3, PYGO2, TMOD3, STMN1, HDAC8, RNF40	354	1148	18082	1.42381	1	0.724027	55.4567
GOTERM_BP_ALL	GO:0039528~cytoplasmic pattern recognition receptor signaling pathway in response to virus	3	0.678733	0.042608	DDX58, IFIH1, PUM1	354	17	18082	9.01396	1	0.724775	55.7805
GOTERM_BP_ALL	GO:0032225~regulation of synaptic transmission, dopaminergic	3	0.678733	0.042608	RAB3B, PMCH, PINK1	354	17	18082	9.01396	1	0.724775	55.7805
GOTERM_BP_ALL	GO:0043331~response to dsRNA	6	1.35747	0.0446008	DDX58, IFIT1, CAV1, MUL1, AGO3, BCDIN3D	354	99	18082	3.0957	1	0.738862	57.4739
GOTERM_BP_ALL	GO:1901016~regulation of potassium ion transmembrane transporter activity	4	0.904977	0.0455766	CAV1, ANK3, GAL, YWHAE	354	41	18082	4.98333	1	0.744237	58.2805
GOTERM_BP_ALL	GO:0044802~single-organism membrane organization	22	4.97738	0.0464784	IER3, CAV2, CAV1, RTP4, PLEKHM2, KIF5B, ROCK2, S100A10, MUL1, PINK1, PPT1, PEX3, ZMYND8, TMEM175, ANK3, MTFP1, RAB11A, VPS11, ANKFY1, DNM1, NSF, EFR3B	354	724	18082	1.55213	1	0.748874	59.0132
GOTERM_BP_ALL	GO:0032989~cellular component morphogenesis	37	8.37104	0.0464833	GNA13, ACHE, LIMS1, SDC2, EPHB2, OGN, TTBK2, ANK3, RAB11A, UNK, LHX9, ADGRB3, CCDC28B, ACTB, EPB41, KIF5B, NIN, ACTA1, ROCK2, KIF5C, MUL1, S100A10, MYL12B, EVL, RB1, TRIM62, NCAM1, NBL1, CEP162, TENM2, CLIC5, MYH11, TMOD3, LRP8, STMN1, NGFR, PARVA	354	1382	18082	1.36753	1	0.746588	59.0171
GOTERM_BP_ALL	GO:0016569~covalent chromatin modification	17	3.84615	0.0464944	EID1, KMT2A, KMT2C, CBX4, PINK1, RB1, HDAC1, WHSC1L1, BRE, KDM8, PYGO2, SUPT7L, KAT6B, HDAC8, TRIP12, RNF40, BRD8	354	515	18082	1.68611	1	0.744358	59.026
GOTERM_BP_ALL	GO:0051247~positive regulation of protein metabolic process	38	8.59729	0.0470718	VIP, POLR2G, EDN3, CAV2, IER3, CAV1, KMT2A, PINK1, IL33, STUB1, MIF, HNRNPL, CASP9, CASP8AP2, RSPO1, VPS11, FIZ1, FRS2, NSF, KHDRBS1, MAGI3, NDNL2, TBC1D10A, ROCK2, TRABD2B, NRD1, MUL1, FNIP2, HDAC1, DYRK1A, ERN1, ADAM17, HSPB1, LRP8, RNF19B, NGFR, RNF40, BCDIN3D	354	1428	18082	1.35925	1	0.746463	59.4885
GOTERM_BP_ALL	GO:0048172~regulation of short-term neuronal synaptic plasticity	3	0.678733	0.0473288	SHISA9, KMT2A, SYNGR1	354	18	18082	8.51318	1	0.746122	59.6928
GOTERM_BP_ALL	GO:0006907~pinocytosis	3	0.678733	0.0473288	CAV1, PPT1, ANKFY1	354	18	18082	8.51318	1	0.746122	59.6928
GOTERM_BP_ALL	GO:0008152~metabolic process	229	51.81	0.0479667	GM7808, EDN3, HMGN2, LTBP1, MED23, PLPPR3, C1QC, OASL2, TCEANC2, CREB3L2, FIZ1, EIF2B3, MAGI3, NDNL2, TFPT, ROCK2, MYH3, LIG1, AARS, TRABD2B, C1QA, C1QB, MLEC, MTFR1L, EEFSEC, PABPC4, PPT1, XAB2, EPHB2, 5830417I10RIK, CACYBP, ALDH4A1, SUPT7L, LHX9, GPD1, SPOUT1, PCIF1, LCMT2, AGBL4, ATP13A2, RPS8, ABCG1, FNIP2, CYP7B1, IFI27, GGT7, KAT6B, PPARD, UTP18, RNPEPL1, BSCL2, SMPDL3B, NOS3, BRD8, LARGE1,…	354	10880	18082	1.0751	1	0.748627	60.1956
GOTERM_BP_ALL	GO:0007275~multicellular organism development	117	26.4706	0.0485061	GNA13, EDN3, LTBP1, FGFRL1, LUZP1, C1QC, FOXO6, GNG8, IGHMBP2, OGN, ANK3, CREB3L2, SLC9B2, EIF2B3, FRS2, HMGCL, ADGRB3, RBFOX1, KIF5B, ROCK2, KIF5C, AARS, NCAM1, C1QB, HTR6, PYGO2, HSPB1, STMN1, HBB-BT, FUOM, CAV2, PAM, ACHE, CAV1, EID2, PABPC4, PAQR7, PPT1, ACP2, IL33, ZMYND8, XAB2, EPHB2, ECE1, TTBK2, 5830417I10RIK, CACYBP, LHX9, NUDC, TAF4, ABR, NIN, PHACTR4, ZMYM6, ARID3B, MUL1, EVL, AK4, RFN…	354	5195	18082	1.15039	1	0.750357	60.6161
GOTERM_BP_ALL	GO:0044267~cellular protein metabolic process	105	23.7557	0.0490084	MKRN1, EDN3, GM7808, CBX4, MED23, IGHMBP2, ST3GAL3, CASP8AP2, ST3GAL4, PUM1, FIZ1, EIF2B3, FRS2, MAGI3, NDNL2, ROCK2, LIG1, TRABD2B, AARS, NRD1, TNKS2, PSMA1, PYGO2, HSPB1, HBB-BT, EEFSEC, CAV2, EID1, PAM, CAV1, IFIH1, PODN, PPT1, IL33, EPHB2, HNRNPL, ECE1, TTBK2, HECTD3, SUPT7L, UBXN11, DHDDS, TBC1D10A, AGBL4, LCMT2, MUL1, ATP13A2, RPS8, FNIP2, MAN2C1, HDAC1, DYRK1A, KAT6B, HDAC8, ALG1, PINK1, A…	354	4608	18082	1.16391	1	0.751788	61.004
GOTERM_BP_ALL	GO:0044237~cellular metabolic process	208	47.0588	0.0490963	GM7808, EDN3, HMGN2, MED23, PLPPR3, OASL2, TCEANC2, CREB3L2, FIZ1, EIF2B3, MAGI3, NDNL2, TFPT, ROCK2, MYH3, LIG1, AARS, TRABD2B, MTFR1L, EEFSEC, PPT1, XAB2, EPHB2, 5830417I10RIK, CACYBP, ALDH4A1, SUPT7L, LHX9, GPD1, PCIF1, LCMT2, AGBL4, ATP13A2, RPS8, ABCG1, FNIP2, CYP7B1, IFI27, GGT7, KAT6B, PPARD, UTP18, RNPEPL1, SMPDL3B, NOS3, LARGE1, BRD8, TFIP11, FAM76A, ZCCHC16, GTF2H2, PDIK1L, MTRF1, CCNYL…	354	9794	18082	1.08479	1	0.750212	61.0714
GOTERM_BP_ALL	GO:0006898~receptor-mediated endocytosis	9	2.0362	0.0496115	CAV2, ACHE, CAV1, MLC1, RSPO1, ARHGAP27, PPT1, GTF2H2, DNM1	354	206	18082	2.23161	1	0.751721	61.4648
GOTERM_BP_ALL	GO:1901888~regulation of cell junction assembly	5	1.13122	0.050049	LIMS1, CAV1, ROCK2, S100A10, COL16A1	354	71	18082	3.59712	1	0.752654	61.7958
GOTERM_BP_ALL	GO:0051234~establishment of localization	102	23.0769	0.0504186	EDN3, XPO6, CROCC, GRIK3, STOML1, VPS53, MEI1, ANK3, GRIN2D, CREB3L2, NSG1, SLC9B2, NUP37, LGI3, HTR1D, SLC4A3, KIF5B, ROCK2, KIF5C, NUPL1, GCC2, NCAM1, HTR6, HBB-BT, ANKFY1, CAV2, PAM, ACHE, CAV1, RTP4, PPT1, IL33, LAPTM5, SLC30A3, NUDC, ASPSCR1, FAM160A2, ABR, MLC1, TBC1D10A, MUL1, S100A10, ATP13A3, ATP13A2, ABCG1, DDX58, IFI27, LAMP2, SLC35G1, HDAC1, IER3, PPARD, MYBPC1, PINK1, MFSD2A, PEX3, G…	354	4467	18082	1.16635	1	0.753096	62.0734
GOTERM_BP_ALL	GO:0032386~regulation of intracellular transport	16	3.61991	0.0508261	KHDRBS1, IER3, SP100, MLC1, KIF5B, MYBPC1, PINK1, ATP13A2, NUPL1, GCC2, DDX58, IFI27, ANK3, KCNN3, VPS11, SCP2	354	479	18082	1.70619	1	0.753799	62.3774
GOTERM_BP_ALL	GO:0007623~circadian rhythm	9	2.0362	0.0509034	CYP7B1, HDAC1, KMT2A, USP2, PMCH, DYRK1A, THRAP3, NGFR, LGR4	354	207	18082	2.22083	1	0.752198	62.4347
GOTERM_BP_ALL	GO:0043547~positive regulation of GTPase activity	9	2.0362	0.0509034	CAV2, LIMS1, TBC1D10A, ARHGEF19, ARHGAP27, S100A10, ASAP3, MYO9A, EIF2B3	354	207	18082	2.22083	1	0.752198	62.4347
GOTERM_BP_ALL	GO:0040011~locomotion	40	9.04977	0.0510619	GNA13, EDN3, PPARD, PODN, MED23, IL33, ASAP3, APCDD1, SDC2, EPHB2, MIF, ANK3, RAB11A, RHOC, NOS3, UNK, LHX9, ABR, SP100, KIF5B, PHACTR4, ROCK2, KIF5C, EVL, YWHAE, DDX58, NCAM1, CYP7B1, CFAP44, NBL1, TENM2, HTR6, CCNYL1, ADAM17, HSPB1, LRP8, CPNE3, NGFR, USP24, PARVA	354	1529	18082	1.33627	1	0.751173	62.5521
GOTERM_BP_ALL	GO:0019222~regulation of metabolic process	135	30.543	0.0511106	EDN3, 5730507C01RIK, HMGN2, LTBP1, CBX4, MED23, FOXO6, GM10093, IGHMBP2, CASP8AP2, ANK3, NSG1, PUM1, CREB3L2, FRS2, FIZ1, RBFOX1, MAGI3, NDNL2, TFPT, ROCK2, RBFOX3, TRABD2B, NRD1, TNKS2, PYGO2, HSPB1, HBB-BT, EEFSEC, CAV2, EID1, PAM, ACHE, CAV1, EID2, PODN, PABPC4, ZFP764, IL33, ZMYND8, HNRNPL, ECE1, 5830417I10RIK, CACYBP, SUPT7L, LHX9, GPD1, TAF4, PCIF1, TBC1D10A, RFX7, MPHOSPH10, ARID3B, MUL1, …	354	6098	18082	1.13081	1	0.749394	62.5881
GOTERM_BP_ALL	GO:0046034~ATP metabolic process	9	2.0362	0.0519357	IER3, GPD1, MYH3, AK2, PINK1, AK5, AK4, MIF, ENO1B	354	208	18082	2.21015	1	0.752982	63.1931
GOTERM_BP_ALL	GO:0051965~positive regulation of synapse assembly	5	1.13122	0.0522123	CLSTN3, NRXN3, OXT, ADGRB3, EPHB2	354	72	18082	3.54716	1	0.752779	63.3938
GOTERM_BP_ALL	GO:0033605~positive regulation of catecholamine secretion	3	0.678733	0.0522301	OXT, HTR6, PINK1	354	19	18082	8.06512	1	0.750823	63.4067
GOTERM_BP_ALL	GO:0007049~cell cycle	38	8.59729	0.0524429	EID1, EDN3, CAV2, IER3, CROCC, USP2, PINK1, ASNS, RCC1, MIF, MEI1, RPA2, CASP8AP2, RSPO1, ANK3, USP37, RAB11A, RHOC, NUP37, NUDC, KHDRBS1, SPOUT1, TRNP1, POGZ, CEP192, ROCK2, LIG1, RB1, CHAMP1, MCMBP, KDM8, CCNYL1, BRE, ERN1, ADAM17, TMOD3, STMN1, HDAC8	354	1440	18082	1.34792	1	0.750202	63.5604
GOTERM_BP_ALL	GO:0046907~intracellular transport	35	7.91855	0.0527757	IER3, RTP4, XPO6, MYBPC1, PINK1, VPS53, PEX3, SYNGR1, ANK3, CREB3L2, VPS11, NSF, KHDRBS1, ASPSCR1, DYNC1I1, FAM160A2, MLC1, SP100, KIF5B, TBC1D10A, KIF5C, YWHAE, NUPL1, ATP13A2, ABCG1, GCC2, DDX58, IFI27, LAMP2, KCNN3, KPNA6, NGFR, KPNA3, SCP2, ANKFY1	354	1304	18082	1.37099	1	0.750398	63.7995
GOTERM_BP_ALL	GO:0043413~macromolecule glycosylation	10	2.26244	0.0528684	ST3GAL3, DHDDS, ALG1, ST3GAL4, LIG1, ALG6, EDEM3, ALG9, LARGE1, TNKS2	354	246	18082	2.07639	1	0.748978	63.8658
GOTERM_BP_ALL	GO:0006486~protein glycosylation	10	2.26244	0.0528684	ST3GAL3, DHDDS, ALG1, ST3GAL4, LIG1, ALG6, EDEM3, ALG9, LARGE1, TNKS2	354	246	18082	2.07639	1	0.748978	63.8658
GOTERM_BP_ALL	GO:0043170~macromolecule metabolic process	190	42.9864	0.0530799	MKRN1, GM7808, EDN3, 5730507C01RIK, HMGN2, LTBP1, CBX4, MED23, C1QC, FOXO6, GM10093, IGHMBP2, ST3GAL3, CASP8AP2, ST3GAL4, ANK3, DDX24, TCEANC2, NSG1, PUM1, CREB3L2, FRS2, FIZ1, EIF2B3, RBFOX1, MAGI3, RRP1, NDNL2, TFPT, ROCK2, RBFOX3, EFTUD2, LIG1, AARS, TRABD2B, NRD1, TNKS2, MRTO4, C1QA, PSMA1, C1QB, MCMBP, PYGO2, HSPB1, HBB-BT, CPD, EEFSEC, PAM, CAV2, EID1, IFIH1, EID2, CAV1, ACHE, PODN, PABPC4,…	354	8886	18082	1.09217	1	0.748367	64.0167
GOTERM_BP_ALL	GO:0048662~negative regulation of smooth muscle cell proliferation	4	0.904977	0.0542873	VIP, PPARD, CAV1, NOS3	354	44	18082	4.64355	1	0.75435	64.8669
GOTERM_BP_ALL	GO:0009059~macromolecule biosynthetic process	111	25.1131	0.0548634	GM7808, 5730507C01RIK, HMGN2, LTBP1, CBX4, MED23, FOXO6, GM10093, IGHMBP2, ST3GAL3, CASP8AP2, ST3GAL4, TCEANC2, CREB3L2, PUM1, FIZ1, EIF2B3, TFPT, NDNL2, LIG1, AARS, TNKS2, MCMBP, HSPB1, HBB-BT, EEFSEC, EID1, PAM, CAV1, ACHE, EID2, ZFP764, IL33, ZMYND8, XAB2, HNRNPL, 5830417I10RIK, CACYBP, SUPT7L, LHX9, TAF4, DHDDS, RFX7, ARID3B, TRIM62, ABCG1, RPS8, FNIP2, DDX58, IFI27, HDAC1, PNRC2, KAT6B, HDAC…	354	4925	18082	1.15122	1	0.756094	65.2658
GOTERM_BP_ALL	GO:0003012~muscle system process	13	2.94118	0.0553811	EDN3, CAV1, ACTA1, MYBPC1, ROCK2, OXT, MYH3, ECE1, SLMAP, MYH11, TMOD3, NOS3, HTR1D	354	365	18082	1.81926	1	0.757435	65.6206
GOTERM_BP_ALL	GO:0010923~negative regulation of phosphatase activity	5	1.13122	0.0566898	PCIF1, CEP192, CD2BP2, ROCK2, MPHOSPH10	354	74	18082	3.45129	1	0.763702	66.5024
GOTERM_BP_ALL	GO:0007411~axon guidance	9	2.0362	0.0568414	NCAM1, KIF5B, ANK3, TENM2, KIF5C, EVL, NGFR, LHX9, EPHB2	354	212	18082	2.16845	1	0.762697	66.6031
GOTERM_BP_ALL	GO:0065007~biological regulation	248	56.1086	0.0570181	GM7808, EDN3, HMGN2, LTBP1, PLEKHM2, CROCC, FGFRL1, STOML1, MED23, PLPPR3, C1QC, GNG8, GRIN2D, CREB3L2, SLC9B2, HTR1D, FIZ1, EIF2B3, ADGRB3, GJD2, MAGI3, NDNL2, KIF5B, TFPT, ROCK2, PMCH, GPR135, TRABD2B, AARS, GCC2, C1QA, C1QB, HTR6, EEFSEC, PABPC4, PPT1, ASAP3, RCC1, MYO9A, EPHB2, 5830417I10RIK, CACYBP, SUPT7L, LHX9, ASPSCR1, GPD1, ABR, MLC1, PCIF1, HPCAL4, S100A10, ATP13A3, COL16A1, ATP13A2, AB…	354	11917	18082	1.06299	1	0.761853	66.7202
GOTERM_BP_ALL	GO:0014070~response to organic cyclic compound	28	6.33484	0.0572059	ALPL, PAM, PPARD, CAV1, OXT, PAQR7, ASNS, POLR2A, CASP9, NOS3, AGO3, GPD1, MLC1, ACTA1, ROCK2, EFTUD2, MUL1, ITPR3, NCAM1, DDX58, CYP7B1, IFIT1, IFI27, GRM2, HDAC1, THRAP3, LRP8, BCDIN3D	354	1005	18082	1.4231	1	0.761085	66.8442
GOTERM_BP_ALL	GO:0051025~negative regulation of immunoglobulin secretion	2	0.452489	0.0574337	TMBIM6, IL33	354	3	18082	34.0527	1	0.760569	66.994
GOTERM_BP_ALL	GO:0019065~receptor-mediated endocytosis of virus by host cell	2	0.452489	0.0574337	CAV2, CAV1	354	3	18082	34.0527	1	0.760569	66.994
GOTERM_BP_ALL	GO:0075509~endocytosis involved in viral entry into host cell	2	0.452489	0.0574337	CAV2, CAV1	354	3	18082	34.0527	1	0.760569	66.994
GOTERM_BP_ALL	GO:0080090~regulation of primary metabolic process	125	28.2805	0.0581702	EDN3, 5730507C01RIK, HMGN2, CBX4, MED23, FOXO6, GM10093, IGHMBP2, CASP8AP2, CREB3L2, PUM1, FRS2, FIZ1, RBFOX1, MAGI3, NDNL2, TFPT, ROCK2, RBFOX3, TRABD2B, NRD1, TNKS2, PYGO2, HSPB1, HBB-BT, EEFSEC, CAV2, EID1, PAM, CAV1, EID2, PODN, ZFP764, IL33, ZMYND8, HNRNPL, ECE1, 5830417I10RIK, CACYBP, SUPT7L, LHX9, GPD1, TAF4, TBC1D10A, RFX7, MUL1, ARID3B, ATP13A2, TRIM62, ABCG1, FNIP2, DDX58, IFI27, HDAC1,…	354	5629	18082	1.13428	1	0.763152	67.474
GOTERM_BP_ALL	GO:0097485~neuron projection guidance	9	2.0362	0.058181	NCAM1, KIF5B, ANK3, TENM2, KIF5C, EVL, NGFR, LHX9, EPHB2	354	213	18082	2.15827	1	0.761325	67.481
GOTERM_BP_ALL	GO:0034613~cellular protein localization	39	8.82353	0.0584722	CAV2, CAV1, RTP4, XPO6, MYBPC1, CROCC, PINK1, ZDHHC18, PEX3, SYNGR1, ZMYND8, TTBK2, ANK3, RAB11A, SUPT7L, VPS11, NSF, EFR3B, ASPSCR1, SP100, KIF5B, TBC1D10A, ROCK2, S100A10, RB1, NUPL1, ATP13A2, CHAMP1, YWHAE, GCC2, TNKS2, DDX58, IFI27, LAMP2, KCNN3, KPNA6, NGFR, KPNA3, HDAC8	354	1500	18082	1.32806	1	0.7612	67.6689
GOTERM_BP_ALL	GO:0002221~pattern recognition receptor signaling pathway	6	1.35747	0.0586216	DDX58, IFIH1, CAV1, SMPDL3B, PUM1, LGR4	354	107	18082	2.86425	1	0.760225	67.7649
GOTERM_BP_ALL	GO:1901576~organic substance biosynthetic process	129	29.1855	0.0587858	GM7808, 5730507C01RIK, HMGN2, LTBP1, CBX4, MED23, FOXO6, GM10093, IGHMBP2, ST3GAL3, CASP8AP2, ST3GAL4, OASL2, TCEANC2, PUM1, CREB3L2, FIZ1, EIF2B3, HMGCL, NDNL2, TFPT, LIG1, AARS, TNKS2, MCMBP, HSPB1, HBB-BT, EEFSEC, PAM, EID1, CAV1, ACHE, EID2, ZFP764, IL33, ZMYND8, XAB2, CMPK2, HNRNPL, ECE1, 5830417I10RIK, CACYBP, ALDH4A1, SUPT7L, LHX9, GPD1, TAF4, DHDDS, LCMT2, RFX7, AK2, ARID3B, AK5, AK4, TRI…	354	5830	18082	1.13022	1	0.759346	67.8701
GOTERM_BP_ALL	GO:0019538~protein metabolic process	116	26.2443	0.0588287	MKRN1, EDN3, GM7808, CBX4, MED23, C1QC, IGHMBP2, ST3GAL3, CASP8AP2, ST3GAL4, PUM1, FIZ1, EIF2B3, FRS2, MAGI3, NDNL2, ROCK2, LIG1, TRABD2B, AARS, NRD1, TNKS2, C1QA, PSMA1, C1QB, PYGO2, HSPB1, CPD, HBB-BT, EEFSEC, CAV2, EID1, PAM, IFIH1, CAV1, PODN, PPT1, IL33, EPHB2, HNRNPL, PEF1, ECE1, TTBK2, HECTD3, SUPT7L, UBXN11, DHDDS, TBC1D10A, LCMT2, AGBL4, MUL1, ATP13A2, RPS8, ABCG1, FNIP2, MAN2C1, HDAC1, …	354	5186	18082	1.14253	1	0.757744	67.8975
GOTERM_BP_ALL	GO:0032602~chemokine production	5	1.13122	0.0590035	HDAC1, ADAM17, MUL1, IL33, MIF	354	75	18082	3.40527	1	0.756943	68.0091
GOTERM_BP_ALL	GO:0016570~histone modification	14	3.16742	0.0594196	EID1, KMT2A, KMT2C, PINK1, HDAC1, WHSC1L1, KDM8, PYGO2, SUPT7L, KAT6B, HDAC8, TRIP12, RNF40, BRD8	354	410	18082	1.74416	1	0.757591	68.2731
GOTERM_BP_ALL	GO:0001990~regulation of systemic arterial blood pressure by hormone	4	0.904977	0.0605036	EDN3, ECE1, NOS3, MIF	354	46	18082	4.44166	1	0.762152	68.9514
GOTERM_BP_ALL	GO:0060255~regulation of macromolecule metabolic process	127	28.733	0.0610664	EDN3, 5730507C01RIK, HMGN2, LTBP1, CBX4, MED23, FOXO6, GM10093, IGHMBP2, CASP8AP2, ANK3, NSG1, CREB3L2, PUM1, FRS2, FIZ1, RBFOX1, MAGI3, NDNL2, TFPT, ROCK2, RBFOX3, TRABD2B, NRD1, TNKS2, PYGO2, HSPB1, HBB-BT, EEFSEC, CAV2, EID1, PAM, ACHE, CAV1, EID2, PODN, PABPC4, ZFP764, IL33, ZMYND8, HNRNPL, ECE1, 5830417I10RIK, CACYBP, SUPT7L, LHX9, TAF4, TBC1D10A, RFX7, MUL1, ARID3B, ATP13A2, TRIM62, ABCG1, …	354	5739	18082	1.13034	1	0.763603	69.2981
GOTERM_BP_ALL	GO:0032642~regulation of chemokine production	5	1.13122	0.0613669	HDAC1, ADAM17, MUL1, IL33, MIF	354	76	18082	3.36047	1	0.763531	69.4818
GOTERM_BP_ALL	GO:0060627~regulation of vesicle-mediated transport	15	3.39367	0.061629	CAV1, RAB3B, ABR, KIF5B, TBC1D10A, PPT1, ATP13A2, NCAM1, RSPO1, RAB11A, LGI3, VPS11, ANKFY1, DNM1, NSF	354	453	18082	1.69136	1	0.763241	69.6411
GOTERM_BP_ALL	GO:0051894~positive regulation of focal adhesion assembly	3	0.678733	0.0625396	LIMS1, S100A10, COL16A1	354	21	18082	7.29701	1	0.766619	70.1884
GOTERM_BP_ALL	GO:0048511~rhythmic process	13	2.94118	0.0625663	CYP7B1, PAM, TAF4, HDAC1, KMT2A, USP2, ROCK2, PMCH, DYRK1A, THRAP3, NOS3, NGFR, LGR4	354	372	18082	1.78502	1	0.765003	70.2043
GOTERM_BP_ALL	GO:0048519~negative regulation of biological process	107	24.2081	0.0629432	EDN3, HMGN2, GRIK3, FGFRL1, STOML1, CBX4, C1QC, IGHMBP2, ANK3, PUM1, HTR1D, API5, ADGRB3, PMCH, ROCK2, TRABD2B, AARS, TNKS2, NCAM1, PSMA1, HTR6, HSPB1, STMN1, FUOM, EID1, CAV2, CAV1, EID2, PODN, PAFAH2, PPT1, IL33, EPHB2, HNRNPL, TTBK2, 5830417I10RIK, CACYBP, LHX9, ABR, PHACTR4, PCIF1, MPHOSPH10, MUL1, EVL, RFNG, TRIM62, ABCG1, FNIP2, DDX58, CYP7B1, IFI27, HDAC1, DYRK1A, TMOD3, KAT6B, HDAC8, IER3…	354	4757	18082	1.14893	1	0.765356	70.428
GOTERM_BP_ALL	GO:0000902~cell morphogenesis	34	7.69231	0.0635402	GNA13, ACHE, LIMS1, SDC2, EPHB2, OGN, TTBK2, ANK3, RAB11A, UNK, LHX9, ADGRB3, CCDC28B, ACTB, EPB41, KIF5B, NIN, ROCK2, KIF5C, MUL1, S100A10, MYL12B, EVL, RB1, TRIM62, NCAM1, NBL1, CEP162, TENM2, CLIC5, LRP8, STMN1, NGFR, PARVA	354	1283	18082	1.35362	1	0.766924	70.7791
GOTERM_BP_ALL	GO:0097190~apoptotic signaling pathway	18	4.0724	0.0636474	IER3, PPARD, CAV1, SP100, TFPT, ROCK2, TMBIM6, MUL1, PINK1, IL33, MIF, FNIP2, CASP9, CASP8AP2, HDAC1, ERN1, HSPB1, NGFR	354	582	18082	1.57977	1	0.765778	70.8418
GOTERM_BP_ALL	GO:0051930~regulation of sensory perception of pain	4	0.904977	0.0637313	VIP, NCAM1, OXT, GRIN2D	354	47	18082	4.34716	1	0.76451	70.8906
GOTERM_BP_ALL	GO:0051931~regulation of sensory perception	4	0.904977	0.0637313	VIP, NCAM1, OXT, GRIN2D	354	47	18082	4.34716	1	0.76451	70.8906
GOTERM_BP_ALL	GO:0048523~negative regulation of cellular process	100	22.6244	0.0639563	EDN3, HMGN2, GRIK3, FGFRL1, STOML1, CBX4, C1QC, IGHMBP2, ANK3, PUM1, HTR1D, API5, PMCH, ROCK2, TRABD2B, AARS, TNKS2, NCAM1, HTR6, HSPB1, STMN1, FUOM, EID1, CAV2, CAV1, EID2, PODN, PAFAH2, PPT1, IL33, EPHB2, HNRNPL, CACYBP, 5830417I10RIK, LHX9, ABR, PHACTR4, PCIF1, MPHOSPH10, MUL1, EVL, RFNG, TRIM62, ABCG1, FNIP2, CYP7B1, IFI27, HDAC1, DYRK1A, TMOD3, KAT6B, HDAC8, IER3, PPARD, PINK1, APCDD1, LGR4,…	354	4417	18082	1.15642	1	0.764026	71.0215
GOTERM_BP_ALL	GO:0043903~regulation of symbiosis, encompassing mutualism through parasitism	12	2.71493	0.064226	DDX58, GM7808, CAV2, IFIT1, PPIH, CAV1, HDAC1, PUM1, MUL1, PEX3, ZCCHC17, TRIM62	354	334	18082	1.83518	1	0.763792	71.1776
GOTERM_BP_ALL	GO:0070727~cellular macromolecule localization	39	8.82353	0.0650677	CAV2, CAV1, RTP4, XPO6, MYBPC1, CROCC, PINK1, ZDHHC18, PEX3, SYNGR1, ZMYND8, TTBK2, ANK3, RAB11A, SUPT7L, VPS11, NSF, EFR3B, ASPSCR1, SP100, KIF5B, TBC1D10A, ROCK2, S100A10, RB1, NUPL1, ATP13A2, CHAMP1, YWHAE, GCC2, TNKS2, DDX58, IFI27, LAMP2, KCNN3, KPNA6, NGFR, KPNA3, HDAC8	354	1512	18082	1.31752	1	0.766668	71.6596
GOTERM_BP_ALL	GO:0001505~regulation of neurotransmitter levels	8	1.80995	0.0653031	EDN3, ACHE, RAB3B, GRM2, NRXN3, HTR6, PPT1, SV2A	354	181	18082	2.25764	1	0.766242	71.793
GOTERM_BP_ALL	GO:0034109~homotypic cell-cell adhesion	5	1.13122	0.0662418	NCAM1, ACTB, ANK3, HSPB1, MYL12B	354	78	18082	3.2743	1	0.769567	72.3192
GOTERM_BP_ALL	GO:0009894~regulation of catabolic process	15	3.39367	0.0672868	VIP, IER3, GPD1, POLR2G, BSCL2, NRD1, IL33, STUB1, ATP13A2, MIF, PSMF1, RNF19B, VPS11, NSF, RNF40	354	459	18082	1.66925	1	0.773368	72.894
GOTERM_BP_ALL	GO:0050673~epithelial cell proliferation	13	2.94118	0.0674279	VIP, CAV2, CYP7B1, LIMS1, PPARD, CAV1, RPS6KA1, CBX4, ERN1, PYGO2, RB1, NGFR, LGR4	354	377	18082	1.76135	1	0.772443	72.9707
GOTERM_BP_ALL	GO:1903393~positive regulation of adherens junction organization	3	0.678733	0.0679309	LIMS1, S100A10, COL16A1	354	22	18082	6.96533	1	0.773389	73.2426
GOTERM_BP_ALL	GO:0009141~nucleoside triphosphate metabolic process	10	2.26244	0.0683656	IER3, GPD1, MYH3, AK2, PINK1, AK5, AK4, MIF, ENO1B, CMPK2	354	259	18082	1.97217	1	0.773976	73.4756
GOTERM_BP_ALL	GO:0030003~cellular cation homeostasis	18	4.0724	0.0692751	GNA13, EDN3, CAV1, PMCH, OXT, TMBIM6, PPT1, ITPR3, ATP13A3, ATP13A2, TMEM175, ALAS2, SLC35G1, SLC26A7, SLC30A3, SV2A, HTR1D, SLC4A3	354	587	18082	1.56631	1	0.776945	73.9566
GOTERM_BP_ALL	GO:0032940~secretion by cell	26	5.88235	0.0694478	VIP, PAM, EDN3, RAB3B, PPARD, ABR, KIF5B, NRXN3, OXT, TMBIM6, PINK1, PPT1, IL33, GAL, ATP13A2, LGR4, MIF, NCAM1, GRM2, HDAC1, HTR6, RAB11A, LGI3, RNF19B, VPS11, NSF	354	935	18082	1.42038	1	0.776196	74.0471
GOTERM_BP_ALL	GO:0010256~endomembrane system organization	16	3.61991	0.0701868	FAM160A2, CAV2, CAV1, ATL2, PLEKHM2, KIF5B, ROCK2, S100A10, GCC2, TMED5, ANK3, RAB11A, VPS11, NSF, DNM1, EFR3B	354	502	18082	1.62802	1	0.778264	74.4306
GOTERM_BP_ALL	GO:0050790~regulation of catalytic activity	42	9.50226	0.0703728	GNA13, VIP, EDN3, CAV2, CAV1, LIMS1, PODN, PINK1, PPT1, ASAP3, STUB1, MYO9A, MIF, CASP9, CASP8AP2, CD2BP2, RHOC, NOS3, FRS2, EIF2B3, MAGI3, PHACTR4, PCIF1, CEP192, ROCK2, TBC1D10A, TMBIM6, ARHGEF19, MPHOSPH10, NRD1, MUL1, S100A10, ARHGAP27, RB1, ATP13A2, RPS6KA1, CCNYL1, ERN1, ADAM17, HSPB1, LRP8, NGFR	354	1662	18082	1.29081	1	0.777586	74.5263
GOTERM_BP_ALL	GO:0045184~establishment of protein localization	47	10.6335	0.0705769	VIP, PAM, RAB3B, PPARD, LIMS1, RTP4, XPO6, MYBPC1, VPS53, PINK1, PPT1, PEX3, IL33, SYNGR1, LGR4, MIF, TMED5, ANK3, RAB11A, NUP37, VPS11, NSF, EFR3B, ASPSCR1, FAM160A2, SP100, MLC1, KIF5B, ROCK2, KIF17, TBC1D10A, TMBIM6, S100A10, YWHAE, NUPL1, ATP13A2, ABCG1, GCC2, DDX58, IFI27, LAMP2, HDAC1, KCNN3, KPNA6, RNF19B, NGFR, KPNA3	354	1894	18082	1.26754	1	0.777002	74.6309
GOTERM_BP_ALL	GO:0010648~negative regulation of cell communication	31	7.01357	0.0707238	IER3, EDN3, CAV2, CAV1, EID2, PODN, GRIK3, FGFRL1, PINK1, APCDD1, LGR4, MIF, SMPDL3B, PHACTR4, PMCH, TMBIM6, TRABD2B, MUL1, RFNG, RB1, GTF2H2, NBL1, CYP7B1, GRM2, HDAC1, HTR6, DYRK1A, HSPB1, ADAM17, NGFR, DNM1	354	1160	18082	1.36504	1	0.776141	74.7059
GOTERM_BP_ALL	GO:0070647~protein modification by small protein conjugation or removal	24	5.42986	0.071102	MKRN1, IPP, CAV1, WDTC1, IFIH1, NDNL2, USP2, DTX3, CBX4, MUL1, PINK1, MED23, FAM76A, STUB1, TNKS2, KLHL25, HECTD3, USP37, RNF19B, USP24, HDAC8, RNF40, TRIP12, USP31	354	847	18082	1.44734	1	0.776419	74.8982
GOTERM_BP_ALL	GO:0010604~positive regulation of macromolecule metabolic process	66	14.9321	0.0717501	EDN3, IER3, PPARD, LTBP1, PINK1, MED23, LGR4, CASP9, CASP8AP2, RSPO1, ANK3, NSG1, CREB3L2, SUPT5, VPS11, FIZ1, FRS2, NSF, BRD8, KHDRBS1, MAGI3, NDNL2, ACTA1, ROCK2, TRABD2B, NRD1, RB1, GAL, TNKS2, ERN1, ADAM17, HSPB1, KPNA6, NGFR, VIP, POLR2G, CAV2, LIMS1, CAV1, KMT2A, IL33, STUB1, MIF, POLR2A, HNRNPL, ECE1, CACYBP, AGO3, TCEA1, TAF4, TBC1D10A, ARID3B, MUL1, FNIP2, DDX58, RPS6KA1, HDAC1, THRAP3, …	354	2794	18082	1.20659	1	0.778003	75.2243
GOTERM_BP_ALL	GO:0023057~negative regulation of signaling	31	7.01357	0.0730948	IER3, EDN3, CAV2, CAV1, EID2, PODN, GRIK3, FGFRL1, PINK1, APCDD1, LGR4, MIF, SMPDL3B, PHACTR4, PMCH, TMBIM6, TRABD2B, MUL1, RFNG, RB1, GTF2H2, NBL1, CYP7B1, GRM2, HDAC1, HTR6, DYRK1A, HSPB1, ADAM17, NGFR, DNM1	354	1164	18082	1.36035	1	0.78287	75.8884
GOTERM_BP_ALL	GO:0051276~chromosome organization	29	6.56109	0.0742846	EID1, KMT2A, HP1BP3, KMT2C, CBX4, PINK1, MEI1, RPA2, RAB11A, SUPT7L, TRIP12, BRD8, ACTB, SP100, POGZ, CEP192, RB1, CHAMP1, TNKS2, NRDE2, HDAC1, WHSC1L1, MCMBP, BRE, KDM8, PYGO2, KAT6B, HDAC8, RNF40	354	1075	18082	1.37795	1	0.786883	76.4618
GOTERM_BP_ALL	GO:0036211~protein modification process	80	18.0995	0.0744487	MKRN1, EDN3, ALG1, CBX4, PINK1, ALG6, MED23, ALG9, ST3GAL3, RSPO1, KLHL25, ST3GAL4, PPP1R14C, FIZ1, FRS2, BRD8, LARGE1, MAGI3, NDNL2, ROCK2, LIG1, TRABD2B, FAM76A, RB1, GTF2H2, TNKS2, PDIK1L, ERN1, CCNYL1, ADAM17, PYGO2, HSPB1, NGFR, HBB-BT, USP24, EID1, CAV2, PAM, IFIH1, CAV1, RAB3B, PODN, KMT2A, USP2, KMT2C, ZDHHC18, PPT1, EDEM3, STUB1, MIF, EPHB2, ECE1, TTBK2, USP37, HECTD3, SUPT7L, TRIP12, US…	354	3474	18082	1.17626	1	0.786116	76.5399
GOTERM_BP_ALL	GO:0006464~cellular protein modification process	80	18.0995	0.0744487	MKRN1, EDN3, ALG1, CBX4, PINK1, ALG6, MED23, ALG9, ST3GAL3, RSPO1, KLHL25, ST3GAL4, PPP1R14C, FIZ1, FRS2, BRD8, LARGE1, MAGI3, NDNL2, ROCK2, LIG1, TRABD2B, FAM76A, RB1, GTF2H2, TNKS2, PDIK1L, ERN1, CCNYL1, ADAM17, PYGO2, HSPB1, NGFR, HBB-BT, USP24, EID1, CAV2, PAM, IFIH1, CAV1, RAB3B, PODN, KMT2A, USP2, KMT2C, ZDHHC18, PPT1, EDEM3, STUB1, MIF, EPHB2, ECE1, TTBK2, USP37, HECTD3, SUPT7L, TRIP12, US…	354	3474	18082	1.17626	1	0.786116	76.5399
GOTERM_BP_ALL	GO:0050792~regulation of viral process	11	2.48869	0.0756928	DDX58, GM7808, CAV2, IFIT1, PPIH, HDAC1, PUM1, MUL1, PEX3, ZCCHC17, TRIM62	354	304	18082	1.84826	1	0.790271	77.1239
GOTERM_BP_ALL	GO:0048549~positive regulation of pinocytosis	2	0.452489	0.0758377	PPT1, ANKFY1	354	4	18082	25.5395	1	0.789423	77.191
GOTERM_BP_ALL	GO:1903298~negative regulation of hypoxia-induced intrinsic apoptotic signaling pathway	2	0.452489	0.0758377	TMBIM6, PINK1	354	4	18082	25.5395	1	0.789423	77.191
GOTERM_BP_ALL	GO:0006172~ADP biosynthetic process	2	0.452489	0.0758377	AK2, AK4	354	4	18082	25.5395	1	0.789423	77.191
GOTERM_BP_ALL	GO:1903297~regulation of hypoxia-induced intrinsic apoptotic signaling pathway	2	0.452489	0.0758377	TMBIM6, PINK1	354	4	18082	25.5395	1	0.789423	77.191
GOTERM_BP_ALL	GO:0071922~regulation of cohesin loading	2	0.452489	0.0758377	RB1, HDAC8	354	4	18082	25.5395	1	0.789423	77.191
GOTERM_BP_ALL	GO:0051051~negative regulation of transport	16	3.61991	0.0759301	VIP, IER3, EDN3, CAV1, ABR, SP100, OXT, TMBIM6, STOML1, IL33, LGR4, HDAC1, ANK3, HTR6, NOS3, YRDC	354	510	18082	1.60248	1	0.788343	77.2337
GOTERM_BP_ALL	GO:0071805~potassium ion transmembrane transport	7	1.58371	0.0759441	TMEM175, EDN3, CAV1, ANK3, KCNH7, GAL, YWHAE	354	151	18082	2.36791	1	0.786914	77.2402
GOTERM_BP_ALL	GO:0009205~purine ribonucleoside triphosphate metabolic process	9	2.0362	0.0760453	IER3, GPD1, MYH3, AK2, PINK1, AK5, AK4, MIF, ENO1B	354	226	18082	2.03412	1	0.785882	77.2868
GOTERM_BP_ALL	GO:0002758~innate immune response-activating signal transduction	6	1.35747	0.0770745	DDX58, IFIH1, CAV1, SMPDL3B, PUM1, LGR4	354	116	18082	2.64202	1	0.789009	77.7563
GOTERM_BP_ALL	GO:0042312~regulation of vasodilation	4	0.904977	0.0774093	VIP, PPARD, ECE1, NOS3	354	51	18082	4.0062	1	0.789022	77.907
GOTERM_BP_ALL	GO:0007062~sister chromatid cohesion	4	0.904977	0.0774093	POGZ, MCMBP, RB1, HDAC8	354	51	18082	4.0062	1	0.789022	77.907
GOTERM_BP_ALL	GO:0071804~cellular potassium ion transport	7	1.58371	0.077839	TMEM175, EDN3, CAV1, ANK3, KCNH7, GAL, YWHAE	354	152	18082	2.35233	1	0.789452	78.0991
GOTERM_BP_ALL	GO:0045862~positive regulation of proteolysis	10	2.26244	0.0778834	CASP9, CASP8AP2, TBC1D10A, NRD1, MUL1, IL33, RNF19B, NGFR, STUB1, RNF40	354	266	18082	1.92027	1	0.788191	78.1188
GOTERM_BP_ALL	GO:0003018~vascular process in circulatory system	8	1.80995	0.079015	VIP, EDN3, PPARD, CAV1, ABR, ECE1, NOS3, HTR1D	354	190	18082	2.1507	1	0.79167	78.6166
GOTERM_BP_ALL	GO:0018193~peptidyl-amino acid modification	27	6.1086	0.0792083	EID1, CAV2, RAB3B, CAV1, IFIH1, KMT2A, CBX4, PINK1, EPHB2, MIF, ST3GAL3, TTBK2, ST3GAL4, SUPT7L, BRD8, AGBL4, MUL1, FAM76A, ATP13A2, FNIP2, HDAC1, DYRK1A, WHSC1L1, ERN1, ADAM17, LRP8, KAT6B	354	993	18082	1.38886	1	0.791066	78.7006
GOTERM_BP_ALL	GO:0035601~protein deacylation	5	1.13122	0.0792776	HDAC1, DYRK1A, PINK1, PPT1, HDAC8	354	83	18082	3.07705	1	0.789931	78.7306
GOTERM_BP_ALL	GO:0098732~macromolecule deacylation	5	1.13122	0.0792776	HDAC1, DYRK1A, PINK1, PPT1, HDAC8	354	83	18082	3.07705	1	0.789931	78.7306
GOTERM_BP_ALL	GO:0009893~positive regulation of metabolic process	70	15.8371	0.079411	IER3, EDN3, PPARD, LTBP1, PINK1, MED23, LGR4, RSPO1, CASP9, CASP8AP2, ANK3, NSG1, CREB3L2, NOS3, SUPT5, VPS11, FIZ1, FRS2, NSF, BRD8, KHDRBS1, MAGI3, NDNL2, ACTA1, ROCK2, TRABD2B, NRD1, RB1, GAL, TNKS2, ERN1, ADAM17, HSPB1, KPNA6, NGFR, VIP, POLR2G, CAV2, LIMS1, CAV1, KMT2A, IL33, STUB1, MIF, POLR2A, HNRNPL, ECE1, CACYBP, AGO3, TCEA1, GPD1, TAF4, TBC1D10A, ARID3B, MUL1, ABCG1, FNIP2, DDX58, RPS6K…	354	3004	18082	1.19026	1	0.789077	78.7883
GOTERM_BP_ALL	GO:0030163~protein catabolic process	22	4.97738	0.0794115	VIP, IER3, UBXN11, USP2, NRD1, PPT1, IL33, EDEM3, STUB1, ATP13A2, PSMA1, PSMF1, KLHL25, USP37, HECTD3, RNF19B, VPS11, USP24, TRIP12, NSF, RNF40, USP31	354	771	18082	1.45751	1	0.787653	78.7885
GOTERM_BP_ALL	GO:0061024~membrane organization	24	5.42986	0.0795552	ASPSCR1, ACTB, IER3, CAV2, CAV1, RTP4, PLEKHM2, KIF5B, ROCK2, S100A10, MUL1, PINK1, PPT1, PEX3, ZMYND8, TMEM175, ANK3, MTFP1, RAB11A, VPS11, ANKFY1, DNM1, NSF, EFR3B	354	861	18082	1.42381	1	0.786851	78.8504
GOTERM_BP_ALL	GO:0010468~regulation of gene expression	96	21.7195	0.0799682	EDN3, PPARD, 5730507C01RIK, HMGN2, HP1BP3, CBX4, PINK1, MED23, LGR4, FOXO6, GM10093, IGHMBP2, RSPO1, CASP8AP2, KLHL25, ANK3, CREB3L2, PUM1, YRDC, SUPT5, FIZ1, BRD8, RBFOX1, KHDRBS1, TFIP11, SP100, TFPT, ACTA1, NDNL2, ROCK2, RBFOX3, RB1, GAL, GTF2H2, NRDE2, ERN1, KPNA6, NGFR, HBB-BT, EEFSEC, VIP, POLR2G, EID1, PAM, LIMS1, CAV1, EID2, KMT2A, USP2, KMT2C, BDP1, PABPC4, HCFC2, ZFP764, IL33, ZMYND8, P…	354	4268	18082	1.14892	1	0.787213	79.0276
GOTERM_BP_ALL	GO:0034645~cellular macromolecule biosynthetic process	107	24.2081	0.0803664	GM7808, 5730507C01RIK, HMGN2, CBX4, MED23, FOXO6, GM10093, IGHMBP2, ST3GAL3, CASP8AP2, ST3GAL4, TCEANC2, CREB3L2, PUM1, EIF2B3, FIZ1, TFPT, NDNL2, LIG1, AARS, TNKS2, MCMBP, HBB-BT, EEFSEC, EID1, PAM, CAV1, EID2, ZFP764, IL33, ZMYND8, XAB2, HNRNPL, 5830417I10RIK, CACYBP, SUPT7L, LHX9, TAF4, DHDDS, RFX7, ARID3B, TRIM62, ABCG1, RPS8, FNIP2, DDX58, IFI27, HDAC1, PNRC2, KAT6B, HDAC8, PPARD, HP1BP3, AL…	354	4810	18082	1.13627	1	0.787509	79.197
GOTERM_BP_ALL	GO:0010035~response to inorganic substance	17	3.84615	0.0809881	PAM, CAV1, ACTA1, KMT2A, LIG1, PINK1, ITPR3, ATP13A2, C1QA, NCAM1, PEF1, CASP9, ANK3, CACYBP, CPNE3, NOS3, SLC30A3	354	558	18082	1.55617	1	0.78875	79.459
GOTERM_BP_ALL	GO:0015850~organic hydroxy compound transport	8	1.80995	0.0812762	RAB3B, CAV1, OXT, HTR6, PINK1, GAL, SCP2, ABCG1	354	191	18082	2.13944	1	0.788572	79.5794
GOTERM_BP_ALL	GO:0006873~cellular ion homeostasis	18	4.0724	0.0827639	GNA13, EDN3, CAV1, PMCH, OXT, TMBIM6, PPT1, ITPR3, ATP13A3, ATP13A2, TMEM175, ALAS2, SLC35G1, SLC26A7, SLC30A3, SV2A, HTR1D, SLC4A3	354	602	18082	1.52728	1	0.793385	80.1902
GOTERM_BP_ALL	GO:0051962~positive regulation of nervous system development	17	3.84615	0.0830252	ACHE, NIN, CLSTN3, NRXN3, OXT, MUL1, ZMYND8, FOXO6, MIF, EPHB2, NBL1, HDAC1, HSPB1, RAB11A, LRP8, NGFR, ADGRB3	354	559	18082	1.55339	1	0.793086	80.2958
GOTERM_BP_ALL	GO:0044271~cellular nitrogen compound biosynthetic process	105	23.7557	0.0831544	GM7808, 5730507C01RIK, HMGN2, CBX4, MED23, FOXO6, GM10093, IGHMBP2, ST3GAL3, CASP8AP2, ST3GAL4, OASL2, TCEANC2, CREB3L2, PUM1, EIF2B3, FIZ1, TFPT, NDNL2, LIG1, AARS, HBB-BT, EEFSEC, EID1, PAM, CAV1, EID2, ZFP764, IL33, ZMYND8, XAB2, CMPK2, HNRNPL, ECE1, 5830417I10RIK, SUPT7L, LHX9, TAF4, RFX7, AK2, ARID3B, AK5, AK4, TRIM62, ABCG1, RPS8, FNIP2, DDX58, IFI27, GGT7, HDAC1, PNRC2, KAT6B, HDAC8, PPARD…	354	4719	18082	1.13653	1	0.792248	80.3477
GOTERM_BP_ALL	GO:0044707~single-multicellular organism process	134	30.3167	0.0835708	GNA13, EDN3, LTBP1, CROCC, FGFRL1, LUZP1, C1QC, FOXO6, IGHMBP2, GNG8, OGN, ANK3, GRIN2D, PUM1, CREB3L2, SLC9B2, FRS2, EIF2B3, ADGRB3, HMGCL, RBFOX1, KIF5B, ROCK2, PMCH, MYH3, KIF5C, AARS, TNKS2, NCAM1, C1QB, HTR6, PYGO2, HSPB1, STMN1, HBB-BT, FUOM, PAM, CAV2, IFIH1, CAV1, ACHE, EID2, PABPC4, PAQR7, PPT1, ACP2, IL33, ZMYND8, XAB2, EPHB2, ECE1, TTBK2, 5830417I10RIK, CACYBP, LHX9, NUDC, TAF4, ABR, N…	354	6161	18082	1.11096	1	0.792588	80.5143
GOTERM_BP_ALL	GO:0032268~regulation of cellular protein metabolic process	55	12.4434	0.0841934	EDN3, PINK1, CASP9, CASP8AP2, RSPO1, KLHL25, PUM1, YRDC, VPS11, PPP1R14C, FIZ1, FRS2, KHDRBS1, MAGI3, NDNL2, ROCK2, TRABD2B, NRD1, RB1, CCNYL1, ERN1, ADAM17, PYGO2, HSPB1, HBB-BT, NGFR, EEFSEC, POLR2G, CAV2, EID1, CAV1, PODN, KMT2A, IL33, STUB1, MIF, HNRNPL, PSMF1, ECE1, AGO3, UNK, TRIP12, TBC1D10A, MUL1, ATP13A2, YWHAE, FNIP2, RPS6KA1, HDAC1, DYRK1A, LRP8, RNF19B, HDAC8, RNF40, BCDIN3D	354	2298	18082	1.22252	1	0.793762	80.7609
GOTERM_BP_ALL	GO:0048666~neuron development	29	6.56109	0.0846814	ACHE, ZMYND8, FOXO6, SDC2, EPHB2, MIF, OGN, ANK3, RAB11A, UNK, LHX9, ADGRB3, ACTB, KIF5B, NIN, ROCK2, KIF5C, MUL1, EVL, RB1, NCAM1, NBL1, TENM2, CLIC5, ADAM17, HSPB1, LRP8, NGFR, STMN1	354	1092	18082	1.3565	1	0.79438	80.9521
GOTERM_BP_ALL	GO:0071704~organic substance metabolic process	218	49.3213	0.0848949	GM7808, EDN3, HMGN2, LTBP1, MED23, PLPPR3, C1QC, OASL2, TCEANC2, CREB3L2, FIZ1, EIF2B3, MAGI3, NDNL2, TFPT, ROCK2, MYH3, LIG1, AARS, TRABD2B, C1QA, C1QB, MLEC, EEFSEC, PABPC4, PPT1, XAB2, EPHB2, 5830417I10RIK, CACYBP, ALDH4A1, SUPT7L, LHX9, GPD1, LCMT2, AGBL4, ATP13A2, RPS8, ABCG1, FNIP2, CYP7B1, IFI27, GGT7, KAT6B, PPARD, UTP18, RNPEPL1, BSCL2, SMPDL3B, NOS3, BRD8, LARGE1, TFIP11, ACTA1, FAM76A,…	354	10445	18082	1.06608	1	0.793895	81.0352
GOTERM_BP_ALL	GO:0051050~positive regulation of transport	27	6.1086	0.0861118	EDN3, CAV1, PPARD, RAB3B, KMT2A, MYBPC1, OXT, PINK1, PPT1, IL33, MIF, ANK3, SLC30A3, VPS11, KHDRBS1, ABR, MLC1, KIF5B, GAL, ATP13A2, ABCG1, DDX58, KCNN3, HTR6, SCP2, ANKFY1, DNM1	354	1005	18082	1.37227	1	0.797393	81.5023
GOTERM_BP_ALL	GO:0071407~cellular response to organic cyclic compound	16	3.61991	0.0865008	ALPL, GPD1, PPARD, CAV1, MLC1, ROCK2, MUL1, ITPR3, CYP7B1, IFIT1, CASP9, HDAC1, THRAP3, LRP8, AGO3, BCDIN3D	354	520	18082	1.57166	1	0.797596	81.6493
GOTERM_BP_ALL	GO:0042176~regulation of protein catabolic process	11	2.48869	0.086668	VIP, IER3, PSMF1, NRD1, IL33, RNF19B, VPS11, ATP13A2, STUB1, RNF40, NSF	354	312	18082	1.80087	1	0.796932	81.7121
GOTERM_BP_ALL	GO:0009199~ribonucleoside triphosphate metabolic process	9	2.0362	0.0872499	IER3, GPD1, MYH3, AK2, PINK1, AK5, AK4, MIF, ENO1B	354	233	18082	1.97301	1	0.797886	81.9293
GOTERM_BP_ALL	GO:0021766~hippocampus development	5	1.13122	0.0876659	HDAC1, LRP8, MFSD2A, EIF2B3, YWHAE	354	86	18082	2.96971	1	0.79819	82.083
GOTERM_BP_ALL	GO:0031032~actomyosin structure organization	7	1.58371	0.0877101	FRMD3, EPB41, ACTA1, MYH11, S100A10, TMOD3, EVL	354	157	18082	2.27741	1	0.79706	82.0992
GOTERM_BP_ALL	GO:0018205~peptidyl-lysine modification	11	2.48869	0.0877324	EID1, IFIH1, HDAC1, KMT2A, WHSC1L1, CBX4, MUL1, SUPT7L, FAM76A, KAT6B, BRD8	354	313	18082	1.79511	1	0.795847	82.1074
GOTERM_BP_ALL	GO:0006936~muscle contraction	10	2.26244	0.0880356	EDN3, CAV1, MYBPC1, ROCK2, MYH3, SLMAP, OXT, MYH11, TMOD3, HTR1D	354	273	18082	1.87103	1	0.795724	82.2186
GOTERM_BP_ALL	GO:0009058~biosynthetic process	129	29.1855	0.0881379	GM7808, 5730507C01RIK, HMGN2, LTBP1, CBX4, MED23, FOXO6, GM10093, IGHMBP2, ST3GAL3, CASP8AP2, ST3GAL4, OASL2, TCEANC2, PUM1, CREB3L2, FIZ1, EIF2B3, HMGCL, NDNL2, TFPT, LIG1, AARS, TNKS2, MCMBP, HSPB1, HBB-BT, EEFSEC, PAM, EID1, CAV1, ACHE, EID2, ZFP764, IL33, ZMYND8, XAB2, CMPK2, HNRNPL, ECE1, 5830417I10RIK, CACYBP, ALDH4A1, SUPT7L, LHX9, GPD1, TAF4, DHDDS, LCMT2, RFX7, AK2, ARID3B, AK5, AK4, TRI…	354	5924	18082	1.11229	1	0.794828	82.2559
GOTERM_BP_ALL	GO:0003044~regulation of systemic arterial blood pressure mediated by a chemical signal	4	0.904977	0.0884368	EDN3, ECE1, NOS3, MIF	354	54	18082	3.78364	1	0.794694	82.3646
GOTERM_BP_ALL	GO:0032722~positive regulation of chemokine production	4	0.904977	0.0884368	HDAC1, ADAM17, IL33, MIF	354	54	18082	3.78364	1	0.794694	82.3646
GOTERM_BP_ALL	GO:1900544~positive regulation of purine nucleotide metabolic process	6	1.35747	0.0885302	VIP, GPD1, ECE1, PINK1, NOS3, MIF	354	121	18082	2.53285	1	0.79377	82.3984
GOTERM_BP_ALL	GO:0045981~positive regulation of nucleotide metabolic process	6	1.35747	0.0885302	VIP, GPD1, ECE1, PINK1, NOS3, MIF	354	121	18082	2.53285	1	0.79377	82.3984
GOTERM_BP_ALL	GO:0050905~neuromuscular process	6	1.35747	0.0885302	IGHMBP2, RBFOX1, ABR, CLIC5, GRIN2D, AARS	354	121	18082	2.53285	1	0.79377	82.3984
GOTERM_BP_ALL	GO:0044265~cellular macromolecule catabolic process	23	5.20362	0.0888346	POLR2G, UBXN11, USP2, PPT1, IL33, EDEM3, STUB1, ATP13A2, MRTO4, PSMA1, PSMF1, KLHL25, PNRC2, THRAP3, HECTD3, USP37, AGO3, RNF19B, VPS11, USP24, TRIP12, RNF40, USP31	354	828	18082	1.41886	1	0.793662	82.5082
GOTERM_BP_ALL	GO:0045934~negative regulation of nucleobase-containing compound metabolic process	36	8.1448	0.0895926	EID1, IER3, PPARD, EID2, LIMS1, CAV1, HMGN2, USP2, CBX4, HCFC2, LGR4, IGHMBP2, HNRNPL, 5830417I10RIK, CC2D1B, SUPT5, LHX9, TRIP12, KHDRBS1, WDTC1, TMBIM6, RB1, PHF12, TRIM62, FNIP2, TNKS2, NRDE2, IFI27, HDAC1, TENM2, DYRK1A, WHSC1L1, LRP8, KAT6B, RNF40, BCDIN3D	354	1417	18082	1.2977	1	0.795286	82.779
GOTERM_BP_ALL	GO:0050688~regulation of defense response to virus	7	1.58371	0.0897631	DDX58, GM7808, IFIT1, PUM1, MUL1, PEX3, ZCCHC17	354	158	18082	2.263	1	0.794667	82.8393
GOTERM_BP_ALL	GO:0009144~purine nucleoside triphosphate metabolic process	9	2.0362	0.0905077	IER3, GPD1, MYH3, AK2, PINK1, AK5, AK4, MIF, ENO1B	354	235	18082	1.95622	1	0.796218	83.1005
GOTERM_BP_ALL	GO:0031644~regulation of neurological system process	5	1.13122	0.0905539	VIP, NCAM1, OXT, GRIN2D, NGFR	354	87	18082	2.93558	1	0.795137	83.1165
GOTERM_BP_ALL	GO:0031329~regulation of cellular catabolic process	11	2.48869	0.0906039	POLR2G, PSMF1, GPD1, NRD1, IL33, RNF19B, VPS11, ATP13A2, STUB1, RNF40, MIF	354	315	18082	1.78371	1	0.794072	83.1339
GOTERM_BP_ALL	GO:0006518~peptide metabolic process	24	5.42986	0.0907434	KHDRBS1, POLR2G, PAM, GM7808, SARS, RNPEPL1, AARS, PINK1, RPS8, IGHMBP2, HNRNPL, GGT7, ECE1, KLHL25, MTRF1, PUM1, AGO3, YRDC, HBB-BT, CPD, UNK, EEFSEC, EIF2B3, BCDIN3D	354	872	18082	1.40585	1	0.793348	83.1824
GOTERM_BP_ALL	GO:0048858~cell projection morphogenesis	23	5.20362	0.0908491	ACTB, ACHE, KIF5B, NIN, ROCK2, KIF5C, MUL1, EVL, EPHB2, NCAM1, NBL1, OGN, CEP162, TTBK2, ANK3, TENM2, RAB11A, LRP8, NGFR, STMN1, LHX9, PARVA, CCDC28B	354	830	18082	1.41544	1	0.792499	83.219
GOTERM_BP_ALL	GO:1903580~positive regulation of ATP metabolic process	3	0.678733	0.0908893	GPD1, PINK1, MIF	354	26	18082	5.89374	1	0.791407	83.2329
GOTERM_BP_ALL	GO:0045979~positive regulation of nucleoside metabolic process	3	0.678733	0.0908893	GPD1, PINK1, MIF	354	26	18082	5.89374	1	0.791407	83.2329
GOTERM_BP_ALL	GO:0007416~synapse assembly	6	1.35747	0.0909222	ACHE, CLSTN3, NRXN3, OXT, ADGRB3, EPHB2	354	122	18082	2.51209	1	0.790289	83.2442
GOTERM_BP_ALL	GO:0009057~macromolecule catabolic process	27	6.1086	0.0913454	VIP, POLR2G, IER3, USP2, PPT1, IL33, EDEM3, STUB1, PSMF1, KLHL25, USP37, HECTD3, AGO3, VPS11, TRIP12, NSF, USP31, UBXN11, NRD1, ATP13A2, MRTO4, PSMA1, PNRC2, THRAP3, RNF19B, USP24, RNF40	354	1010	18082	1.36548	1	0.790647	83.3898
GOTERM_BP_ALL	GO:0032502~developmental process	130	29.4118	0.0914346	GNA13, EDN3, HMGN2, LTBP1, FGFRL1, LUZP1, C1QC, FOXO6, GNG8, IGHMBP2, MEI1, OGN, ANK3, CREB3L2, SLC9B2, FRS2, EIF2B3, ADGRB3, HMGCL, RBFOX1, KIF5B, ROCK2, KIF5C, AARS, TNKS2, NCAM1, C1QB, CEP162, HTR6, PYGO2, HSPB1, STMN1, HBB-BT, FUOM, CAV2, PAM, ACHE, CAV1, EID2, PABPC4, PAQR7, PPT1, ACP2, IL33, TAGLN2, ZMYND8, XAB2, EPHB2, ECE1, TTBK2, 5830417I10RIK, CACYBP, LHX9, NUDC, TAF4, ABR, NIN, PHACTR4…	354	5983	18082	1.10986	1	0.789748	83.4203
GOTERM_BP_ALL	GO:0051253~negative regulation of RNA metabolic process	33	7.46606	0.0915059	EID1, PPARD, EID2, LIMS1, CAV1, HMGN2, USP2, CBX4, HCFC2, LGR4, IGHMBP2, HNRNPL, 5830417I10RIK, CC2D1B, SUPT5, LHX9, KHDRBS1, WDTC1, TMBIM6, RB1, PHF12, TRIM62, FNIP2, NRDE2, IFI27, HDAC1, TENM2, DYRK1A, WHSC1L1, LRP8, KAT6B, RNF40, BCDIN3D	354	1283	18082	1.3138	1	0.788785	83.4447
GOTERM_BP_ALL	GO:2001020~regulation of response to DNA damage stimulus	7	1.58371	0.0918421	IER3, RPA2, CASP9, DYRK1A, BRE, TRIP12, MIF	354	159	18082	2.24877	1	0.788822	83.5592
GOTERM_BP_ALL	GO:0009167~purine ribonucleoside monophosphate metabolic process	9	2.0362	0.0920345	IER3, GPD1, MYH3, AK2, PINK1, AK5, AK4, MIF, ENO1B	354	236	18082	1.94793	1	0.78832	83.6243
GOTERM_BP_ALL	GO:0042220~response to cocaine	4	0.904977	0.0922516	NCAM1, GRM2, EFTUD2, OXT	354	55	18082	3.71484	1	0.787913	83.6975
GOTERM_BP_ALL	GO:0097193~intrinsic apoptotic signaling pathway	10	2.26244	0.0927083	IER3, CAV1, HDAC1, CASP9, TMBIM6, ERN1, HSPB1, PINK1, MIF, FNIP2	354	276	18082	1.85069	1	0.788403	83.8505
GOTERM_BP_ALL	GO:0002218~activation of innate immune response	6	1.35747	0.0933474	DDX58, IFIH1, CAV1, SMPDL3B, PUM1, LGR4	354	123	18082	2.49166	1	0.789563	84.0624
GOTERM_BP_ALL	GO:0051963~regulation of synapse assembly	5	1.13122	0.093487	CLSTN3, NRXN3, OXT, ADGRB3, EPHB2	354	88	18082	2.90222	1	0.788874	84.1083
GOTERM_BP_ALL	GO:2001243~negative regulation of intrinsic apoptotic signaling pathway	5	1.13122	0.093487	HDAC1, TMBIM6, HSPB1, PINK1, MIF	354	88	18082	2.90222	1	0.788874	84.1083
GOTERM_BP_ALL	GO:0070836~caveola assembly	2	0.452489	0.0938834	CAV2, CAV1	354	5	18082	20.4316	1	0.789133	84.238
GOTERM_BP_ALL	GO:0055099~response to high density lipoprotein particle	2	0.452489	0.0938834	ADAM17, ABCG1	354	5	18082	20.4316	1	0.789133	84.238
GOTERM_BP_ALL	GO:0009136~purine nucleoside diphosphate biosynthetic process	2	0.452489	0.0938834	AK2, AK4	354	5	18082	20.4316	1	0.789133	84.238
GOTERM_BP_ALL	GO:0003100~regulation of systemic arterial blood pressure by endothelin	2	0.452489	0.0938834	EDN3, NOS3	354	5	18082	20.4316	1	0.789133	84.238
GOTERM_BP_ALL	GO:0009180~purine ribonucleoside diphosphate biosynthetic process	2	0.452489	0.0938834	AK2, AK4	354	5	18082	20.4316	1	0.789133	84.238
GOTERM_BP_ALL	GO:0009126~purine nucleoside monophosphate metabolic process	9	2.0362	0.0939077	IER3, GPD1, MYH3, AK2, PINK1, AK5, AK4, MIF, ENO1B	354	237	18082	1.93971	1	0.788025	84.246
GOTERM_BP_ALL	GO:0050773~regulation of dendrite development	7	1.58371	0.0939471	ACHE, LRP8, NGFR, ZMYND8, SDC2, FOXO6, ADGRB3	354	160	18082	2.23471	1	0.786976	84.2588
GOTERM_BP_ALL	GO:0044238~primary metabolic process	206	46.6063	0.0946592	GM7808, EDN3, HMGN2, MED23, PLPPR3, C1QC, OASL2, TCEANC2, CREB3L2, FIZ1, EIF2B3, MAGI3, NDNL2, TFPT, ROCK2, MYH3, LIG1, AARS, TRABD2B, C1QA, C1QB, MLEC, EEFSEC, PPT1, XAB2, EPHB2, 5830417I10RIK, CACYBP, ALDH4A1, SUPT7L, LHX9, GPD1, LCMT2, AGBL4, ATP13A2, RPS8, ABCG1, FNIP2, CYP7B1, IFI27, KAT6B, PPARD, UTP18, RNPEPL1, BSCL2, SMPDL3B, NOS3, LARGE1, BRD8, TFIP11, FAM76A, GTF2H2, PDIK1L, MTRF1, CCNY…	354	9853	18082	1.06793	1	0.788398	84.4891
GOTERM_BP_ALL	GO:1903047~mitotic cell cycle process	20	4.52489	0.095251	IER3, EDN3, POGZ, CEP192, LIG1, RB1, RCC1, CHAMP1, RPA2, ANK3, MCMBP, BRE, KDM8, ADAM17, USP37, RAB11A, TMOD3, NUP37, STMN1, NUDC	354	702	18082	1.45524	1	0.789367	84.678
GOTERM_BP_ALL	GO:0032270~positive regulation of cellular protein metabolic process	34	7.69231	0.0952832	POLR2G, EDN3, CAV2, CAV1, KMT2A, PINK1, IL33, STUB1, MIF, HNRNPL, CASP9, CASP8AP2, RSPO1, VPS11, FIZ1, FRS2, KHDRBS1, MAGI3, NDNL2, TBC1D10A, ROCK2, TRABD2B, NRD1, MUL1, FNIP2, HDAC1, DYRK1A, ERN1, ADAM17, LRP8, RNF19B, NGFR, RNF40, BCDIN3D	354	1334	18082	1.30187	1	0.788304	84.6882
GOTERM_BP_ALL	GO:0043412~macromolecule modification	84	19.0045	0.0954629	MKRN1, EDN3, ALG1, CBX4, PINK1, MED23, ALG6, ALG9, ST3GAL3, RSPO1, KLHL25, ST3GAL4, YRDC, PPP1R14C, FRS2, FIZ1, BRD8, LARGE1, MAGI3, NDNL2, ROCK2, LIG1, TRABD2B, AARS, FAM76A, RB1, GTF2H2, TNKS2, PDIK1L, ERN1, CCNYL1, ADAM17, PYGO2, HSPB1, NGFR, HBB-BT, USP24, EID1, CAV2, PAM, IFIH1, CAV1, RAB3B, PODN, KMT2A, USP2, KMT2C, ZDHHC18, PPT1, EDEM3, STUB1, MIF, EPHB2, ECE1, TTBK2, USP37, HECTD3, SUPT7L…	354	3719	18082	1.15371	1	0.787779	84.7451
GOTERM_BP_ALL	GO:0060538~skeletal muscle organ development	8	1.80995	0.0958151	RBFOX1, CAV2, CAV1, ACTA1, USP2, FGFRL1, RB1, LARGE1	354	199	18082	2.05343	1	0.787881	84.856
GOTERM_BP_ALL	GO:0030512~negative regulation of transforming growth factor beta receptor signaling pathway	4	0.904977	0.0961336	CAV2, EID2, CAV1, ADAM17	354	56	18082	3.64851	1	0.787861	84.9556
GOTERM_BP_ALL	GO:0045776~negative regulation of blood pressure	4	0.904977	0.0961336	IER3, PMCH, OXT, NOS3	354	56	18082	3.64851	1	0.787861	84.9556
GOTERM_BP_ALL	GO:0051252~regulation of RNA metabolic process	81	18.3258	0.0964951	PPARD, 5730507C01RIK, HMGN2, HP1BP3, CBX4, PINK1, MED23, LGR4, FOXO6, GM10093, IGHMBP2, CASP8AP2, CREB3L2, SUPT5, FIZ1, BRD8, RBFOX1, KHDRBS1, TFIP11, SP100, TFPT, NDNL2, RBFOX3, RB1, GAL, GTF2H2, NRDE2, ERN1, KPNA6, NGFR, POLR2G, PAM, EID1, LIMS1, CAV1, EID2, KMT2A, USP2, KMT2C, BDP1, ZFP764, HCFC2, IL33, ZMYND8, POLR2A, HNRNPL, 5830417I10RIK, TCEA1, SUPT7L, CC2D1B, LHX9, WDTC1, TAF4, TRNP1, TMB…	354	3575	18082	1.15732	1	0.787996	85.068
GOTERM_BP_ALL	GO:0044723~single-organism carbohydrate metabolic process	18	4.0724	0.0970079	FUOM, IER3, GPD1, WDTC1, DHDDS, ALG1, LIG1, ALG6, EDEM3, ALG9, FUCA1, MIF, TNKS2, ENO1B, ST3GAL3, MAN2C1, ST3GAL4, LARGE1	354	617	18082	1.49015	1	0.78867	85.2261
GOTERM_BP_ALL	GO:1901566~organonitrogen compound biosynthetic process	34	7.69231	0.0973328	VIP, POLR2G, GM7808, PINK1, ASNS, SDC2, CMPK2, IGHMBP2, HNRNPL, ST3GAL3, ALAS2, ECE1, ST3GAL4, KLHL25, OASL2, PUM1, ALDH4A1, NOS3, YRDC, AGO3, UNK, EIF2B3, KHDRBS1, LCMT2, SARS, AARS, AK2, AK4, RPS8, GGT7, MTRF1, HBB-BT, EEFSEC, BCDIN3D	354	1339	18082	1.297	1	0.788672	85.3253
GOTERM_BP_ALL	GO:0016358~dendrite development	9	2.0362	0.0974652	ACHE, ROCK2, LRP8, NGFR, ZMYND8, SDC2, FOXO6, ADGRB3, EPHB2	354	239	18082	1.92348	1	0.787991	85.3656
GOTERM_BP_ALL	GO:0048856~anatomical structure development	126	28.5068	0.0974713	GNA13, EDN3, LTBP1, FGFRL1, LUZP1, C1QC, FOXO6, GNG8, IGHMBP2, MEI1, OGN, ANK3, CREB3L2, SLC9B2, EIF2B3, FRS2, HMGCL, ADGRB3, RBFOX1, KIF5B, ROCK2, KIF5C, AARS, NCAM1, C1QB, CEP162, HTR6, PYGO2, HSPB1, STMN1, HBB-BT, FUOM, CAV2, PAM, ACHE, CAV1, EID2, PABPC4, PAQR7, PPT1, ACP2, IL33, TAGLN2, ZMYND8, XAB2, EPHB2, ECE1, TTBK2, 5830417I10RIK, CACYBP, LHX9, NUDC, TAF4, ABR, NIN, PHACTR4, EPB41, ZMYM6…	354	5799	18082	1.10984	1	0.786864	85.3675
GOTERM_BP_ALL	GO:0007009~plasma membrane organization	10	2.26244	0.0978726	CAV2, CAV1, PLEKHM2, KIF5B, ROCK2, ANK3, S100A10, RAB11A, NSF, EFR3B	354	279	18082	1.83079	1	0.787144	85.4889
GOTERM_BP_ALL	GO:0051098~regulation of binding	11	2.48869	0.0982639	TFIP11, HNRNPL, CAV1, EPB41, TMBIM6, PYGO2, S100A10, RB1, RFNG, STUB1, ENO1B	354	321	18082	1.75037	1	0.787386	85.6064
GOTERM_BP_ALL	GO:0022402~cell cycle process	29	6.56109	0.0997005	IER3, EDN3, CAV2, PINK1, RCC1, MIF, MEI1, RPA2, RSPO1, ANK3, RAB11A, USP37, RHOC, NUP37, NUDC, POGZ, CEP192, ROCK2, LIG1, RB1, CHAMP1, MCMBP, BRE, ERN1, KDM8, TMOD3, ADAM17, STMN1, HDAC8	354	1109	18082	1.3357	1	0.791272	86.0302
GOTERM_CC_ALL	GO:0044424~intracellular part	321	72.6244	2.11159e-11	GM7808, LTBP1, HMGN2, PLEKHM2, CROCC, FGFRL1, STOML1, VPS53, MED23, LUZP1, GNG8, TCEANC2, CREB3L2, SLC9B2, NUP37, FIZ1, EIF2B3, MAGI3, TFPT, NDNL2, KIF5B, ROCK2, PMCH, LIG1, MYH3, STRN4, KIF5C, AARS, GCC2, CEP162, MAGEE1, MLEC, EEFSEC, MTFR1L, RTP4, PABPC4, PPT1, ACP2, ASAP3, RCC1, MYO9A, XAB2, CACYBP, RCCD1, ALDH4A1, SUPT7L, LHX9, NUDC, ASPSCR1, GPD1, SPOUT1, MLC1, ABR, PCIF1, AGBL4, LCMT2, S100…	385	13479	19662	1.21623	1.26484e-08	1.26484e-08	3.11794e-08
GOTERM_CC_ALL	GO:0005622~intracellular	329	74.4344	5.40483e-11	EDN3, GM7808, LTBP1, HMGN2, PLEKHM2, CROCC, FGFRL1, STOML1, VPS53, MED23, LUZP1, GNG8, TCEANC2, CREB3L2, SLC9B2, NUP37, FIZ1, EIF2B3, MAGI3, TFPT, NDNL2, KIF5B, ROCK2, PMCH, LIG1, MYH3, STRN4, KIF5C, AARS, GCC2, CEP162, MAGEE1, MLEC, EEFSEC, MTFR1L, RTP4, PABPC4, PPT1, ACP2, ASAP3, RCC1, MYO9A, XAB2, CACYBP, RCCD1, ALDH4A1, SUPT7L, LHX9, NUDC, ASPSCR1, GPD1, SPOUT1, MLC1, ABR, PCIF1, AGBL4, HPCAL…	385	14047	19662	1.19613	3.23749e-08	1.61875e-08	7.98071e-08
GOTERM_CC_ALL	GO:0043226~organelle	305	69.0045	5.78444e-10	GM7808, LTBP1, HMGN2, PLEKHM2, CROCC, FGFRL1, STOML1, VPS53, LUZP1, MED23, C1QC, OGN, TCEANC2, CREB3L2, SLC9B2, NUP37, FIZ1, MAGI3, TFPT, NDNL2, KIF5B, ROCK2, PMCH, LIG1, MYH3, TRABD2B, KIF5C, AARS, GCC2, C1QA, C1QB, CEP162, MAGEE1, MLEC, HTR6, EEFSEC, MTFR1L, PABPC4, PPT1, ACP2, RCC1, TAGLN2, MYO9A, XAB2, CACYBP, ALDH4A1, SUPT7L, LHX9, NUDC, ASPSCR1, GPD1, SPOUT1, MLC1, PCIF1, AGBL4, S100A10, AT…	385	12768	19662	1.21996	3.46488e-07	1.15496e-07	8.54123e-07
GOTERM_CC_ALL	GO:0043229~intracellular organelle	281	63.5747	3.10584e-08	GM7808, LTBP1, HMGN2, PLEKHM2, CROCC, FGFRL1, VPS53, LUZP1, MED23, TCEANC2, CREB3L2, SLC9B2, NUP37, FIZ1, MAGI3, TFPT, NDNL2, KIF5B, ROCK2, PMCH, LIG1, MYH3, KIF5C, GCC2, CEP162, MAGEE1, MLEC, EEFSEC, MTFR1L, PABPC4, ACP2, PPT1, RCC1, MYO9A, XAB2, CACYBP, ALDH4A1, SUPT7L, LHX9, NUDC, ASPSCR1, GPD1, SPOUT1, MLC1, PCIF1, AGBL4, S100A10, ATP13A3, ATP13A2, ABCG1, RPS8, CAMK2N1, FNIP2, CYP7B1, IFI27, …	385	11735	19662	1.2229	1.86038e-05	4.65099e-06	4.58605e-05
GOTERM_CC_ALL	GO:0044422~organelle part	201	45.4751	1.05003e-07	GM7808, HMGN2, PLEKHM2, CROCC, VPS53, MED23, CREB3L2, SLC9B2, NUP37, NDNL2, KIF5B, TFPT, ROCK2, MYH3, LIG1, KIF5C, TRABD2B, GCC2, CEP162, MLEC, ACP2, RCC1, XAB2, MYO9A, CACYBP, ALDH4A1, SUPT7L, NUDC, ASPSCR1, SPOUT1, PCIF1, AGBL4, ATP13A2, RPS8, ABCG1, FNIP2, CYP7B1, IFI27, TMOD3, KAT6B, PPARD, UTP18, BSCL2, SHOC2, RTN1, SLMAP, NOS3, FAM129B, LARGE1, CCDC28B, BRD8, TFIP11, DYNC1I1, ACTA1, POGZ, C…	385	7667	19662	1.33887	6.28946e-05	1.25792e-05	0.000155045
GOTERM_CC_ALL	GO:0044446~intracellular organelle part	197	44.5701	1.21422e-07	GM7808, HMGN2, PLEKHM2, CROCC, VPS53, MED23, CREB3L2, SLC9B2, NUP37, NDNL2, KIF5B, TFPT, ROCK2, MYH3, LIG1, KIF5C, GCC2, CEP162, MLEC, ACP2, RCC1, XAB2, MYO9A, CACYBP, ALDH4A1, SUPT7L, NUDC, ASPSCR1, SPOUT1, PCIF1, AGBL4, ATP13A2, RPS8, ABCG1, FNIP2, CYP7B1, IFI27, TMOD3, KAT6B, PPARD, UTP18, BSCL2, SHOC2, RTN1, SLMAP, NOS3, FAM129B, LARGE1, CCDC28B, BRD8, TFIP11, DYNC1I1, ACTA1, POGZ, CD164, ZCC…	385	7483	19662	1.34449	7.27293e-05	1.21219e-05	0.00017929
GOTERM_CC_ALL	GO:0043227~membrane-bounded organelle	279	63.1222	1.36997e-07	GM7808, LTBP1, HMGN2, PLEKHM2, CROCC, FGFRL1, STOML1, VPS53, LUZP1, MED23, C1QC, OGN, TCEANC2, CREB3L2, SLC9B2, NUP37, FIZ1, MAGI3, TFPT, NDNL2, KIF5B, ROCK2, PMCH, LIG1, MYH3, TRABD2B, AARS, GCC2, C1QA, C1QB, CEP162, MAGEE1, MLEC, EEFSEC, MTFR1L, PABPC4, ACP2, PPT1, RCC1, TAGLN2, XAB2, CACYBP, ALDH4A1, SUPT7L, LHX9, NUDC, ASPSCR1, GPD1, MLC1, PCIF1, AGBL4, S100A10, ATP13A3, ATP13A2, ABCG1, RPS8,…	385	11760	19662	1.21161	8.20578e-05	1.17229e-05	0.000202288
GOTERM_CC_ALL	GO:0005737~cytoplasm	254	57.4661	1.79402e-07	GM7808, HMGN2, LTBP1, PLEKHM2, CROCC, FGFRL1, STOML1, VPS53, CREB3L2, SLC9B2, FIZ1, EIF2B3, NDNL2, KIF5B, TFPT, ROCK2, MYH3, LIG1, AARS, KIF5C, STRN4, GCC2, CEP162, MAGEE1, MLEC, EEFSEC, MTFR1L, RTP4, PABPC4, ACP2, PPT1, ASAP3, RCC1, RCCD1, CACYBP, ALDH4A1, NUDC, ASPSCR1, GPD1, ABR, MLC1, LCMT2, AGBL4, S100A10, ATP13A2, ABCG1, RPS8, FNIP2, CYP7B1, TMOD3, HSPA13, RNPEPL1, BSCL2, SHOC2, RTN1, SLMAP…	385	10431	19662	1.24358	0.000107456	1.34327e-05	0.000264903
GOTERM_CC_ALL	GO:0043231~intracellular membrane-bounded organelle	253	57.2398	2.17387e-06	GM7808, HMGN2, LTBP1, PLEKHM2, FGFRL1, VPS53, LUZP1, MED23, TCEANC2, CREB3L2, SLC9B2, NUP37, FIZ1, MAGI3, NDNL2, KIF5B, TFPT, ROCK2, PMCH, LIG1, GCC2, CEP162, MAGEE1, MLEC, EEFSEC, MTFR1L, PABPC4, ACP2, PPT1, RCC1, XAB2, CACYBP, ALDH4A1, SUPT7L, LHX9, NUDC, ASPSCR1, GPD1, MLC1, PCIF1, AGBL4, S100A10, ATP13A3, ATP13A2, ABCG1, RPS8, FNIP2, CYP7B1, IFI27, HSPA13, KAT6B, PPARD, UTP18, BSCL2, SHOC2, R…	385	10626	19662	1.21596	0.0013013	0.000144673	0.00320986
GOTERM_CC_ALL	GO:0097458~neuron part	59	13.3484	4.82203e-06	LTBP1, CROCC, CLSTN3, GRIK3, PINK1, SYNGR1, SDC2, IGHMBP2, SH2D5, ANK3, LGI3, SV2A, HTR1D, NSF, KIF5B, NRXN3, RBFOX3, KIF5C, STRN4, GAL, ENO1B, NCAM1, GRM2, MAGEE1, CLIC5, HTR6, HSPB1, STMN1, NGFR, VIP, PAM, RAB3B, ACHE, OXT, ACP2, PPT1, ZMYND8, EPHB2, SHISA9, ARHGAP44, CACYBP, RAB11A, SLC30A3, ACTB, EPB41, NIN, MUL1, IGSF9B, ITPR3, ATP13A2, YWHAE, CAMK2N1, DRAM2, HDAC1, TENM2, KCNN3, LRP8, RNF40…	385	1620	19662	1.85996	0.00288423	0.000288798	0.00711991
GOTERM_CC_ALL	GO:0044456~synapse part	33	7.46606	7.47532e-06	RAB3B, ACHE, CLSTN3, GRIK3, OXT, PPT1, SYNGR1, ZMYND8, SHISA9, SH2D5, ARHGAP44, ANK3, GRIN2D, NSG1, LGI3, SLC30A3, SV2A, ADGRB3, NSF, ACTB, EPB41, NRXN3, STRN4, IGSF9B, CAMK2N1, ENO1B, MAGEE1, GRM2, TENM2, HSPB1, LRP8, NGFR, DNM1	385	697	19662	2.41795	0.00446772	0.000406984	0.0110374
GOTERM_CC_ALL	GO:0044444~cytoplasmic part	183	41.4027	8.10654e-06	GNA13, GM7808, LTBP1, PLEKHM2, CROCC, GRIK3, TTC9C, FGFRL1, STOML1, VPS53, IGHMBP2, ST3GAL3, CASP8AP2, ST3GAL4, ANK3, NSG1, PUM1, CREB3L2, SLC9B2, LGI3, EIF2B3, HMGCL, RBFOX1, KIF5B, ROCK2, MYH3, LIG1, AARS, NRD1, GCC2, TNKS2, PSMA1, CYP4X1, MAGEE1, CEP162, MLEC, HSPB1, STMN1, HBB-BT, CPD, EEFSEC, MTFR1L, ANKFY1, GBP3, PAM, CAV2, CAV1, ACHE, PABPC4, ACP2, PPT1, IL33, CMPK2, HNRNPL, ECE1, KDELC2, …	385	7199	19662	1.29821	0.00484406	0.000404571	0.0119693
GOTERM_CC_ALL	GO:0032991~macromolecular complex	137	30.9955	2.05432e-05	GNA13, GM7808, HMGN2, LTBP1, CBX4, VPS53, MED23, C1QC, IGHMBP2, GNG8, GRIN2D, FBXO27, PUM1, NUP37, EIF2B3, API5, GJD2, RRP1, KIF5B, NDNL2, TFPT, ROCK2, EFTUD2, MYH3, STRN4, KIF5C, NUPL1, MRTO4, C1QA, PSMA1, C1QB, MAGEE1, MCMBP, HSPB1, HBB-BT, EEFSEC, ANKFY1, CAV2, CAV1, GPN3, PABPC4, RCC1, MYO9A, XAB2, HNRNPL, CACYBP, SUPT7L, FAM160A2, GPD1, SPOUT1, TAF4, EPB41, NIN, MPHOSPH10, MYL12B, COL16A1, R…	385	5097	19662	1.37269	0.0122301	0.000946127	0.0303295
GOTERM_CC_ALL	GO:0045202~synapse	37	8.37104	2.22013e-05	RAB3B, ACHE, CLSTN3, GRIK3, OXT, PPT1, SYNGR1, ZMYND8, SDC2, EPHB2, SHISA9, SH2D5, ARHGAP44, ANK3, GRIN2D, NSG1, SNTB2, LGI3, SV2A, SLC30A3, ADGRB3, NSF, ACTB, EPB41, NRXN3, STRN4, IGSF9B, CAMK2N1, ENO1B, GRM2, MAGEE1, TENM2, KCNN3, HSPB1, LRP8, NGFR, DNM1	385	876	19662	2.15707	0.0132107	0.00094946	0.0327772
GOTERM_CC_ALL	GO:0043005~neuron projection	47	10.6335	2.80699e-05	PAM, ACHE, LTBP1, GRIK3, OXT, PINK1, ACP2, PPT1, SYNGR1, ZMYND8, EPHB2, IGHMBP2, SHISA9, ARHGAP44, ANK3, CACYBP, RAB11A, LGI3, SV2A, SLC30A3, HTR1D, NSF, ACTB, KIF5B, NIN, KIF5C, STRN4, MUL1, ITPR3, IGSF9B, YWHAE, ATP13A2, CAMK2N1, ENO1B, NCAM1, GRM2, MAGEE1, HDAC1, TENM2, KCNN3, HTR6, HSPB1, LRP8, STMN1, NGFR, RNF40, DNM1	385	1253	19662	1.91564	0.0166735	0.00112031	0.0414396
GOTERM_CC_ALL	GO:0005654~nucleoplasm	72	16.2896	8.21599e-05	CBX4, SHOC2, MED23, PEX3, CASP8AP2, CREB3L2, NUP37, SUPT5, FAM129B, IPMK, API5, BRD8, KHDRBS1, TFIP11, SP100, TFPT, POGZ, LIG1, EFTUD2, ARHGAP27, RB1, CHAMP1, GTF2H2, MRTO4, PSMA1, PDIK1L, CEP162, MCMBP, KPNA6, KPNA3, POLR2G, EID1, EID2, KMT2A, KMT2C, BDP1, HCFC2, RCC1, STUB1, CMPK2, MIF, POLR2A, HNRNPL, RPA2, CD2BP2, CACYBP, SUPT7L, TCEA1, CC2D1B, TRIP12, ASPSCR1, ACTB, TAF4, ZMYM1, PCIF1, ZMYM6…	385	2325	19662	1.58153	0.0480243	0.00307126	0.121248
GOTERM_CC_ALL	GO:0042995~cell projection	67	15.1584	8.73315e-05	GNA13, LTBP1, CROCC, GRIK3, PINK1, SYNGR1, IGHMBP2, ANK3, LGI3, SV2A, HTR1D, NSF, KIF5B, ACTA1, KIF17, KIF5C, STRN4, ENO1B, NCAM1, CEP162, GRM2, MAGEE1, CLIC5, HTR6, ADAM17, HSPB1, 2610301B20RIK, STMN1, NGFR, PARVA, PAM, CAV1, ACHE, OXT, ACP2, PPT1, ASAP3, ZMYND8, EPHB2, SHISA9, TTBK2, ARHGAP44, ANKS6, CACYBP, RAB11A, SLC30A3, ACTB, PHACTR4, NIN, TBC1D10A, AGBL4, AK2, MUL1, EVL, IGSF9B, ITPR3, AT…	385	2120	19662	1.61401	0.050969	0.00307256	0.128875
GOTERM_CC_ALL	GO:0030054~cell junction	49	11.086	0.000112935	GNA13, GRIK3, FGFRL1, SYNGR1, GJA4, SH2D5, ANK3, GRIN2D, SNTB2, LGI3, FAM129B, SV2A, FRS2, GJD2, MAGI3, KIF5B, ARHGAP26, ENO1B, NCAM1, GRM2, HSPB1, ADAM17, 2610301B20RIK, NGFR, PARVA, CAV2, LIMS1, CAV1, ACHE, ASAP3, TAGLN2, SHISA9, ARHGAP44, SLC30A3, NUDC, ACTB, MLC1, FOCAD, EPB41, TBC1D10A, EVL, IGSF9B, YWHAE, RPS8, CAMK2N1, DDX58, TENM2, TMOD3, CPNE3	385	1407	19662	1.77856	0.0654141	0.00375138	0.166628
GOTERM_CC_ALL	GO:0012505~endomembrane system	101	22.8507	0.000182451	PLEKHM2, FGFRL1, TTC9C, VPS53, ST3GAL3, ANK3, ST3GAL4, NSG1, CREB3L2, NUP37, LGI3, RBFOX1, TFPT, LIG1, NUPL1, GCC2, MRTO4, TNKS2, CYP4X1, MLEC, CPD, ANKFY1, GBP3, CAV2, PAM, ACHE, CAV1, PPT1, IL33, RCC1, KDELC2, ECE1, CACYBP, SLC30A3, NUDC, ASPSCR1, DHDDS, MLC1, TBC1D10A, AGBL4, S100A10, RFNG, ATP13A2, P4HTM, ABCG1, CYP7B1, IFI27, LAMP2, SLC35G1, HSPA13, ATL2, ALG1, CLSTN3, BSCL2, SULT2B1, ALG6, …	385	3661	19662	1.40893	0.103537	0.00573602	0.269067
GOTERM_CC_ALL	GO:0031974~membrane-enclosed lumen	100	22.6244	0.000206629	XPO6, CBX4, MED23, CASP8AP2, DDX24, CREB3L2, NUP37, HMGCL, API5, RRP1, TFPT, EFTUD2, LIG1, MRTO4, PSMA1, CEP162, MCMBP, EID1, ACHE, EID2, ACP2, RCC1, CMPK2, HNRNPL, KDELC2, CACYBP, ALDH4A1, SUPT7L, ASPSCR1, TAF4, ZMYM1, NIN, PCIF1, ZMYM6, MPHOSPH10, AK2, MUL1, ARID3B, AK4, ABCG1, FNIP2, LAMP2, PPIH, HDAC1, DYRK1A, KAT6B, HDAC8, PPARD, UTP18, SHOC2, PINK1, PEX3, SDC2, NDUFS5, ALAS2, NOS3, SUPT5, F…	385	3628	19662	1.40767	0.116429	0.00617006	0.304672
GOTERM_CC_ALL	GO:0098794~postsynapse	22	4.97738	0.000220029	ACTB, ACHE, EPB41, CLSTN3, GRIK3, STRN4, IGSF9B, ZMYND8, CAMK2N1, MAGEE1, GRM2, SH2D5, ARHGAP44, ANK3, TENM2, GRIN2D, NSG1, HSPB1, LRP8, NGFR, ADGRB3, NSF	385	449	19662	2.50232	0.123494	0.00625711	0.324401
GOTERM_CC_ALL	GO:0043232~intracellular non-membrane-bounded organelle	108	24.4344	0.000559641	GM7808, HMGN2, XPO6, CROCC, SH2D5, ANK3, DDX24, PUM1, NUP37, RRP1, KIF5B, NDNL2, TFPT, ROCK2, MYH3, KIF5C, MRTO4, TNKS2, PSMA1, CEP162, MCMBP, HSPB1, STMN1, CAV2, CAV1, PABPC4, IL33, RCC1, MYO9A, HNRNPL, TTBK2, NUDC, TAF4, SPOUT1, UBXN11, NIN, PCIF1, EPB41, AGBL4, MPHOSPH10, MYL12B, AK5, EVL, CAMK2N1, RPS8, FNIP2, DDX58, HDAC1, PNRC2, MYH11, TMOD3, KAT6B, PPARD, HP1BP3, MYBPC1, CLSTN3, UTP18, PIN…	385	4096	19662	1.34658	0.28489	0.0151262	0.823183
GOTERM_CC_ALL	GO:0043228~non-membrane-bounded organelle	108	24.4344	0.000559641	GM7808, HMGN2, XPO6, CROCC, SH2D5, ANK3, DDX24, PUM1, NUP37, RRP1, KIF5B, NDNL2, TFPT, ROCK2, MYH3, KIF5C, MRTO4, TNKS2, PSMA1, CEP162, MCMBP, HSPB1, STMN1, CAV2, CAV1, PABPC4, IL33, RCC1, MYO9A, HNRNPL, TTBK2, NUDC, TAF4, SPOUT1, UBXN11, NIN, PCIF1, EPB41, AGBL4, MPHOSPH10, MYL12B, AK5, EVL, CAMK2N1, RPS8, FNIP2, DDX58, HDAC1, PNRC2, MYH11, TMOD3, KAT6B, PPARD, HP1BP3, MYBPC1, CLSTN3, UTP18, PIN…	385	4096	19662	1.34658	0.28489	0.0151262	0.823183
GOTERM_CC_ALL	GO:0070013~intracellular organelle lumen	96	21.7195	0.000564063	PPARD, XPO6, UTP18, CBX4, SHOC2, MED23, PEX3, SDC2, ALAS2, CASP8AP2, DDX24, CREB3L2, NUP37, NOS3, FAM129B, SUPT5, IPMK, MDN1, API5, HMGCL, BRD8, KHDRBS1, TFIP11, SP100, RRP1, TFPT, POGZ, LIG1, EFTUD2, ARHGAP27, RB1, ZCCHC17, CHAMP1, GTF2H2, MRTO4, PSMA1, PDIK1L, CEP162, MCMBP, KPNA6, KPNA3, POLR2G, EID1, ACHE, EID2, KMT2A, KMT2C, BDP1, HCFC2, ACP2, EDEM3, RCC1, STUB1, 1110008L16RIK, CMPK2, POLR2A…	385	3548	19662	1.38183	0.286783	0.0145869	0.829663
GOTERM_CC_ALL	GO:0043233~organelle lumen	96	21.7195	0.000638885	PPARD, XPO6, UTP18, CBX4, SHOC2, MED23, PEX3, SDC2, ALAS2, CASP8AP2, DDX24, CREB3L2, NUP37, NOS3, FAM129B, SUPT5, IPMK, MDN1, API5, HMGCL, BRD8, KHDRBS1, TFIP11, SP100, RRP1, TFPT, POGZ, LIG1, EFTUD2, ARHGAP27, RB1, ZCCHC17, CHAMP1, GTF2H2, MRTO4, PSMA1, PDIK1L, CEP162, MCMBP, KPNA6, KPNA3, POLR2G, EID1, ACHE, EID2, KMT2A, KMT2C, BDP1, HCFC2, ACP2, EDEM3, RCC1, STUB1, 1110008L16RIK, CMPK2, POLR2A…	385	3561	19662	1.37679	0.318061	0.0158241	0.939233
GOTERM_CC_ALL	GO:0044428~nuclear part	97	21.9457	0.000760514	PPARD, XPO6, UTP18, CBX4, SHOC2, MED23, PEX3, CASP8AP2, DDX24, CREB3L2, NUP37, NOS3, FAM129B, SUPT5, IPMK, MDN1, API5, BRD8, KHDRBS1, TFIP11, SP100, RRP1, TFPT, POGZ, LIG1, EFTUD2, ARHGAP27, RB1, ZCCHC17, NUPL1, CHAMP1, GTF2H2, TNKS2, MRTO4, PSMA1, PDIK1L, NRDE2, CEP162, ERN1, MCMBP, KPNA6, NGFR, KPNA3, PRPF38A, POLR2G, EID1, CAV2, ACHE, EID2, KMT2A, KMT2C, BDP1, HCFC2, RCC1, STUB1, XAB2, CMPK2, …	385	3625	19662	1.36657	0.366009	0.0180637	1.11711
GOTERM_CC_ALL	GO:0097060~synaptic membrane	16	3.61991	0.000935384	ACHE, CLSTN3, NRXN3, GRIK3, IGSF9B, CAMK2N1, ENO1B, MAGEE1, SHISA9, GRM2, SH2D5, ANK3, TENM2, GRIN2D, NSG1, HSPB1	385	302	19662	2.7057	0.429109	0.0213291	1.37232
GOTERM_CC_ALL	GO:0036477~somatodendritic compartment	33	7.46606	0.001218	VIP, PAM, ACHE, LTBP1, GRIK3, PPT1, ZMYND8, SDC2, EPHB2, IGHMBP2, ARHGAP44, ANK3, HTR1D, NSF, NIN, RBFOX3, STRN4, MUL1, ITPR3, IGSF9B, GAL, ATP13A2, CAMK2N1, NCAM1, GRM2, MAGEE1, HDAC1, TENM2, KCNN3, HTR6, HSPB1, LRP8, NGFR	385	921	19662	1.82987	0.518103	0.0266757	1.78348
GOTERM_CC_ALL	GO:0044451~nucleoplasm part	28	6.33484	0.0012957	POLR2G, KMT2A, KMT2C, CBX4, MED23, POLR2A, RPA2, CASP8AP2, CD2BP2, SUPT7L, SUPT5, BRD8, TFIP11, ACTB, TAF4, SP100, EFTUD2, PHF12, RB1, GTF2H2, PPIH, RPRD2, HDAC1, TENM2, DYRK1A, THRAP3, KAT6B, HDAC8	385	734	19662	1.94818	0.540045	0.0273556	1.89625
GOTERM_CC_ALL	GO:0031981~nuclear lumen	85	19.2308	0.00131422	PPARD, XPO6, UTP18, CBX4, SHOC2, MED23, PEX3, CASP8AP2, DDX24, CREB3L2, NUP37, NOS3, SUPT5, FAM129B, IPMK, MDN1, API5, BRD8, KHDRBS1, TFIP11, SP100, RRP1, TFPT, POGZ, LIG1, EFTUD2, ARHGAP27, RB1, ZCCHC17, CHAMP1, GTF2H2, MRTO4, PSMA1, PDIK1L, CEP162, MCMBP, KPNA6, KPNA3, POLR2G, EID1, EID2, KMT2A, KMT2C, BDP1, HCFC2, RCC1, STUB1, CMPK2, POLR2A, MIF, HNRNPL, RPA2, UTP11L, CD2BP2, CACYBP, AGO3, SUP…	385	3139	19662	1.38291	0.545128	0.0267978	1.92311
GOTERM_CC_ALL	GO:0045211~postsynaptic membrane	13	2.94118	0.0015756	ACHE, MAGEE1, GRM2, SH2D5, CLSTN3, ANK3, TENM2, GRIK3, GRIN2D, NSG1, HSPB1, IGSF9B, CAMK2N1	385	224	19662	2.96389	0.611138	0.0309939	2.30146
GOTERM_CC_ALL	GO:0005634~nucleus	160	36.1991	0.00163969	GNA13, GM7808, HMGN2, XPO6, CBX4, LUZP1, MED23, FOXO6, GM10093, IGHMBP2, CASP8AP2, DDX24, TCEANC2, CREB3L2, NUP37, FIZ1, API5, RBFOX1, MAGI3, RRP1, NDNL2, TFPT, ROCK2, PMCH, RBFOX3, EFTUD2, LIG1, NUPL1, MRTO4, TNKS2, PSMA1, CEP162, MAGEE1, MCMBP, PYGO2, HSPB1, HSPB3, CPD, EEFSEC, GBP3, CAV2, EID1, IFIH1, EID2, ACHE, PABPC4, PPT1, IL33, RCC1, ZMYND8, XAB2, CMPK2, HNRNPL, TTBK2, CACYBP, HECTD3, SUP…	385	6713	19662	1.21722	0.625805	0.0312115	2.394
GOTERM_CC_ALL	GO:1902494~catalytic complex	36	8.1448	0.00191762	GNA13, POLR2G, NDUFB7, KMT2A, KMT2C, OGDHL, CBX4, SHOC2, MED23, STUB1, POLR2A, GNG8, NDUFS5, KLHL25, FBXO27, SUPT7L, BRD8, ACTB, DYNC1I1, IPP, GPD1, TAF4, TFPT, STRN4, RB1, NDUFC1, PHF12, GTF2H2, ENO1B, HDAC1, RPRD2, BRE, RNF19B, KAT6B, HDAC8, RNF40	385	1066	19662	1.72469	0.683286	0.035292	2.79446
GOTERM_CC_ALL	GO:0005856~cytoskeleton	59	13.3484	0.00203493	CROCC, MYBPC1, PINK1, FRMD3, ANK3, SLMAP, SNTB2, NOS3, FAM129B, VPS11, MDN1, CCDC28B, DYNC1I1, KIF5B, ACTA1, TFPT, KIF17, ROCK2, MYH3, KIF5C, RB1, CHAMP1, ZCCHC17, ARHGAP26, TNKS2, PSMA1, CEP162, CLIC5, ADAM17, HSPB1, STMN1, PARVA, USP2, STUB1, MYO9A, TTBK2, TEKT1, RAB11A, NUDC, ACTB, IPP, UBXN11, PCIF1, EPB41, NIN, CEP192, AGBL4, MYL12B, AK5, EVL, YWHAE, FNIP2, DDX58, RPS6KA1, MYH11, TMOD3, LRP8…	385	2032	19662	1.48284	0.704819	0.0362995	2.96303
GOTERM_CC_ALL	GO:0005623~cell	354	80.0905	0.00265692	EDN3, GM7808, LTBP1, HMGN2, PLEKHM2, CROCC, FGFRL1, STOML1, VPS53, MED23, LUZP1, PLPPR3, GNG8, MEI1, GRIN2D, TCEANC2, CREB3L2, SLC9B2, NUP37, HTR1D, FIZ1, EIF2B3, ADGRB3, GJD2, MAGI3, TFPT, KIF5B, NDNL2, ROCK2, PMCH, LIG1, MYH3, GPR135, TRABD2B, STRN4, KIF5C, AARS, GCC2, MAGEE1, CEP162, MLEC, HTR6, EEFSEC, MTFR1L, RTP4, PABPC4, PPT1, ACP2, ASAP3, RCC1, MYO9A, XAB2, EPHB2, CACYBP, RCCD1, ALDH4A1, …	385	17173	19662	1.05275	0.79681	0.0457895	3.85223
GOTERM_CC_ALL	GO:0043234~protein complex	106	23.9819	0.00271218	GNA13, LTBP1, CBX4, VPS53, MED23, C1QC, GNG8, IGHMBP2, GRIN2D, FBXO27, NUP37, EIF2B3, GJD2, KIF5B, NDNL2, TFPT, MYH3, STRN4, KIF5C, NUPL1, C1QA, PSMA1, C1QB, MAGEE1, MCMBP, HSPB1, HBB-BT, ANKFY1, CAV2, CAV1, GPN3, XAB2, MYO9A, CACYBP, SUPT7L, FAM160A2, GPD1, SPOUT1, TAF4, NIN, EPB41, MPHOSPH10, MYL12B, COL16A1, LAMP2, HDAC1, MYH11, TMOD3, KAT6B, HDAC8, HP1BP3, CLSTN3, UTP18, OGDHL, SHOC2, PINK1, …	385	4190	19662	1.29199	0.803443	0.0454164	3.93086
GOTERM_CC_ALL	GO:0005765~lysosomal membrane	13	2.94118	0.00279221	GM7808, ACP2, CD164, ATP13A2, TMEM175, LAMP2, DRAM2, ECE1, LAPTM5, SLC30A3, VPS11, ANKFY1, NSF	385	240	19662	2.7663	0.812668	0.0454586	4.04464
GOTERM_CC_ALL	GO:0098852~lytic vacuole membrane	13	2.94118	0.00279221	GM7808, ACP2, CD164, ATP13A2, TMEM175, LAMP2, DRAM2, ECE1, LAPTM5, SLC30A3, VPS11, ANKFY1, NSF	385	240	19662	2.7663	0.812668	0.0454586	4.04464
GOTERM_CC_ALL	GO:1990904~ribonucleoprotein complex	32	7.23982	0.00289965	POLR2G, GM7808, UTP18, PABPC4, XAB2, IGHMBP2, HNRNPL, UTP11L, CD2BP2, PUM1, AGO3, UNK, MDN1, API5, TFIP11, DYNC1I1, ACTB, RRP1, ROCK2, EFTUD2, MPHOSPH10, ZCCHC17, RPS8, MRTO4, NRDE2, PPIH, RPS6KA1, PNRC2, DYRK1A, GPATCH1, EEFSEC, PRPF38A	385	935	19662	1.74785	0.824376	0.0459232	4.19717
GOTERM_CC_ALL	GO:0030529~intracellular ribonucleoprotein complex	32	7.23982	0.00292374	POLR2G, GM7808, UTP18, PABPC4, XAB2, IGHMBP2, HNRNPL, UTP11L, CD2BP2, PUM1, AGO3, UNK, MDN1, API5, TFIP11, DYNC1I1, ACTB, RRP1, ROCK2, EFTUD2, MPHOSPH10, ZCCHC17, RPS8, MRTO4, NRDE2, PPIH, RPS6KA1, PNRC2, DYRK1A, GPATCH1, EEFSEC, PRPF38A	385	934	19662	1.74973	0.8269	0.0451059	4.23135
GOTERM_CC_ALL	GO:0044464~cell part	353	79.8643	0.00324783	EDN3, GM7808, LTBP1, HMGN2, PLEKHM2, CROCC, FGFRL1, STOML1, VPS53, MED23, LUZP1, PLPPR3, GNG8, GRIN2D, TCEANC2, CREB3L2, SLC9B2, NUP37, HTR1D, FIZ1, EIF2B3, ADGRB3, GJD2, MAGI3, TFPT, KIF5B, NDNL2, ROCK2, PMCH, LIG1, MYH3, GPR135, TRABD2B, STRN4, KIF5C, AARS, GCC2, CEP162, MAGEE1, MLEC, HTR6, EEFSEC, MTFR1L, RTP4, PABPC4, PPT1, ACP2, ASAP3, RCC1, MYO9A, XAB2, EPHB2, CACYBP, RCCD1, ALDH4A1, SUPT7L…	385	17135	19662	1.0521	0.857529	0.0487369	4.68997
GOTERM_CC_ALL	GO:0048471~perinuclear region of cytoplasm	26	5.88235	0.00337354	PAM, CAV2, CAV1, ACHE, RAB3B, LIMS1, LTBP1, USP2, VPS53, PINK1, HNRNPL, IGHMBP2, PSMF1, ECE1, RAB11A, HECTD3, DYNC1I1, ASPSCR1, MLC1, KIF5B, ITPR3, TNKS2, MAGEE1, HDAC1, CPD, GBP3	385	709	19662	1.87281	0.867896	0.0493452	4.86731
GOTERM_CC_ALL	GO:0030424~axon	22	4.97738	0.00429278	ACTB, ACHE, KIF5B, NIN, GRIK3, OXT, MUL1, PINK1, PPT1, SYNGR1, YWHAE, EPHB2, NCAM1, IGHMBP2, GRM2, ANK3, HSPB1, RAB11A, LRP8, SV2A, DNM1, RNF40	385	570	19662	1.97113	0.923991	0.060917	6.15475
GOTERM_CC_ALL	GO:0031982~vesicle	91	20.5882	0.00761271	GNA13, GM7808, TSPAN3, CLSTN3, CROCC, FGFRL1, STOML1, VPS53, SULT2B1, LUZP1, SYNGR1, C1QC, OGN, SMPDL3B, ST3GAL4, SNTB2, RHOC, LGI3, NOS3, SV2A, FAM129B, VPS11, NSF, DYNC1I1, ACTA1, KIF5B, SARS, MYH3, TRABD2B, AARS, GAL, ENO1B, NCAM1, C1QA, PSMA1, C1QB, IL18BP, CLIC5, HSPB1, STMN1, NGFR, CPD, HBB-BT, GBP3, ANKFY1, ALPL, CAV2, PAM, CAV1, RAB3B, MOB1A, OXT, PPT1, ACP2, IL33, TAGLN2, STUB1, MIF, ISL…	385	3624	19662	1.28239	0.989719	0.103258	10.6705
GOTERM_CC_ALL	GO:0044297~cell body	25	5.65611	0.00845974	VIP, PAM, ACHE, LTBP1, GRIK3, PINK1, PPT1, SDC2, EPHB2, IGHMBP2, CACYBP, ACTA1, RBFOX3, MUL1, ITPR3, GAL, IGSF9B, ATP13A2, CAMK2N1, NCAM1, HDAC1, KCNN3, HSPB1, LRP8, NGFR	385	724	19662	1.76347	0.993835	0.111613	11.7897
GOTERM_CC_ALL	GO:0030133~transport vesicle	14	3.16742	0.008682	PAM, CAV2, RAB3B, FGFRL1, PPT1, IL33, SYNGR1, ATP13A2, RAB11A, SNTB2, LGI3, SLC30A3, SV2A, DNM1	385	312	19662	2.29161	0.99461	0.111934	12.0812
GOTERM_CC_ALL	GO:0031090~organelle membrane	62	14.0271	0.0100808	GM7808, PLEKHM2, CLSTN3, VPS53, PINK1, PEX3, SYNGR1, TMEM175, NDUFS5, ST3GAL3, ALAS2, ST3GAL4, NSG1, SLC9B2, SNTB2, NOS3, SV2A, VPS11, NSF, HMGCL, LARGE1, TFPT, TRABD2B, NDUFC1, CD164, NUPL1, TNKS2, MRTO4, CYP4X1, MANEAL, SLC26A7, ERN1, GBP3, ANKFY1, PRPF38A, PAM, CAV2, CAV1, NDUFB7, ACP2, RCC1, FNDC5, ECE1, LAPTM5, TMED5, RAB11A, SLC30A3, ASPSCR1, TMBIM6, AK2, MUL1, RFNG, ITPR3, ATP13A2, YWHAE, …	385	2326	19662	1.36128	0.997687	0.126168	13.8954
GOTERM_CC_ALL	GO:0005925~focal adhesion	16	3.61991	0.0103809	GNA13, ACTB, CAV2, LIMS1, CAV1, FOCAD, EVL, ASAP3, YWHAE, RPS8, ARHGAP26, HSPB1, SNTB2, ADAM17, CPNE3, PARVA	385	391	19662	2.08983	0.998071	0.127056	14.2801
GOTERM_CC_ALL	GO:0043230~extracellular organelle	70	15.8371	0.0107107	GNA13, GM7808, CLSTN3, TSPAN3, CROCC, SULT2B1, LUZP1, C1QC, OGN, SMPDL3B, ST3GAL4, SNTB2, RHOC, FAM129B, NSF, ACTA1, SARS, MYH3, TRABD2B, AARS, ENO1B, C1QA, NCAM1, PSMA1, C1QB, IL18BP, CLIC5, HSPB1, STMN1, HBB-BT, CPD, GBP3, ANKFY1, ALPL, PAM, RAB3B, MOB1A, ACP2, PPT1, TAGLN2, STUB1, MIF, ISLR, HNRNPL, PEF1, ZBTB8OS, ECE1, CACYBP, RAB11A, ACTB, GPD1, TBC1D10A, AK2, S100A10, MYL12B, AK4, RFNG, FUC…	385	2696	19662	1.326	0.99842	0.12824	14.7009
GOTERM_CC_ALL	GO:0005924~cell-substrate adherens junction	16	3.61991	0.0114764	GNA13, ACTB, CAV2, LIMS1, CAV1, FOCAD, EVL, ASAP3, YWHAE, RPS8, ARHGAP26, HSPB1, SNTB2, ADAM17, CPNE3, PARVA	385	396	19662	2.06344	0.999006	0.13415	15.6705
GOTERM_CC_ALL	GO:0000323~lytic vacuole	18	4.0724	0.0120861	GM7808, MLC1, ACP2, PPT1, CD164, FUCA1, ATP13A2, TMEM175, DRAM2, LAMP2, ECE1, LAPTM5, ANK3, RNF19B, SLC30A3, VPS11, ANKFY1, NSF	385	473	19662	1.94347	0.999313	0.138126	16.4353
GOTERM_CC_ALL	GO:0005764~lysosome	18	4.0724	0.0120861	GM7808, MLC1, ACP2, PPT1, CD164, FUCA1, ATP13A2, TMEM175, DRAM2, LAMP2, ECE1, LAPTM5, ANK3, RNF19B, SLC30A3, VPS11, ANKFY1, NSF	385	473	19662	1.94347	0.999313	0.138126	16.4353
GOTERM_CC_ALL	GO:0031988~membrane-bounded vesicle	86	19.457	0.0121785	GNA13, GM7808, TSPAN3, CLSTN3, CROCC, FGFRL1, VPS53, SULT2B1, LUZP1, SYNGR1, C1QC, OGN, SMPDL3B, ST3GAL4, SNTB2, RHOC, LGI3, SV2A, FAM129B, VPS11, NSF, ACTA1, KIF5B, SARS, MYH3, TRABD2B, AARS, GAL, ENO1B, NCAM1, C1QA, PSMA1, C1QB, IL18BP, CLIC5, HSPB1, STMN1, NGFR, HBB-BT, CPD, ANKFY1, ALPL, CAV2, PAM, CAV1, RAB3B, MOB1A, OXT, PPT1, ACP2, IL33, TAGLN2, STUB1, MIF, ISLR, HNRNPL, PEF1, ZBTB8OS, ECE…	385	3455	19662	1.27121	0.999351	0.136528	16.5506
GOTERM_CC_ALL	GO:0035770~ribonucleoprotein granule	9	2.0362	0.0125864	DYNC1I1, HNRNPL, ACTB, POLR2G, ROCK2, PNRC2, PABPC4, PUM1, AGO3	385	158	19662	2.90906	0.999493	0.138229	17.058
GOTERM_CC_ALL	GO:0030055~cell-substrate junction	16	3.61991	0.0127837	GNA13, ACTB, CAV2, LIMS1, CAV1, FOCAD, EVL, ASAP3, YWHAE, RPS8, ARHGAP26, HSPB1, SNTB2, ADAM17, CPNE3, PARVA	385	401	19662	2.03771	0.99955	0.137748	17.3024
GOTERM_CC_ALL	GO:0070062~extracellular exosome	69	15.6109	0.0127962	GNA13, GM7808, CLSTN3, TSPAN3, CROCC, SULT2B1, LUZP1, C1QC, OGN, SMPDL3B, ST3GAL4, SNTB2, RHOC, FAM129B, NSF, ACTA1, SARS, MYH3, TRABD2B, AARS, ENO1B, C1QA, NCAM1, PSMA1, C1QB, IL18BP, CLIC5, HSPB1, STMN1, HBB-BT, CPD, ANKFY1, ALPL, PAM, RAB3B, MOB1A, ACP2, PPT1, TAGLN2, STUB1, MIF, ISLR, HNRNPL, PEF1, ZBTB8OS, ECE1, CACYBP, RAB11A, ACTB, GPD1, TBC1D10A, AK2, S100A10, MYL12B, AK4, RFNG, FUCA1, YW…	385	2674	19662	1.31782	0.999554	0.135457	17.3178
GOTERM_CC_ALL	GO:1903561~extracellular vesicle	69	15.6109	0.0141041	GNA13, GM7808, CLSTN3, TSPAN3, CROCC, SULT2B1, LUZP1, C1QC, OGN, SMPDL3B, ST3GAL4, SNTB2, RHOC, FAM129B, NSF, ACTA1, SARS, MYH3, TRABD2B, AARS, ENO1B, C1QA, NCAM1, PSMA1, C1QB, IL18BP, CLIC5, HSPB1, STMN1, HBB-BT, CPD, ANKFY1, ALPL, PAM, RAB3B, MOB1A, ACP2, PPT1, TAGLN2, STUB1, MIF, ISLR, HNRNPL, PEF1, ZBTB8OS, ECE1, CACYBP, RAB11A, ACTB, GPD1, TBC1D10A, AK2, S100A10, MYL12B, AK4, RFNG, FUCA1, YW…	385	2689	19662	1.31046	0.999798	0.145779	18.9207
GOTERM_CC_ALL	GO:0000785~chromatin	19	4.29864	0.0143646	ACTB, TAF4, PPARD, HMGN2, TRNP1, POGZ, TFPT, HP1BP3, PINK1, PHF12, RCC1, POLR2A, RPA2, HDAC1, MCMBP, GM6594, KAT6B, RNF40, BRD8	385	520	19662	1.86602	0.999828	0.14579	19.2364
GOTERM_CC_ALL	GO:0043025~neuronal cell body	22	4.97738	0.0148989	VIP, PAM, ACHE, LTBP1, GRIK3, RBFOX3, MUL1, PPT1, ITPR3, IGSF9B, GAL, ATP13A2, SDC2, CAMK2N1, EPHB2, IGHMBP2, NCAM1, HDAC1, KCNN3, HSPB1, LRP8, NGFR	385	639	19662	1.75828	0.999876	0.148337	19.8805
GOTERM_CC_ALL	GO:0035253~ciliary rootlet	3	0.678733	0.0154336	KIF5B, CROCC, KIF5C	385	10	19662	15.321	0.99991	0.150793	20.5202
GOTERM_CC_ALL	GO:0005911~cell-cell junction	23	5.20362	0.0157576	GJD2, LIMS1, MAGI3, MLC1, KIF5B, TBC1D10A, FGFRL1, TAGLN2, GJA4, YWHAE, ENO1B, NCAM1, DDX58, ANK3, TENM2, ADAM17, TMOD3, NGFR, FAM129B, SV2A, FRS2, NUDC, PARVA	385	684	19662	1.71727	0.999926	0.151287	20.9056
GOTERM_CC_ALL	GO:0030684~preribosome	6	1.35747	0.0165065	UTP11L, RRP1, UTP18, MPHOSPH10, MDN1, MRTO4	385	76	19662	4.03185	0.999953	0.155475	21.7895
GOTERM_CC_ALL	GO:0005912~adherens junction	23	5.20362	0.0171799	GNA13, ACTB, CAV2, LIMS1, CAV1, FOCAD, KIF5B, TBC1D10A, EVL, ASAP3, TAGLN2, YWHAE, ARHGAP26, RPS8, ENO1B, ADAM17, HSPB1, SNTB2, TMOD3, CPNE3, FAM129B, NUDC, PARVA	385	690	19662	1.70234	0.999969	0.158865	22.5766
GOTERM_CC_ALL	GO:0005694~chromosome	30	6.78733	0.0172231	PPARD, HMGN2, HP1BP3, PINK1, IL33, RCC1, POLR2A, RPA2, AGO3, NUP37, GM6594, BRD8, TFIP11, ACTB, DYNC1I1, SPOUT1, TAF4, TRNP1, NDNL2, POGZ, TFPT, MPHOSPH10, PHF12, CHAMP1, TNKS2, HDAC1, WHSC1L1, MCMBP, KAT6B, RNF40	385	978	19662	1.56657	0.99997	0.15684	22.6267
GOTERM_CC_ALL	GO:0015630~microtubule cytoskeleton	33	7.46606	0.0184835	CROCC, USP2, TTBK2, TEKT1, SLMAP, SNTB2, RAB11A, NUDC, CCDC28B, DYNC1I1, KIF5B, NIN, PCIF1, CEP192, KIF17, ROCK2, AGBL4, KIF5C, AK5, RB1, YWHAE, CHAMP1, TNKS2, FNIP2, PSMA1, CEP162, RPS6KA1, CLIC5, HSPB1, LRP8, STMN1, DNM1, TCP11L1	385	1111	19662	1.51693	0.999986	0.164934	24.0791
GOTERM_CC_ALL	GO:0070161~anchoring junction	23	5.20362	0.0223679	GNA13, ACTB, CAV2, LIMS1, CAV1, FOCAD, KIF5B, TBC1D10A, EVL, ASAP3, TAGLN2, YWHAE, ARHGAP26, RPS8, ENO1B, ADAM17, HSPB1, SNTB2, TMOD3, CPNE3, FAM129B, NUDC, PARVA	385	708	19662	1.65906	0.999999	0.193529	28.3968
GOTERM_CC_ALL	GO:0005635~nuclear envelope	16	3.61991	0.0237604	CAV2, ACHE, TFPT, ITPR3, RCC1, NUPL1, TNKS2, MRTO4, IFI27, CACYBP, ERN1, KPNA6, NUP37, NGFR, KPNA3, PRPF38A	385	433	19662	1.88712	0.999999	0.201537	29.8882
GOTERM_CC_ALL	GO:0030425~dendrite	21	4.75113	0.0259174	ACHE, LTBP1, NIN, GRIK3, STRN4, PPT1, ITPR3, IGSF9B, ZMYND8, CAMK2N1, EPHB2, MAGEE1, GRM2, ARHGAP44, ANK3, TENM2, HTR6, HSPB1, LRP8, HTR1D, NSF	385	637	19662	1.68363	1	0.214935	32.1411
GOTERM_CC_ALL	GO:0036464~cytoplasmic ribonucleoprotein granule	8	1.80995	0.0281341	DYNC1I1, ACTB, POLR2G, ROCK2, PNRC2, PABPC4, PUM1, AGO3	385	150	19662	2.72374	1	0.228176	34.3859
GOTERM_CC_ALL	GO:0030016~myofibril	10	2.26244	0.0285047	ACTA1, ANK3, MYH3, SLMAP, MYH11, TMOD3, HSPB1, MYL12B, STUB1, PARVA	385	219	19662	2.33197	1	0.227824	34.7544
GOTERM_CC_ALL	GO:0098805~whole membrane	36	8.1448	0.0290237	GM7808, CAV2, PAM, CAV1, PLEKHM2, PINK1, VPS53, ACP2, PPT1, PEX3, SYNGR1, TMEM175, FNDC5, LAPTM5, ECE1, SNTB2, RAB11A, NOS3, SV2A, SLC30A3, VPS11, NSF, MLC1, MUL1, S100A10, ITPR3, CD164, ATP13A2, LAMP2, DRAM2, SLC26A7, ADAM17, LRP8, NGFR, SCP2, ANKFY1	385	1285	19662	1.43076	1	0.228523	35.2672
GOTERM_CC_ALL	GO:0005794~Golgi apparatus	37	8.37104	0.0299483	CAV2, PAM, ACHE, CAV1, CLSTN3, FGFRL1, VPS53, ZDHHC18, PPT1, SDC2, ST3GAL3, ECE1, TMED5, ST3GAL4, NSG1, RAB11A, NOS3, NSF, NUDC, LARGE1, RBFOX1, ZDHHC4, AGBL4, LIG1, RFNG, GAL, ABCG1, GCC2, TNKS2, DRAM2, MANEAL, TENM2, CLIC5, CPD, NGFR, GBP3, DNM1	385	1331	19662	1.41968	1	0.231994	36.1714
GOTERM_CC_ALL	GO:0031301~integral component of organelle membrane	8	1.80995	0.0327929	ST3GAL3, ST3GAL4, TRABD2B, MUL1, PINK1, PEX3, RFNG, ATP13A2	385	155	19662	2.63588	1	0.248224	38.8801
GOTERM_CC_ALL	GO:0044427~chromosomal part	26	5.88235	0.0352027	PPARD, HMGN2, HP1BP3, PINK1, RCC1, POLR2A, RPA2, NUP37, GM6594, BRD8, TFIP11, ACTB, DYNC1I1, SPOUT1, TAF4, TRNP1, NDNL2, POGZ, TFPT, PHF12, CHAMP1, TNKS2, HDAC1, MCMBP, KAT6B, RNF40	385	871	19662	1.52448	1	0.260917	41.0905
GOTERM_CC_ALL	GO:0015629~actin cytoskeleton	16	3.61991	0.035897	ACTB, EPB41, TFPT, ACTA1, CROCC, MYH3, MYL12B, MYO9A, DDX58, CLIC5, MYH11, TMOD3, ADAM17, FAM129B, VPS11, PARVA	385	457	19662	1.78801	1	0.262239	41.7134
GOTERM_CC_ALL	GO:0031594~neuromuscular junction	5	1.13122	0.036392	ACHE, ANK3, KCNN3, SV2A, SYNGR1	385	64	19662	3.98985	1	0.262274	42.1537
GOTERM_CC_ALL	GO:0043292~contractile fiber	10	2.26244	0.0365633	ACTA1, ANK3, MYH3, SLMAP, MYH11, TMOD3, HSPB1, MYL12B, STUB1, PARVA	385	229	19662	2.23014	1	0.260301	42.3054
GOTERM_CC_ALL	GO:0098588~bounding membrane of organelle	40	9.04977	0.0369258	GM7808, PAM, CAV2, CAV1, PLEKHM2, CLSTN3, PINK1, VPS53, ACP2, PEX3, SYNGR1, TMEM175, ST3GAL3, FNDC5, ECE1, LAPTM5, TMED5, ST3GAL4, NSG1, SNTB2, RAB11A, SV2A, SLC30A3, VPS11, NSF, LARGE1, ASPSCR1, MUL1, RFNG, ITPR3, CD164, ATP13A2, TNKS2, LAMP2, DRAM2, MANEAL, SLC26A7, SCP2, ANKFY1, GBP3	385	1487	19662	1.37378	1	0.25955	42.6251
GOTERM_CC_ALL	GO:0031300~intrinsic component of organelle membrane	8	1.80995	0.0379406	ST3GAL3, ST3GAL4, TRABD2B, MUL1, PINK1, PEX3, RFNG, ATP13A2	385	160	19662	2.55351	1	0.262768	43.5113
GOTERM_CC_ALL	GO:0005774~vacuolar membrane	17	3.84615	0.0385205	GM7808, PLEKHM2, VPS53, ACP2, CD164, ATP13A2, TMEM175, DRAM2, LAMP2, ECE1, LAPTM5, SLC26A7, RAB11A, SLC30A3, VPS11, ANKFY1, NSF	385	502	19662	1.72947	1	0.263307	44.0121
GOTERM_CC_ALL	GO:0044430~cytoskeletal part	41	9.27602	0.0407678	CROCC, USP2, MYO9A, TTBK2, SLMAP, TEKT1, SNTB2, RAB11A, VPS11, NUDC, CCDC28B, ACTB, DYNC1I1, KIF5B, TFPT, ACTA1, NIN, CEP192, ROCK2, KIF17, AGBL4, MYH3, KIF5C, MYL12B, AK5, RB1, YWHAE, CHAMP1, FNIP2, TNKS2, PSMA1, CEP162, RPS6KA1, CLIC5, MYH11, TMOD3, HSPB1, LRP8, STMN1, DNM1, TCP11L1	385	1544	19662	1.35614	1	0.273587	45.9136
GOTERM_CC_ALL	GO:1990234~transferase complex	22	4.97738	0.0468318	ACTB, IPP, POLR2G, TAF4, KMT2A, KMT2C, OGDHL, CBX4, MED23, RB1, STUB1, GTF2H2, POLR2A, RPRD2, KLHL25, FBXO27, BRE, SUPT7L, RNF19B, KAT6B, RNF40, BRD8	385	724	19662	1.55185	1	0.304884	50.7485
GOTERM_CC_ALL	GO:0031410~cytoplasmic vesicle	33	7.46606	0.0481252	GNA13, CAV2, PAM, RAB3B, CAV1, OXT, FGFRL1, STOML1, VPS53, ACP2, PPT1, IL33, SYNGR1, ECE1, SNTB2, RAB11A, LGI3, SV2A, SLC30A3, VPS11, ASPSCR1, MLC1, KIF5B, ITPR3, GAL, YWHAE, ATP13A2, LAMP2, MYH11, NGFR, ANKFY1, GBP3, DNM1	385	1205	19662	1.3986	1	0.30878	51.7261
GOTERM_CC_ALL	GO:0097708~intracellular vesicle	33	7.46606	0.0483485	GNA13, CAV2, PAM, RAB3B, CAV1, OXT, FGFRL1, STOML1, VPS53, ACP2, PPT1, IL33, SYNGR1, ECE1, SNTB2, RAB11A, LGI3, SV2A, SLC30A3, VPS11, ASPSCR1, MLC1, KIF5B, ITPR3, GAL, YWHAE, ATP13A2, LAMP2, MYH11, NGFR, ANKFY1, GBP3, DNM1	385	1209	19662	1.39397	1	0.306825	51.893
GOTERM_CC_ALL	GO:0044449~contractile fiber part	9	2.0362	0.0521722	ACTA1, ANK3, SLMAP, MYH11, TMOD3, HSPB1, MYL12B, STUB1, PARVA	385	208	19662	2.20977	1	0.323899	54.6696
GOTERM_CC_ALL	GO:0000242~pericentriolar material	3	0.678733	0.0522747	NIN, CEP192, TNKS2	385	19	19662	8.0637	1	0.321233	54.7419
GOTERM_CC_ALL	GO:0044437~vacuolar part	17	3.84615	0.0530178	GM7808, PLEKHM2, VPS53, ACP2, CD164, ATP13A2, TMEM175, DRAM2, LAMP2, ECE1, LAPTM5, SLC26A7, RAB11A, SLC30A3, VPS11, ANKFY1, NSF	385	524	19662	1.65686	1	0.321898	55.263
GOTERM_CC_ALL	GO:0055037~recycling endosome	7	1.58371	0.0602447	DYNC1I1, MLC1, SLC26A7, ARHGAP44, VPS53, RAB11A, ABCG1	385	142	19662	2.51754	1	0.354593	60.0479
GOTERM_CC_ALL	GO:0005773~vacuole	30	6.78733	0.0611369	GM7808, CAV1, PLEKHM2, VPS53, ACP2, PPT1, TMEM175, LAPTM5, ECE1, ARHGAP44, ANK3, NSG1, RAB11A, SLC30A3, VPS11, NSF, DYNC1I1, MLC1, ARHGAP27, CD164, FUCA1, ATP13A2, ABCG1, DRAM2, LAMP2, MAN2C1, SLC26A7, PTP4A2, RNF19B, ANKFY1	385	1097	19662	1.39663	1	0.355576	60.6043
GOTERM_CC_ALL	GO:0098590~plasma membrane region	28	6.33484	0.0611929	GNA13, CAV2, ACHE, CAV1, CLSTN3, GRIK3, SHISA9, SH2D5, ANK3, GRIN2D, NSG1, NOS3, MLC1, KIF17, NRXN3, IGSF9B, CAMK2N1, ENO1B, DDX58, DRAM2, MAGEE1, GRM2, SLC26A7, TENM2, HSPB1, ADAM17, LRP8, NGFR	385	1009	19662	1.41721	1	0.352579	60.639
GOTERM_CC_ALL	GO:0098793~presynapse	12	2.71493	0.0614492	ACHE, RAB3B, GRM2, NRXN3, GRIK3, OXT, LGI3, PPT1, SV2A, SLC30A3, SYNGR1, DNM1	385	330	19662	1.8571	1	0.350581	60.7974
GOTERM_CC_ALL	GO:0005829~cytosol	50	11.3122	0.0635444	CAV2, PAM, RAB3B, CAV1, VPS53, PINK1, ASNS, PPT1, PEX3, CMPK2, HNRNPL, PSMF1, CASP9, TTBK2, RHOC, NOS3, FAM129B, EFR3B, ACTB, ASPSCR1, FAM160A2, GPD1, WDTC1, ABR, KIF5B, TBC1D10A, AGBL4, LCMT2, AARS, AK2, ZCCHC17, YWHAE, RPS8, GCC2, ENO1B, DDX58, PSMA1, HDAC1, HSPA4L, NARFL, KPNA6, CPNE3, STMN1, HBB-BT, KPNA3, EEFSEC, GBP3, ANKFY1, SCP2, RNF40	385	2011	19662	1.26977	1	0.357166	62.07
GOTERM_CC_ALL	GO:0005814~centriole	6	1.35747	0.0666131	CEP162, TTBK2, NIN, CEP192, CROCC, AGBL4	385	111	19662	2.76055	1	0.367961	63.8644
GOTERM_CC_ALL	GO:0005681~spliceosomal complex	8	1.80995	0.070117	TFIP11, NRDE2, PPIH, EFTUD2, GPATCH1, XAB2, API5, PRPF38A	385	184	19662	2.22044	1	0.380299	65.8165
GOTERM_CC_ALL	GO:0031967~organelle envelope	29	6.56109	0.0703036	CAV2, ACHE, NDUFB7, PINK1, RCC1, NDUFS5, ALAS2, CACYBP, SLC9B2, NUP37, HMGCL, TFPT, TMBIM6, AK2, MUL1, NDUFC1, ITPR3, NUPL1, TNKS2, MRTO4, IFI27, MTFP1, ERN1, KPNA6, NGFR, KPNA3, SCP2, DNM1, PRPF38A	385	1069	19662	1.38544	1	0.377881	65.9176
GOTERM_CC_ALL	GO:0031975~envelope	29	6.56109	0.0742294	CAV2, ACHE, NDUFB7, PINK1, RCC1, NDUFS5, ALAS2, CACYBP, SLC9B2, NUP37, HMGCL, TFPT, TMBIM6, AK2, MUL1, NDUFC1, ITPR3, NUPL1, TNKS2, MRTO4, IFI27, MTFP1, ERN1, KPNA6, NGFR, KPNA3, SCP2, DNM1, PRPF38A	385	1074	19662	1.37899	1	0.39151	67.982
GOTERM_CC_ALL	GO:0044450~microtubule organizing center part	7	1.58371	0.0799485	CEP162, TTBK2, NIN, CEP192, CROCC, AGBL4, TNKS2	385	153	19662	2.33654	1	0.411971	70.7817
GOTERM_CC_ALL	GO:0016023~cytoplasmic, membrane-bounded vesicle	29	6.56109	0.08274	GNA13, CAV2, PAM, RAB3B, CAV1, OXT, FGFRL1, VPS53, PPT1, IL33, SYNGR1, ECE1, SNTB2, RAB11A, LGI3, SLC30A3, SV2A, VPS11, ASPSCR1, KIF5B, ITPR3, GAL, YWHAE, ATP13A2, LAMP2, MYH11, NGFR, ANKFY1, DNM1	385	1087	19662	1.3625	1	0.419897	72.0637
GOTERM_CC_ALL	GO:0044463~cell projection part	29	6.56109	0.0842064	GNA13, CROCC, GRIK3, OXT, SYNGR1, ZMYND8, IGHMBP2, SHISA9, TTBK2, ARHGAP44, ANK3, SV2A, NSF, NIN, KIF5B, KIF17, AGBL4, STRN4, KIF5C, AK2, NCAM1, DDX58, CEP162, TENM2, ADAM17, 2610301B20RIK, NGFR, DNM1, RNF40	385	1089	19662	1.35999	1	0.422392	72.716
GOTERM_CC_ALL	GO:0030667~secretory granule membrane	5	1.13122	0.0878025	PAM, CAV2, LAMP2, CAV1, ITPR3	385	86	19662	2.96919	1	0.433058	74.2559
GOTERM_CC_ALL	GO:0008021~synaptic vesicle	7	1.58371	0.0879108	RAB3B, LGI3, PPT1, SV2A, SLC30A3, SYNGR1, DNM1	385	157	19662	2.27701	1	0.430179	74.301
GOTERM_CC_ALL	GO:0030017~sarcomere	8	1.80995	0.092332	ACTA1, ANK3, SLMAP, TMOD3, HSPB1, MYL12B, STUB1, PARVA	385	197	19662	2.07391	1	0.443536	76.0803
GOTERM_CC_ALL	GO:0005871~kinesin complex	4	0.904977	0.0923592	KIF5B, KIF17, KIF5C, YWHAE	385	55	19662	3.71419	1	0.440365	76.0909
GOTERM_CC_ALL	GO:0000123~histone acetyltransferase complex	5	1.13122	0.09363	ACTB, TAF4, SUPT7L, KAT6B, BRD8	385	88	19662	2.90171	1	0.441797	76.5804
GOTERM_CC_ALL	GO:0000790~nuclear chromatin	12	2.71493	0.0944714	ACTB, TAF4, PPARD, HDAC1, TRNP1, TFPT, POGZ, MCMBP, PHF12, RCC1, POLR2A, BRD8	385	357	19662	1.71664	1	0.441651	76.8994
GOTERM_CC_ALL	GO:0030018~Z disc	6	1.35747	0.0959851	ANK3, SLMAP, HSPB1, MYL12B, STUB1, PARVA	385	124	19662	2.47114	1	0.44392	77.4631
GOTERM_CC_ALL	GO:0005581~collagen trimer	5	1.13122	0.096611	C1QA, C1QB, COL9A2, COL16A1, C1QC	385	89	19662	2.86911	1	0.442999	77.6924
GOTERM_CC_ALL	GO:0099503~secretory vesicle	15	3.39367	0.0976239	PAM, CAV2, RAB3B, CAV1, OXT, PPT1, ITPR3, GAL, SYNGR1, LAMP2, ECE1, LGI3, SLC30A3, SV2A, DNM1	385	487	19662	1.573	1	0.443459	78.0589
GOTERM_CC_ALL	GO:0014069~postsynaptic density	9	2.0362	0.0976257	ACTB, EPB41, SH2D5, CLSTN3, LRP8, NGFR, IGSF9B, CAMK2N1, NSF	385	239	19662	1.92314	1	0.44038	78.0595
GOTERM_CC_ALL	GO:0099572~postsynaptic specialization	9	2.0362	0.0976257	ACTB, EPB41, SH2D5, CLSTN3, LRP8, NGFR, IGSF9B, CAMK2N1, NSF	385	239	19662	1.92314	1	0.44038	78.0595
