# Supplementary material for: Systems genetics analysis of the LXS recombinant inbred mouse strains:Genetic and molecular insights into acute ethanol tolerance
Source: PLoS One. 2020 Oct 23;15(10):e0240253. doi: 10.1371/journal.pone.0240253 (PMC7584226; doi:10.1371/journal.pone.0240253)
Supplement: S10 Table — Cmap analysis for genes correlated to ST-sal. (XLSX) [file pone.0240253.s012.xlsx]

## Sheet: S10_ST-sal
This workbook contains output from the Cmap enrichment analysis conducted using the CLUE Query tool (https://clue.io/query).
Variable	Description
Rank	Connectivity score rank, from +100 to -100.
Score	Connectivity score: a value, between +100 and -100, that quantifies the relationship between a query signature and a perturbagen.
Type	Perturbagen type: cp = compound; kd = gene knock-down; oe = gene over-expression; cc = Cmap class.
ID	A unique identifier for a perturbagen that refers to the perturbagen in general.
Name	Compound name or gene name in the case of knock-down or over-expression.
Description	Brief summary of the biological function (for genetic perturbagens) or mechanism of action (for compound perturbagens).
CMap Class	A CMap-designated grouping of compounds or genetic perturbagens.
Target	Protein target(s) of comound perturbagens (when known).
MOA	Mechanism of action of compound perturbagens.
Rank	Score	Type	ID	Name	Description	CMap Class	Target	MOA
1	99.8	kd	CGS001-3162	HMOX1	Haem oxygenase
2	99.68	cp	BRD-K78373679	RO-3306	CDK inhibitor	CDK inhibitor	CDK1	CDK inhibitor
3	99.55	kd	CGS001-79921	TCEAL4	-
4	99.17	kd	CGS001-1027	CDKN1B	-
5	99.16	kd	CGS001-1022	CDK7	Cyclin-dependent kinases, CDK7 subfamily
6	99.16	kd	CGS001-23509	POFUT1	Fucosyltransferases
7	99.15	cp	BRD-K89687904	PKCbeta-inhibitor	PKC inhibitor		PRKCB	PKC inhibitor
8	99.03	oe	ccsbBroad304_00986	MCM2	-
9	98.77	cp	BRD-K04546108	JAK3-inhibitor-VI	JAK inhibitor	JAK inhibitor	JAK3	JAK inhibitor
10	98.76	kd	CGS001-949	SCARB1	-
11	98.63	kd	CGS001-7508	XPC	-
12	98.61	kd	CGS001-6988	TCTA	-
13	98.55	kd	CGS001-1725	DHPS	-
14	98.47	kd	CGS001-6883	TAF12	-
15	98.43	kd	CGS001-2175	FANCA	Fanconi anemia, complementation groups
16	98.39	kd	CGS001-10250	SRRM1	-
17	98.34	kd	CGS001-1020	CDK5	Cyclin-dependent kinases, CDK5 subfamily
18	98.26	kd	CGS001-23223	RRP12	-
19	98.22	kd	CGS001-3364	HUS1	-
20	98.16	cp	BRD-K47983010	BX-795	IKK inhibitor	IKK inhibitor	PDPK1, CDK2, CHEK1, GSK3B, IKBKE, KDR, PDK1, TBK1	IKK inhibitor
21	98.13	cp	BRD-U82589721	HG-5-113-01	Protein kinase inhibitor		ABL1, LTK, STK10	Protein kinase inhibitor
22	97.99	cp	BRD-K27665173	D-64406	PDGFR receptor inhibitor	PDGFR/KIT inhibitor	FLT3, PDGFRA, PDGFRB	PDGFR receptor inhibitor
23	97.53	cp	BRD-A42831637	tetrahydrocannabinol-7-oic-acid	Anti-inflammatory			Anti-inflammatory, Cannabinoid metabolite
24	97.46	kd	CGS001-1182	CLCN3	Ion channels / Chloride channels : Voltage-sensitive
25	97.42	oe	ccsbBroad304_06021	KLF6	Kruppel-like transcription factors
26	97.32	kd	CGS001-5604	MAP2K1	MAPKK:STE7 family
27	97.29	kd	CGS001-11262	SP140	Zinc fingers, PHD-type
28	97.27	kd	CGS001-54884	RETSAT	-
29	97.17	oe	ccsbBroad304_06976	SMARCE1	-
30	97.16	kd	CGS001-435	ASL	-
31	97.04	cp	BRD-A30437061	camptothecin	Topoisomerase inhibitor	Topoisomerase inhibitor	TOP1, HIF1A	Topoisomerase inhibitor
32	96.83	kd	CGS001-3897	L1CAM	CD molecules
33	96.76	kd	CGS001-150962	PUS10	-
34	96.72	cp	BRD-K19554809	MK-212	Serotonin receptor agonist		HTR2A, HTR2B, HTR2C	Serotonin receptor agonist
35	96.6	oe	ccsbBroad304_02889	WWTR1	Hippo Signaling
36	96.58	cp	BRD-K92991072	PAC-1	Caspase activator		CASP3	Caspase activator
37	96.56	kd	CGS001-55608	ANKRD10	Ankyrin repeat domain containing
38	96.49	kd	CGS001-1389	CREBL2	basic leucine zipper proteins
39	96.45	kd	CGS001-7090	TLE3	WD repeat domain containing
40	96.29	kd	CGS001-9014	TAF1B	-
41	96.19	kd	CGS001-3309	HSPA5	Heat shock proteins / HSP70	Heat shock 70kDa proteins LOF
42	96.11	kd	CGS001-4804	NGFR	Tumour necrosis factor (TNF) receptor family
43	95.95	cp	BRD-K48427617	U-0124	MEK inhibitor			MEK inhibitor
44	95.9	kd	CGS001-7025	NR2F1	COUP-TF-like receptors
45	95.73	kd	CGS001-976	CD97	Adhesion Class GPCRs
46	95.72	oe	ccsbBroad304_06225	FTH1	-
47	95.64	cp	BRD-A59985574	topotecan	Topoisomerase inhibitor	Topoisomerase inhibitor	TOP1, TOP1MT	Topoisomerase inhibitor
48	95.63	cp	BRD-K93331255	lypressin	Vasopressin receptor agonist		AVPR1A, AVPR1B, AVPR2	Vasopressin receptor agonist
49	95.59	kd	CGS001-10051	SMC4	Structural maintenance of chromosomes proteins	Structural maintenance of chromosomes proteins LOF
50	95.59	cp	BRD-K48168960	propylthiouracil	Thyroid peroxidase inhibitor		TPO, DIO1	Thyroid peroxidase inhibitor
51	95.56	oe	ccsbBroad304_06138	EDNRB	Endothelin receptors
52	95.56	kd	CGS001-5018	OXA1L	-
53	95.56	kd	CGS001-2673	GFPT1	-
54	95.54	kd	CGS001-3927	LASP1	-
55	95.5	kd	CGS001-4047	LSS	Lanosterol biosynthesis pathway
56	95.38	cp	BRD-K39569857	avrainvillamide-analog-3	nucleophosmin inhibitor	Nucleophosmin inhibitor	NPM1	nucleophosmin inhibitor
57	95.38	cp	BRD-A06352508	SB-218078	CHK inhibitor		CHEK1	CHK inhibitor
58	95.25	kd	CGS001-5111	PCNA	-	DNA Replication LOF
59	95.24	oe	ccsbBroad304_01002	METTL1	-
60	95.23	kd	CGS001-7267	TTC3	RING-type (C3HC4) zinc fingers
61	95.07	kd	CGS001-8649	LAMTOR3	-
62	95.06	cp	BRD-A36630025	SN-38	Topoisomerase inhibitor	Topoisomerase inhibitor	TOP1	Topoisomerase inhibitor
63	95.04	kd	CGS001-11105	PRDM7	Zinc fingers, C2H2-type
64	94.92	kd	CGS001-51282	SCAND1	-
65	94.84	cp	BRD-K81376179	TCS-359	FLT3 inhibitor		FLT3	FLT3 inhibitor
66	94.76	cp	BRD-K13571841	pepstatin	Aspartic protease inhibitor		CTSB, CTSD, CTSL, REN	Aspartic protease inhibitor
67	94.72	cc		Structural maintenance of chromosomes proteins LOF	-
68	94.56	kd	CGS001-26994	RNF11	RING-type (C3HC4) zinc fingers
69	94.51	kd	CGS001-11320	MGAT4A	-
70	94.5	cp	BRD-K07691486	roscovitine	CDK inhibitor	CDK inhibitor	CDK2, CDK9, CDK7, CDK1, CDK5	CDK inhibitor
71	94.37	kd	CGS001-2071	ERCC3	General transcription factors
72	94.19	kd	CGS001-29890	RBM15B	RNA binding motif (RRM) containing
73	94.19	kd	CGS001-26292	MYCBP	-
74	93.87	cp	BRD-K00615600	AG-14361	PARP inhibitor	PARP inhibitor	PARP1	PARP inhibitor
75	93.64	cp	BRD-K82143716	flucytosine	Antifungal		DNMT1	Antifungal
76	93.43	cp	BRD-K59184148	SB-216763	Glycogen synthase kinase inhibitor	Glycogen synthase kinase inhibitor	GSK3B, CCNA2, CDK2, GSK3A	Glycogen synthase kinase inhibitor
77	93.26	kd	CGS001-3717	JAK2	Janus kinase (JakA) family
78	93.2	cp	BRD-A02481876	importazole	Importin-beta transport receptor inhibitor		KPNB1	Importin-beta transport receptor inhibitor
79	93.13	oe	ccsbBroad304_01034	MSH2	-
80	93.03	kd	CGS001-171017	ZNF384	Zinc fingers, C2H2-type
81	93.01	kd	CGS001-142	PARP1	Poly (ADP-ribose) polymerases
82	92.95	kd	CGS001-201516	ZSCAN4	Zinc fingers, C2H2-type
83	92.9	oe	ccsbBroad304_07292	TNFSF13	CD molecules
84	92.77	cp	BRD-K50836978	purvalanol-a	CDK inhibitor	CDK inhibitor	CDK1, CDK2, CDK4, CDK5, CCND1, CCNE1, CSNK1G3, RPS6KA1, SRC	CDK inhibitor, DYRK inhibitor
85	92.72	kd	CGS001-10813	UTP14A	-
86	92.57	cp	BRD-A71765365	mepireserpate	Catecholamine depleting sympatholytic		SLC18A2, SLC18A1	Catecholamine depleting sympatholytic
87	92.56	cp	BRD-K52751261	TAK-715	p38 MAPK inhibitor	P38 MAPK inhibitor	MAPK14, TNF	p38 MAPK inhibitor
88	92.55	kd	CGS001-9218	VAPA	-
89	92.5	cp	BRD-K02965346	SU-11274	Hepatocyte growth factor receptor inhibitor		MET	Hepatocyte growth factor receptor inhibitor, Tyrosine kinase inhibitor
90	92.49	kd	CGS001-11143	KAT7	Histone acetyltransferases (HATs)
91	92.47	oe	ccsbBroad304_01318	PSMD2	Proteasome subunits
92	92.44	kd	CGS001-25949	SYF2	-
93	92.3	cp	BRD-A22380646	pantoprazole	ATPase inhibitor		ATP4A, CYP2C19, CYP3A4	ATPase inhibitor
94	92.28	kd	CGS001-5054	SERPINE1	Serine (or cysteine) peptidase inhibitors
95	92.27	cp	BRD-K67298865	SB-431542	TGF beta receptor inhibitor	TGF beta receptor inhibitor	TGFBR1, ACVR1C, ACVR1B	TGF beta receptor inhibitor
96	92.26	kd	CGS001-9712	USP6NL	-
97	92.08	kd	CGS001-9601	PDIA4	Protein disulfide isomerases
98	92.02	kd	CGS001-5817	PVR	Immunoglobulin superfamily / C2-set domain containing
99	92.01	cp	BRD-K31491153	1-phenylbiguanide	Serotonin receptor agonist		HTR3A, HTR3B	Serotonin receptor agonist
100	91.98	cp	BRD-A01295252	trans-7-hydroxy-pipat	Dopamine receptor ligand			Dopamine receptor ligand
101	91.96	cp	BRD-K85133207	HDAC1-selective	HDAC inhibitor			HDAC inhibitor
102	91.94	kd	CGS001-10668	CGRRF1	RING-type (C3HC4) zinc fingers
103	91.9	cp	BRD-A13133631	fluorometholone	Glucocorticoid receptor agonist	Glucocorticoid receptor agonist	NR3C1	Glucocorticoid receptor agonist
104	91.86	kd	CGS001-79017	GGCT	Leukotriene and lipoxin metabolism
105	91.46	kd	CGS001-5366	PMAIP1	-
106	91.41	kd	CGS001-10381	TUBB3	Tubulins
107	91.33	cp	BRD-K04923131	GSK-3-inhibitor-IX	Glycogen synthase kinase inhibitor	Glycogen synthase kinase inhibitor, PKC inhibitor	ALOX5, GSK3A, GSK3B	Glycogen synthase kinase inhibitor, Lipoxygenase inhibitor
108	91.14	kd	CGS001-586	BCAT1	-
109	91.12	cp	BRD-K76698671	HNHA	HDAC inhibitor		HDAC1	HDAC inhibitor
110	90.87	oe	ccsbBroad304_00118	ATIC	-
111	90.83	cp	BRD-K15402119	huperzine-a	Acetylcholinesterase inhibitor		ACHE	Acetylcholinesterase inhibitor
112	90.79	kd	CGS001-1384	CRAT	-
113	90.69	cp	BRD-K68437527	EMF-bca1-60	caspase inhibitor			caspase inhibitor
114	90.69	cp	BRD-A82590476	SDZ-NKT-343	Tachykinin antagonist	Tachykinin antagonist	TACR1	Tachykinin antagonist
115	90.58	kd	CGS001-2969	GTF2I	General transcription factors	General transcription factors group 1 LOF
116	90.51	kd	CGS001-29965	C16ORF5	-
117	90.49	kd	CGS001-51274	KLF3	Kruppel-like transcription factors	Kruppel like transcription factors LOF
118	90.47	kd	CGS001-9189	ZBED1	Pseudoautosomal regions / PAR1
119	90.36	cp	BRD-K26801045	pipamperone	Dopamine receptor antagonist	Dopamine receptor antagonist	DRD2, HTR2A, HRH1, HTR1A, HTR1B, HTR1D	Dopamine receptor antagonist
120	90.21	kd	CGS001-140685	ZBTB46	BTB/POZ domain containing
121	90.13	kd	CGS001-865	CBFB	-
122	90.03	kd	CGS001-7534	YWHAZ	-
123	89.93	kd	CGS001-351	APP	Endogenous ligands
124	89.73	cp	BRD-A62057054	MDL-11939	Serotonin receptor antagonist		HTR2A, HTR2B, HTR2C	Serotonin receptor antagonist
125	89.67	cp	BRD-A09062839	amylocaine	Local anesthetic			Local anesthetic
126	89.61	cp	BRD-K15108141	gemcitabine	Ribonucleotide reductase inhibitor	Ribonucleotide reductase inhibitor	RRM1, CMPK1, RRM2, TYMS	Ribonucleotide reductase inhibitor
127	89.54	kd	CGS001-8985	PLOD3	-
128	89.52	cp	BRD-K30677119	PP-30	RAF inhibitor		RAF1	RAF inhibitor
129	89.49	cp	BRD-K73196317	urapidil	Adrenergic receptor antagonist		HTR1A	Adrenergic receptor antagonist
130	89.48	cp	BRD-K23192422	lestaurtinib	FLT3 inhibitor	FLT3 inhibitor, JAK inhibitor	FLT3, NTRK1, JAK2, NTRK2, NTRK3	FLT3 inhibitor, Growth factor receptor inhibitor, JAK inhibitor
131	89.41	kd	CGS001-11004	KIF2C	Kinesins
132	89.32	oe	ccsbBroad304_03570	QRSL1	-
133	89.23	cp	BRD-K19227686	phenolphthalein	Indicator dye			Indicator dye
134	89.2	kd	CGS001-10954	PDIA5	Protein disulfide isomerases
135	89.12	oe	ccsbBroad304_00626	GDI1	-
136	88.97	kd	CGS001-5451	POU2F1	Homeoboxes / POU class
137	88.94	oe	ccsbBroad304_02683	COG2	Components of oligomeric golgi complex
138	88.81	cp	BRD-K07762753	aminopurvalanol-a	Tyrosine kinase inhibitor	CDK inhibitor	CDK1, CDK2, CDK5, CDK6	Tyrosine kinase inhibitor, CDK inhibitor
139	88.71	kd	CGS001-54499	TMCO1	-
140	88.59	oe	ccsbBroad304_03812	PBXIP1	-
141	88.58	kd	CGS001-841	CASP8	Caspases
142	88.55	cp	BRD-K92428153	mycophenolate-mofetil	Dehydrogenase inhibitor	IMPDH inhibitor	IMPDH1, IMPDH2, HCAR2	Dehydrogenase inhibitor, Hydroxycarboxylic acid receptor agonist, Immunosuppressant, Inosine monophosphate dehydrogenase inhibitor, Inositol monophosphatase inhibitor
143	88.43	kd	CGS001-22978	NT5C2	Adenosine turnover
144	88.35	cp	BRD-K89162000	tandutinib	FLT3 inhibitor	PDGFR/KIT inhibitor	FLT3, KIT, PDGFRA, PDGFRB, CSF1R, PDGFD	FLT3 inhibitor, KIT inhibitor, PDGFR receptor inhibitor
145	88.31	cp	BRD-K56450366	NSC-94258	Antineoplastic		AKR1B1, CYP19A1, HSD17B1	Antineoplastic
146	88.31	oe	ccsbBroad304_01258	PPP1CA	Serine/threonine phosphatases / Protein phosphatase, catalytic subunits
147	88.3	kd	CGS001-5586	PKN2	Protein kinase N (PKN) family
148	88.28	cp	BRD-K48932581	cetraxate	Mucus protecting agent		GAST	Mucus protecting agent
149	88.21	cp	BRD-K85090592	pilocarpine	Acetylcholine receptor agonist		CHRM3, CHRM1, CHRM2, CHRM4, CHRM5	Acetylcholine receptor agonist
150	88.12	kd	CGS001-1429	CRYZ	-
151	88.1	kd	CGS001-10202	DHRS2	Short chain dehydrogenase/reductase superfamily / Classical SDR fold cluster 1
152	88.06	cp	BRD-A83237092	fulvestrant	Estrogen receptor antagonist	Estrogen receptor antagonist	ESR1, EPHX2, ESR2, GPER1	Estrogen receptor antagonist
153	87.98	cp	BRD-K08502430	angiogenesis-inhibitor	Angiogenesis inhibitor		EGFR	Angiogenesis inhibitor
154	87.94	oe	ccsbBroad304_02619	PRSS23	Serine peptidases / Serine peptidases	Serine proteases GOF
155	87.9	kd	CGS001-29083	GTPBP8	-
156	87.49	kd	CGS001-11243	PMF1	-
157	87.47	cp	BRD-K20152659	gamma-homolinolenic-acid	Cholesterol inhibitor		PTGS1, PTGS2	Cholesterol inhibitor, Platelet aggregation inhibitor, Prostanoid receptor agonist, Prostanoid receptor stimulant
158	87.47	kd	CGS001-55422	ZNF331	Zinc fingers, C2H2-type
159	87.43	cp	BRD-K13664374	dichloroacetic-acid	Pyruvate dehydrogenase kinase inhibitor		PDK1	Pyruvate dehydrogenase kinase inhibitor
160	87.43	kd	CGS001-1490	CTGF	-
161	87.34	kd	CGS001-6558	SLC12A2	SLC12 family of cation-coupled chloride transporters
162	87.19	kd	CGS001-5588	PRKCQ	Delta subfamily	C2 domain containing protein kinases LOF
163	87.15	kd	CGS001-54881	TEX10	-
164	87.14	kd	CGS001-9467	SH3BP5	-
165	87.13	kd	CGS001-51441	YTHDF2	-
166	87.07	oe	ccsbBroad304_02048	BCL10	-	NFKB Activation GOF
167	87.03	kd	CGS001-9221	NOLC1	-
168	87.03	kd	CGS001-9761	MLEC	-
169	86.91	cp	BRD-A15297126	fluocinonide	Glucocorticoid receptor agonist	Glucocorticoid receptor agonist	NR3C1, SERPINA6, SMO	Glucocorticoid receptor agonist
170	86.9	oe	ccsbBroad304_01413	RPA2	-
171	86.83	cp	BRD-K99749624	linifanib	PDGFR receptor inhibitor		CSF1R, KDR, PDGFRB, FLT1, FLT3, FLT4, CSF1, KIT, PDGFRA, RET, TEK	PDGFR receptor inhibitor, VEGFR inhibitor
172	86.77	kd	CGS001-55748	CNDP2	Carnosine dipeptidase
173	86.54	kd	CGS001-9270	ITGB1BP1	-
174	86.52	kd	CGS001-3488	IGFBP5	insulin-like growth factor (IGF) binding proteins
175	86.47	kd	CGS001-23710	GABARAPL1	-
176	86.31	cp	BRD-A15079084	phorbol-12-myristate-13-acetate	PKC activator	PKC activator	CD4, KCNT2, PRKCA, TRPV4	PKC activator
177	86.31	cp	BRD-K49945136	GR-113808	Serotonin receptor antagonist		HTR4	Serotonin receptor antagonist
178	86.28	kd	CGS001-23102	TBC1D2B	-
179	86.27	kd	CGS001-2597	GAPDH	-
180	86.23	kd	CGS001-4671	NAIP	Inhibitors of apoptosis (IAP) protein family	Baculoviral IAP repeat domain containing LOF
181	86.16	cp	BRD-K43797669	genistein	Tyrosine kinase inhibitor		CFTR, ESR2, EGFR, ESR1, ESRRA, ESRRB, ESRRG, NCOA1, NCOA2, PPARG, PTK2B, TOP2A, TRPC5	Tyrosine kinase inhibitor
182	86.04	kd	CGS001-6990	DYNLT3	Cytoplasmic dyneins
183	86.02	cp	BRD-K24576554	AT-9283	JAK inhibitor	Aurora kinase inhibitor	AURKA, AURKB, ABL1, BCR, FLT3, JAK2, JAK3, RPS6KA6, STK17A	JAK inhibitor, Aurora kinase inhibitor, ABL inhibitor, BCR-ABL kinase inhibitor, FLT3 inhibitor, Mitotic inhibitor, Protein kinase inhibitor
184	85.99	cp	BRD-A35588707	teniposide	Topoisomerase inhibitor	Topoisomerase inhibitor	TOP2A, CYP3A5	Topoisomerase inhibitor
185	85.9	oe	ccsbBroad304_13869	HLA-A	Immunoglobulin superfamily / C1-set domain containing
186	85.88	cp	BRD-K68488863	ENMD-2076	FLT3 inhibitor	Aurora kinase inhibitor	AURKA, FLT3, KDR, PDGFRA, SRC, CSF1R, EPHA1, FGFR1, FGFR2, FGFR3, FLT4, KIT, PTK2	FLT3 inhibitor, VEGFR inhibitor, Aurora kinase inhibitor
187	85.8	kd	CGS001-166	AES	-
188	85.78	kd	CGS001-5021	OXTR	GPCR / Class A : Vasopressin and oxytocin receptors
189	85.77	cp	BRD-K76805682	SB-415286	Glycogen synthase kinase inhibitor	Glycogen synthase kinase inhibitor	GSK3B, GSK3A, RPS6KB1	Glycogen synthase kinase inhibitor
190	85.75	kd	CGS001-84930	MASTL	MAST family
191	85.59	kd	CGS001-22934	RPIA	-
192	85.49	kd	CGS001-7913	DEK	-
193	85.49	oe	ccsbBroad304_00175	ZFP36L1	RING-type (C3HC4) zinc fingers
194	85.46	kd	CGS001-5571	PRKAG1	AMPK subfamily
195	85.32	kd	CGS001-51728	POLR3K	RNA polymerase subunits
196	85.28	kd	CGS001-206358	SLC36A1	SLC36 family of proton-coupled amino acid transporters
197	85.27	kd	CGS001-2887	GRB10	Pleckstrin homology (PH) domain containing
198	85.21	cp	BRD-K18787491	U-0126	MEK inhibitor	MEK inhibitor	AKT1, CHEK1, GSK3B, JAK2, LCK, MAP2K1, MAP2K2, MAP2K7, MAPK1, MAPK11, MAPK12, MAPK14, MAPK8, PRKCA, RAF1, ROCK1, RPS6KB1, SGK1	MEK inhibitor
199	85.16	cp	BRD-A51382177	fosinopril	ACE inhibitor		ACE, ABCG2	ACE inhibitor
200	85.15	oe	ccsbBroad304_07500	PJA2	RING-type (C3HC4) zinc fingers
201	85.14	kd	CGS001-23499	MACF1	EF-hand domain containing
202	85.07	kd	CGS001-11116	FGFR1OP	-
203	85.07	oe	ccsbBroad304_00360	CREB1	basic leucine zipper proteins
204	84.85	cp	BRD-A68039575	liquiritigenin	Aromatase inhibitor		CYP19A1	Aromatase inhibitor
205	84.84	kd	CGS001-10320	IKZF1	IKAROS zinc fingers
206	84.83	kd	CGS001-2109	ETFB	-
207	84.78	kd	CGS001-51071	DERA	-
208	84.77	kd	CGS001-89849	ATG16L2	WD repeat domain containing
209	84.72	kd	CGS001-63891	RNF123	RING-type (C3HC4) zinc fingers
210	84.67	kd	CGS001-9183	ZW10	-
211	84.6	kd	CGS001-51056	LAP3	Leucyl aminopeptidase
212	84.47	oe	ccsbBroad304_01641	TAF13	-
213	84.43	oe	ccsbBroad304_08786	ZNF350	Zinc fingers, C2H2-type
214	84.42	cp	BRD-K33818169	GW-3965	LXR agonist		NR1H2, NR1H3, ABCA1	LXR agonist, ABC transporter expression enhancer
215	84.31	oe	ccsbBroad304_10929	JAK2	Janus kinase (JakA) family
216	84.21	cp	BRD-K88871508	lisuride	Dopamine receptor agonist		DRD2, HTR2B, HTR2C, ADRA2A, ADRA2B, ADRA2C, DRD1, DRD3, DRD4, DRD5, HTR1A, HTR1B, HTR1D, HTR2A, ADRA1A, HRH1, HTR6	Dopamine receptor agonist
217	84.13	cp	BRD-K08554278	bisbenzimide	DNA binding agent		BCL2L1, TOP1	DNA binding agent
218	84.11	cp	BRD-K14618467	IKK-16	IKK inhibitor	IKK inhibitor	IKBKB	IKK inhibitor
219	84.02	cp	BRD-A41722204	sulmazole	Adenosine receptor antagonist			Adenosine receptor antagonist
220	84.01	kd	CGS001-84969	TOX2	-
221	83.98	cp	BRD-K64800655	PHA-793887	CDK inhibitor	CDK inhibitor	CDK1, CDK2, CDK4, CDK5, CCND1, CCNE1, CDK7, CDK9	CDK inhibitor
222	83.98	cp	BRD-K54233340	dorsomorphin	AMPK inhibitor		ACVR1, BMPR1A, BMPR1B, EPHA2, FKBP1A, FLT1, FLT3, KDR, LCK, MKNK1, PRKAA1, RPS6KA1, SRC	AMPK inhibitor
223	83.98	oe	ccsbBroad304_01146	PARN	-
224	83.97	cp	BRD-A66199457	asiaticoside	Antineoplastic			Antineoplastic
225	83.77	cp	BRD-K05434375	HA-1004	Calcium channel blocker			Calcium channel blocker
226	83.76	cp	BRD-A32836748	leu-enkephalin	Opioid receptor agonist		OPRD1, OPRM1	Opioid receptor agonist
227	83.6	cp	BRD-K69328504	L-690488	Inositol monophosphatase inhibitor		IMPA1	Inositol monophosphatase inhibitor
228	83.59	cp	BRD-K60219430	serdemetan	MDM inhibitor		MDM2	MDM inhibitor
229	83.59	cp	BRD-K50140147	NVP-TAE684	ALK inhibitor		ALK, INSR	ALK inhibitor
230	83.57	cp	BRD-K49448285	bisindolylmaleimide	CDK inhibitor	PKC inhibitor	CCND1, CDK4, LRRK2, PDPK1, PIM1, PRKCA, PRKCB, PRKCI, PRKCZ	CDK inhibitor
231	83.34	cc		CDK inhibitor	-
232	83.34	kd	CGS001-6929	TCF3	Basic helix-loop-helix proteins
233	83.26	kd	CGS001-129685	TAF8	-
234	83.21	kd	CGS001-55907	CMAS	-
235	83.09	kd	CGS001-7108	TM7SF2	-
236	83.02	cp	BRD-A24543851	nornicotine	Acetylcholine receptor agonist			Acetylcholine receptor agonist
237	83.01	oe	ccsbBroad304_09765	ZBTB49	BTB/POZ domain containing
238	82.97	oe	ccsbBroad304_09396	TIRAP	-
239	82.88	oe	ccsbBroad304_10157	LHX8	Homeoboxes / LIM class	LIM class homeoboxes GOF
240	82.75	kd	CGS001-5498	PPOX	-
241	82.72	kd	CGS001-10494	STK25	YSK subfamily
242	82.7	cp	BRD-K54665485	R-59022	Diacylglycerol kinase inhibitor		DGKA	Diacylglycerol kinase inhibitor, Protein kinase inhibitor
243	82.67	kd	CGS001-3985	LIMK2	LIMK subfamily
244	82.64	cp	BRD-K59962020	CHEMBL-374350	NFkB pathway inhibitor			NFkB pathway inhibitor
245	82.62	cp	BRD-K73991644	isoquercetin	Aldose reductase inhibitor		AKR1B1, ACE	Aldose reductase inhibitor
246	82.55	kd	CGS001-7031	TFF1	-
247	82.54	kd	CGS001-63874	ABHD4	Abhydrolase domain containing
248	82.51	cp	BRD-K30296925	flavokavain-b	Antineoplastic		HIF1A	Antineoplastic
249	82.46	kd	CGS001-51027	BOLA1	-
250	82.43	kd	CGS001-10379	IRF9	-
251	82.32	kd	CGS001-55148	UBR7	Ubiquitin protein ligase E3 component n-recognins
252	82.3	cp	BRD-A70731303	avrainvillamide-analog-5	nucleophosmin inhibitor	Nucleophosmin inhibitor	NPM1	nucleophosmin inhibitor
253	82.27	kd	CGS001-8692	HYAL2	-
254	82.16	kd	CGS001-10105	PPIF	-
255	82.01	kd	CGS001-23274	CLEC16A	C-type lectin domain containing
256	82.01	kd	CGS001-624	BDKRB2	Bradykinin receptors
257	81.98	kd	CGS001-7175	TPR	-
258	81.96	kd	CGS001-60	ACTB	-
259	81.94	kd	CGS001-3945	LDHB	-
260	81.93	cp	BRD-K20285085	fostamatinib	SYK inhibitor		SYK, FLT3, RET	SYK inhibitor
261	81.87	oe	ccsbBroad304_07064	TH	Amino acid hydroxylases
262	81.82	cp	BRD-K32398298	alprazolam	Benzodiazepine receptor agonist		GABRA1, GABRA2, GABRA3, GABRA5, CYP3A5, GABRA4, GABRA6, GABRB1, GABRB2, GABRB3, GABRD, GABRE, GABRG1, GABRG2, GABRG3, GABRP, GABRQ	Benzodiazepine receptor agonist
263	81.75	kd	CGS001-11142	PKIG	-
264	81.74	kd	CGS001-59350	RXFP1	GPCR / Class A : Relaxin family peptide receptors
265	81.66	cp	BRD-A65597028	RX-821002	Adrenergic receptor antagonist		ADRA2A, ADRA2B, ADRA2C, ADRA1A, ADRA1B, ADRA1D	Adrenergic receptor antagonist
266	81.6	oe	ccsbBroad304_03173	TMED7	-
267	81.59	oe	ccsbBroad304_04976	SERPINA12	Serine (or cysteine) peptidase inhibitors
268	81.53	kd	CGS001-2114	ETS2	ETS Transcription Factors
269	81.5	oe	ccsbBroad304_07240	DYRK3	Dyrk2 subfamily
270	81.49	oe	ccsbBroad304_06494	KLRC1	CD molecules
271	81.46	cc		JAK inhibitor	-
272	81.42	oe	ccsbBroad304_01222	PLP2	-
273	81.39	cp	BRD-K55191674	benzylpenicillin	Penicillin binding protein inhibitor			Penicillin binding protein inhibitor
274	81.28	kd	CGS001-672	BRCA1	Fanconi anemia, complementation groups
275	81.24	kd	CGS001-51031	GLOD4	-
276	81.18	kd	CGS001-5716	PSMD10	Ankyrin repeat domain containing
277	81.17	oe	ccsbBroad304_08532	SIRPG	Immunoglobulin superfamily / C1-set domain containing
278	81.09	oe	ccsbBroad304_00600	FYN	Src family
279	81	kd	CGS001-80306	MED28	-	Mediator complex LOF
280	80.95	kd	CGS001-23384	SPECC1L	-
281	80.91	kd	CGS001-23408	SIRT5	Histone deacetylases
282	80.69	kd	CGS001-8243	SMC1A	Structural maintenance of chromosomes proteins	Structural maintenance of chromosomes proteins LOF
283	80.57	cp	BRD-K01493881	apigenin	Casein kinase inhibitor		AKR1B1, AR, CDK6, CFTR, CYP19A1, CYP1A2, CYP1B1, HSD17B1, MAOA, ODC1, XDH	Casein kinase inhibitor, Cell proliferation inhibitor, Cytochrome P450 inhibitor
284	80.56	kd	CGS001-6793	STK10	SLK subfamily
285	80.55	oe	ccsbBroad304_03859	ENOPH1	-
286	80.55	oe	ccsbBroad304_01067	NDUFA7	Mitochondrial respiratory chain complex / Complex I
287	80.49	oe	ccsbBroad304_06422	ID3	Basic helix-loop-helix proteins
288	80.49	kd	CGS001-6646	SOAT1	-
289	80.32	kd	CGS001-64429	ZDHHC6	Zinc fingers, DHHC-type
290	80.31	cp	BRD-K28470988	L-690330	Inositol monophosphatase inhibitor		IMPA1	Inositol monophosphatase inhibitor
291	80.3	kd	CGS001-831	CAST	-
292	80.28	cp	BRD-A31204924	mitotane	Antineoplastic		CYP11B1, CYP11A1, CYP3A4, ESR1, FDX1	Antineoplastic
293	80.16	cp	BRD-K68065987	MK-2206	AKT inhibitor		AKT1, AKT2, AKT3	AKT inhibitor
294	80.14	kd	CGS001-5899	RALB	-
295	79.99	oe	ccsbBroad304_03936	PJA1	RING-type (C3HC4) zinc fingers
296	79.99	cp	BRD-A79672927	tropicamide	Acetylcholine receptor antagonist		CHRM3, CHRM4, CHRM1, CHRM2	Acetylcholine receptor antagonist
297	79.92	kd	CGS001-2538	G6PC	-
298	79.88	kd	CGS001-4709	NDUFB3	Mitochondrial respiratory chain complex / Complex I
299	79.82	cp	BRD-K51313569	palbociclib	CDK inhibitor	CDK inhibitor	CDK4, CDK6, CCND3	CDK inhibitor
300	79.76	cp	BRD-K59256312	gabexate	Serine protease inhibitor		PRSS1, TPSAB1	Serine protease inhibitor
301	79.76	kd	CGS001-6767	ST13	Tetratricopeptide (TTC) repeat domain containing
302	79.76	kd	CGS001-11065	UBE2C	Ubiquitin-conjugating enzymes E2
303	79.75	cp	BRD-K13566078	BMS-345541	IKK inhibitor		IKBKB, CHUK	IKK inhibitor
304	79.74	kd	CGS001-23369	PUM2	-
305	79.45	kd	CGS001-3421	IDH3G	-
306	79.4	kd	CGS001-5336	PLCG2	Phosphoinositide-specific phospholipase C
307	79.38	cp	BRD-A48237631	mitomycin-c	DNA alkylating agent	DNA synthesis inhibitor		DNA alkylating agent, DNA inhibitor, DNA synthesis inhibitor
308	79.33	oe	ccsbBroad304_03524	PLEKHJ1	Pleckstrin homology (PH) domain containing
309	79.17	oe	ccsbBroad304_00389	CTBP1	-
310	79.09	oe	ccsbBroad304_00773	HOXA9	Homeoboxes / ANTP class : HOXL subclass	Homeobox Gene GOF
311	79.07	oe	ccsbBroad304_07017	SUOX	-
312	79.04	kd	CGS001-23047	PDS5B	-
313	79.02	cp	BRD-A72711497	lasalocid	Bacterial permeability inducer			Bacterial permeability inducer
314	78.97	oe	ccsbBroad304_06458	IRF3	-
315	78.96	kd	CGS001-6625	SNRNP70	RNA binding motif (RRM) containing
316	78.89	kd	CGS001-3172	HNF4A	Hepatocyte nuclear factor-4 receptors
317	78.79	cp	BRD-K39391626	ethylestrenol	Progesterone receptor agonist	Progesterone receptor agonist, Progesterone receptor antagonist	AR	Progesterone receptor agonist
318	78.78	kd	CGS001-55165	CEP55	-
319	78.61	kd	CGS001-5987	TRIM27	-
320	78.59	oe	ccsbBroad304_00534	FABP1	Fatty acid-binding proteins
321	78.59	kd	CGS001-83448	PUS7L	-
322	78.52	oe	ccsbBroad304_00085	APRT	-
323	78.47	kd	CGS001-10617	STAMBP	-
324	78.46	oe	ccsbBroad304_02219	MORF4L2	-
325	78.41	cp	BRD-K19540840	saracatinib	SRC inhibitor	SRC inhibitor	SRC, ABL1, LCK, YES1	SRC inhibitor
326	78.38	cp	BRD-K79124250	ioxaglic-acid	Radiopaque medium			Radiopaque medium
327	78.2	kd	CGS001-54407	SLC38A2	System A-like transporters
328	78.17	kd	CGS001-3608	ILF2	-
329	78.07	kd	CGS001-598	BCL2L1	Serine/threonine phosphatases / Protein phosphatase 1, regulatory subunits
330	77.99	kd	CGS001-84936	ZFYVE19	Zinc fingers, FYVE domain containing
331	77.91	cp	BRD-K78122587	NNC-55-0396	T-type calcium channel blocker	T-type calcium channel blocker	CATSPER1, CATSPER2, CATSPER3, CATSPER4	T-type calcium channel blocker
332	77.87	kd	CGS001-613	BCR	Rho guanine nucleotide exchange factors
333	77.82	kd	CGS001-51015	ISOC1	-
334	77.78	oe	ccsbBroad304_06320	FFAR1	Fatty acid receptors
335	77.65	oe	ccsbBroad304_00763	HNF4A	Hepatocyte nuclear factor-4 receptors
336	77.62	oe	ccsbBroad304_01644	TAP1	ATP binding cassette transporters / subfamily B
337	77.57	cp	BRD-K14791739	fluticasone	Glucocorticoid receptor agonist	Glucocorticoid receptor agonist	NR3C1, CYP3A5, CYP3A7, NR3C2, PGR, PLA2G4A	Glucocorticoid receptor agonist
338	77.5	oe	ccsbBroad304_02010	RIPK2	Receptor interacting protein kinase (RIPK) family
339	77.45	kd	CGS001-2524	FUT2	Fucosyltransferases
340	77.41	cp	BRD-K32330832	VER-155008	HSP inhibitor		HSPA1A	HSP inhibitor
341	77.36	kd	CGS001-9512	PMPCB	-
342	77.35	kd	CGS001-9695	EDEM1	-
343	77.33	kd	CGS001-22796	COG2	Components of oligomeric golgi complex
344	77.31	oe	ccsbBroad304_00519	ETFB	-
345	77.3	cp	BRD-A84134924	pancuronium	Acetylcholine receptor antagonist		CHRM2, CHRM3, CHRNA1, CHRNA2	Acetylcholine receptor antagonist
346	77.27	cp	BRD-K31238592	devazepide	CCK receptor antagonist	CCK receptor antagonist	CCKAR, CCKBR, GAST	CCK receptor antagonist
347	77.21	oe	ccsbBroad304_07834	GGA2	-
348	77.15	cp	BRD-K87024524	phenelzine	Monoamine oxidase inhibitor		MAOB, AOC3, MAOA, ABAT, GAD2, GPT, GPT2, SLC6A2, SLC6A3, SLC6A4	Monoamine oxidase inhibitor
349	77.11	oe	ccsbBroad304_07651	HEXIM1	-
350	77.1	kd	CGS001-4860	PNP	-
351	77.05	oe	ccsbBroad304_02131	ATP6V1F	ATPases / V-type
352	77.02	cp	BRD-K72034655	peucedanin	Apoptosis stimulant			Apoptosis stimulant
353	76.97	kd	CGS001-2098	ESD	-
354	76.82	cp	BRD-K72783841	tyrphostin-AG-555	EGFR inhibitor		CDK2, EGFR	EGFR inhibitor
355	76.8	oe	ccsbBroad304_01341	PTPN4	Protein tyrosine phosphatases
356	76.77	cp	BRD-K30743633	TCPOBOP	CAR agonist		NR1I3	CAR agonist
357	76.65	kd	CGS001-7029	TFDP2	-
358	76.62	cp	BRD-K30097969	pitavastatin	HMGCR inhibitor	HMGCR inhibitor	HMGCR, APOA1, CYP2C8	HMGCR inhibitor
359	76.39	oe	ccsbBroad304_07173	ZNF202	Zinc fingers, C2H2-type
360	76.26	kd	CGS001-147183	KRT25	Intermediate filaments type I, keratins (acidic)
361	76.25	cp	BRD-K85503079	perospirone	Dopamine receptor antagonist		DRD2, HTR2A, DRD3, DRD4, HTR2C	Dopamine receptor antagonist, Serotonin receptor antagonist
362	76.22	cp	BRD-K03600606	catechin	Beta secretase inhibitor		BACE1, CA1, CA12, CA14, CA2, CA4, CA6, CA9, FASN, PTGS1, SCN5A	Beta secretase inhibitor, Fatty acid synthase inhibitor, LDL antioxidant
363	76.18	cp	BRD-K66412701	pazufloxacin	Topoisomerase inhibitor			Topoisomerase inhibitor
364	76.16	oe	ccsbBroad304_03732	NPDC1	-
365	76.14	oe	ccsbBroad304_00122	ATP1B1	ATPases / P-type
366	76.01	cp	BRD-K28907958	CD-437	Retinoid receptor agonist		RARG	Retinoid receptor agonist
367	75.86	kd	CGS001-308	ANXA5	Annexins
368	75.84	cp	BRD-A35519318	benidipine	Calcium channel blocker		CACNA1C, CACNA1G, CYP3A5	Calcium channel blocker
369	75.83	cp	BRD-A65280694	molindone	Dopamine receptor antagonist		DRD2, HTR2A, CHRM1, DRD5, HRH1, HTR1A	Dopamine receptor antagonist
370	75.8	cp	BRD-A52650764	ingenol	PKC activator	PKC activator	PRKCD, PRKCE	PKC activator
371	75.8	kd	CGS001-6097	RORC	Retinoic acid-related orphans
372	75.75	kd	CGS001-2356	FPGS	-
373	75.72	oe	ccsbBroad304_07131	VRK1	Vaccina related kinase (VRK) family
374	75.69	kd	CGS001-7027	TFDP1	-
375	75.68	kd	CGS001-1363	CPE	Carboxypeptidase A
376	75.67	kd	CGS001-3336	HSPE1	Heat Shock Proteins / Chaperonins
377	75.65	kd	CGS001-7126	TNFAIP1	BTB/POZ domain containing
378	75.54	kd	CGS001-54205	CYCS	-
379	75.49	cp	BRD-K83837640	JNJ-26854165	HDAC inhibitor		HDAC1, HDAC10, HDAC11, HDAC2, HDAC3, HDAC4, HDAC5, HDAC6, HDAC7, HDAC8, HDAC9, MDM2	HDAC inhibitor
380	75.37	cp	BRD-K63641886	cefuroxime	Bacterial cell wall synthesis inhibitor	Bacterial cell wall synthesis inhibitor		Bacterial cell wall synthesis inhibitor
381	75.36	cp	BRD-K46937689	phenazone	Cyclooxygenase inhibitor		PTGS1, PTGS2	Cyclooxygenase inhibitor
382	75.31	oe	ccsbBroad304_00259	CD40	Tumour necrosis factor (TNF) receptor family	NFKB Activation GOF
383	75.26	cp	BRD-K62792802	LY-83583	Guanylyl cyclase inhibitor		GUCY1A2	Guanylyl cyclase inhibitor
384	75.21	cp	BRD-U44618005	WH-4023	SRC inhibitor	SRC inhibitor	ABL1, LCK, SRC	SRC inhibitor
385	75.16	kd	CGS001-55486	PARL	-
386	75.14	kd	CGS001-6493	SIM2	Basic helix-loop-helix proteins
387	75.1	oe	ccsbBroad304_00024	ADCY3	Adenylyl cyclases
388	75.07	kd	CGS001-7247	TSN	-
389	75.02	kd	CGS001-10093	ARPC4	Actin related protein 2/3 complex subunits
390	74.98	cp	BRD-A41301928	bongkrek-acid	Mitochondrial ADP, ATP translocase inhibitor		SLC25A4	Mitochondrial ADP, ATP translocase inhibitor
391	74.98	kd	CGS001-664	BNIP3	-
392	74.98	kd	CGS001-563	AZGP1	Immunoglobulin superfamily / C1-set domain containing
393	74.83	kd	CGS001-57121	LPAR5	GPCR / Class A : Lysophospholipid receptors : Lysophosphatidic acid
394	74.72	oe	ccsbBroad304_04053	DERL1	-
395	74.68	oe	ccsbBroad304_00488	EGR3	Zinc fingers, C2H2-type
396	74.55	kd	CGS001-10254	STAM2	-
397	74.54	kd	CGS001-1105	CHD1	-
398	74.52	kd	CGS001-9143	SYNGR3	-
399	74.45	kd	CGS001-9929	JOSD1	-
400	74.39	kd	CGS001-9886	RHOBTB1	BTB/POZ domain containing
401	74.22	cp	BRD-K64514229	toltrazuril	Antiprotozoal			Antiprotozoal
402	74.19	cp	BRD-A39052811	mosapride	Serotonin receptor agonist		HTR4, HTR3A	Serotonin receptor agonist
403	74.13	kd	CGS001-11212	PROSC	-
404	74.08	kd	CGS001-11254	SLC6A14	Glycine transporter subfamily
405	74	kd	CGS001-8804	CREG1	-
406	73.97	kd	CGS001-29998	GLTSCR1	-
407	73.93	cp	BRD-K94832621	Y-134	Estrogen receptor antagonist	Estrogen receptor antagonist	ESR1, ESR2	Estrogen receptor antagonist
408	73.88	kd	CGS001-10664	CTCF	Zinc fingers, C2H2-type
409	73.87	kd	CGS001-10329	TMEM5	-
410	73.79	kd	CGS001-5328	PLAU	Chymotrypsin
411	73.72	kd	CGS001-9	NAT1	-
412	73.71	kd	CGS001-10670	RRAGA	-
413	73.64	cp	BRD-A49765801	fludroxycortide	Glucocorticoid receptor agonist	Glucocorticoid receptor agonist	NR3C1, SERPINA6	Glucocorticoid receptor agonist
414	73.6	kd	CGS001-7915	ALDH5A1	Aldehyde dehydrogenases	Aldehyde dehydrogenases LOF
415	73.56	kd	CGS001-51001	MTERFD1	-
416	73.47	kd	CGS001-124641	OVCA2	-
417	73.47	kd	CGS001-80237	ELL3	-
418	73.45	oe	ccsbBroad304_00990	DNAJB9	Heat shock proteins / DNAJ (HSP40)
419	73.42	kd	CGS001-2956	MSH6	-
420	73.41	kd	CGS001-8767	RIPK2	Receptor interacting protein kinase (RIPK) family
421	73.39	cp	BRD-K61691971	avrainvillamide-analog-1	nucleophosmin inhibitor	Nucleophosmin inhibitor	NPM1	nucleophosmin inhibitor
422	73.32	kd	CGS001-23770	FKBP8	Tetratricopeptide (TTC) repeat domain containing
423	73.31	oe	ccsbBroad304_01688	TNFRSF1A	Tumour necrosis factor (TNF) receptor family	NFKB Activation GOF
424	73.29	oe	ccsbBroad304_00736	NRG1	Immunoglobulin superfamily / I-set domain containing
425	73.13	cp	BRD-K27141178	SB-203186	Serotonin receptor antagonist		HTR4	Serotonin receptor antagonist
426	73.04	cp	BRD-K28360340	TW-37	BCL inhibitor	BCL inhibitor	BCL2, BCL2L1, MCL1	BCL inhibitor
427	72.99	cp	BRD-A94543220	bifonazole	Sterol demethylase inhibitor		CYP2B6	Sterol demethylase inhibitor
428	72.98	cc		PKC activator	-
429	72.96	oe	ccsbBroad304_07091	TPM1	Tropomyosins
430	72.96	oe	ccsbBroad304_00725	HADHA	-
431	72.95	cp	BRD-K16508793	diazepam	Benzodiazepine receptor agonist		GABRA1, GABRA2, GABRA3, GABRA5, ADRA1A, CYP2C19, GABRA4, GABRA6, GABRB1, GABRB2, GABRB3, GABRD, GABRE, GABRG1, GABRG2, GABRG3, GABRP, GABRQ, GABRR1, GABRR2, GABRR3, TSPO	Benzodiazepine receptor agonist
432	72.92	kd	CGS001-6857	SYT1	Synaptotagmins
433	72.9	oe	ccsbBroad304_00860	IL13	Interleukins and interleukin receptors	Interleukins GOF
434	72.83	kd	CGS001-8140	SLC7A5	SLC7 family
435	72.83	oe	ccsbBroad304_05152	SSBP4	-
436	72.78	cp	BRD-A80638690	floxuridine	DNA synthesis inhibitor	DNA synthesis inhibitor	TYMS	DNA synthesis inhibitor
437	72.72	cp	BRD-K08547377	irinotecan	Topoisomerase inhibitor	Topoisomerase inhibitor	TOP1, CYP3A5, TOP1MT	Topoisomerase inhibitor
438	72.66	kd	CGS001-4610	MYCL1	-
439	72.62	kd	CGS001-10342	TFG	-
440	72.57	kd	CGS001-8974	P4HA2	-
441	72.51	cp	BRD-A13122391	triptolide	RNA polymerase inhibitor		CYP2C19, RELA	RNA polymerase inhibitor
442	72.46	kd	CGS001-5867	RAB4A	RAB, member RAS oncogene
443	72.46	kd	CGS001-5771	PTPN2	Protein tyrosine phosphatases
444	72.46	cp	BRD-K15563106	phloretin	Sodium/glucose cotransporter inhibitor		AQP9, CLCN3, SLC23A1	Sodium/glucose cotransporter inhibitor
445	72.38	oe	ccsbBroad304_01411	RORC	Retinoic acid-related orphans
446	72.27	kd	CGS001-3053	SERPIND1	Serine (or cysteine) peptidase inhibitors
447	72.26	kd	CGS001-55229	PANK4	-
448	72.26	cp	BRD-K37289225	clozapine	Dopamine receptor antagonist	Dopamine receptor antagonist, Serotonin receptor antagonist	DRD2, DRD4, ADRA1A, ADRA1B, CHRM1, DRD1, DRD3, HRH1, HRH4, HTR1A, HTR1B, HTR1D, HTR1E, HTR2A, HTR2C, HTR6, HTR7, ADRA1D, ADRA2A, ADRA2B, ADRA2C, CALY, CHRM2, CHRM3, CHRM4, CHRM5, CYP2C19, DRD5, HTR1F, HTR2B, HTR3A, HTR5A	Dopamine receptor antagonist, Serotonin receptor antagonist
449	72.2	kd	CGS001-5737	PTGFR	GPCR / Class A : Prostanoid receptors
450	72.15	kd	CGS001-23076	RRP1B	-
451	72.07	cp	BRD-K21853356	RG-14620	EGFR inhibitor		EGFR	EGFR inhibitor
452	72.07	kd	CGS001-64422	ATG3	-
453	72.04	oe	ccsbBroad304_03772	CCNL1	-
454	72.01	cp	BRD-K36198571	WAY-170523	Metalloproteinase inhibitor		MMP13	Metalloproteinase inhibitor
455	72	cp	BRD-A84327315	calcitriol	Vitamin D receptor agonist	Vitamin D receptor agonist	VDR, CYP3A5	Vitamin D receptor agonist
456	71.98	kd	CGS001-9784	SNX17	Sorting nexins
457	71.95	kd	CGS001-9748	SLK	SLK subfamily
458	71.89	cp	BRD-A84174393	meloxicam	Cyclooxygenase inhibitor		PTGS2, PTGS1	Cyclooxygenase inhibitor
459	71.84	oe	ccsbBroad304_07961	RCHY1	RING-type (C3HC4) zinc fingers
460	71.68	cp	BRD-K38903228	hesperidin	Flavanone glycoside		CACNA1B	Flavanone glycoside
461	71.6	kd	CGS001-657	BMPR1A	Type I receptor serine/threonine kinases	BMP Signaling LOF
462	71.54	cp	BRD-K69932463	AZD-8055	MTOR inhibitor	MTOR inhibitor	MTOR	MTOR inhibitor
463	71.51	kd	CGS001-1314	COPA	Endogenous ligands	Vesicular Transport LOF
464	71.5	kd	CGS001-5127	CDK16	Cyclin-dependent kinases, TAIRE subfamily
465	71.47	kd	CGS001-5525	PPP2R5A	Serine/threonine phosphatases / Protein phosphatase 2, regulatory subunits
466	71.45	oe	ccsbBroad304_01408	RNF5	RING-type (C3HC4) zinc fingers
467	71.43	kd	CGS001-5985	RFC5	ATPases / AAA-type
468	71.42	oe	ccsbBroad304_00514	ERF	ETS Transcription Factors
469	71.41	kd	CGS001-4680	CEACAM6	CD molecules
470	71.41	oe	ccsbBroad304_03445	UGT1A1	UDP glucuronosyltransferases
471	71.4	oe	ccsbBroad304_06464	ITGB2	Integrins
472	71.35	cp	BRD-K77286328	reversine	Aurora kinase inhibitor	Aurora kinase inhibitor	AURKB, ADORA3, AURKA, INCENP, MAP2K1	Aurora kinase inhibitor
473	71.32	kd	CGS001-8324	FZD7	GPCR / Class F : Frizzled receptors
474	71.28	kd	CGS001-10392	NOD1	Nucleotide-binding domain and leucine rich repeat containing
475	71.27	oe	ccsbBroad304_02218	IKBKE	IKK family
476	71.26	oe	ccsbBroad304_04683	ZNF689	Zinc fingers, C2H2-type
477	71.24	cp	BRD-A99571536	dubinidine	Anti-epileptic			Anti-epileptic
478	71.19	kd	CGS001-3094	HINT1	-
479	71.18	kd	CGS001-2821	GPI	-
480	71.15	oe	ccsbBroad304_04619	GNG8	-
481	71.13	oe	ccsbBroad304_05133	OXER1	GPCR / Class A : Leukotriene receptors
482	71.02	kd	CGS001-9170	LPAR2	GPCR / Class A : Lysophospholipid receptors : Lysophosphatidic acid
483	70.98	cp	BRD-A51410489	yohimbine	Adrenergic receptor antagonist		ADRA2A, ADRA2C, ADRA2B, HTR1A, HTR1B, HTR1D, HTR2B, DRD2, DRD3, HTR1E, HTR1F, HTR2A, HTR2C, HTR5A, HTR7, KCNJ1, KCNJ10, KCNJ11, KCNJ12, KCNJ14, KCNJ15, KCNJ8	Adrenergic receptor antagonist
484	70.93	cp	BRD-K33583600	isoliquiritigenin	Guanylate cyclase activator		AKR1B1, HRH2, SIRT1	Guanylate cyclase activator
485	70.92	cp	BRD-K04185004	oxybuprocaine	Local anesthetic		SCN10A	Local anesthetic
486	70.92	kd	CGS001-3269	HRH1	Histamine receptors
487	70.9	cp	BRD-K12260308	xanthoxyline	Antifungal			Antifungal
488	70.87	kd	CGS001-5805	PTS	-
489	70.85	kd	CGS001-64147	KIF9	Kinesins
490	70.85	cp	BRD-K02123250	JNJ-38877605	Tyrosine kinase inhibitor		MET	Tyrosine kinase inhibitor
491	70.78	cp	BRD-K79437791	acetyl-farnesyl-cysteine	Inhibitor of methylation of endogenous isoprenylated proteins		PPARG	Inhibitor of methylation of endogenous isoprenylated proteins
492	70.77	cp	BRD-K28912512	nicotinamide	Protein synthesis stimulant		PARP1, AOX1, BST1, CYP2E1, LDHA, SIRT5	Protein synthesis stimulant
493	70.7	cp	BRD-K00673382	famotidine	Histamine receptor antagonist		HRH2	Histamine receptor antagonist
494	70.68	kd	CGS001-8566	PDXK	-
495	70.65	kd	CGS001-8986	RPS6KA4	MSK subfamily
496	70.62	kd	CGS001-9146	HGS	Zinc fingers, FYVE domain containing
497	70.59	cp	BRD-K83289131	CAY-10618	NAMPT inhibitor		NAMPT	NAMPT inhibitor
498	70.59	kd	CGS001-7159	TP53BP2	Ankyrin repeat domain containing
499	70.56	kd	CGS001-10904	BLCAP	-
500	70.52	cp	BRD-K67439147	SIB-1893	Glutamate receptor antagonist		GRM5, GRM4	Glutamate receptor antagonist
501	70.5	oe	ccsbBroad304_03736	SUCNR1	GPCR / Class A : Orphans
502	70.4	kd	CGS001-6129	RPL7	L ribosomal proteins
503	70.35	kd	CGS001-10362	HMG20B	High mobility group / Non-canonical
504	70.33	kd	CGS001-23510	KCTD2	-
505	70.08	kd	CGS001-310	ANXA7	Annexins
506	70.06	kd	CGS001-4783	NFIL3	basic leucine zipper proteins
507	70.02	kd	CGS001-10057	ABCC5	ATP binding cassette transporters / subfamily C
508	69.97	kd	CGS001-8731	RNMT	-
509	69.92	kd	CGS001-8945	BTRC	F-boxes / WD-40 domains
510	69.91	kd	CGS001-2731	GLDC	-
511	69.75	kd	CGS001-6827	SUPT4H1	-
512	69.7	oe	ccsbBroad304_09746	ZNF610	Zinc fingers, C2H2-type
513	69.63	cp	BRD-K97399794	quercetin	Polar auxin transport inhibitor		PIK3CG, AKR1B1, ATP5A1, ATP5B, ATP5C1, CYP2C8, EGFR, GAA, HCK, HIBCH, MAOA, PIM1, PTPN1, SCN5A, SIRT1, STK17B, UGT3A1, XDH	Polar auxin transport inhibitor
514	69.62	kd	CGS001-10628	TXNIP	-
515	69.5	kd	CGS001-9589	WTAP	-
516	69.39	kd	CGS001-6309	SC5DL	-
517	69.36	oe	ccsbBroad304_01284	PRKCZ	Iota subfamily
518	69.36	kd	CGS001-2194	FASN	Short chain dehydrogenase/reductase superfamily / Atypical members
519	69.31	cp	BRD-K50311478	tosyl-phenylalanyl-chloromethyl-ketone	Chymotrypsin inhibitor			Chymotrypsin inhibitor
520	69.22	cp	BRD-K63828191	raloxifene	Estrogen receptor antagonist	Estrogen receptor antagonist	ESR1, ESR2, ACVRL1, ENG	Estrogen receptor antagonist, Selective estrogen receptor modulator (SERM)
521	69.15	oe	ccsbBroad304_05865	ATP1A3	ATPases / P-type
522	69.11	kd	CGS001-2937	GSS	-
523	69.1	kd	CGS001-163049	ZNF791	Zinc fingers, C2H2-type
524	68.94	kd	CGS001-5469	MED1	-	Mediator complex LOF
525	68.87	kd	CGS001-3117	HLA-DQA1	Immunoglobulin superfamily / C1-set domain containing
526	68.84	oe	ccsbBroad304_05422	VN1R5	GPCR / Unclassified : Vomeronasal receptors, type 1
527	68.82	oe	ccsbBroad304_06386	HNMT	-
528	68.8	kd	CGS001-5091	PC	Carboxylases
529	68.67	kd	CGS001-5663	PSEN1	Presenilin
530	68.51	kd	CGS001-4817	NIT1	-
531	68.5	kd	CGS001-6776	STAT5A	SH2 domain containing
532	68.48	oe	ccsbBroad304_02032	TSC22D1	-
533	68.45	cp	BRD-A84389633	tropanyl-3,5-dimethylbenzoate	Serotonin receptor antagonist			Serotonin receptor antagonist
534	68.44	kd	CGS001-57504	MTA3	GATA zinc finger domain containing	GATA Zinc finger domain containing LOF
535	68.3	oe	ccsbBroad304_01147	PC	Carboxylases
536	68.22	oe	ccsbBroad304_01155	CDK16	Cyclin-dependent kinases, TAIRE subfamily
537	68.18	kd	CGS001-55379	LRRC59	-
538	68.18	oe	ccsbBroad304_00961	SMAD2	SMADs
539	68.16	kd	CGS001-5711	PSMD5	Proteasome (prosome, macropain) subunits
540	68.08	cp	BRD-K52850071	JAK3-Inhibitor-II	JAK inhibitor	JAK inhibitor	EGFR, ALK, JAK1, JAK2, JAK3	JAK inhibitor
541	68.08	kd	CGS001-10645	CAMKK2	Meta subfamily
542	68.05	kd	CGS001-55968	NSFL1C	UBX domain containing
543	68.03	cp	BRD-K35458079	edaravone	Nootropic agent		BCL2	Nootropic agent
544	68.01	oe	ccsbBroad304_01735	UBE2D1	Ubiquitin-conjugating enzymes E2
545	68	cp	BRD-K36395411	SB-206553	Serotonin receptor antagonist		HTR2B, HTR2C, HTR1A, HTR2A	Serotonin receptor antagonist
546	67.93	kd	CGS001-2017	CTTN	-
547	67.88	cp	BRD-K46424862	hymecromone	Monoamine oxidase inhibitor		MAOA	Monoamine oxidase inhibitor
548	67.86	kd	CGS001-10153	CEBPZ	-
549	67.85	kd	CGS001-2589	GALNT1	Glycosyltransferase family 2 domain containing
550	67.85	oe	ccsbBroad304_02487	TXNIP	-
551	67.77	oe	ccsbBroad304_06431	IFNAR2	Interferon receptor family
552	67.75	kd	CGS001-11343	MGLL	Endocannabinoid turnover
553	67.68	oe	ccsbBroad304_04114	SUV39H2	Histone methyltransferases (HMTs)
554	67.58	cp	BRD-K09963420	saquinavir	HIV protease inhibitor		CYP3A4, CYP3A5	HIV protease inhibitor
555	67.41	cp	BRD-A41112154	oleanolic-acid	G protein-coupled receptor agonist			G protein-coupled receptor agonist
556	67.36	kd	CGS001-25801	GCA	EF-hand domain containing
557	67.31	cp	BRD-K42573370	avrainvillamide-analog-2	nucleophosmin inhibitor	Nucleophosmin inhibitor	NPM1	nucleophosmin inhibitor
558	67.22	kd	CGS001-5423	POLB	DNA polymerases
559	67.14	kd	CGS001-5743	PTGS2	Cyclooxygenase
560	67.14	kd	CGS001-3416	IDE	Pitrilysin
561	67.12	cp	BRD-A29260609	acebutolol	Adrenergic receptor antagonist		ADRB1, ADRB2	Adrenergic receptor antagonist
562	67.08	kd	CGS001-23647	ARFIP2	-
563	66.93	oe	ccsbBroad304_00879	IRAK2	Interleukin-1 receptor-associated kinase (IRAK) family
564	66.91	kd	CGS001-4232	MEST	-
565	66.85	cp	BRD-K92301463	16,16-dimethylprostaglandin-e2	Prostanoid receptor agonist		HPGD	Prostanoid receptor agonist
566	66.78	cp	BRD-K68867920	quetiapine	Dopamine receptor antagonist		DRD2, HTR1A, HTR2A, DRD1, HRH1, HTR1D, HTR1E, ADRA1A, ADRA1B, ADRA1D, ADRA2A, ADRA2B, ADRA2C, CHRM1, CHRM2, CHRM3, CHRM4, CHRM5, DRD3, DRD4, DRD5, HTR1B, HTR1F, HTR2C, HTR3A, HTR6, HTR7, SLC6A2	Dopamine receptor antagonist, Serotonin receptor antagonist
567	66.77	oe	ccsbBroad304_00960	SMAD1	SMADs
568	66.71	oe	ccsbBroad304_01933	TEAD2	-
569	66.66	kd	CGS001-79862	ZNF669	Zinc fingers, C2H2-type
570	66.61	oe	ccsbBroad304_07372	ZBED1	Pseudoautosomal regions / PAR1
571	66.56	oe	ccsbBroad304_01673	TIMP3	-
572	66.53	oe	ccsbBroad304_06370	HLA-DMB	Immunoglobulin superfamily / C1-set domain containing
573	66.48	oe	ccsbBroad304_01450	RPS10	S ribosomal proteins
574	66.42	cp	BRD-K43764301	dexketoprofen	Cyclooxygenase inhibitor		CXCR1, PTGS1, PTGS2, SLC5A8	Cyclooxygenase inhibitor
575	66.27	cp	BRD-K40213712	SAL-1	Adenosine receptor antagonist		ADORA2B, ADORA2A	Adenosine receptor antagonist
576	66.18	cp	BRD-A14574269	UB-165	Acetylcholine receptor agonist		CHRNA3, CHRNA4, CHRNB2	Acetylcholine receptor agonist
577	66.06	cp	BRD-K28667793	pyrazinamide	Fatty acid synthase inhibitor		FASN	Fatty acid synthase inhibitor
578	66.02	cp	BRD-K95309561	dienestrol	Estrogen receptor agonist	Estrogen receptor agonist	ESR1	Estrogen receptor agonist
579	65.82	cp	BRD-K34581968	BMS-536924	IGF-1 inhibitor	IGF-1 inhibitor	IGF1R, AKT1, CCNE1, CDK2, CYP3A4, ERBB2, INSR, KDR, LCK, MAPK1, MET, PDGFRA, PDGFRB	IGF-1 inhibitor
580	65.8	oe	ccsbBroad304_02974	HAVCR1	Immunoglobulin superfamily / V-set domain containing
581	65.74	kd	CGS001-7128	TNFAIP3	OTU domain containing
582	65.7	oe	ccsbBroad304_00489	EHHADH	-
583	65.67	kd	CGS001-23429	RYBP	-
584	65.66	oe	ccsbBroad304_07328	PRPF4B	PRP4 subfamily
585	65.34	kd	CGS001-4363	ABCC1	ATP binding cassette transporters / subfamily C
586	65.27	cp	BRD-K18757346	U-46619	Thromboxane receptor agonist		PTGDR, PTGDR2, PTGER1, PTGER2, PTGER3, PTGER4, PTGFR, PTGIR, TBXA2R	Thromboxane receptor agonist
587	65.23	cp	BRD-K12102668	nialamide	Monoamine oxidase inhibitor		COMT, MAOA, MAOB	Monoamine oxidase inhibitor
588	65.2	oe	ccsbBroad304_00783	HPRT1	-
589	65.17	kd	CGS001-26191	PTPN22	Protein tyrosine phosphatases / Class I Cys-based PTPs : Non-receptor
590	65.14	kd	CGS001-427	ASAH1	Acid ceramidase
591	65.12	kd	CGS001-875	CBS	Hydrogen sulphide synthesis
592	65.1	cp	BRD-K17674993	diflorasone	Corticosteroid agonist	Glucocorticoid receptor agonist	NR3C1, PLA2G1B	Corticosteroid agonist, Glucocorticoid receptor agonist, Cytochrome P450 inhibitor, Immunosuppressant
593	65.08	cp	BRD-K77987382	mebendazole	Tubulin inhibitor	Tubulin inhibitor	TUBA1A, TUBB, TUBB4B	Tubulin inhibitor
594	65.03	cp	BRD-K04414442	SB-222200	Tachykinin antagonist		TACR3	Tachykinin antagonist
595	65.03	kd	CGS001-3459	IFNGR1	Interferon receptor family
596	64.98	oe	ccsbBroad304_04404	TUBB6	Tubulins
597	64.97	cp	BRD-K13211965	L-741742	Dopamine receptor antagonist		DRD4, DRD3, SCN1A, SCN3A	Dopamine receptor antagonist
598	64.92	kd	CGS001-50604	IL20	Interleukins and interleukin receptors
599	64.92	kd	CGS001-94239	H2AFV	Histones / Replication-independent
600	64.9	cp	BRD-K43880410	pregnenolone	glutamate receptor modulator		CYP17A1, PGR, SULT2B1	glutamate receptor modulator
601	64.84	oe	ccsbBroad304_01716	TSN	-
602	64.8	oe	ccsbBroad304_01659	TERF1	-
603	64.57	kd	CGS001-6342	SCP2	-
604	64.53	kd	CGS001-462	SERPINC1	Serine (or cysteine) peptidase inhibitors
605	64.38	kd	CGS001-5184	PEPD	Methionyl aminopeptidase
606	64.29	kd	CGS001-23161	SNX13	Sorting nexins
607	64.26	cp	BRD-K28578425	cilostamide	Phosphodiesterase inhibitor		PDE3A, PDE3B	Phosphodiesterase inhibitor
608	64.23	cp	BRD-K73824630	skatole	Thrombin inhibitor		F2	Thrombin inhibitor
609	64.13	oe	ccsbBroad304_02467	AGPAT1	1-acylglycerol-3-phosphate O-acyltransferases
610	64.13	cp	BRD-K73319509	PF-04217903	c-Met inhibitor		MET	c-Met inhibitor
611	64.12	oe	ccsbBroad304_09578	PASD1	-
612	64.09	kd	CGS001-93349	SP140L	Zinc fingers, PHD-type
613	63.97	cp	BRD-A68589262	troxipide	Glucosamine synthetase stimulant			Glucosamine synthetase stimulant
614	63.97	kd	CGS001-1861	TOR1A	-
615	63.94	cp	BRD-A37492983	iocetamic-acid	Radiopaque medium			Radiopaque medium
616	63.92	kd	CGS001-9813	KIAA0494	-
617	63.9	kd	CGS001-7750	ZMYM2	Zinc fingers, MYM type
618	63.89	oe	ccsbBroad304_01077	NDUFS6	Mitochondrial respiratory chain complex / Complex I
619	63.86	cp	BRD-K06753942	nobiletin	MEK inhibitor		ABCB1, MAP2K1, TYR	MEK inhibitor
620	63.76	cp	BRD-K17140735	SCH-79797	Proteasome inhibitor		F2R	Proteasome inhibitor
621	63.73	kd	CGS001-863	CBFA2T3	A-kinase anchor proteins
622	63.67	cp	BRD-K70914287	BIBX-1382	EGFR inhibitor	EGFR inhibitor	EGFR, ERBB2	EGFR inhibitor, Tyrosine kinase inhibitor
623	63.59	cp	BRD-K56064827	EI-273	PKC inhibitor		PRKCA, PRKCG	PKC inhibitor
624	63.38	oe	ccsbBroad304_02751	SATB2	Homeoboxes / CUT class
625	63.38	kd	CGS001-10007	GNPDA1	-
626	63.35	cp	BRD-K32107296	temozolomide	DNA alkylating agent		TOP2A	DNA alkylating agent
627	63.3	oe	ccsbBroad304_03305	ANAPC5	Anaphase promoting complex subunits
628	63.21	kd	CGS001-79071	ELOVL6	-
629	63.16	cp	BRD-K94887716	TFMPP	Serotonin receptor agonist			Serotonin receptor agonist, Serotonin receptor antagonist
630	63.15	kd	CGS001-2185	PTK2B	Serine/threonine phosphatases / Protein phosphatase 1, regulatory subunits
631	63.13	kd	CGS001-7032	TFF2	-
632	63.12	cc		DNA synthesis inhibitor	-
633	63.1	kd	CGS001-2244	FGB	Endogenous ligands
634	63.09	kd	CGS001-9887	SMG7	-
635	63.06	kd	CGS001-5744	PTHLH	Endogenous ligands
636	63.01	kd	CGS001-3093	UBE2K	Ubiquitin-conjugating enzymes E2
637	62.98	kd	CGS001-7984	ARHGEF5	Rho guanine nucleotide exchange factors
638	62.96	oe	ccsbBroad304_04522	ZNF625	Zinc fingers, C2H2-type
639	62.9	kd	CGS001-7292	TNFSF4	CD molecules	Tumor necrosis factor superfamily LOF
640	62.88	cp	BRD-K13087974	4,5-dianilinophthalimide	EGFR inhibitor	EGFR inhibitor	EGFR	EGFR inhibitor
641	62.83	kd	CGS001-11015	KDELR3	-
642	62.77	kd	CGS001-31	ACACA	Carboxylases
643	62.71	kd	CGS001-3419	IDH3A	-
644	62.63	oe	ccsbBroad304_03450	TMED9	-
645	62.63	cp	BRD-K94841585	emodic-acid	Laxative			Laxative
646	62.62	kd	CGS001-3553	IL1B	Interleukins and interleukin receptors
647	62.6	kd	CGS001-117289	TAGAP	Rho GTPase activating proteins	Rho GTPase activating proteins LOF
648	62.57	oe	ccsbBroad304_05547	TMEM110	-
649	62.5	oe	ccsbBroad304_00654	GNB1	WD repeat domain containing
650	62.43	kd	CGS001-8836	GGH	Gamma-glutamyl hydrolase
651	62.32	kd	CGS001-84288	EFCAB2	EF-hand domain containing
652	62.28	cp	BRD-K97799481	theophylline	Adenosine receptor antagonist		ADORA1, ADORA2A, ADORA2B, ADORA3, CHIA, CYP2E1, CYP3A4, HDAC2, PDE3A, PDE4A, PDE4B, PDE5A	Adenosine receptor antagonist
653	62.28	cp	BRD-K29178788	dictamnine	Furoquinoline alkaloid			Furoquinoline alkaloid
654	62.28	kd	CGS001-34	ACADM	-
655	62.26	cp	BRD-K02581333	protein-tyrosine-phosphatase-inhibitor-IV	Tyrosine phosphatase inhibitor		PTPN1, PTPN11	Tyrosine phosphatase inhibitor
656	62.24	kd	CGS001-7536	SF1	Zinc fingers, CCHC domain containing
657	62.23	kd	CGS001-4795	NFKBIL1	-
658	62.22	kd	CGS001-7165	TPD52L2	-
659	62.19	oe	ccsbBroad304_01966	RUVBL1	ATPases / AAA-type
660	62.13	cp	BRD-K78084463	W-12	Calmodulin antagonist			Calmodulin antagonist
661	62.12	cp	BRD-K54411430	robustic-acid	cAMP inhibitor			cAMP inhibitor
662	62.1	oe	ccsbBroad304_04998	ZNF418	Zinc fingers, C2H2-type
663	62.07	kd	CGS001-9246	UBE2L6	Ubiquitin-conjugating enzymes E2
664	62.07	kd	CGS001-3614	IMPDH1	Oxidoreductases
665	62.03	kd	CGS001-203523	ZNF449	Zinc fingers, C2H2-type
666	62.02	kd	CGS001-134288	TMEM174	-
667	61.95	kd	CGS001-7433	VIPR1	GPCR / Class B : VIP and PACAP (ADCYAP1) receptors
668	61.9	kd	CGS001-81876	RAB1B	RAB, member RAS oncogene
669	61.85	kd	CGS001-8464	SUPT3H	-
670	61.72	oe	ccsbBroad304_01720	TSTA3	Short chain dehydrogenase/reductase superfamily / Extended SDR fold
671	61.71	oe	ccsbBroad304_06004	CKB	-
672	61.68	cp	BRD-A65076780	dihydroergocristine	Adrenergic receptor antagonist		HTR2A, ADRA1A, ADRB1, DRD1, DRD2, DRD3, DRD4, DRD5, HTR1A, HTR3A, HTR4, HTR5A, HTR6, HTR7	Adrenergic receptor antagonist, Prolactin inhibitor
673	61.33	cp	BRD-A02367930	ethinyl-estradiol	DNA directed DNA polymerase stimulant	Estrogen receptor agonist	CYP2C8, ESR1, ESR2, NR1I2	DNA directed DNA polymerase stimulant, Estrogenic component in oral contraceptives, Estrogen receptor agonist
674	61.3	kd	CGS001-55500	ETNK1	-
675	61.28	kd	CGS001-7764	ZNF217	Zinc fingers, C2H2-type
676	61.25	kd	CGS001-26054	SENP6	Ulp1 endopeptidase
677	61.24	kd	CGS001-2167	FABP4	Fatty acid binding protein family
678	61.2	cp	BRD-K88551539	CAY-10585	HIF modulator		HIF1A	HIF modulator
679	61.06	kd	CGS001-337867	UBAC2	-
680	61.04	cp	BRD-K44497846	enalapril	ACE inhibitor		ACE	ACE inhibitor
681	60.98	kd	CGS001-9955	HS3ST3A1	Sulfotransferases, membrane-bound
682	60.98	kd	CGS001-23291	FBXW11	F-boxes / WD-40 domains
683	60.95	cp	BRD-A44448661	pentobarbital	Barbiturate antiepileptic		GABRA1, CHRNA4, CHRNA7, GABRA2, GABRA3, GABRA4, GABRA5, GABRA6, GABRB1, GABRB2, GABRB3, GABRD, GABRE, GABRG1, GABRG2, GABRG3, GABRP, GABRQ, GRIA2, GRIK2, GRIN1, GRIN2A, GRIN2B, GRIN2C, GRIN2D, GRIN3A, GRIN3B	Barbiturate antiepileptic, GABA receptor modulator
684	60.92	cp	BRD-A43849199	karakoline	Phytotoxin			Phytotoxin
685	60.9	kd	CGS001-1382	CRABP2	Fatty acid-binding proteins
686	60.84	kd	CGS001-283	ANG	Ribonucleases, RNase A
687	60.84	kd	CGS001-5879	RAC1	Endogenous ligands
688	60.81	cp	BRD-K73978287	hydrocortisone	Glucocorticoid receptor agonist	Glucocorticoid receptor agonist	ANXA1, NOS2, NR3C1, NR3C2	Glucocorticoid receptor agonist, Immunosuppressant, Corticosteroid agonist
689	60.77	oe	ccsbBroad304_06651	NOV	-
690	60.73	oe	ccsbBroad304_07374	PTPLA	-
691	60.73	kd	CGS001-7474	WNT5A	Endogenous ligands
692	60.68	kd	CGS001-115560	ZNF501	Zinc fingers, C2H2-type
693	60.67	oe	ccsbBroad304_02138	TRIP10	-
694	60.65	oe	ccsbBroad304_06131	DUSP6	Protein tyrosine phosphatases / Class I Cys-based PTPs : MAP kinase phosphatases
695	60.65	oe	ccsbBroad304_07379	DHRS3	Short chain dehydrogenase/reductase superfamily / Classical SDR fold cluster 3
696	60.61	cp	BRD-A79237180	ascorbic-acid	Antioxidant		AKR1B1	Antioxidant
697	60.37	kd	CGS001-23224	SYNE2	-
698	60.34	oe	ccsbBroad304_01238	POLR2D	RNA polymerase subunits
699	60.32	kd	CGS001-6777	STAT5B	SH2 domain containing
700	60.29	oe	ccsbBroad304_01723	TTK	TTK family
701	60.28	kd	CGS001-10165	SLC25A13	Mitochondrial amino acid transporter subfamily
702	60.28	kd	CGS001-51097	SCCPDH	-
703	60.23	oe	ccsbBroad304_05763	ACTB	-
704	60.22	oe	ccsbBroad304_06309	UTS2R	Urotensin receptor
705	60.13	cc		NFKB Activation GOF	-
706	60.07	kd	CGS001-10245	TIMM17B	-
707	60.06	oe	ccsbBroad304_06317	GPR26	GPCR / Class A : Orphans
708	60.03	oe	ccsbBroad304_06774	PRKCQ	Delta subfamily
709	60.02	oe	ccsbBroad304_03056	MCTS1	-
710	59.96	kd	CGS001-64921	CASD1	-
711	59.81	oe	ccsbBroad304_10428	ETS2	ETS Transcription Factors
712	59.81	kd	CGS001-2950	GSTP1	Glutathione S-transferases
713	59.77	cp	BRD-K90976994	dehydrocholic-acid	Bile acid			Bile acid
714	59.59	oe	ccsbBroad304_01642	TAL2	Basic helix-loop-helix proteins
715	59.59	kd	CGS001-64786	TBC1D15	-
716	59.58	cp	BRD-K63430059	methoxsalen	DNA synthesis inhibitor		ACHE, CYP1A2	DNA synthesis inhibitor
717	59.54	kd	CGS001-5992	RFX4	-
718	59.54	kd	CGS001-10962	MLLT11	-
719	59.54	kd	CGS001-9637	FEZ2	-
720	59.46	cp	BRD-K12994359	valdecoxib	Cyclooxygenase inhibitor		PTGS2, CA12, CYP2C19	Cyclooxygenase inhibitor
721	59.33	kd	CGS001-873	CBR1	Prostaglandin synthases
722	59.23	oe	ccsbBroad304_08346	COQ3	-
723	59.23	kd	CGS001-8635	RNASET2	-
724	59.21	cp	BRD-A10977446	carvedilol	Adrenergic receptor antagonist		ADRB1, ADRB2, ADRA1A, ADRA1B, ADRA1D, ADRA2A, ADRA2B, ADRA2C, ADRB3, CYP2C19, CYP2E1, GJA1, HIF1A, KCNH2, NDUFC2, NPPB, RYR2, SELE, VCAM1, VEGFA	Adrenergic receptor antagonist
725	59.14	kd	CGS001-8914	TIMELESS	-
726	59.06	kd	CGS001-54805	CNNM2	-
727	59	kd	CGS001-23659	PLA2G15	-
728	58.99	cp	BRD-K83508485	FK-888	Tachykinin antagonist	Tachykinin antagonist	TACR1, TACR2	Tachykinin antagonist
729	58.99	kd	CGS001-11113	CIT	Other DMPK family kinases
730	58.94	kd	CGS001-283455	KSR2	RAF family
731	58.88	kd	CGS001-760	CA2	Carbonic anhydrases
732	58.81	oe	ccsbBroad304_05982	CDX2	Homeoboxes / ANTP class : HOXL subclass
733	58.77	kd	CGS001-153830	RNF145	RING-type (C3HC4) zinc fingers
734	58.76	kd	CGS001-10827	FAM114A2	-
735	58.74	cp	BRD-K94176593	TWS-119	Glycogen synthase kinase inhibitor	Glycogen synthase kinase inhibitor	GSK3B, JUN, MYC	Glycogen synthase kinase inhibitor
736	58.68	oe	ccsbBroad304_06783	LGMN	Legumain
737	58.66	kd	CGS001-25948	KBTBD2	BTB/POZ domain containing
738	58.63	cp	BRD-K97509413	coumestrol	Estrogen receptor agonist	Estrogen receptor agonist	ESR1, ESR2	Estrogen receptor agonist
739	58.57	cp	BRD-K07237224	moclobemide	Monoamine oxidase inhibitor		MAOA, CYP2C19, MAOB	Monoamine oxidase inhibitor
740	58.51	kd	CGS001-2782	GNB1	WD repeat domain containing
741	58.46	oe	ccsbBroad304_08239	HSD17B11	Short chain dehydrogenase/reductase superfamily / Classical SDR fold cluster 3
742	58.4	cp	BRD-K87919739	tyrphostin-AG-825	Receptor tyrosine protein kinase inhibitor		ERBB2	Receptor tyrosine protein kinase inhibitor
743	58.4	kd	CGS001-2266	FGG	Endogenous ligands
744	58.38	cp	BRD-A95696820	acadesine	AMPK activator			AMPK activator
745	58.35	kd	CGS001-9249	DHRS3	Short chain dehydrogenase/reductase superfamily / Classical SDR fold cluster 3
746	58.33	kd	CGS001-9415	FADS2	Fatty acid desaturases
747	58.31	kd	CGS001-5337	PLD1	Phosphatidylcholine-specific phospholipase D
748	58.29	oe	ccsbBroad304_07238	STK24	YSK subfamily
749	58.23	kd	CGS001-5156	PDGFRA	Type III RTKs: PDGFR, CSFR, Kit, FLT3 receptor family
750	58.2	cp	BRD-K66896231	BRD-K66896231	Acetylcholinesterase inhibitor		ACHE	Acetylcholinesterase inhibitor
751	58.14	kd	CGS001-29079	MED4	-
752	58.14	kd	CGS001-9217	VAPB	-
753	58	cp	BRD-K70490179	rimcazole	Sigma receptor antagonist		SIGMAR1	Sigma receptor antagonist
754	58	kd	CGS001-2160	F11	Chymotrypsin
755	57.98	cc		Tachykinin antagonist	-
756	57.85	kd	CGS001-1050	CEBPA	basic leucine zipper proteins
757	57.82	oe	ccsbBroad304_06750	POLR2H	RNA polymerase subunits
758	57.79	kd	CGS001-55127	HEATR1	-	Minor histocompatibility antigens LOF
759	57.77	kd	CGS001-51021	MRPS16	Mitochondrial ribosomal proteins / small subunits
760	57.75	oe	ccsbBroad304_02451	HOXB13	Homeoboxes / ANTP class : HOXL subclass
761	57.75	kd	CGS001-23621	BACE1	Pepsin
762	57.71	kd	CGS001-5777	PTPN6	Protein tyrosine phosphatases
763	57.69	kd	CGS001-2078	ERG	ETS Transcription Factors
764	57.67	cp	BRD-K81473089	tacrine	Acetylcholinesterase inhibitor		ACHE, BCHE	Acetylcholinesterase inhibitor, Acetylcholine release stimulant, Butyrylcholinesterase inhibitor, Potassium channel antagonist
765	57.6	oe	ccsbBroad304_01361	RAB27A	RAB, member RAS oncogene
766	57.5	cp	BRD-K01567962	pyrazolanthrone	JNK inhibitor		MAPK10, MAPK8, MAPK9, TTK, LRRK2, MAPK8IP1	JNK inhibitor
767	57.49	cp	BRD-A78942461	ICI-118551	Adrenergic receptor antagonist			Adrenergic receptor antagonist
768	57.48	kd	CGS001-10533	ATG7	Ubiquitin-like modifier activating enzymes
769	57.37	oe	ccsbBroad304_02705	SIRT2	Histone deacetylases
770	57.34	kd	CGS001-57154	SMURF1	-	BMP Signaling LOF
771	57.32	kd	CGS001-29956	CERS2	Homeoboxes / CERS class
772	57.23	cp	BRD-K09499853	KU-0060648	DNA dependent protein kinase inhibitor	DNA dependent protein kinase inhibitor, PI3K inhibitor	PIK3CA, PIK3CB, PIK3CD, PIK3CG, PRKDC	DNA dependent protein kinase inhibitor, PI3K inhibitor
773	57.19	kd	CGS001-54851	ANKRD49	Ankyrin repeat domain containing
774	57.18	kd	CGS001-3215	HOXB5	Homeoboxes / ANTP class : HOXL subclass	HOXL subclass homeoboxes LOF
775	57.17	kd	CGS001-3077	HFE	Immunoglobulin superfamily / C1-set domain containing
776	57.17	kd	CGS001-178	AGL	-
777	57.15	kd	CGS001-3586	IL10	Interleukins and interleukin receptors
778	57.11	cp	BRD-K92678294	irilin-a	Isoflavone			Isoflavone
779	57.05	kd	CGS001-79961	DENND2D	DENN/MADD domain containing
780	57.04	kd	CGS001-57541	ZNF398	Zinc fingers, C2H2-type
781	56.97	oe	ccsbBroad304_02784	SUZ12	Zinc fingers, C2H2-type
782	56.95	oe	ccsbBroad304_00390	CTGF	-
783	56.91	oe	ccsbBroad304_06681	P2RY2	GPCR / Class A : Purinergic receptors, P2Y	Purinergic receptors P2Y GOF
784	56.89	oe	ccsbBroad304_05757	ACADS	-
785	56.88	oe	ccsbBroad304_09254	PAQR8	-
786	56.87	oe	ccsbBroad304_14011	PAPSS1	-
787	56.77	oe	ccsbBroad304_13998	PDXK	-
788	56.59	kd	CGS001-55620	STAP2	-
789	56.45	kd	CGS001-6502	SKP2	F-boxes / Leucine-rich repeats
790	56.41	cp	BRD-K94919853	10H-phenothiazin-10-yl)(p-tolyl)methanone	Butyrylcholinesterase inhibitor		BCHE	Butyrylcholinesterase inhibitor
791	56.41	kd	CGS001-90678	LRSAM1	Sterile alpha motif (SAM) domain containing
792	56.4	kd	CGS001-10691	GMEB1	-
793	56.18	kd	CGS001-7323	UBE2D3	Ubiquitin-conjugating enzymes E2
794	56.18	kd	CGS001-4723	NDUFV1	Mitochondrial respiratory chain complex / Complex I
795	56.16	kd	CGS001-369	ARAF	RAF family
796	56.11	oe	ccsbBroad304_03197	NDUFA13	Mitochondrial respiratory chain complex / Complex I
797	56.05	kd	CGS001-6499	SKIV2L	-
798	56.01	cp	BRD-K68341547	W-9	Calmodulin antagonist	Calmodulin antagonist	CALM2	Calmodulin antagonist
799	55.97	cp	BRD-K95763993	trapidil	PDGFR receptor inhibitor		PDGFRA	PDGFR receptor inhibitor
800	55.95	kd	CGS001-8727	CTNNAL1	Catenins
801	55.93	kd	CGS001-7251	TSG101	-
802	55.9	oe	ccsbBroad304_08694	TBX20	T-boxes
803	55.89	oe	ccsbBroad304_07117	UGCG	Glycosyltransferase family 2 domain containing
804	55.7	oe	ccsbBroad304_05485	ZNF677	Zinc fingers, C2H2-type
805	55.67	kd	CGS001-4154	MBNL1	Zinc fingers, CCCH-type domain containing
806	55.65	cp	BRD-K37846922	3,3'-diindolylmethane	CHK inhibitor		AHR, AR, CYP1A2, GUSB, IDO1	CHK inhibitor, Cytochrome P450 activator, Indoleamine 2,3-dioxygenase inhibitor
807	55.63	oe	ccsbBroad304_06134	ECH1	-
808	55.58	cp	BRD-A42423104	benproperine	Antitussive			Antitussive
809	55.58	kd	CGS001-403	ARL3	ADP-ribosylation factors
810	55.54	kd	CGS001-3054	HCFC1	-
811	55.52	kd	CGS001-18	ABAT	GABA turnover
812	55.49	oe	ccsbBroad304_05801	ALDH3A1	Aldehyde dehydrogenases
813	55.45	kd	CGS001-10914	PAPOLA	-
814	55.44	kd	CGS001-57178	ZMIZ1	Zinc fingers, MIZ-type
815	55.43	cp	BRD-K24526313	levcromakalim	Potassium channel activator	Potassium channel activator	KCNJ8, ABCC9, KCNJ5	Potassium channel activator
816	55.43	cp	BRD-K70976396	cefoxitin	Bacterial cell wall synthesis inhibitor			Bacterial cell wall synthesis inhibitor
817	55.41	cp	BRD-A33711280	metixene	Acetylcholine receptor antagonist		CHRM5, CHRM1, CHRM2, CHRM3, CHRM4	Acetylcholine receptor antagonist
818	55.38	kd	CGS001-3735	KARS	Aminoacyl tRNA synthetases / Class II	Aminoacyl tRNA synthetases class II LOF
819	55.35	kd	CGS001-6513	SLC2A1	Solute carriers
820	55.26	oe	ccsbBroad304_06734	PLAT	Chymotrypsin
821	55.24	cp	BRD-A72596465	GW-6471	PPAR receptor antagonist		PPARA	PPAR receptor antagonist
822	55.2	kd	CGS001-8493	PPM1D	Serine/threonine phosphatases / Protein phosphatases, Mg2+/Mn2+ dependent
823	55.17	kd	CGS001-3598	IL13RA2	IL-2 receptor family
824	55.14	oe	ccsbBroad304_02626	PKIG	-
825	55.14	cp	BRD-K87991767	umbelliferone	Cyclooxygenase inhibitor		CA9, CA12, PTGS2	Cyclooxygenase inhibitor
826	55.12	kd	CGS001-23013	SPEN	RNA binding motif (RRM) containing
827	55.06	kd	CGS001-4710	NDUFB4	Mitochondrial respiratory chain complex / Complex I
828	55.05	cp	BRD-K59633790	VU-0420363-1	SARS coronavirus 3C-like protease inhibitor			SARS coronavirus 3C-like protease inhibitor
829	55	kd	CGS001-2203	FBP1	-
830	55	kd	CGS001-2138	EYA1	Protein tyrosine phosphatases / Asp-based PTPs
831	54.99	oe	ccsbBroad304_00563	FGG	Endogenous ligands
832	54.98	oe	ccsbBroad304_06735	PLAU	Chymotrypsin
833	54.98	kd	CGS001-23670	TMEM2	-
834	54.97	oe	ccsbBroad304_00564	FGR	Src family
835	54.94	oe	ccsbBroad304_00446	DKC1	-
836	54.92	cp	BRD-K63151507	MNITMT	Lymphocyte inhibitor			Lymphocyte inhibitor
837	54.91	oe	ccsbBroad304_01836	MAPKAPK3	MAPKAPK subfamily
838	54.9	cp	BRD-A16311756	profenamine	Butyrylcholinesterase inhibitor		CHRM1, BCHE, CHRM2, GRIN3A	Butyrylcholinesterase inhibitor, Cholinergic receptor antagonist
839	54.87	cp	BRD-K88701661	dimercaptosuccinic-acid	Chelating agent	HIF activator	DNMT1	Chelating agent
840	54.82	oe	ccsbBroad304_00053	ALDOA	-
841	54.81	cp	BRD-A57382968	piroxicam	Cyclooxygenase inhibitor		PTGS2, PTGS1	Cyclooxygenase inhibitor
842	54.81	kd	CGS001-7702	ZNF143	Zinc fingers, C2H2-type
843	54.79	cp	BRD-K90733503	cefalexin	Bacterial cell wall synthesis inhibitor	Bacterial cell wall synthesis inhibitor		Bacterial cell wall synthesis inhibitor
844	54.78	cp	BRD-K27450477	EHNA	Adenosine deaminase inhibitor		ADA, PDE2A, ADORA2A	Adenosine deaminase inhibitor
845	54.78	oe	ccsbBroad304_06549	SMAD3	SMADs
846	54.75	kd	CGS001-5966	REL	NFkappaB transcription factor family
847	54.74	oe	ccsbBroad304_00578	FLI1	ETS Transcription Factors
848	54.67	oe	ccsbBroad304_02460	ATG7	Ubiquitin-like modifier activating enzymes
849	54.65	oe	ccsbBroad304_00964	SMAD7	SMADs
850	54.63	cc		Mediator complex LOF	-
851	54.6	kd	CGS001-28969	BZW2	-
852	54.59	cp	BRD-K49810818	sorafenib	FLT3 inhibitor	FLT3 inhibitor, PDGFR/KIT inhibitor, RAF inhibitor, VEGFR inhibitor	RET, BRAF, FLT3, KDR, RAF1, FLT1, FLT4, KIT, DDR2, FGFR1, PDGFRB, CYP2B6, CYP2C8, CYP3A5, PDGFB, SLCO1B3	FLT3 inhibitor, KIT inhibitor, PDGFR receptor inhibitor, RAF inhibitor, VEGFR inhibitor, RET tyrosine kinase inhibitor
853	54.54	cp	BRD-K09471561	levofloxacin	Bacterial DNA gyrase inhibitor		TOP2A	Bacterial DNA gyrase inhibitor
854	54.53	kd	CGS001-91949	COG7	Components of oligomeric golgi complex
855	54.52	oe	ccsbBroad304_01073	NDUFB8	Mitochondrial respiratory chain complex / Complex I
856	54.49	cp	BRD-A60245366	AS-601245	JNK inhibitor		GSK3B, MAPK10, MAPK8, MAPK9, PIM1	JNK inhibitor
857	54.41	kd	CGS001-5293	PIK3CD	Phosphatidylinositol kinases
858	54.4	cp	BRD-M86331534	pyrvinium-pamoate	AKT inhibitor		AR	AKT inhibitor
859	54.4	cp	BRD-A07000685	hydrocortisone	Glucocorticoid receptor agonist	Glucocorticoid receptor agonist	ANXA1, NOS2, NR3C1, NR3C2	Glucocorticoid receptor agonist
860	54.38	oe	ccsbBroad304_01168	PDPK1	PDK1 family
861	54.36	cp	BRD-A20589515	dihydroxyphenylglycine	Glutamate receptor agonist		GRM1	Glutamate receptor agonist
862	54.36	cp	BRD-K17008822	BD-1008	Sigma receptor antagonist	Sigma receptor antagonist		Sigma receptor antagonist
863	54.34	kd	CGS001-25819	CCRN4L	-
864	54.33	kd	CGS001-6845	VAMP7	Pseudoautosomal regions / PAR2
865	54.32	oe	ccsbBroad304_00249	CD14	CD molecules
866	54.32	kd	CGS001-3551	IKBKB	IKK family
867	54.3	kd	CGS001-10481	HOXB13	Homeoboxes / ANTP class : HOXL subclass
868	54.29	cp	BRD-U51951544	ZG-10	JNK inhibitor		MAPK8	JNK inhibitor
869	54.29	cp	BRD-K32828673	chelidonine	Tubulin inhibitor	Tubulin inhibitor		Tubulin inhibitor
870	54.28	kd	CGS001-7052	TGM2	Transglutaminases
871	54.27	oe	ccsbBroad304_06393	HOXC4	Homeoboxes / ANTP class : HOXL subclass	Homeobox Gene GOF
872	54.26	kd	CGS001-26036	ZNF451	Zinc fingers, C2H2-type
873	54.24	kd	CGS001-2172	FABP6	Fatty acid binding protein family
874	54.17	kd	CGS001-8792	TNFRSF11A	Tumour necrosis factor (TNF) receptor family
875	54.16	kd	CGS001-5159	PDGFRB	Type III RTKs: PDGFR, CSFR, Kit, FLT3 receptor family
876	54.12	cp	BRD-K37561857	zardaverine	Phosphodiesterase inhibitor		PDE4D, PDE3A, PDE4A, PDE4B, PDE4C	Phosphodiesterase inhibitor
877	54.12	cp	BRD-K64890080	BI-2536	PLK inhibitor	Bromodomain Inhibitor	PLK1, BRD4, PLK2, PLK3	PLK inhibitor
878	54.04	oe	ccsbBroad304_02313	ACTR3	-
879	54	cp	BRD-K34437622	BRD-K34437622	Thymidylate synthase inhibitor		TYMS	Thymidylate synthase inhibitor
880	53.99	kd	CGS001-9897	KIAA0196	-
881	53.97	kd	CGS001-5188	PET112	-
882	53.82	cp	BRD-K10860596	granisetron	Serotonin receptor antagonist		HTR3A, CYP3A5	Serotonin receptor antagonist
883	53.78	kd	CGS001-1326	MAP3K8	MAPKKK:STE-unique family
884	53.72	kd	CGS001-9412	MED21	-
885	53.66	oe	ccsbBroad304_08602	HDAC8	Histone deacetylases
886	53.57	oe	ccsbBroad304_02028	SOCS2	SH2 domain containing	Supressors of cytokine signaling GOF
887	53.55	oe	ccsbBroad304_01239	POLR2E	RNA polymerase subunits
888	53.41	kd	CGS001-7150	TOP1	DNA Topoisomerases
889	53.29	kd	CGS001-539	ATP5O	ATPases / F-type
890	53.25	oe	ccsbBroad304_02092	SYNGR3	-
891	53.23	kd	CGS001-23649	POLA2	DNA polymerases
892	53.2	kd	CGS001-1728	NQO1	-
893	53.14	cp	BRD-K54094468	remoxipride	Dopamine receptor antagonist		DRD2, DRD3, DRD4, HTR2A, SIGMAR1	Dopamine receptor antagonist
894	53.12	cp	BRD-K60184833	tyrphostin-46	Tyrosine kinase inhibitor		EGFR	Tyrosine kinase inhibitor
895	53	kd	CGS001-440	ASNS	-
896	52.93	kd	CGS001-8480	RAE1	WD repeat domain containing
897	52.93	oe	ccsbBroad304_08978	ZNF672	Zinc fingers, C2H2-type
898	52.92	kd	CGS001-10196	PRMT3	Protein arginine N-methyltransferases
899	52.92	kd	CGS001-9587	MAD2L1BP	-
900	52.92	kd	CGS001-2224	FDPS	Lanosterol biosynthesis pathway
901	52.92	kd	CGS001-8453	CUL2	-
902	52.89	kd	CGS001-7428	VHL	-
903	52.89	kd	CGS001-6429	SRSF4	RNA binding motif (RRM) containing
904	52.84	kd	CGS001-57222	ERGIC1	-
905	52.84	kd	CGS001-55832	CAND1	-
906	52.83	kd	CGS001-5327	PLAT	Chymotrypsin
907	52.82	kd	CGS001-11180	WDR6	WD repeat domain containing
908	52.8	kd	CGS001-53834	FGFRL1	Immunoglobulin superfamily / I-set domain containing
909	52.7	kd	CGS001-3675	ITGA3	Integrins	Integrin subunits alpha LOF
910	52.65	kd	CGS001-285601	GPR150	GPCR / Class A : Orphans
911	52.63	oe	ccsbBroad304_06319	GPR35	GPCR / Class A : Orphans
912	52.53	kd	CGS001-84365	MKI67IP	-
913	52.47	oe	ccsbBroad304_06087	DDB2	WD repeat domain containing
914	52.45	cp	BRD-K50128260	sildenafil	Phosphodiesterase inhibitor		PDE5A, PDE6G, PDE6H, SLCO1B1, SLCO1B3	Phosphodiesterase inhibitor
915	52.38	kd	CGS001-27	ABL2	Abl family
916	52.37	cp	BRD-U01690642	acetyl-geranyl-cysteine	Isoprenylated protein methylation inhibitor			Isoprenylated protein methylation inhibitor
917	52.37	kd	CGS001-25966	C2CD2	-	C2 domain containing LOF
918	52.34	oe	ccsbBroad304_14291	GDPD5	-
919	52.27	oe	ccsbBroad304_07945	GCA	EF-hand domain containing
920	52.22	kd	CGS001-5478	PPIA	Cis-trans-isomerases
921	52.2	kd	CGS001-3159	HMGA1	High-mobility group / Canonical
922	52.2	oe	ccsbBroad304_01320	PSMD4	Proteasome (prosome, macropain) subunits
923	52.19	cp	BRD-K14880289	GW-501516	PPAR receptor agonist	PPAR receptor agonist	PPARD, INS, PPARA	PPAR receptor agonist, Insulin sensitizer
924	52.19	cp	BRD-K41160163	fenobam	Glutamate receptor antagonist		GRM5	Glutamate receptor antagonist
925	52.18	oe	ccsbBroad304_01372	RALB	-
926	52.17	oe	ccsbBroad304_03910	CCDC90A	-
927	52.16	oe	ccsbBroad304_05923	DDR1	Type XVI RTKs: DDR (collagen receptor) family
928	52.06	kd	CGS001-4214	MAP3K1	MAPKKK:STE11 family
929	52.03	cp	BRD-K03440695	boldine	Acetylcholine receptor antagonist		CHRNA4, CHRNB2, DRD1, DRD2	Acetylcholine receptor antagonist, Dopamine receptor antagonist
930	52.02	oe	ccsbBroad304_01093	NFKBIA	Ankyrin repeat domain containing
931	52.02	kd	CGS001-10456	HAX1	-
932	52.01	oe	ccsbBroad304_06186	F2R	Protease activated receptors
933	51.96	kd	CGS001-64764	CREB3L2	basic leucine zipper proteins
934	51.89	kd	CGS001-1759	DNM1	Pleckstrin homology (PH) domain containing
935	51.88	oe	ccsbBroad304_06685	PAH	Amino acid hydroxylases
936	51.86	kd	CGS001-1960	EGR3	Zinc fingers, C2H2-type
937	51.84	kd	CGS001-23549	DNPEP	Aminopeptidase I
938	51.75	kd	CGS001-5433	POLR2D	RNA polymerase subunits	RNA Polymerase Enzymes LOF
939	51.71	kd	CGS001-84290	CAPNS2	EF-hand domain containing
940	51.71	kd	CGS001-4199	ME1	-
941	51.69	oe	ccsbBroad304_06993	SRD5A1	-
942	51.56	oe	ccsbBroad304_02596	KDELR3	-
943	51.48	oe	ccsbBroad304_05980	CDKN1B	-	Cell Cycle Inhibition GOF
944	51.42	oe	ccsbBroad304_07172	ZNF195	Zinc fingers, C2H2-type
945	51.41	cp	BRD-A74771556	nikkomycin	Chitin inhibitor			Chitin inhibitor
946	51.4	kd	CGS001-9213	XPR1	-
947	51.38	cp	BRD-K19894101	MST-312	Telomerase inhibitor		TERT	Telomerase inhibitor
948	51.33	kd	CGS001-5226	PGD	-
949	51.29	cp	BRD-A13807286	HA-14-1	BCL inhibitor	BCL inhibitor	BCL2	BCL inhibitor
950	51.26	cp	BRD-K09638361	SA-63133	-666	Tubulin inhibitor	CSNK1E, CSNK1A1, CSNK1D, CSNK1G2	-666
951	51.23	cp	BRD-A08003242	rhodomyrtoxin-b	sodium fluorescein uptake inhibitor			sodium fluorescein uptake inhibitor
952	51.23	kd	CGS001-116832	RPL39L	L ribosomal proteins
953	51.06	kd	CGS001-387	RHOA	-
954	51.05	kd	CGS001-1152	CKB	-
955	51.01	kd	CGS001-4352	MPL	Prolactin receptor family
956	50.96	oe	ccsbBroad304_01090	NFE2L2	basic leucine zipper proteins
957	50.94	cp	BRD-K88679075	methandriol	Androgenic steroid	Androgen receptor modulator		Androgenic steroid
958	50.92	cp	BRD-A07395371	esmolol	Adrenergic receptor antagonist		ADRB1	Adrenergic receptor antagonist
959	50.89	kd	CGS001-2621	GAS6	-
960	50.87	kd	CGS001-8574	AKR7A2	Aldo-keto reductases
961	50.86	kd	CGS001-4303	FOXO4	Forkhead boxes
962	50.84	kd	CGS001-10267	RAMP1	Receptor (G protein-coupled) activity modifying proteins
963	50.83	kd	CGS001-8503	PIK3R3	Phosphatidylinositol kinases
964	50.81	cp	BRD-K05104363	PD-184352	MEK inhibitor	MEK inhibitor	MAP2K1, MAP2K2, MAP3K1, MAP3K2	MEK inhibitor
965	50.81	kd	CGS001-9448	MAP4K4	MAPKKKK:MSN subfamily
966	50.8	cp	BRD-A62890442	3-methyl-GABA	GABA aminotransferase activator			GABA aminotransferase activator
967	50.79	oe	ccsbBroad304_01589	SQLE	Lanosterol biosynthesis pathway
968	50.78	kd	CGS001-7010	TEK	Type XII RTKs: TIE family of angiopoietin receptors
969	50.68	kd	CGS001-6605	SMARCE1	-
970	50.63	cp	BRD-A75455249	kavain	Calcium channel modulator		MTOR	Calcium channel modulator, Sodium channel blocker
971	50.62	oe	ccsbBroad304_00657	GNG4	-
972	50.6	kd	CGS001-4121	MAN1A1	-
973	50.59	cp	BRD-A70407468	PSB-36	Adenosine receptor antagonist		ADORA1, ADORA2A, ADORA2B, ADORA3	Adenosine receptor antagonist
974	50.57	cp	BRD-K20714604	RS-56812	Serotonin receptor partial agonist		HTR3A	Serotonin receptor partial agonist
975	50.52	kd	CGS001-64135	IFIH1	-
976	50.41	kd	CGS001-2108	ETFA	-
977	50.38	cp	BRD-K24859147	KIN001-242	Protein kinase inhibitor		RPS6KA3	Protein kinase inhibitor
978	50.38	kd	CGS001-10868	USP20	Ubiquitin-specific peptidases
979	50.38	kd	CGS001-1936	EEF1D	-
980	50.36	kd	CGS001-2805	GOT1	-
981	50.34	oe	ccsbBroad304_06814	PTPN12	Protein tyrosine phosphatases / Class I Cys-based PTPs : Non-receptor
982	50.33	kd	CGS001-6709	SPTAN1	EF-hand domain containing
983	50.33	oe	ccsbBroad304_02771	HEY1	Basic helix-loop-helix proteins
984	50.27	oe	ccsbBroad304_07935	IFIT5	Tetratricopeptide (TTC) repeat domain containing
985	50.2	cp	BRD-A28856712	tetryzoline	Adrenergic receptor agonist			Adrenergic receptor agonist
986	50.19	cp	BRD-K77677632	SB-200646	Serotonin receptor antagonist		HTR2B, HTR2C	Serotonin receptor antagonist
987	50.18	cp	BRD-K17868609	BRL-54443	Serotonin receptor agonist		HTR1E, HTR1F	Serotonin receptor agonist
988	50.11	cp	BRD-K72093121	vidarabine	Antiviral	Ribonucleotide reductase inhibitor	ADCY5	Antiviral
989	50.08	kd	CGS001-130497	OSR1	Zinc fingers, C2H2-type
990	50.05	kd	CGS001-95	ACY1	-
991	50.04	oe	ccsbBroad304_03652	EXOC2	-
992	50.03	kd	CGS001-7486	WRN	-
993	50.03	kd	CGS001-10406	WFDC2	WAP four-disulfide core domain containing
994	50.02	kd	CGS001-2746	GLUD1	-
995	49.98	kd	CGS001-1803	DPP4	Prolyl oligopeptidase
996	49.96	kd	CGS001-1645	AKR1C1	Aldo-keto reductases
997	49.95	kd	CGS001-51727	CMPK1	-
998	49.88	oe	ccsbBroad304_03148	IL21R	IL-2 receptor family
999	49.86	oe	ccsbBroad304_07436	SPTLC2	Serine palmitoyltransferase
1000	49.73	kd	CGS001-390212	GPR152	GPCR / Class A : Orphans
1001	49.72	oe	ccsbBroad304_07976	RNF167	RING-type (C3HC4) zinc fingers
1002	49.71	oe	ccsbBroad304_03746	CDC42SE1	-
1003	49.71	oe	ccsbBroad304_06708	PDGFRB	Type III RTKs: PDGFR, CSFR, Kit, FLT3 receptor family	Targets of VEGFR inhibitors GOF
1004	49.66	kd	CGS001-8837	CFLAR	Endogenous ligands
1005	49.61	kd	CGS001-8905	AP1S2	-
1006	49.6	kd	CGS001-26353	HSPB8	Heat shock proteins / HSPB
1007	49.6	kd	CGS001-1747	DLX3	Homeoboxes / ANTP class : NKL subclass	NKL subclass homeoboxes and pseudogenes LOF
1008	49.59	oe	ccsbBroad304_02231	USP6NL	-
1009	49.56	kd	CGS001-8870	IER3	-
1010	49.52	kd	CGS001-1802	DPH2	-
1011	49.5	kd	CGS001-54469	ZFAND6	Zinc fingers, AN1-type domain containing
1012	49.48	oe	ccsbBroad304_03394	GPR84	GPCR / Class A : Fatty acid receptors
1013	49.42	oe	ccsbBroad304_00283	CDKN2C	Ankyrin repeat domain containing	Cell Cycle Inhibition GOF
1014	49.34	cp	BRD-K95992530	Cyclo-[Arg-Gly-Asp-D-Phe-Val]	integrin antagonist		ITGAV, ITGB3	integrin antagonist
1015	49.33	cp	BRD-A10715913	sulpiride	Dopamine receptor antagonist		DRD2, CA7, DRD3, CA1, CA12	Dopamine receptor antagonist
1016	49.24	kd	CGS001-5050	PAFAH1B3	-
1017	49.23	oe	ccsbBroad304_00796	DNAJB2	Heat shock proteins / DNAJ (HSP40)
1018	49.22	cp	BRD-K77998258	ganglioside	SRC activator			SRC activator
1019	49.21	kd	CGS001-9918	NCAPD2	-
1020	49.21	kd	CGS001-2730	GCLM	-
1021	49.18	oe	ccsbBroad304_11055	PRKCH	Eta subfamily
1022	49.18	kd	CGS001-1662	DDX10	DEAD-boxes
1023	49.15	kd	CGS001-3635	INPP5D	Inositol polyphosphate phosphatases
1024	49.14	cp	BRD-K19352500	prochlorperazine	Dopamine receptor antagonist	Dopamine receptor antagonist	DRD2, DRD1, DRD3, DRD4	Dopamine receptor antagonist
1025	49.13	cp	BRD-A65440446	cimaterol	Adrenergic receptor agonist	Beta-adrenergic receptor agonist		Adrenergic receptor agonist
1026	49.09	oe	ccsbBroad304_08993	DHDDS	-
1027	49.07	kd	CGS001-9700	ESPL1	-
1028	49.02	cp	BRD-A13946108	sulindac	Cyclooxygenase inhibitor		AKR1B1, PTGS1, PTGS2, MAPK3, PPARD, PTGDR2	Cyclooxygenase inhibitor
1029	49	cp	BRD-A01317026	7,8-dihydro-L-biopterin	Dihydroneopterin aldolase inhibitor		NOS2, TPH1	Dihydroneopterin aldolase inhibitor
1030	49	cp	BRD-K22631935	neurodazine	Neurogenesis of non-pluripotent C2C12 myoblast inducer			Neurogenesis of non-pluripotent C2C12 myoblast inducer
1031	48.92	kd	CGS001-5297	PI4KA	1-phosphatidylinositol 4-kinase family
1032	48.91	kd	CGS001-2954	GSTZ1	Glutathione S-transferases / Soluble
1033	48.9	cp	BRD-K86930074	cediranib	KIT inhibitor	PDGFR/KIT inhibitor, VEGFR inhibitor	KDR, FLT1, FLT4, KIT, PDGFRB, CSF1R, FLT3, PDGFRA	KIT inhibitor, VEGFR inhibitor
1034	48.89	kd	CGS001-3177	SLC29A2	SLC29 family
1035	48.86	cp	BRD-K38449220	seneciphylline	Cytochrome P450 inhibitor			Cytochrome P450 inhibitor
1036	48.86	cp	BRD-K41567364	SB-334867	Orexin receptor antagonist		HCRTR1, HCRTR2	Orexin receptor antagonist
1037	48.85	cp	BRD-K47278471	diphenhydramine	Histamine receptor antagonist		HRH1	Histamine receptor antagonist
1038	48.85	oe	ccsbBroad304_10014	RXFP4	GPCR / Class A : Relaxin family peptide receptors
1039	48.78	cp	BRD-K50464341	berbamine	Calmodulin antagonist	Calmodulin antagonist	CALM1	Calmodulin antagonist
1040	48.75	cp	BRD-K96778649	tyrphostin-47	EGFR inhibitor		EGFR	EGFR inhibitor
1041	48.7	oe	ccsbBroad304_01605	SSX2	-
1042	48.68	kd	CGS001-81611	ANP32E	ANP32 acidic nuclear phosphoproteins
1043	48.68	oe	ccsbBroad304_01927	NR0B2	DAX-like receptors
1044	48.66	cp	BRD-A65282128	cefazolin	Bacterial cell wall synthesis inhibitor		PON1, SLC22A8	Bacterial cell wall synthesis inhibitor
1045	48.64	oe	ccsbBroad304_00762	FOXA3	Forkhead boxes
1046	48.58	kd	CGS001-9121	SLC16A5	SLC16 family of monocarboxylate transporters
1047	48.44	cp	BRD-K52219182	BRD-K52219182	Phosphodiesterase inhibitor			Phosphodiesterase inhibitor
1048	48.4	cp	BRD-A25143711	hydrocortisone	Glucocorticoid receptor agonist	Glucocorticoid receptor agonist	ANXA1, NOS2, NR3C1, NR3C2	Glucocorticoid receptor agonist
1049	48.37	cp	BRD-K79404599	enzastaurin	PKC inhibitor	PKC inhibitor	PRKCB, AKT1, GSK3B, PRKCA, PRKCD, PRKCG	PKC inhibitor
1050	48.32	oe	ccsbBroad304_00632	GGCX	Carboxylases
1051	48.31	cp	BRD-A75478957	PD-166793	Metalloproteinase inhibitor		MMP13, MMP2, MMP3	Metalloproteinase inhibitor, Collagenase inhibitor
1052	48.29	oe	ccsbBroad304_06372	HLA-DPB1	Immunoglobulin superfamily / C1-set domain containing
1053	48.27	oe	ccsbBroad304_05523	KRT26	Intermediate filaments type I, keratins (acidic)
1054	48.23	kd	CGS001-23512	SUZ12	Zinc fingers, C2H2-type
1055	48.2	cp	BRD-K12002134	megestrol	progesterone receptor agonist	Progesterone receptor agonist	PGR	progesterone receptor agonist
1056	48.18	oe	ccsbBroad304_06094	DFFA	-
1057	48.08	kd	CGS001-6928	HNF1B	Homeoboxes / HNF class
1058	48.05	kd	CGS001-25803	SPDEF	ETS Transcription Factors
1059	48.04	kd	CGS001-9871	SEC24D	-
1060	48.03	cp	BRD-K76064317	tyrphostin-AG-1296	FLT3 inhibitor		FLT3	FLT3 inhibitor
1061	48.03	cp	BRD-K72726508	arcyriaflavin-a	CDK inhibitor		CCND1, CCNE1, CDK2, CDK4	CDK inhibitor
1062	48.03	kd	CGS001-8784	TNFRSF18	Tumour necrosis factor (TNF) receptor family
1063	48.01	kd	CGS001-317705	VN1R5	GPCR / Unclassified : Vomeronasal receptors, type 1
1064	47.98	oe	ccsbBroad304_00472	EBF1	-
1065	47.96	cp	BRD-A01643550	prednisolone	Glucocorticoid receptor agonist	Glucocorticoid receptor agonist	NR3C1, NR3C2, SERPINA6	Glucocorticoid receptor agonist
1066	47.92	kd	CGS001-1643	DDB2	WD repeat domain containing
1067	47.91	oe	ccsbBroad304_02097	LPAR2	GPCR / Class A : Lysophospholipid receptors : Lysophosphatidic acid
1068	47.9	kd	CGS001-27244	SESN1	-
1069	47.84	cp	BRD-K52397688	amperozide	Dopamine receptor antagonist		HTR2A, DRD2, FAAH	Dopamine receptor antagonist
1070	47.8	kd	CGS001-1659	DHX8	DEAH-boxes
1071	47.74	kd	CGS001-6275	S100A4	EF-hand domain containing
1072	47.73	kd	CGS001-22921	MSRB2	-
1073	47.69	cp	BRD-A96107863	nisoldipine	Calcium channel blocker	Calcium channel blocker	CACNA1C, CACNA1D, CACNA1S, CACNA2D1, CACNB2, CYP3A5	Calcium channel blocker
1074	47.63	oe	ccsbBroad304_01290	MAP2K5	MAPKK:STE7 family
1075	47.63	cp	BRD-K37312348	kenpaullone	CDK inhibitor	CDK inhibitor, Glycogen synthase kinase inhibitor	GSK3B, CDK1, CDK5, CCNB1, CDK2, LCK	CDK inhibitor, Glycogen synthase kinase inhibitor
1076	47.62	cp	BRD-K16554956	PTB1	AMPK activator		PTPN1	AMPK activator
1077	47.6	cp	BRD-M72442222	vicriviroc	CC chemokine receptor antagonist		CCR5	CC chemokine receptor antagonist
1078	47.58	cp	BRD-K90524085	MY-5445	Phosphodiesterase inhibitor		PDE5A	Phosphodiesterase inhibitor, Platelet aggregation inhibitor
1079	47.58	cp	BRD-K34608650	BRD-K34608650	Cannabinoid receptor agonist		CNR2	Cannabinoid receptor agonist
1080	47.52	oe	ccsbBroad304_00471	E2F6	-
1081	47.51	oe	ccsbBroad304_00028	ADH5	Alcohol dehydrogenases
1082	47.51	cp	BRD-A39415247	norethisterone	Progesterone receptor agonist	Progesterone receptor agonist	PGR	Progesterone receptor agonist
1083	47.47	kd	CGS001-2737	GLI3	Zinc fingers, C2H2-type
1084	47.45	kd	CGS001-2629	GBA	-
1085	47.38	kd	CGS001-9945	GFPT2	-
1086	47.35	kd	CGS001-51005	AMDHD2	-
1087	47.34	kd	CGS001-1840	DTX1	-
1088	47.33	kd	CGS001-56889	TM9SF3	-
1089	47.33	kd	CGS001-5550	PREP	Prolyl oligopeptidase
1090	47.32	kd	CGS001-147179	WIPF2	-
1091	47.31	kd	CGS001-64333	ARHGAP9	Rho GTPase activating proteins
1092	47.29	kd	CGS001-7185	TRAF1	-
1093	47.27	cp	BRD-K05653692	DL-PDMP	Glucosyltransferase inhibitor		ASAH1, UGCG	Glucosyltransferase inhibitor
1094	47.26	cp	BRD-K14221570	benzopurpurin-4b	HIV entry inhibitor			HIV entry inhibitor
1095	47.26	oe	ccsbBroad304_02396	TCIRG1	ATPases / V-type
1096	47.22	cp	BRD-A84702196	penicillin	Bacterial cell wall synthesis inhibitor	Bacterial cell wall synthesis inhibitor		Bacterial cell wall synthesis inhibitor
1097	47.22	oe	ccsbBroad304_01469	RSU1	-
1098	47.15	kd	CGS001-8738	CRADD	-
1099	47.12	cp	BRD-K03319035	maprotiline	Norepinephrine reuptake inhibitor	Norepinephrine reuptake inhibitor, Tricyclic antidepressant	SLC6A2, ADRA1A, ADRA1B, ADRA1D, ADRA2A, ADRA2B, ADRA2C, CHRM1, CHRM2, CHRM3, CHRM4, CHRM5, DRD2, HRH1, HTR2A, HTR2C, HTR7	Norepinephrine reuptake inhibitor, Tricyclic antidepressant
1100	47.1	kd	CGS001-64127	NOD2	Nucleotide-binding domain and leucine rich repeat containing
1101	47.1	kd	CGS001-3169	FOXA1	Forkhead boxes
1102	47.08	cp	BRD-K44876623	zolpidem	Benzodiazepine receptor agonist	Benzodiazepine receptor agonist	GABRA1, GABRA2, GABRA3	Benzodiazepine receptor agonist
1103	47.08	kd	CGS001-4792	NFKBIA	Ankyrin repeat domain containing
1104	47.07	kd	CGS001-3800	KIF5C	Kinesins
1105	47.05	cc		BMP Signaling LOF	-
1106	47.03	kd	CGS001-7597	ZBTB25	BTB/POZ domain containing
1107	46.98	cp	BRD-K86509404	iso-olomoucine	CDK inhibitor			CDK inhibitor
1108	46.97	kd	CGS001-25	ABL1	Abl family
1109	46.96	kd	CGS001-121549	ASCL4	Basic helix-loop-helix proteins
1110	46.88	kd	CGS001-64376	IKZF5	IKAROS zinc fingers
1111	46.88	kd	CGS001-25825	BACE2	Pepsin
1112	46.86	kd	CGS001-94233	OPN4	GPCR / Class A : Opsin receptors
1113	46.83	cp	BRD-K03642198	AY-9944	Hedgehog pathway modulator			Hedgehog pathway modulator
1114	46.83	kd	CGS001-4609	MYC	Basic helix-loop-helix proteins
1115	46.82	kd	CGS001-3708	ITPR1	Ion channels / Inositol triphosphate receptors
1116	46.8	cp	BRD-A42628519	iopanoic-acid	Radiopaque medium			Radiopaque medium
1117	46.76	kd	CGS001-7181	NR2C1	Testicular receptors
1118	46.74	oe	ccsbBroad304_02157	MED21	-
1119	46.69	cp	BRD-K52020312	metronidazole	DNA inhibitor		CYP2C8, CYP2E1, CYP3A5, CYP3A7	DNA inhibitor, Antiprotozoal
1120	46.63	cp	BRD-A79903587	tegafur	Thymidylate synthase inhibitor		TYMS	Thymidylate synthase inhibitor
1121	46.62	kd	CGS001-1025	CDK9	Cyclin-dependent kinases, CDK9 subfamily	Cyclin dependent kinases LOF
1122	46.61	kd	CGS001-7071	KLF10	Kruppel-like transcription factors
1123	46.56	kd	CGS001-1604	CD55	CD molecules
1124	46.55	cp	BRD-A67981824	cefotaxime	Bacterial cell wall synthesis inhibitor	Bacterial cell wall synthesis inhibitor		Bacterial cell wall synthesis inhibitor
1125	46.52	oe	ccsbBroad304_03314	HSD17B7	Short chain dehydrogenase/reductase superfamily / Classical SDR fold cluster 2
1126	46.51	kd	CGS001-94235	GNG8	-
1127	46.5	cp	BRD-K22031190	diflunisal	Prostanoid receptor antagonist		PTGS2, PTGS1	Prostanoid receptor antagonist
1128	46.49	kd	CGS001-23046	KIF21B	Kinesins
1129	46.46	kd	CGS001-2882	GPX7	-
1130	46.45	cp	BRD-K95435023	PHA-665752	c-Met inhibitor		MET	c-Met inhibitor
1131	46.38	kd	CGS001-3611	ILK	Ankyrin repeat domain containing
1132	46.36	cp	BRD-K17378184	prestwick-559	Dopamine receptor agonist		DRD3, ADRA1A, ADRA1D, ADRA2A, DRD1, DRD2, DRD4, HTR1A, HTR2B	Dopamine receptor agonist
1133	46.35	oe	ccsbBroad304_05985	CFL1	-
1134	46.32	kd	CGS001-7693	ZNF134	Zinc fingers, C2H2-type
1135	46.29	cp	BRD-K04111260	raclopride	Dopamine receptor antagonist		DRD2, DRD3, HTR1A	Dopamine receptor antagonist
1136	46.22	kd	CGS001-5526	PPP2R5B	Serine/threonine phosphatases / Protein phosphatase 2, regulatory subunits
1137	46.22	kd	CGS001-8639	AOC3	Oxidoreductases
1138	46.21	oe	ccsbBroad304_02432	IFI30	-
1139	46.14	oe	ccsbBroad304_04752	IKBIP	-
1140	46.12	cp	BRD-K21350491	phenamil	TRPV antagonist		PKD2L1	TRPV antagonist
1141	46.11	kd	CGS001-10412	NSA2	-
1142	46.08	kd	CGS001-51026	GOLT1B	-
1143	45.98	oe	ccsbBroad304_02187	POLR1C	RNA polymerase subunits
1144	45.95	kd	CGS001-24149	ZNF318	Zinc fingers, C2H2-type
1145	45.95	kd	CGS001-6944	VPS72	-
1146	45.91	kd	CGS001-5440	POLR2K	RNA polymerase subunits	RNA Polymerase Enzymes LOF
1147	45.89	cp	BRD-A69512159	carbidopa	Aromatic L-amino acid decarboxylase inhibitor		DDC	Aromatic L-amino acid decarboxylase inhibitor
1148	45.86	kd	CGS001-7543	ZFX	Zinc fingers, C2H2-type
1149	45.76	kd	CGS001-1244	ABCC2	ATP binding cassette transporters / subfamily C
1150	45.73	cp	BRD-K53959060	indirubin	CDK inhibitor	Glycogen synthase kinase inhibitor	CDK1, CDK5, CCNE1, CDK2, CDK4, CDK5R1, CDK9, GSK3A, GSK3B, LCK, LRRK1, LRRK2	CDK inhibitor, Glycogen synthase kinase inhibitor, Leucine rich repeat kinase inhibitor, SRC inhibitor, Serum/glucocorticoid regulated kinase inhibitor
1151	45.67	kd	CGS001-5715	PSMD9	Proteasome (prosome, macropain) subunits
1152	45.66	kd	CGS001-9958	USP15	Ubiquitin-specific peptidases
1153	45.66	kd	CGS001-2885	GRB2	SH2 domain containing
1154	45.63	oe	ccsbBroad304_06824	PVR	Immunoglobulin superfamily / C2-set domain containing
1155	45.63	oe	ccsbBroad304_00688	GRB2	SH2 domain containing
1156	45.63	cp	BRD-K59851896	calycanthine	GABA release inhibitor			GABA release inhibitor
1157	45.61	cp	BRD-K93258693	GW-9662	PPAR receptor antagonist		PPARG, NCOA2, RXRA	PPAR receptor antagonist
1158	45.56	kd	CGS001-638	BIK	-
1159	45.54	oe	ccsbBroad304_03271	ECSIT	Mitochondrial respiratory chain complex assembly factors
1160	45.53	kd	CGS001-11186	RASSF1	-
1161	45.5	oe	ccsbBroad304_01676	TLE1	WD repeat domain containing
1162	45.44	cp	BRD-K20920669	cromoglicic-acid	Immunosuppressant		KCNMA1, S100P	Immunosuppressant
1163	45.42	oe	ccsbBroad304_00329	CLTA	-
1164	45.4	kd	CGS001-23240	KIAA0922	-
1165	45.36	kd	CGS001-3155	HMGCL	-
1166	45.3	cp	BRD-M30523314	vinorelbine	Tubulin inhibitor	Tubulin inhibitor	TUBB	Tubulin inhibitor
1167	45.29	kd	CGS001-79258	MMEL1	-
1168	45.27	kd	CGS001-397	ARHGDIB	Endogenous ligands
1169	45.24	kd	CGS001-23462	HEY1	Basic helix-loop-helix proteins
1170	45.18	kd	CGS001-53347	UBASH3A	-
1171	45.15	kd	CGS001-29899	GPSM2	Tetratricopeptide (TTC) repeat domain containing
1172	45.14	oe	ccsbBroad304_01292	EIF2AK2	Other PEK family kinases
1173	45.13	cp	BRD-A48261811	argatroban	Thrombin inhibitor		F2, CYP3A5	Thrombin inhibitor
1174	45.12	oe	ccsbBroad304_05148	SLC30A8	SLC30 zinc transporter family
1175	45.1	kd	CGS001-8833	GMPS	-
1176	45.07	kd	CGS001-5531	PPP4C	Serine/threonine phosphatases / Protein phosphatase, catalytic subunits	Protein phosphatase catalytic subunits LOF
1177	45.07	kd	CGS001-1906	EDN1	Endogenous ligands
1178	44.99	oe	ccsbBroad304_04788	OVCA2	-
1179	44.95	kd	CGS001-4436	MSH2	-
1180	44.94	oe	ccsbBroad304_03268	GMPR2	-
1181	44.92	oe	ccsbBroad304_00689	GRB7	Pleckstrin homology (PH) domain containing
1182	44.9	kd	CGS001-10991	SLC38A3	System N-like transporters
1183	44.9	kd	CGS001-9031	BAZ1B	Zinc fingers, PHD-type
1184	44.87	kd	CGS001-4267	CD99	CD molecules
1185	44.78	kd	CGS001-1852	DUSP9	Protein tyrosine phosphatases / Class I Cys-based PTPs : MAP kinase phosphatases
1186	44.76	kd	CGS001-54850	FBXL12	F-boxes / Leucine-rich repeats
1187	44.74	cp	BRD-A66563878	medetomidine	Adrenergic receptor agonist		ADRA2A, ADRA2B, ADRA2C, ADRA1A, ADRA1B, ADRA1D	Adrenergic receptor agonist
1188	44.71	kd	CGS001-9263	STK17A	Death-associated kinase (DAPK) family
1189	44.7	oe	ccsbBroad304_06022	COX7B	Mitochondrial respiratory chain complex
1190	44.63	kd	CGS001-91392	ZNF502	Zinc fingers, C2H2-type
1191	44.58	kd	CGS001-26064	RAI14	Ankyrin repeat domain containing
1192	44.58	kd	CGS001-1062	CENPE	Kinesins
1193	44.58	oe	ccsbBroad304_09703	RNF145	RING-type (C3HC4) zinc fingers
1194	44.56	cp	BRD-A07875874	cilnidipine	Calcium channel blocker		CACNA1B, CACNA1C	Calcium channel blocker
1195	44.54	cp	BRD-K47598052	PP-1	SRC inhibitor	SRC inhibitor	HCK, RET, SRC	SRC inhibitor, ABL inhibitor
1196	44.51	oe	ccsbBroad304_06018	COMT	Catecholamine turnover
1197	44.5	oe	ccsbBroad304_04072	HMGN5	High-mobility group / Canonical
1198	44.46	kd	CGS001-222611	GPR111	Adhesion Class GPCRs
1199	44.44	kd	CGS001-11073	TOPBP1	-
1200	44.42	kd	CGS001-9668	ZNF432	Zinc fingers, C2H2-type
1201	44.4	kd	CGS001-55139	ANKZF1	Ankyrin repeat domain containing
1202	44.37	cc		Nucleophosmin inhibitor	-
1203	44.35	cp	BRD-K36627727	tamibarotene	Retinoid receptor agonist	Retinoid receptor agonist	RARA, RARB	Retinoid receptor agonist
1204	44.35	kd	CGS001-578	BAK1	-
1205	44.33	cp	BRD-K40990712	hexamethyleneamiloride	Sodium/hydrogen antiport inhibitor		GNRHR, ADRA2A, GNRH1, PLAU, SLC9A1	Sodium/hydrogen antiport inhibitor
1206	44.25	cp	BRD-K54095730	CMPD-1	p38 MAPK inhibitor		GNRHR, MAPK14	p38 MAPK inhibitor
1207	44.22	kd	CGS001-3576	IL8	-
1208	44.2	kd	CGS001-51290	ERGIC2	-
1209	44.15	kd	CGS001-54733	SLC35F2	SLC35 family of nucleotide sugar transporters
1210	44.15	kd	CGS001-5347	PLK1	Polo-like kinase (PLK) family
1211	44.13	kd	CGS001-27035	NOX1	-
1212	44	oe	ccsbBroad304_01624	SUPV3L1	-
1213	44	cp	BRD-K64044582	linoleamide	ACAT inhibitor		SOAT1, SOAT2	ACAT inhibitor
1214	43.98	oe	ccsbBroad304_06136	ECHS1	-
1215	43.98	kd	CGS001-9111	NMI	-
1216	43.98	oe	ccsbBroad304_03728	DIABLO	-
1217	43.97	oe	ccsbBroad304_03696	C19ORF10	-
1218	43.95	kd	CGS001-7319	UBE2A	Ubiquitin-conjugating enzymes E2
1219	43.94	oe	ccsbBroad304_07859	PLCB1	Phosphoinositide-specific phospholipase C	Phospholipases GOF
1220	43.92	cp	BRD-K53737926	amitriptyline	Norepinephrine inhibitor	Serotonin receptor antagonist	CHRM1, CHRM2, CHRM3, CHRM4, CHRM5, HRH1, HTR6, SLC6A2, SLC6A4, ADRA1A, ADRA1B, ADRA1D, ADRA2A, ADRB1, ADRB2, ADRB3, HRH2, HRH4, HTR1A, HTR1B, HTR1D, HTR2A, HTR2C, HTR7, KCNA1, KCND2, KCND3, KCNQ2, KCNQ3, NTRK1, NTRK2, OPRD1, OPRK1, OPRM1, SIGMAR1	Norepinephrine inhibitor, Norepinephrine reuptake inhibitor, Serotonin receptor antagonist, Serotonin reuptake inhibitor
1221	43.87	oe	ccsbBroad304_06410	HSPA8	Heat shock proteins / HSP70
1222	43.86	cp	BRD-K09537769	NU-7026	DNA dependent protein kinase inhibitor	DNA dependent protein kinase inhibitor, MTOR inhibitor, PI3K inhibitor	PRKDC	DNA dependent protein kinase inhibitor, MTOR inhibitor, PI3K inhibitor
1223	43.78	cp	BRD-A62525898	prednisone	Glucocorticoid receptor agonist		NR3C1, HSD11B1	Glucocorticoid receptor agonist
1224	43.76	cp	BRD-K77925998	quipazine	Serotonin receptor agonist		HTR2A, HTR3A, HTR3B, HTR1A, HTR1D, HTR2B, HTR2C, HTR6, SLC6A4	Serotonin receptor agonist
1225	43.61	kd	CGS001-29915	HCFC2	-
1226	43.6	kd	CGS001-2015	EMR1	Adhesion Class GPCRs
1227	43.59	kd	CGS001-4507	MTAP	-
1228	43.58	cp	BRD-K03981224	ethisterone	Progestogen hormone		TYR	Progestogen hormone
1229	43.57	oe	ccsbBroad304_02756	RRP8	-
1230	43.57	kd	CGS001-3689	ITGB2	Integrins
1231	43.54	cp	BRD-K62965247	tipifarnib-P2	farnesyltransferase inhibitor		FNTA, FNTB	farnesyltransferase inhibitor
1232	43.53	kd	CGS001-339403	RXFP4	GPCR / Class A : Relaxin family peptide receptors
1233	43.52	kd	CGS001-7335	UBE2V1	Ubiquitin-conjugating enzymes E2
1234	43.5	kd	CGS001-2113	ETS1	ETS Transcription Factors
1235	43.5	kd	CGS001-3300	DNAJB2	Heat shock proteins / DNAJ (HSP40)
1236	43.48	oe	ccsbBroad304_07592	CEPT1	-
1237	43.44	kd	CGS001-50	ACO2	-
1238	43.44	cp	BRD-K27721098	clopidogrel	Purinergic receptor antagonist		P2RY12, CYP2B6, CYP2C19, CYP3A5	Purinergic receptor antagonist
1239	43.42	kd	CGS001-2776	GNAQ	-
1240	43.42	oe	ccsbBroad304_03658	DCP1A	-
1241	43.4	cp	BRD-A38749782	fludrocortisone	Glucocorticoid receptor agonist	Glucocorticoid receptor agonist	NR3C2, AR, NR3C1	Glucocorticoid receptor agonist, Mineralocorticoid receptor agonist
1242	43.36	kd	CGS001-6455	SH3GL1	-
1243	43.32	cp	BRD-K04548931	pidorubicine	Topoisomerase inhibitor	Topoisomerase inhibitor	TOP2A	Topoisomerase inhibitor
1244	43.29	cp	BRD-K44849676	capsazepine	TRPV agonist		TRPV1, TRPV4	TRPV agonist
1245	43.26	cp	BRD-K43389675	daunorubicin	RNA synthesis inhibitor	Topoisomerase inhibitor	TOP2A, TOP2B	RNA synthesis inhibitor, Topoisomerase inhibitor
1246	43.26	oe	ccsbBroad304_06535	LPL	-
1247	43.24	cp	BRD-K93433262	alfacalcidol	Vitamin D receptor agonist	Vitamin D receptor agonist	VDR, CYP27B1, CYP3A5	Vitamin D receptor agonist
1248	43.21	cp	BRD-K13169950	NSC-3852	HDAC inhibitor	HDAC inhibitor	HDAC1	HDAC inhibitor
1249	43.21	kd	CGS001-4782	NFIC	-
1250	43.17	cp	BRD-K44084986	Y-27632	Rho associated kinase inhibitor	Rho associated kinase inhibitor	ROCK1, ROCK2, LRRK2, PKIA, PKN2, PRKACA, PRKCE	Rho associated kinase inhibitor
1251	43.16	kd	CGS001-55781	RIOK2	RIO2 subfamily
1252	43.14	oe	ccsbBroad304_06179	ERG	ETS Transcription Factors
1253	43.06	oe	ccsbBroad304_01764	VDAC1	Voltage-dependent anion channels
1254	43.04	kd	CGS001-4781	NFIB	-
1255	43.04	kd	CGS001-3458	IFNG	Interferons
1256	43.01	kd	CGS001-4794	NFKBIE	Ankyrin repeat domain containing
1257	42.99	cp	BRD-K78278890	NM-PP1	Mutant kinase inhibitor		CAMK2A, LCK, MAPK8, PRKACA, RIPK2, SRC	Mutant kinase inhibitor
1258	42.95	cc		PKC inhibitor	-
1259	42.95	cp	BRD-K37798499	etoposide	Topoisomerase inhibitor	Topoisomerase inhibitor	TOP2A, CYP2E1, CYP3A5, TOP2B	Topoisomerase inhibitor
1260	42.95	kd	CGS001-56938	ARNTL2	Basic helix-loop-helix proteins
1261	42.91	kd	CGS001-238	ALK	Leukocyte tyrosine kinase (LTK) receptor family
1262	42.9	oe	ccsbBroad304_00956	LYZ	-
1263	42.89	kd	CGS001-5045	FURIN	Subtilisin
1264	42.81	kd	CGS001-8826	IQGAP1	-
1265	42.77	cp	BRD-K24681473	YM-155	Survivin inhibitor		BIRC5	Survivin inhibitor
1266	42.77	kd	CGS001-116519	APOA5	Apolipoproteins
1267	42.69	kd	CGS001-29968	PSAT1	-
1268	42.67	kd	CGS001-51586	MED15	-
1269	42.64	kd	CGS001-1054	CEBPG	basic leucine zipper proteins
1270	42.56	cp	BRD-K32318651	acyclovir	DNA polymerase inhibitor		PNP	DNA polymerase inhibitor
1271	42.51	oe	ccsbBroad304_06975	SMARCC2	-
1272	42.5	oe	ccsbBroad304_08128	ALG5	Glycosyltransferase family 2 domain containing
1273	42.34	cp	BRD-K73982490	BI-78D3	JNK inhibitor		MAPK8	JNK inhibitor
1274	42.28	kd	CGS001-10672	GNA13	-
1275	42.24	kd	CGS001-156	ADRBK1	BARK/GRK2 subfamily
1276	42.18	cp	BRD-K20338176	cefaclor	Bacterial cell wall synthesis inhibitor			Bacterial cell wall synthesis inhibitor
1277	42.15	cp	BRD-A89337244	PD-102807	Acetylcholine receptor antagonist		CHRM4	Acetylcholine receptor antagonist
1278	42.12	kd	CGS001-10915	TCERG1	-
1279	42.09	cp	BRD-K50384076	7,4'-dihydroxyflavone	Opioid receptor antagonist		CYP19A1	Opioid receptor antagonist
1280	42.05	kd	CGS001-64240	ABCG5	ATP binding cassette transporters / subfamily G
1281	41.98	oe	ccsbBroad304_13598	NRBP2	NRBP family
1282	41.92	kd	CGS001-581	BAX	-
1283	41.92	kd	CGS001-213	ALB	-
1284	41.91	oe	ccsbBroad304_07798	EXOC3	-
1285	41.89	oe	ccsbBroad304_05006	ZNF583	Zinc fingers, C2H2-type
1286	41.87	oe	ccsbBroad304_06035	CRABP1	Fatty acid-binding proteins
1287	41.87	kd	CGS001-56997	ADCK3	ABC1-B subfamily
1288	41.85	kd	CGS001-10142	AKAP9	A-kinase anchor proteins	Kinase anchoring proteins LOF
1289	41.83	kd	CGS001-55869	HDAC8	Histone deacetylases
1290	41.81	kd	CGS001-56916	SMARCAD1	-
1291	41.77	oe	ccsbBroad304_11503	MERTK	Type XI RTKs: TAM (TYRO3-, AXL- and MER-TK) receptor family
1292	41.76	kd	CGS001-1950	EGF	-
1293	41.76	kd	CGS001-1948	EFNB2	Ephrins
1294	41.69	cp	BRD-K51662849	ilomastat	Matrix metalloprotease inhibitor		ACAN, ADAM28, MMP1, MMP12, MMP13, MMP14, MMP2, MMP3, MMP8, MMP9	Matrix metalloprotease inhibitor
1295	41.64	oe	ccsbBroad304_02438	FAM3C	-
1296	41.48	kd	CGS001-4728	NDUFS8	Mitochondrial respiratory chain complex / Complex I
1297	41.41	cp	BRD-A75935363	atracurium	Acetylcholine receptor antagonist		CHRNA2	Acetylcholine receptor antagonist
1298	41.41	cp	BRD-K61993165	niacin	NAD precursor with lipid lowering effects		HCAR2, HCAR3, ACHE, DGAT2, HCAR1, NNMT, PTGDR, QPRT	NAD precursor with lipid lowering effects, Vitamin B
1299	41.41	kd	CGS001-7186	TRAF2	RING-type (C3HC4) zinc fingers
1300	41.36	kd	CGS001-7003	TEAD1	-
1301	41.35	kd	CGS001-8428	STK24	YSK subfamily
1302	41.34	kd	CGS001-30001	ERO1L	-
1303	41.33	cp	BRD-K49294207	BIBU-1361	EGFR inhibitor	EGFR inhibitor	EGFR	EGFR inhibitor
1304	41.26	cp	BRD-U44700465	HG-5-88-01	Protein kinase inhibitor		ADCK4, EGFR	Protein kinase inhibitor
1305	41.26	oe	ccsbBroad304_00746	HLA-DRB5	Immunoglobulin superfamily / C1-set domain containing
1306	41.25	cp	BRD-K11107424	tiotidine	Histamine receptor antagonist		HRH2	Histamine receptor antagonist
1307	41.2	kd	CGS001-7263	TST	-
1308	41.13	kd	CGS001-390980	ZNF805	Zinc fingers, C2H2-type
1309	41.11	kd	CGS001-9070	ASH2L	Zinc fingers, PHD-type
1310	41.03	cp	BRD-K26674531	GR-235	Estrogen receptor agonist	FXR antagonist	ESR1, IKBKB, NR1H4, NR1I2, PGR	Estrogen receptor agonist, FXR antagonist, Progesterone receptor agonist
1311	41.02	kd	CGS001-29074	MRPL18	Mitochondrial ribosomal proteins / large subunits
1312	41.01	cp	BRD-K15592317	CP466722	ATM kinase inhibitor		ATM	ATM kinase inhibitor
1313	40.95	cp	BRD-K99964838	bosutinib	ABL inhibitor	SRC inhibitor	ABL1, SRC, BCR, CAMK2G, LYN, CAMK1D, CDK2, FRK, FYN, HCK, MAP2K1, MAP2K2, MAP3K2, MAP4K5, STK10, STK24, STK4, TNK2, TXK	ABL inhibitor, BCR-ABL kinase inhibitor, SRC inhibitor
1314	40.92	kd	CGS001-116443	GRIN3A	Glutamate receptors
1315	40.91	oe	ccsbBroad304_02509	GMEB1	-
1316	40.87	kd	CGS001-168374	ZNF92	Zinc fingers, C2H2-type
1317	40.86	cp	BRD-K60623809	SU-11652	Tyrosine kinase inhibitor		KDR, PDGFRB, CAMK1G, FGF2, FGFR1, FLT1, KIT, PDGFRA	Tyrosine kinase inhibitor
1318	40.85	kd	CGS001-5257	PHKB	-
1319	40.71	oe	ccsbBroad304_06095	DFFB	-
1320	40.69	cp	BRD-K65285700	BRD-K65285700	Cannabinoid receptor agonist	Cannabinoid receptor agonist	CNR2	Cannabinoid receptor agonist
1321	40.67	cp	BRD-K11399644	phenformin	AMPK activator		KCNJ8, PRKAA1	AMPK activator
1322	40.66	kd	CGS001-4175	MCM6	-	MCM family LOF
1323	40.62	cp	BRD-K90574421	ipsapirone	Serotonin receptor agonist		HTR1A	Serotonin receptor agonist
1324	40.62	kd	CGS001-4758	NEU1	-
1325	40.61	cp	BRD-A77050075	heraclenol	Vitamin K antagonist			Vitamin K antagonist
1326	40.58	oe	ccsbBroad304_04990	ZNF597	Zinc fingers, C2H2-type
1327	40.58	kd	CGS001-290	ANPEP	Aminopeptidase N
1328	40.57	kd	CGS001-6672	SP100	Zinc fingers, PHD-type
1329	40.55	kd	CGS001-6223	RPS19	S ribosomal proteins	Ribosomal 40s Subunit LOF
1330	40.48	kd	CGS001-5627	PROS1	-
1331	40.46	kd	CGS001-9375	TM9SF2	-
1332	40.41	cp	BRD-K10177585	PSB-11	Adenosine receptor antagonist		ADORA3, ADORA1, ADORA2A	Adenosine receptor antagonist
1333	40.41	cp	BRD-A16754160	ampicillin	Bacterial cell wall synthesis inhibitor		SLC15A1	Bacterial cell wall synthesis inhibitor
1334	40.39	cp	BRD-K48869804	icilin	TRPV agonist		TRPA1, TRPM8	TRPV agonist
1335	40.39	kd	CGS001-22887	FOXJ3	Forkhead boxes
1336	40.35	kd	CGS001-11315	PARK7	Parkinson disease
1337	40.28	kd	CGS001-3661	IRF3	-
1338	40.24	kd	CGS001-57157	PHTF2	-
1339	40.23	cp	BRD-K17415526	tyrphostin-AG-835	Protein tyrosine kinase inhibitor		EGFR	Protein tyrosine kinase inhibitor
1340	40.23	oe	ccsbBroad304_05894	BLVRA	-
1341	40.23	cp	BRD-K17743125	belinostat	HDAC inhibitor	HDAC inhibitor	HDAC1, HDAC2, HDAC3, HDAC4, HDAC5, HDAC6, HDAC7, HDAC8, HDAC9	HDAC inhibitor
1342	40.21	oe	ccsbBroad304_06155	ELF1	ETS Transcription Factors
1343	40.21	cp	BRD-M41783010	acamprosate	Glutamate receptor antagonist		GABRA1, GABRA2, GABRA3, GABRA4, GABRA5, GABRA6, GABRB1, GABRB2, GABRB3, GABRD, GABRE, GABRG1, GABRG2, GABRG3, GABRP, GABRQ, GRIN1, GRIN2A, GRIN2B, GRIN2C, GRIN2D, GRIN3A, GRIN3B, GRM5	Glutamate receptor antagonist
1344	40.13	cp	BRD-K97309399	thiothixene	Dopamine receptor antagonist	Dopamine receptor antagonist	HTR2A, DRD1, DRD2, HRH1	Dopamine receptor antagonist
1345	40.1	kd	CGS001-55143	CDCA8	-
1346	40.08	kd	CGS001-79090	TRAPPC6A	Trafficking protein particle complex
1347	40.06	kd	CGS001-5437	POLR2H	RNA polymerase subunits
1348	40.05	kd	CGS001-406	ARNTL	Basic helix-loop-helix proteins
1349	40.04	kd	CGS001-5359	PLSCR1	-
1350	39.92	kd	CGS001-6583	SLC22A4	Organic zwitterions/cation transporters (OCTN)
1351	39.9	kd	CGS001-1019	CDK4	Cyclin-dependent kinases, CDK4 subfamily	Cyclin dependent kinases LOF
1352	39.78	oe	ccsbBroad304_08228	PHF11	Zinc fingers, PHD-type
1353	39.78	cp	BRD-K17705806	JTC-801	Opioid receptor antagonist		OPRL1	Opioid receptor antagonist
1354	39.78	kd	CGS001-130	ADH6	Alcohol dehydrogenases
1355	39.76	kd	CGS001-2237	FEN1	-	Non Homologous End Joining LOF
1356	39.73	kd	CGS001-342926	ZNF677	Zinc fingers, C2H2-type
1357	39.72	cp	BRD-A65449987	flunisolide	Cytochrome P450 inhibitor	Glucocorticoid receptor agonist	NR3C1	Cytochrome P450 inhibitor
1358	39.67	oe	ccsbBroad304_09821	TMEM154	-
1359	39.67	cp	BRD-K22947005	dexbrompheniramine	Histamine receptor antagonist		HRH1	Histamine receptor antagonist
1360	39.62	kd	CGS001-2242	FES	Fer family
1361	39.59	oe	ccsbBroad304_06260	GATA3	GATA zinc finger domain containing
1362	39.49	oe	ccsbBroad304_03311	EVL	-
1363	39.48	cp	BRD-K68392338	ZK-93426	Benzodiazepine receptor antagonist		GABRA1, GABRA2, GABRA3, GABRA5	Benzodiazepine receptor antagonist
1364	39.47	kd	CGS001-8644	AKR1C3	Prostaglandin synthases
1365	39.47	kd	CGS001-147807	ZNF524	Zinc fingers, C2H2-type
1366	39.45	oe	ccsbBroad304_00380	CSNK1G2	Casein kinase 1 (CK1) family
1367	39.44	cp	BRD-A68929948	DAPT-GSI-IX	Gamma secretase inhibitor	Gamma secretase inhibitor		Gamma secretase inhibitor
1368	39.44	oe	ccsbBroad304_10024	ZNF680	Zinc fingers, C2H2-type
1369	39.42	cp	BRD-K70487031	flupentixol	Dopamine receptor antagonist		DRD2, DRD1, ADRA1A, CHRM1, DRD3, DRD5, HTR2A	Dopamine receptor antagonist
1370	39.39	kd	CGS001-83729	INHBE	-
1371	39.38	cp	BRD-K30189597	SYK-inhibitor	SYK inhibitor		SYK	SYK inhibitor
1372	39.36	kd	CGS001-23075	SWAP70	EF-hand domain containing
1373	39.34	cp	BRD-K97752965	nicorandil	Nitric oxide donor		ABCC9, KCNJ11, KCNJ8	Nitric oxide donor, Potassium channel activator
1374	39.3	cp	BRD-A18620900	estriol	Estrogen receptor agonist	Estrogen receptor agonist	ESR1, ESR2	Estrogen receptor agonist
1375	39.26	cp	BRD-A07765530	epinephrine	carbonic anhydrase activator		ADRA1A, ADRA1B, ADRA1D, ADRA2A, ADRA2B, ADRA2C, ADRB1, ADRB2, ADRB3, PAH, TNF	carbonic anhydrase activator
1376	39.2	cc		Calmodulin antagonist	-
1377	39.19	kd	CGS001-4697	NDUFA4	-
1378	39.19	kd	CGS001-513	ATP5D	ATPases / F-type
1379	39.18	kd	CGS001-3398	ID2	Basic helix-loop-helix proteins
1380	39.15	kd	CGS001-1431	CS	-
1381	39.14	kd	CGS001-2118	ETV4	ETS Transcription Factors
1382	39.13	cp	BRD-K51677086	erythromycin	NFkB pathway inhibitor		CYP3A4, MLNR	NFkB pathway inhibitor
1383	39.08	cp	BRD-K76587808	fraxetin	Antioxidant			Antioxidant
1384	39.06	kd	CGS001-7155	TOP2B	DNA Topoisomerases
1385	39.04	kd	CGS001-5997	RGS2	Endogenous ligands
1386	39	cp	BRD-K28936863	ketotifen	Histamine receptor agonist		HRH1, PDE4A, PDE4B, PDE4C, PDE4D, PDE7A, PDE7B, PDE8A, PDE8B, PGD	Histamine receptor agonist, Histamine receptor ligand, Leukotriene receptor antagonist, Phosphodiesterase inhibitor
1387	38.93	cp	BRD-A33168282	sotalol	Adrenergic receptor antagonist		ADRB1, ADRB2, KCNH2	Adrenergic receptor antagonist
1388	38.92	kd	CGS001-5547	PRCP	Lysosomal Pro-Xaa carboxypeptidase
1389	38.78	cp	BRD-K82941592	rosuvastatin	HMGCR inhibitor	HMGCR inhibitor	HMGCR	HMGCR inhibitor
1390	38.75	kd	CGS001-8495	PPFIBP2	Sterile alpha motif (SAM) domain containing
1391	38.73	cp	BRD-K09635314	M-3M3FBS	phospholipase activator		PLCB2, PLCB3, PLCD1, PLCG1, PLCG2	phospholipase activator
1392	38.73	kd	CGS001-9831	ZNF623	Zinc fingers, C2H2-type
1393	38.67	oe	ccsbBroad304_06542	LTBR	Tumor necrosis factor receptor superfamily	NFKB Activation GOF
1394	38.66	kd	CGS001-4615	MYD88	-
1395	38.61	cp	BRD-A56987319	SQ-22536	Adenylyl cyclase inhibitor		ADCY1, ADCY5	Adenylyl cyclase inhibitor
1396	38.59	cp	BRD-K49519092	immethridine	Histamine receptor agonist		HRH3	Histamine receptor agonist
1397	38.57	kd	CGS001-6347	CCL2	Chemokine ligands
1398	38.56	kd	CGS001-10901	DHRS4	Short chain dehydrogenase/reductase superfamily / Classical SDR fold cluster 1
1399	38.55	cp	BRD-K47936004	piribedil	Dopamine receptor agonist		DRD2, DRD3, ADRA1A, ADRA2A, ADRA2C, DRD4, HTR1A, HTR2B	Dopamine receptor agonist
1400	38.54	oe	ccsbBroad304_01396	RGS4	Regulators of G-protein signaling
1401	38.53	cp	BRD-K08132273	tyrphostin	EGFR inhibitor		ERBB2	EGFR inhibitor
1402	38.53	kd	CGS001-2037	EPB41L2	-
1403	38.5	oe	ccsbBroad304_01287	MAPK8	MAPK:JNK subfamily
1404	38.5	cp	BRD-K59773493	benzohydroxamic-acid	Antifungal			Antifungal
1405	38.48	cp	BRD-K69650333	idarubicin	Topoisomerase inhibitor	Topoisomerase inhibitor	TOP2A	Topoisomerase inhibitor
1406	38.46	cp	BRD-A19633847	perhexiline	Carnitine palmitoyltransferase inhibitor		CPT1A, CPT2	Carnitine palmitoyltransferase inhibitor
1407	38.46	kd	CGS001-573	BAG1	-
1408	38.45	oe	ccsbBroad304_01165	PDK1	-
1409	38.44	oe	ccsbBroad304_00070	ANXA5	Annexins
1410	38.43	oe	ccsbBroad304_06079	CYP51A1	Cytochrome P450s
1411	38.41	kd	CGS001-6915	TBXA2R	GPCR / Class A : Prostanoid receptors
1412	38.41	oe	ccsbBroad304_08853	RGS18	Regulators of G-protein signaling
1413	38.34	kd	CGS001-185	AGTR1	Angiotensin receptors
1414	38.34	oe	ccsbBroad304_01615	SULT1A2	Sulfotransferases, cytosolic
1415	38.25	cp	BRD-A32161980	carbetocin	Oxytocin receptor agonist		OXTR	Oxytocin receptor agonist
1416	38.23	kd	CGS001-7020	TFAP2A	-
1417	38.23	kd	CGS001-275	AMT	-
1418	38.22	kd	CGS001-79080	CCDC86	-
1419	38.21	cp	BRD-K96119599	leucodin	Melanin inhibitor			Melanin inhibitor
1420	38.19	kd	CGS001-51465	UBE2J1	Ubiquitin-conjugating enzymes E2
1421	38.19	oe	ccsbBroad304_03683	APOM	Apolipoproteins	Lipocalins GOF
1422	38.13	kd	CGS001-4683	NBN	-
1423	38.13	kd	CGS001-1316	KLF6	Kruppel-like transcription factors
1424	38.13	kd	CGS001-960	CD44	CD molecules
1425	38.12	cp	BRD-K84141129	VU-0400193-3	Glutamate receptor modulator		GRM4	Glutamate receptor modulator
1426	38.12	cp	BRD-K98490050	amsacrine	Topoisomerase inhibitor	Topoisomerase inhibitor	TOP2A, KCNH2	Topoisomerase inhibitor
1427	38.09	oe	ccsbBroad304_07941	FBXO7	F-boxes / other
1428	38.06	kd	CGS001-2115	ETV1	ETS Transcription Factors
1429	38.01	cp	BRD-K47717570	NBQX	Glutamate receptor antagonist		GRIA1, GRIA2, GRIA3, GRIA4, GRIK1, GRIN1, GRIN2A, GRIN2B	Glutamate receptor antagonist
1430	37.99	cp	BRD-K92446736	zatebradine	HCN channel blocker		HCN1, HCN2, HCN3, HCN4	HCN channel blocker
1431	37.99	cp	BRD-K02590140	O-2050	Cannabinoid receptor antagonist		CNR1	Cannabinoid receptor antagonist
1432	37.94	kd	CGS001-10413	YAP1	Hippo Signaling
1433	37.93	cp	BRD-K79602928	metformin	Insulin sensitizer		ACACB, INS, PRKAB1	Insulin sensitizer
1434	37.92	kd	CGS001-51530	ZC3HC1	Zinc fingers, C3HC-type
1435	37.91	kd	CGS001-56005	C19ORF10	-
1436	37.9	kd	CGS001-5331	PLCB3	Phosphoinositide-specific phospholipase C
1437	37.9	oe	ccsbBroad304_02368	TIMM17B	-
1438	37.86	kd	CGS001-83873	GPR61	GPCR / Class A : Orphans
1439	37.79	kd	CGS001-3281	HSBP1	-
1440	37.76	kd	CGS001-56670	SUCNR1	GPCR / Class A : Orphans
1441	37.74	kd	CGS001-9451	EIF2AK3	PEK subfamily
1442	37.71	kd	CGS001-80714	PBX4	Homeoboxes / TALE class
1443	37.69	cp	BRD-K43290182	Ro-04-6790	Serotonin receptor antagonist		HTR6	Serotonin receptor antagonist
1444	37.68	kd	CGS001-114904	C1QTNF6	-
1445	37.61	oe	ccsbBroad304_03112	NENF	-
1446	37.59	kd	CGS001-8520	HAT1	Histone acetyltransferases (HATs)
1447	37.5	cp	BRD-K51816706	oxindole-I	VEGFR inhibitor		AKT1, KDR, PDPK1, RET	VEGFR inhibitor
1448	37.5	oe	ccsbBroad304_02551	CPSF4	-
1449	37.46	oe	ccsbBroad304_00032	ADSL	-
1450	37.44	cp	BRD-A79314293	cephalosporanic-acid	Bacterial cell wall synthesis inhibitor			Bacterial cell wall synthesis inhibitor
1451	37.44	cp	BRD-A57457122	VU-0400071-3	Glutamate receptor modulator		GRM4	Glutamate receptor modulator
1452	37.44	kd	CGS001-9688	NUP93	-	Nucleoporin LOF
1453	37.4	kd	CGS001-208	AKT2	Akt (Protein kinase B)	Akt Signaling LOF
1454	37.36	kd	CGS001-2961	GTF2E2	General transcription factors
1455	37.33	kd	CGS001-1066	CES1	Carboxylesterases
1456	37.32	cp	BRD-A70268693	PG-9	Acetylcholine receptor agonist			Acetylcholine receptor agonist
1457	37.28	oe	ccsbBroad304_03372	CAB39	-
1458	37.25	kd	CGS001-128368	OR10Z1	GPCR / Class A : Olfactory receptors
1459	37.24	kd	CGS001-3280	HES1	Basic helix-loop-helix proteins
1460	37.19	kd	CGS001-2744	GLS	Ankyrin repeat domain containing
1461	37.18	kd	CGS001-10898	CPSF4	-
1462	37.18	kd	CGS001-1952	CELSR2	Cadherins / Major cadherins
1463	37.14	oe	ccsbBroad304_06206	FGA	Endogenous ligands
1464	37.01	cp	BRD-K59331372	SB-366791	TRPV antagonist		TRPV1	TRPV antagonist
1465	37.01	kd	CGS001-7431	VIM	Intermediate filaments type III
1466	36.99	kd	CGS001-28511	NKIRAS2	-
1467	36.92	kd	CGS001-10906	TRAFD1	-
1468	36.91	kd	CGS001-9817	KEAP1	Kelch-like proteins
1469	36.88	cp	BRD-K33882852	ZK-93423	Benzodiazepine receptor agonist		GABRA1, GABRA2, GABRA3, GABRA5, GABRB2, GABRG2	Benzodiazepine receptor agonist
1470	36.88	kd	CGS001-8848	TSC22D1	-
1471	36.88	cp	BRD-A97739905	ketoprofen	Cyclooxygenase inhibitor		PTGS2, PTGS1, CXCR1, SLC5A8	Cyclooxygenase inhibitor
1472	36.85	oe	ccsbBroad304_00782	HPGD	Prostaglandin synthases
1473	36.77	kd	CGS001-2849	GPR26	GPCR / Class A : Orphans
1474	36.77	oe	ccsbBroad304_05890	BHMT	-
1475	36.75	oe	ccsbBroad304_03269	CD320	CD molecules
1476	36.73	kd	CGS001-79796	ALG9	Dolichyl D-mannosyl phosphate dependent mannosyltransferases
1477	36.71	kd	CGS001-8575	PRKRA	-
1478	36.69	kd	CGS001-140612	ZFP28	Zinc fingers, C2H2-type
1479	36.65	kd	CGS001-57215	THAP11	THAP (C2CH-type zinc finger) domain containing
1480	36.62	kd	CGS001-5036	PA2G4	-
1481	36.58	cp	BRD-K24201553	SB-269970	Serotonin receptor antagonist		HTR7	Serotonin receptor antagonist
1482	36.54	kd	CGS001-56654	NPDC1	-
1483	36.54	kd	CGS001-51433	ANAPC5	Anaphase promoting complex subunits
1484	36.51	cp	BRD-K09397065	SR-57227A	Serotonin receptor agonist		HTR3A	Serotonin receptor agonist
1485	36.49	kd	CGS001-3628	INPP1	Inositol polyphosphate phosphatases
1486	36.48	kd	CGS001-79174	CRELD2	-
1487	36.47	cp	BRD-K54416256	methimazole	Antithyroid		TPO	Antithyroid
1488	36.47	kd	CGS001-54659	UGT1A3	UDP glucuronosyltransferases
1489	36.46	kd	CGS001-8893	EIF2B5	-	EIF Proteins LOF
1490	36.46	oe	ccsbBroad304_01632	SYPL1	-
1491	36.45	oe	ccsbBroad304_07657	ATP5L	ATPases / F-type
1492	36.44	cp	BRD-K28168037	fenretinide	Apoptosis stimulant	Retinoid receptor agonist	CYP2C8, CYP3A5, RARA, RARG	Apoptosis stimulant, Retinoid receptor agonist
1493	36.43	kd	CGS001-29946	SERTAD3	-
1494	36.42	cp	BRD-K84085265	CG-930	JNK inhibitor		MAPK8	JNK inhibitor
1495	36.42	kd	CGS001-57680	CHD8	-
1496	36.39	kd	CGS001-1070	CETN3	EF-hand domain containing
1497	36.36	kd	CGS001-2034	EPAS1	Basic helix-loop-helix proteins
1498	36.36	oe	ccsbBroad304_07123	UQCRFS1	Mitochondrial respiratory chain complex / Complex III
1499	36.31	kd	CGS001-4793	NFKBIB	Ankyrin repeat domain containing
1500	36.3	oe	ccsbBroad304_03497	TXNL4B	-
1501	36.27	cp	BRD-K04010869	prostaglandin-a1	HSP inducer			HSP inducer, NFkB pathway inhibitor
1502	36.25	cp	BRD-K13261168	LY-16350	Dopamine receptor agonist		DRD2, DRD3	Dopamine receptor agonist
1503	36.23	kd	CGS001-9869	SETDB1	Histone methyltransferases (HMTs)
1504	36.22	cp	BRD-K99818283	PIK-90	PI3K inhibitor	PI3K inhibitor		PI3K inhibitor
1505	36.19	cp	BRD-K00206590	P-1075	ATP channel activator	KCNJ11 modulator, Potassium channel activator	KCNJ8	ATP channel activator, Potassium channel activator
1506	36.17	kd	CGS001-8859	STK19	G11 family
1507	36.17	oe	ccsbBroad304_00784	HRAS	RAS subfamily
1508	36.16	cp	BRD-K33453211	levocabastine	Histamine receptor antagonist		HRH1, NTSR2	Histamine receptor antagonist
1509	36.15	kd	CGS001-25888	ZNF473	Zinc fingers, C2H2-type
1510	36.15	kd	CGS001-1606	DGKA	EF-hand domain containing
1511	36.09	kd	CGS001-23522	KAT6B	Histone acetyltransferases (HATs)	Lysine acetyltransferases LOF
1512	36.08	kd	CGS001-126295	ZNF57	Zinc fingers, C2H2-type
1513	36.08	kd	CGS001-7124	TNF	Tumor necrosis factor (ligand) superfamily
1514	36.06	kd	CGS001-8573	CASK	CASK family
1515	36.05	oe	ccsbBroad304_00881	IRF5	-
1516	36.04	kd	CGS001-29880	ALG5	Glycosyltransferase family 2 domain containing
1517	35.97	oe	ccsbBroad304_03615	ZNF673	-
1518	35.96	kd	CGS001-151306	GPBAR1	Bile acid receptor
1519	35.91	kd	CGS001-6790	AURKA	Aurora kinase
1520	35.9	cp	BRD-K31611373	fluprostenol	Prostanoid receptor agonist		PTGER3, PTGFR, TBXA2R	Prostanoid receptor agonist
1521	35.9	cp	BRD-K89210380	biotin	Vitamin B		ACACA, ACACB, HLCS, MCCC1, MCCC2, PC, PCCA, PCCB, SLC5A6	Vitamin B
1522	35.86	oe	ccsbBroad304_00422	DARS	Aminoacyl tRNA synthetases / Class II
1523	35.85	oe	ccsbBroad304_07036	TCF4	Basic helix-loop-helix proteins
1524	35.83	kd	CGS001-335	APOA1	Apolipoproteins
1525	35.82	cp	BRD-K66788707	fludarabine	DNA synthesis inhibitor	DNA synthesis inhibitor, Ribonucleotide reductase inhibitor	ADA, DCK, POLA1, RRM1, RRM2	DNA synthesis inhibitor, DNA repair enzyme inhibitor, Purine antagonist
1526	35.81	kd	CGS001-2188	FANCF	Fanconi anemia, complementation groups
1527	35.78	oe	ccsbBroad304_00214	CAPN1	EF-hand domain containing
1528	35.76	cp	BRD-A06390036	hydroquinidine	Antiarrhythmic			Antiarrhythmic
1529	35.69	cp	BRD-K82823804	SA-792987	PKC inhibitor	PKC inhibitor	WEE1	PKC inhibitor
1530	35.67	oe	ccsbBroad304_01128	OTX2	Homeoboxes / PRD class
1531	35.62	kd	CGS001-23039	XPO7	Exportins
1532	35.56	cp	BRD-A88254928	salbutamol	Adrenergic receptor agonist		ADRB2, ADRB1	Adrenergic receptor agonist
1533	35.56	kd	CGS001-23325	KIAA1033	-
1534	35.55	oe	ccsbBroad304_00795	HSF2	-
1535	35.54	kd	CGS001-80818	ZNF436	Zinc fingers, C2H2-type
1536	35.52	oe	ccsbBroad304_03040	NKIRAS2	-
1537	35.5	cp	BRD-K31987754	oleylethanolamide	Cannabinoid receptor agonist		GPR119, CNR1, GPR55, KCND3, PPARA	Cannabinoid receptor agonist, Potassium channel blocker, Glucose dependent insulinotropic receptor agonist
1538	35.48	kd	CGS001-1719	DHFR	Oxidoreductases
1539	35.47	kd	CGS001-2877	GPX2	-
1540	35.45	cp	BRD-K82216340	medroxyprogesterone	progesterone receptor agonist	Progesterone receptor agonist	PGR, ESR1	progesterone receptor agonist
1541	35.42	cp	BRD-K17743697	KB-R7943	Sodium/calcium exchange inhibitor	T-type calcium channel blocker	SLC8A1, TRPC3, TRPC5, TRPC6	Sodium/calcium exchange inhibitor
1542	35.42	kd	CGS001-8766	RAB11A	RAB, member RAS oncogene
1543	35.39	cp	BRD-K63945320	dihydrosamidin	Phospholipase inhibitor			Phospholipase inhibitor, Nitric oxide production inhibitor, Platelet activating factor receptor antagonist
1544	35.39	kd	CGS001-2896	GRN	-
1545	35.37	kd	CGS001-328	APEX1	-
1546	35.35	kd	CGS001-27346	TMEM97	-
1547	35.33	cp	BRD-A74904029	EI-231	Casein kinase inhibitor		CSNK2A1, CSNK2A2, CSNK2B	Casein kinase inhibitor
1548	35.31	kd	CGS001-5824	PEX19	-
1549	35.3	cp	BRD-A77299732	salubrinal	Eukaryotic translation initiation factor inhibitor		EIF2S1, SLC6A9	Eukaryotic translation initiation factor inhibitor
1550	35.25	kd	CGS001-10287	RGS19	Regulators of G-protein signaling
1551	35.25	cp	BRD-K22662435	ganciclovir	DNA polymerase inhibitor	DNA polymerase inhibitor		DNA polymerase inhibitor
1552	35.22	cp	BRD-K40992116	parachlorophenol	Anti-infective			Anti-infective
1553	35.21	oe	ccsbBroad304_02173	ATG5	-
1554	35.17	oe	ccsbBroad304_13911	NDUFA9	Short chain dehydrogenase/reductase superfamily / Extended SDR fold
1555	35.16	oe	ccsbBroad304_02582	UQCR11	Mitochondrial respiratory chain complex / Complex III
1556	35.15	cp	BRD-K46556543	canrenoic-acid	Mineralocorticoid receptor antagonist			Mineralocorticoid receptor antagonist
1557	35.13	cp	BRD-K99946902	hexylresorcinol	Local anesthetic		TYR	Local anesthetic
1558	35.11	kd	CGS001-1028	CDKN1C	-
1559	35.11	cp	BRD-K12513978	fenbufen	Cyclooxygenase inhibitor	Cyclooxygenase inhibitor	PTGS1, PTGS2	Cyclooxygenase inhibitor
1560	35.1	kd	CGS001-84669	USP32	EF-hand domain containing
1561	35.1	kd	CGS001-79837	PIP4K2C	1-phosphatidylinositol-5-phosphate 4-kinase family
1562	35.09	kd	CGS001-55715	DOK4	Pleckstrin homology (PH) domain containing
1563	35.09	oe	ccsbBroad304_00745	HLA-DRB4	Immunoglobulin superfamily / C1-set domain containing
1564	35.08	oe	ccsbBroad304_02604	B3GNT1	-
1565	35.02	kd	CGS001-21	ABCA3	ATP binding cassette transporters / subfamily A
1566	35	oe	ccsbBroad304_07381	MAPKAPK2	MAPKAPK subfamily
1567	34.98	kd	CGS001-5499	PPP1CA	Serine/threonine phosphatases / Protein phosphatase, catalytic subunits	Protein phosphatase catalytic subunits LOF
1568	34.95	kd	CGS001-7867	MAPKAPK3	MAPKAPK subfamily
1569	34.95	kd	CGS001-262	AMD1	Decarboxylases
1570	34.91	cp	BRD-K61177364	NBI-27914	CRF receptor antagonist		CRHR1	CRF receptor antagonist
1571	34.91	kd	CGS001-29928	TIMM22	-
1572	34.91	cp	BRD-K82381502	acetylcholine	Acetylcholine receptor agonist		ACHE, CHRM1, CHRM2, CHRM3, CHRM4, CHRM5, CHRNA2	Acetylcholine receptor agonist
1573	34.88	cp	BRD-A21858158	praziquantel	Anthelmintic			Anthelmintic
1574	34.87	oe	ccsbBroad304_02243	DLGAP5	-
1575	34.8	oe	ccsbBroad304_01870	CHAF1B	WD repeat domain containing
1576	34.78	cp	BRD-A10969569	ambelline	Plant alkaloid			Plant alkaloid
1577	34.78	cp	BRD-K02407574	parbendazole	Tubulin inhibitor	Tubulin inhibitor	TUBB	Tubulin inhibitor
1578	34.76	cp	BRD-A35033682	eriodictyol	Cytochrome P450 inhibitor		CYP1B1, NFE2L2, XDH	Cytochrome P450 inhibitor
1579	34.74	cp	BRD-A51182606	chloramphenicol	Protein synthesis inhibitor		CD55, CYP2C19	Protein synthesis inhibitor, Bacterial 50S ribosomal subunit inhibitor
1580	34.73	kd	CGS001-51385	ZNF589	Zinc fingers, C2H2-type
1581	34.73	kd	CGS001-10327	AKR1A1	Aldo-keto reductases
1582	34.69	kd	CGS001-5986	RFNG	Beta 3-glycosyltransferases
1583	34.64	cp	BRD-K36258877	AZ-10417808	Caspase inhibitor		CASP3	Caspase inhibitor
1584	34.63	cp	BRD-K68202742	trichostatin-a	HDAC inhibitor	HDAC inhibitor	HDAC7, HDAC8, HDAC1, HDAC10, HDAC2, HDAC3, HDAC4, HDAC5, HDAC6, HDAC9	HDAC inhibitor, CDK activator, ID1 inhibitor
1585	34.63	kd	CGS001-51720	UIMC1	-
1586	34.62	cp	BRD-A09094913	strychnine	Acetylcholine receptor antagonist		GLRA1, CHRM1, CHRM2, CHRM3, CHRM4, CHRM5, CHRNA10, CHRNA9, GLRA2, GLRA3, GLRB	Acetylcholine receptor antagonist
1587	34.58	cp	BRD-K90789829	nefazodone	Adrenergic inhibitor		HTR2A, SLC6A4, HTR2C, SLC6A2, ADRA1A, ADRA1B, ADRA2A, CYP3A4, CYP3A5, CYP3A7, HTR1A, SLC6A3	Adrenergic inhibitor, Norepinephrine reuptake inhibitor, Serotonin receptor antagonist, Serotonin reuptake inhibitor
1588	34.55	oe	ccsbBroad304_00839	IGFBP6	insulin-like growth factor (IGF) binding proteins
1589	34.54	cp	BRD-K05906022	limonin	HIV protease inhibitor			HIV protease inhibitor
1590	34.5	cp	BRD-A77349281	RK-682	Tyrosine phosphatase inhibitor		HPSE, PTPN1	Tyrosine phosphatase inhibitor
1591	34.49	oe	ccsbBroad304_04271	MXD3	Basic helix-loop-helix proteins
1592	34.47	oe	ccsbBroad304_08152	PSAT1	-
1593	34.44	kd	CGS001-8894	EIF2S2	Serine/threonine phosphatases / Protein phosphatase 1, regulatory subunits	EIF Proteins LOF
1594	34.39	kd	CGS001-2966	GTF2H2	General transcription factors
1595	34.38	kd	CGS001-133690	CAPSL	EF-hand domain containing
1596	34.37	kd	CGS001-7056	THBD	CD molecules
1597	34.35	cp	BRD-K00532621	midazolam	Benzodiazepine receptor agonist	Benzodiazepine receptor agonist	CYP3A5, CYP3A7, GABRA1, GABRA2, GABRA3, GABRA4, GABRA5, GABRA6, GABRB1, GABRB2, GABRB3, GABRD, GABRE, GABRG1, GABRG2, GABRG3, GABRP, GABRQ, GABRR1, GABRR2, GABRR3	Benzodiazepine receptor agonist
1598	34.34	cp	BRD-K17497770	butein	EGFR inhibitor		ACE, CXCL8, IL6, SIRT1, SRD5A1, SRD5A2, TNF	EGFR inhibitor, SRC inhibitor
1599	34.32	cp	BRD-K41903098	diphenoxylate	Opioid receptor agonist		OPRM1, OPRD1	Opioid receptor agonist
1600	34.3	kd	CGS001-3108	HLA-DMA	Immunoglobulin superfamily / C1-set domain containing
1601	34.2	kd	CGS001-1756	DMD	-
1602	34.18	kd	CGS001-466	ATF1	basic leucine zipper proteins
1603	34.15	kd	CGS001-2066	ERBB4	Type I RTKs: ErbB (epidermal growth factor) receptor family
1604	34.14	kd	CGS001-23476	BRD4	Bromodomain kinase (BRDK) family
1605	34.12	kd	CGS001-170591	S100Z	EF-hand domain containing
1606	34.07	oe	ccsbBroad304_00322	CLCN5	Ion channels / Chloride channels : Voltage-sensitive
1607	34.04	kd	CGS001-51311	TLR8	Toll-like receptor family
1608	34.02	kd	CGS001-8525	DGKZ	-
1609	34	oe	ccsbBroad304_04991	ZNF785	Zinc fingers, C2H2-type
1610	34	kd	CGS001-120892	LRRK2	Leucine-rich repeat kinase (LRRK) family
1611	33.98	cp	BRD-K31633810	DAU-5884	Acetylcholine receptor antagonist		CHRM1, CHRM3	Acetylcholine receptor antagonist
1612	33.95	kd	CGS001-5933	RBL1	-
1613	33.94	cp	BRD-K42679050	Y-27152	Potassium channel activator		ABCC9, KCNJ8	Potassium channel activator
1614	33.9	oe	ccsbBroad304_02384	SMNDC1	Tudor domain containing
1615	33.86	kd	CGS001-1503	CTPS	-
1616	33.85	oe	ccsbBroad304_02373	SPRY2	-
1617	33.79	oe	ccsbBroad304_00577	FOXO3	Forkhead boxes
1618	33.77	kd	CGS001-7780	SLC30A2	SLC30 zinc transporter family
1619	33.73	oe	ccsbBroad304_02416	TUBB4B	-
1620	33.73	oe	ccsbBroad304_04292	INHBE	-
1621	33.72	oe	ccsbBroad304_05792	AGTR1	Angiotensin receptors
1622	33.69	oe	ccsbBroad304_11186	TGFBR2	Type II receptor serine/threonine kinases
1623	33.67	kd	CGS001-7923	HSD17B8	Short chain dehydrogenase/reductase superfamily / Classical SDR fold cluster 1
1624	33.65	kd	CGS001-4485	MST1	-
1625	33.62	kd	CGS001-25976	TIPARP	Poly (ADP-ribose) polymerases
1626	33.58	kd	CGS001-4729	NDUFV2	Mitochondrial respiratory chain complex / Complex I
1627	33.52	cp	BRD-K79366068	PSB-069	NTPDase inhibitor		ENTPD1, ENTPD2, ENTPD3	NTPDase inhibitor
1628	33.51	kd	CGS001-10221	TRIB1	Trbl family
1629	33.47	kd	CGS001-9519	TBPL1	-
1630	33.41	kd	CGS001-6472	SHMT2	-
1631	33.39	oe	ccsbBroad304_09177	EFCAB2	EF-hand domain containing
1632	33.36	kd	CGS001-7088	TLE1	WD repeat domain containing
1633	33.35	kd	CGS001-57048	PLSCR3	-
1634	33.35	kd	CGS001-10681	GNB5	WD repeat domain containing
1635	33.32	oe	ccsbBroad304_00593	NR5A2	Fushi tarazu F1-like receptors
1636	33.3	cp	BRD-K15791587	L-733060	Tachykinin antagonist	Tachykinin antagonist	TACR1	Tachykinin antagonist
1637	33.28	cp	BRD-K15891719	tenofovir	Reverse transcriptase inhibitor			Reverse transcriptase inhibitor, Cytochrome P450 inhibitor, DNA polymerase inhibitor, HIV integrase inhibitor
1638	33.26	cp	BRD-K70505054	ranitidine	Histamine receptor antagonist		HRH2, SLC22A2	Histamine receptor antagonist
1639	33.26	kd	CGS001-2235	FECH	-	AHSP Pathway LOF
1640	33.25	kd	CGS001-3651	PDX1	Homeoboxes / ANTP class : HOXL subclass
1641	33.18	cp	BRD-K13049116	BMS-754807	IGF-1 inhibitor	IGF-1 inhibitor	IGF1R, AKT1	IGF-1 inhibitor
1642	33.18	kd	CGS001-5654	HTRA1	Serine peptidases / Serine peptidases
1643	33.17	kd	CGS001-10180	RBM6	G patch domain containing
1644	33.17	kd	CGS001-54512	EXOSC4	-
1645	33.13	cp	BRD-A64297288	amlodipine	Calcium channel blocker	Calcium channel blocker	CACNA1C, CACNA1D, CACNA2D1, ABCG2, CA1, CACNA1B, CACNA1S, CACNA2D3, CACNB1, CACNB2, SMPD1	Calcium channel blocker
1646	33.1	oe	ccsbBroad304_00809	HUS1	-
1647	33.09	cc		IMPDH inhibitor	-
1648	33.08	cp	BRD-K83144676	olmesartan	Angiotensin antagonist		AGTR1	Angiotensin antagonist
1649	33.05	kd	CGS001-65217	PCDH15	Cadherins / Cadherin-related
1650	33.04	cp	BRD-A04706586	bucladesine	Adenosine receptor agonist		PRKACA	Adenosine receptor agonist, cAMP stimulant
1651	32.98	cp	BRD-K97365803	PI-828	PI3K inhibitor	PI3K inhibitor		PI3K inhibitor
1652	32.97	cp	BRD-A49370193	RO-60-0175	Serotonin receptor agonist	Serotonin receptor agonist	HTR2C, HTR2A, HTR2B	Serotonin receptor agonist
1653	32.96	kd	CGS001-317703	VN1R4	GPCR / Unclassified : Vomeronasal receptors, type 1
1654	32.93	cp	BRD-K35559145	levomepromazine	Dopamine receptor antagonist	Dopamine receptor antagonist	ADRA1A, ADRA1B, ADRA1D, ADRA2A, ADRA2B, ADRA2C, CHRM1, CHRM2, CHRM3, CHRM4, CHRM5, DRD1, DRD2, DRD3, DRD4, DRD5, HRH1, HTR2A, HTR2C	Dopamine receptor antagonist
1655	32.9	kd	CGS001-6259	RYK	Type XV RTKs: RYK
1656	32.86	oe	ccsbBroad304_02205	WTAP	-
1657	32.79	oe	ccsbBroad304_02560	RNPS1	RNA binding motif (RRM) containing
1658	32.77	cc		TGF beta receptor inhibitor	-
1659	32.75	kd	CGS001-51131	PHF11	Zinc fingers, PHD-type
1660	32.75	kd	CGS001-51070	NOSIP	-
1661	32.71	cp	BRD-K03109492	NSC-663284	CDC inhibitor		CDC25A, CDC25B, CDC25C	CDC inhibitor
1662	32.7	cp	BRD-K82255054	propofol	GABA receptor agonist		CYP2B6, FAAH, GABRA1, GABRA2, GABRA3, GABRA4, GABRA5, GABRA6, GABRB1, GABRB2, GABRB3, GABRD, GABRE, GABRG1, GABRG2, GABRG3, GABRP, GABRQ, SCN2A, SCN4A, TRPV1	GABA receptor agonist
1663	32.67	kd	CGS001-6621	SNAPC4	-
1664	32.66	kd	CGS001-4204	MECP2	-	X linked mental retardation group 1 LOF
1665	32.65	kd	CGS001-10013	HDAC6	Histone deacetylases
1666	32.62	oe	ccsbBroad304_06401	HRH1	Histamine receptors
1667	32.61	kd	CGS001-7423	VEGFB	-
1668	32.61	oe	ccsbBroad304_02469	SLC35A1	SLC35 family of nucleotide sugar transporters
1669	32.59	oe	ccsbBroad304_00849	IL4	Interleukins and interleukin receptors
1670	32.57	oe	ccsbBroad304_03387	NUDT9	Nudix motif containing
1671	32.55	kd	CGS001-5583	PRKCH	Eta subfamily
1672	32.43	cp	BRD-K43236057	piceid	ICAM1 inhibitor		GAA, XDH	ICAM1 inhibitor
1673	32.4	cp	BRD-K96720755	relcovaptan	Vasopressin receptor antagonist		AVPR1A, AVPR1B, AVPR2, OXTR	Vasopressin receptor antagonist
1674	32.39	kd	CGS001-4886	NPY1R	GPCR / Class A : Neuropeptide receptors : Y
1675	32.39	kd	CGS001-2189	FANCG	Fanconi anemia, complementation groups
1676	32.38	cp	BRD-A99411506	esculin	Antioxidant			Antioxidant
1677	32.38	kd	CGS001-6820	SULT2B1	Sulfotransferases, cytosolic
1678	32.36	kd	CGS001-8295	TRRAP	TRRAP subfamily
1679	32.35	oe	ccsbBroad304_01087	NF2	A-kinase anchor proteins
1680	32.32	cp	BRD-A41519720	ezetimibe	Niemann-Pick C1-like 1 protein antagonist		NPC1L1, ANPEP, SOAT1	Niemann-Pick C1-like 1 protein antagonist, Cholesterol inhibitor
1681	32.32	kd	CGS001-81894	SLC25A28	Miscellaneous SLC25 mitochondrial transporters
1682	32.32	kd	CGS001-10095	ARPC1B	Actin related protein 2/3 complex subunits
1683	32.31	kd	CGS001-5916	RARG	Retinoic acid receptors
1684	32.3	oe	ccsbBroad304_10994	NEK2	NIMA (never in mitosis gene a)- related kinase (NEK) family
1685	32.29	kd	CGS001-27243	CHMP2A	Charged multivesicular body proteins
1686	32.28	oe	ccsbBroad304_03071	CHMP4A	Charged multivesicular body proteins
1687	32.26	cp	BRD-K67100011	pivmecillinam	Bacterial cell wall synthesis inhibitor			Bacterial cell wall synthesis inhibitor
1688	32.23	cp	BRD-K61737877	VEGF-receptor-2-kinase-inhibitor-IV	VEGFR inhibitor		KDR	VEGFR inhibitor
1689	32.22	oe	ccsbBroad304_00459	DPYD	-
1690	32.2	kd	CGS001-5881	RAC3	Endogenous ligands
1691	32.17	cp	BRD-K97810537	beclometasone	Glucocorticoid receptor agonist	Glucocorticoid receptor agonist	NR3C1, CYP3A5, GPR97, SERPINA6	Glucocorticoid receptor agonist, Immunosuppressant
1692	32.12	cp	BRD-K06221026	DUP-697	Cyclooxygenase inhibitor		PTGS2	Cyclooxygenase inhibitor
1693	32.11	cp	BRD-A51820102	econazole	Bacterial cell wall synthesis inhibitor	Sterol demethylase inhibitor	CYP51A1, NPY1R, NPY2R, TRPM2, TRPV5	Bacterial cell wall synthesis inhibitor, Lanosterol demethylase inhibitor, Sterol demethylase inhibitor
1694	32.11	kd	CGS001-10421	CD2BP2	Serine/threonine phosphatases / Protein phosphatase 1, regulatory subunits
1695	32.11	cp	BRD-K11801786	trimidox	Ribonucleotide reductase inhibitor		RRM1	Ribonucleotide reductase inhibitor
1696	32.08	kd	CGS001-7301	TYRO3	Type XI RTKs: TAM (TYRO3-, AXL- and MER-TK) receptor family
1697	32.03	cp	BRD-A55369275	CGP-54626	GABA receptor antagonist		GABBR1, GABBR2, KCTD12, KCTD16, KCTD8	GABA receptor antagonist
1698	32.03	kd	CGS001-6886	TAL1	Basic helix-loop-helix proteins
1699	32.01	cp	BRD-A11702965	chromomycin-a3	DNA binding agent			DNA binding agent
1700	32.01	kd	CGS001-1644	DDC	Catecholamine turnover
1701	32	kd	CGS001-23624	CBLC	RING-type (C3HC4) zinc fingers
1702	31.95	kd	CGS001-5351	PLOD1	-
1703	31.92	cp	BRD-A54236247	racephedrine	Adrenergic receptor agonist			Adrenergic receptor agonist
1704	31.91	kd	CGS001-5584	PRKCI	Iota subfamily
1705	31.88	cp	BRD-A89672324	CGP-55845	GABA receptor antagonist		GABBR1, GABBR2, KCTD12, KCTD16, KCTD8	GABA receptor antagonist
1706	31.88	kd	CGS001-79088	ZNF426	Zinc fingers, C2H2-type
1707	31.85	kd	CGS001-10295	BCKDK	Pyruvate dehydrogenase kinase (PDHK) family
1708	31.8	cp	BRD-A59215453	lobelanidine	Acetylcholine receptor antagonist		SLC18A2, CHRNA10, CHRNA4, CHRNA9, CHRNB2, OPRM1	Acetylcholine receptor antagonist, Dopamine receptor modulator, Opioid receptor antagonist, Vesicular monoamine transporter ligand
1709	31.79	kd	CGS001-90655	TGIF2LY	Homeoboxes / TALE class
1710	31.78	cp	BRD-K15567136	papaverine	Phosphodiesterase inhibitor		PDE10A, PDE4B, PDE5A	Phosphodiesterase inhibitor
1711	31.78	kd	CGS001-3490	IGFBP7	insulin-like growth factor (IGF) binding proteins
1712	31.77	oe	ccsbBroad304_07993	ZBTB20	BTB/POZ domain containing
1713	31.76	oe	ccsbBroad304_01447	RPS6KA3	RSK subfamily
1714	31.74	cp	BRD-K36377456	marmesin	Angiogenesis inhibitor			Angiogenesis inhibitor
1715	31.73	kd	CGS001-50865	HEBP1	Endogenous ligands
1716	31.72	kd	CGS001-5292	PIM1	PIM family
1717	31.7	cp	BRD-A09539288	homatropine	Acetylcholine receptor antagonist		CES1, CHRM1	Acetylcholine receptor antagonist
1718	31.69	kd	CGS001-11014	KDELR2	-
1719	31.67	kd	CGS001-27020	NPTN	Immunoglobulin superfamily / Immunoglobulin-like domain containing
1720	31.65	cp	BRD-K04887706	AKT-inhibitor-1-2	AKT inhibitor		AKT1, AKT2, AKT3	AKT inhibitor
1721	31.64	kd	CGS001-4313	MMP2	Matrix metallopeptidase
1722	31.59	oe	ccsbBroad304_01418	RPL7	L ribosomal proteins
1723	31.59	kd	CGS001-64215	DNAJC1	Heat shock proteins / DNAJ (HSP40)
1724	31.55	cp	BRD-K05151076	ZK-164015	Estrogen receptor antagonist	Estrogen receptor antagonist	ESR1, ESR2	Estrogen receptor antagonist
1725	31.55	oe	ccsbBroad304_06525	LIPA	-
1726	31.54	kd	CGS001-7353	UFD1L	-
1727	31.52	kd	CGS001-5909	RAP1GAP	-
1728	31.52	kd	CGS001-8091	HMGA2	High-mobility group / Canonical
1729	31.51	kd	CGS001-57407	NMRAL1	Short chain dehydrogenase/reductase superfamily / Atypical members
1730	31.5	oe	ccsbBroad304_10423	BMPR1A	Type I receptor serine/threonine kinases
1731	31.48	kd	CGS001-2997	GYS1	Glycosyltransferase group 1 domain containing
1732	31.47	cp	BRD-K97181089	amiloride	Sodium channel blocker		SCNN1A, ASIC1, ASIC2, SCNN1B, SCNN1G, AOC1, ASIC3, PKD2, PKD2L1, PLAU, SCNN1D, SLC9A1, TRPC7, TRPV2	Sodium channel blocker
1733	31.47	kd	CGS001-5217	PFN2	-
1734	31.46	cp	BRD-A01346607	flumetasone	Glucocorticoid receptor agonist	Glucocorticoid receptor agonist	NR3C1, PLA2G1B	Glucocorticoid receptor agonist
1735	31.46	kd	CGS001-1962	EHHADH	-
1736	31.45	kd	CGS001-55120	FANCL	Fanconi anemia, complementation groups
1737	31.45	kd	CGS001-896	CCND3	-
1738	31.43	cp	BRD-K71266197	PSB-06126	NTPDase inhibitor		ENTPD3	NTPDase inhibitor
1739	31.38	kd	CGS001-8202	NCOA3	Histone acetyltransferases	Lysine acetyltransferases LOF
1740	31.37	kd	CGS001-283150	FOXR1	Forkhead boxes
1741	31.35	kd	CGS001-64116	SLC39A8	SLC39 family of metal ion transporters
1742	31.32	oe	ccsbBroad304_03378	ERAP1	Aminopeptidase N
1743	31.24	cp	BRD-K11905747	spectinomycin	Bacterial 30S ribosomal subunit inhibitor	Bacterial 30S ribosomal subunit inhibitor		Bacterial 30S ribosomal subunit inhibitor
1744	31.19	cc		Estrogen receptor antagonist	-
1745	31.19	kd	CGS001-6307	MSMO1	Fatty acid hydroxylase domain containing
1746	31.16	cc		Glycogen synthase kinase inhibitor	-
1747	31.14	kd	CGS001-55872	PBK	TOPK family
1748	31.13	cp	BRD-K89839824	raltitrexed	Thymidylate synthase inhibitor	Thymidylate synthase inhibitor	TYMS, FPGS	Thymidylate synthase inhibitor
1749	31.12	cp	BRD-K71799949	carbamazepine	Carboxamide antiepileptic		ABCB1, CYP1A2, CYP3A4, SCN1A, SCN3A, SCN5A	Carboxamide antiepileptic
1750	31.11	cc		Cell Cycle Inhibition GOF	-
1751	31.11	oe	ccsbBroad304_06038	CRK	SH2 domain containing
1752	31.11	oe	ccsbBroad304_04383	PCGF5	Polycomb group ring fingers
1753	31.1	oe	ccsbBroad304_00834	IFNGR1	Interferon receptor family
1754	31.09	kd	CGS001-81621	KAZALD1	Immunoglobulin superfamily / I-set domain containing
1755	31.04	cp	BRD-K01902415	pirinixic-acid	PPAR receptor agonist	PPAR receptor agonist	PPARA	PPAR receptor agonist
1756	31.03	kd	CGS001-54925	ZNF434	-
1757	31	kd	CGS001-54438	GFOD1	-
1758	30.99	kd	CGS001-253430	IPMK	-
1759	30.99	cp	BRD-K09186807	KIN001-244	Phosphoinositide dependent kinase inhibitor		PDPK1	Phosphoinositide dependent kinase inhibitor
1760	30.95	kd	CGS001-83593	RASSF5	-
1761	30.88	cp	BRD-K68756823	FR-180204	-666		MAPK1, MAPK3	-666
1762	30.86	kd	CGS001-10427	SEC24B	-
1763	30.83	kd	CGS001-57396	CLK4	CDC-like kinases
1764	30.82	oe	ccsbBroad304_00568	FHL2	-
1765	30.79	cp	BRD-A02713983	dihydrodeoxygedunin	Growth factor receptor activator		NTRK2	Growth factor receptor activator
1766	30.79	kd	CGS001-10525	HYOU1	Heat shock proteins / HSP70	Heat shock 70kDa proteins LOF
1767	30.74	oe	ccsbBroad304_09006	RPF1	-
1768	30.74	kd	CGS001-64167	ERAP2	Aminopeptidase N
1769	30.74	oe	ccsbBroad304_00518	ETFA	-
1770	30.72	kd	CGS001-10651	MTX2	-
1771	30.72	cp	BRD-A85860691	chaetocin	Histone lysine methyltransferase inhibitor		EHMT2, SUV39H1	Histone lysine methyltransferase inhibitor
1772	30.71	kd	CGS001-345611	IRGM	-
1773	30.71	kd	CGS001-83933	HDAC10	Histone deacetylases	Histone deacetylases LOF
1774	30.7	kd	CGS001-890	CCNA2	-
1775	30.66	cp	BRD-A62025033	temsirolimus	MTOR inhibitor	MTOR inhibitor	MTOR, PTEN	MTOR inhibitor
1776	30.65	oe	ccsbBroad304_09036	WDR61	WD repeat domain containing
1777	30.65	kd	CGS001-9052	GPRC5A	GPCR / Class C : Orphans
1778	30.59	kd	CGS001-83637	ZMIZ2	Zinc fingers, MIZ-type
1779	30.59	kd	CGS001-140609	NEK7	NIMA (never in mitosis gene a)- related kinase (NEK) family
1780	30.54	oe	ccsbBroad304_06658	NT5E	Adenosine turnover
1781	30.53	cp	BRD-K20995441	U-54494A	Opioid receptor agonist			Opioid receptor agonist
1782	30.51	kd	CGS001-30836	DNTTIP2	-
1783	30.48	kd	CGS001-10873	ME3	-
1784	30.48	cp	BRD-K74501079	azithromycin	Bacterial 50S ribosomal subunit inhibitor		MLNR	Bacterial 50S ribosomal subunit inhibitor
1785	30.47	kd	CGS001-5714	PSMD8	Proteasome (prosome, macropain) subunits	Proteasome Pathway LOF
1786	30.44	cp	BRD-K22193694	dioxybenzone	Topical sunscreen agent			Topical sunscreen agent
1787	30.42	kd	CGS001-3481	IGF2	-
1788	30.4	kd	CGS001-2048	EPHB2	Type XIII RTKs: Ephrin receptor family
1789	30.39	cp	BRD-K46742498	alosetron	Serotonin receptor antagonist		HTR3A	Serotonin receptor antagonist
1790	30.35	oe	ccsbBroad304_03874	UBL5	-
1791	30.35	kd	CGS001-10112	KIF20A	Kinesins
1792	30.34	cp	BRD-K12184916	dactolisib	MTOR inhibitor	MTOR inhibitor, PI3K inhibitor	MTOR, PIK3CA, PIK3CG, PIK3CD, ATR, PIK3CB	MTOR inhibitor, PI3K inhibitor, Protein kinase inhibitor
1793	30.33	kd	CGS001-440435	GPR179	GPCR / Class C : Orphans
1794	30.32	cp	BRD-K36638830	anabasine	Acetylcholine receptor agonist			Acetylcholine receptor agonist
1795	30.27	kd	CGS001-9653	HS2ST1	Sulfotransferases, membrane-bound
1796	30.26	kd	CGS001-2553	GABPB1	Ankyrin repeat domain containing
1797	30.23	kd	CGS001-6566	SLC16A1	SLC16 family of monocarboxylate transporters
1798	30.17	kd	CGS001-958	CD40	Tumour necrosis factor (TNF) receptor family
1799	30.15	kd	CGS001-11162	NUDT6	Nudix motif containing
1800	30.12	kd	CGS001-7389	UROD	-	AHSP Pathway LOF
1801	30.1	kd	CGS001-54442	KCTD5	-
1802	30.07	kd	CGS001-1488	CTBP2	-
1803	30.07	kd	CGS001-64400	AKTIP	Ubiquitin-conjugating enzymes E2
1804	30.07	oe	ccsbBroad304_01142	PAFAH1B2	-
1805	30.03	kd	CGS001-2548	GAA	Glycosidases
1806	30	cp	BRD-K25311561	KU-55933	ATM kinase inhibitor		ATM, PRKDC	ATM kinase inhibitor
1807	29.98	kd	CGS001-9232	PTTG1	-
1808	29.97	cp	BRD-K49049886	CGS-15943	Adenosine receptor antagonist		ADORA1, ADORA2A, ADORA2B, ADORA3	Adenosine receptor antagonist
1809	29.97	kd	CGS001-9491	PSMF1	Proteasome (prosome, macropain) subunits
1810	29.97	kd	CGS001-10314	LANCL1	-
1811	29.97	kd	CGS001-79711	IPO4	Importins
1812	29.94	cp	BRD-A27887842	prednisolone	Glucocorticoid receptor agonist	Glucocorticoid receptor agonist	NR3C1, NR3C2, SERPINA6	Glucocorticoid receptor agonist
1813	29.93	oe	ccsbBroad304_14122	TNFRSF21	Tumour necrosis factor (TNF) receptor family
1814	29.88	kd	CGS001-7040	TGFB1	Endogenous ligands
1815	29.87	kd	CGS001-134391	GPR151	GPCR / Class A : Orphans
1816	29.81	cp	BRD-A24817035	laudanosine	Central nervous system agent			Central nervous system agent
1817	29.78	oe	ccsbBroad304_05947	CCNC	-
1818	29.76	kd	CGS001-2853	GPR31	GPCR / Class A : Orphans
1819	29.73	oe	ccsbBroad304_13912	NDUFB1	Mitochondrial respiratory chain complex / Complex I
1820	29.69	kd	CGS001-26227	PHGDH	-
1821	29.65	kd	CGS001-1030	CDKN2B	-
1822	29.61	kd	CGS001-4439	MSH5	-
1823	29.59	kd	CGS001-433	ASGR2	C-type lectin domain containing
1824	29.58	cc		Supressors of cytokine signaling GOF	-
1825	29.57	kd	CGS001-7533	YWHAH	-
1826	29.57	oe	ccsbBroad304_03618	OSGEP	-
1827	29.56	cp	BRD-A11135865	nor-binaltorphimine	Opioid receptor antagonist			Opioid receptor antagonist
1828	29.55	cp	BRD-A25067867	benzatropine	Acetylcholine receptor antagonist		CHRM1, HRH1, SLC6A3	Acetylcholine receptor antagonist
1829	29.55	cp	BRD-A34208323	VU-0404997-2	Glutamate receptor modulator		GRM4	Glutamate receptor modulator
1830	29.54	cp	BRD-K85606544	neratinib	EGFR inhibitor	EGFR inhibitor	EGFR, ERBB2, ERBB4, KDR	EGFR inhibitor
1831	29.53	cp	BRD-A20126139	medrysone	Glucocorticoid receptor agonist	Glucocorticoid receptor agonist	NR3C1	Glucocorticoid receptor agonist
1832	29.52	cp	BRD-K57546357	prunetin	Breast cancer resistance protein inhibitor		ABCG2, ALDH2	Breast cancer resistance protein inhibitor
1833	29.49	oe	ccsbBroad304_06926	SDHA	Mitochondrial respiratory chain complex
1834	29.47	kd	CGS001-386724	AMIGO3	Immunoglobulin superfamily / Immunoglobulin-like domain containing
1835	29.43	oe	ccsbBroad304_10882	HLA-DRB1	Immunoglobulin superfamily / C1-set domain containing
1836	29.41	cp	BRD-K80725632	lavendustin-c	EGFR inhibitor		CAMK2A, EGFR, SRC	EGFR inhibitor
1837	29.37	kd	CGS001-84775	ZNF607	Zinc fingers, C2H2-type
1838	29.37	kd	CGS001-5052	PRDX1	-
1839	29.36	cp	BRD-K99498722	NPI-2358	Tubulin inhibitor	Tubulin inhibitor		Tubulin inhibitor
1840	29.31	cp	BRD-K12357156	AG-490	EGFR inhibitor		JAK2, JAK3, EGFR, STAT3	EGFR inhibitor, ErbB2 inhibitor, JAK inhibitor
1841	29.3	cp	BRD-K06159959	CCMQ	Inhibitor of the binding of homoquinolinic acid to non-NMDA sensitive sites			Inhibitor of the binding of homoquinolinic acid to non-NMDA sensitive sites
1842	29.25	oe	ccsbBroad304_02653	PRAF2	-
1843	29.24	cp	BRD-A35108200	dexamethasone	Glucocorticoid receptor agonist	Glucocorticoid receptor agonist	ANXA1, CYP3A4, CYP3A5, NOS2, NR0B1, NR3C1, NR3C2	Glucocorticoid receptor agonist
1844	29.22	cp	BRD-A10070317	propranolol	Adrenergic receptor antagonist		ADRB2, ADRB3, ADRB1, CYP2C19, HTR1A, HTR1B	Adrenergic receptor antagonist
1845	29.22	cp	BRD-A70649075	sulconazole	Sterol demethylase inhibitor			Sterol demethylase inhibitor
1846	29.21	kd	CGS001-8527	DGKD	Pleckstrin homology (PH) domain containing
1847	29.18	kd	CGS001-10125	RASGRP1	EF-hand domain containing
1848	29.13	cc		SRC inhibitor	-
1849	29.13	kd	CGS001-115992	RNF166	RING-type (C3HC4) zinc fingers
1850	29.12	cp	BRD-A94669766	naringenin	Aromatase inhibitor		CYP19A1, ESR2, CYP1B1, GLO1, HSD17B1	Aromatase inhibitor, TRPV antagonist
1851	29.11	cp	BRD-K86204871	terconazole	Sterol demethylase inhibitor	Sterol demethylase inhibitor		Sterol demethylase inhibitor
1852	29.09	kd	CGS001-5096	PCCB	Carboxylases
1853	29.09	oe	ccsbBroad304_02018	SUCLA2	-
1854	29.07	kd	CGS001-23242	COBL	-
1855	29.06	cp	BRD-K87049188	fusaric-acid	Dopamine beta hydroxylase inhibitor		DBH	Dopamine beta hydroxylase inhibitor
1856	29.03	kd	CGS001-2230	FDX1	-
1857	28.96	kd	CGS001-23657	SLC7A11	Solute carriers
1858	28.94	kd	CGS001-5921	RASA1	Pleckstrin homology (PH) domain containing
1859	28.94	kd	CGS001-23149	FCHO1	-
1860	28.93	cp	BRD-K18059238	gamma-linolenic-acid	Cyclooxygenase inhibitor		TBXAS1	Cyclooxygenase inhibitor, Prostanoid receptor agonist
1861	28.93	kd	CGS001-6664	SOX11	SRY (sex determining region Y)-boxes	SRY LOF
1862	28.91	kd	CGS001-85004	RERG	-
1863	28.9	cc		Topoisomerase inhibitor	-
1864	28.9	cp	BRD-K87909389	alvocidib	CDK inhibitor		CDK2, CDK4, CDK1, CDK6, CDK7, CDK9, CDK5, CDK8, EGFR, PYGM, BCL2, BIRC5, CCNT1, MCL1, XIAP	CDK inhibitor
1865	28.83	oe	ccsbBroad304_03769	CTNNBIP1	Catenins
1866	28.79	kd	CGS001-383	ARG1	Arginase
1867	28.79	oe	ccsbBroad304_06982	SNRNP70	RNA binding motif (RRM) containing
1868	28.77	kd	CGS001-59348	ZNF350	Zinc fingers, C2H2-type
1869	28.76	kd	CGS001-10673	TNFSF13B	CD molecules
1870	28.76	kd	CGS001-9341	VAMP3	Vesicle-associated membrane proteins
1871	28.74	kd	CGS001-23314	SATB2	Homeoboxes / CUT class
1872	28.73	oe	ccsbBroad304_12518	STK33	CAMK-unique family
1873	28.72	kd	CGS001-408	ARRB1	-
1874	28.7	cc		Protein phosphatase catalytic subunits LOF	-
1875	28.66	kd	CGS001-3320	HSP90AA1	Heat shock proteins / HSPC
1876	28.65	kd	CGS001-2287	FKBP3	-
1877	28.64	kd	CGS001-523	ATP6V1A	ATPases / V-type	V type ATPases LOF
1878	28.63	cp	BRD-K88759641	EMD-66684	Angiotensin receptor antagonist		AGTR1	Angiotensin receptor antagonist
1879	28.62	kd	CGS001-3487	IGFBP4	insulin-like growth factor (IGF) binding proteins
1880	28.6	oe	ccsbBroad304_06996	SRM	-
1881	28.59	cp	BRD-K51671335	sulpiride	Dopamine receptor antagonist	Dopamine receptor antagonist	DRD2, CA7, DRD3, CA1, CA12	Dopamine receptor antagonist
1882	28.58	oe	ccsbBroad304_07814	SACM1L	-
1883	28.55	kd	CGS001-9847	KIAA0528	-
1884	28.54	oe	ccsbBroad304_01218	PLK1	Polo-like kinase (PLK) family
1885	28.53	kd	CGS001-8204	NRIP1	-
1886	28.52	kd	CGS001-1029	CDKN2A	-
1887	28.51	kd	CGS001-5134	PDCD2	Zinc fingers, MYND-type
1888	28.51	kd	CGS001-3373	HYAL1	-
1889	28.48	oe	ccsbBroad304_07037	TCF12	Basic helix-loop-helix proteins
1890	28.46	kd	CGS001-6696	SPP1	Endogenous ligands
1891	28.4	kd	CGS001-51375	SNX7	Sorting nexins
1892	28.4	kd	CGS001-9770	RASSF2	-
1893	28.37	oe	ccsbBroad304_00682	GRK6	GRK1/3 subfamily
1894	28.37	kd	CGS001-6788	STK3	MST subfamily
1895	28.36	oe	ccsbBroad304_09420	RASGRP4	EF-hand domain containing
1896	28.35	cc		Heat shock 70kDa proteins LOF	-
1897	28.35	cp	BRD-K20197062	SA-94315	Caspase inhibitor		CASP3	Caspase inhibitor
1898	28.35	kd	CGS001-7690	ZNF131	BTB/POZ domain containing
1899	28.34	cp	BRD-A87479750	tenidap	Cyclooxygenase inhibitor		ALOX5, KCNJ4, PTGS1	Cyclooxygenase inhibitor
1900	28.28	oe	ccsbBroad304_00084	APOH	Apolipoproteins
1901	28.27	oe	ccsbBroad304_01183	PGD	-
1902	28.23	cp	BRD-K45117373	Y-26763	Potassium channel activator	Potassium channel activator	ABCC9, KCNJ8	Potassium channel activator
1903	28.22	kd	CGS001-10061	ABCF2	ATP binding cassette transporters / subfamily F
1904	28.21	cp	BRD-K18194590	mephentermine	Adrenergic receptor agonist		ADRA1A, ADRA1B, ADRA1D, ADRA2A, ADRA2B, ADRA2C, ADRB1, ADRB2, ADRB3	Adrenergic receptor agonist
1905	28.16	cp	BRD-K92870997	pterostilbene	Cyclooxygenase inhibitor		FAAH, PPARA, PTGS1, PTGS2	Cyclooxygenase inhibitor, PPAR receptor agonist
1906	28.16	oe	ccsbBroad304_07683	ZNF268	Zinc fingers, C2H2-type
1907	28.13	kd	CGS001-5048	PAFAH1B1	WD repeat domain containing
1908	28.12	cp	BRD-K37516142	idebenone	Calcium channel modulator			Calcium channel modulator
1909	28.12	oe	ccsbBroad304_06521	LGALS3	Endogenous ligands
1910	28.11	oe	ccsbBroad304_07277	RTCD1	-
1911	28.02	kd	CGS001-7874	USP7	Ubiquitin-specific peptidases	Ubiquitin-specific peptidases LOF
1912	28.01	kd	CGS001-1820	ARID3A	-
1913	28	cp	BRD-K17294426	clebopride	Dopamine receptor antagonist		DRD2, ACHE	Dopamine receptor antagonist
1914	27.99	kd	CGS001-26205	GMEB2	-
1915	27.99	cp	BRD-K11433652	aspirin	Cyclooxygenase inhibitor		PTGS1, PTGS2, TP53, AKR1C1, ASIC3, EDNRA, HSPA5, IKBKB, NFKB1, NFKB2, NFKBIA, PRKAA1, PRKAA2, PRKAB1, PRKAB2, PRKAG1, PRKAG2, PRKAG3, RPS6KA3	Cyclooxygenase inhibitor
1916	27.98	cc		FLT3 inhibitor	-
1917	27.95	kd	CGS001-4482	MSRA	-
1918	27.94	oe	ccsbBroad304_03933	CARD9	-
1919	27.91	cp	BRD-K31054881	BMY-7378	Adrenergic receptor antagonist		HTR1A, ADRA1D, ADRA1A, ADRA1B	Adrenergic receptor antagonist, Serotonin receptor antagonist
1920	27.85	kd	CGS001-143471	PSMA8	Proteasome (prosome, macropain) subunits
1921	27.81	cp	BRD-K43860855	iobenguane	Antineoplastic			Antineoplastic
1922	27.8	cp	BRD-A04352665	maraviroc	CC chemokine receptor antagonist		CCR5, CYP3A5	CC chemokine receptor antagonist
1923	27.78	cp	BRD-K04196797	oxcarbazepine	Sodium channel blocker		CYP2C19, CYP3A4, CYP3A5, SCN1A, SCN3A, SCN5A	Sodium channel blocker
1924	27.78	kd	CGS001-390	RND3	-
1925	27.75	kd	CGS001-1910	EDNRB	Endothelin receptors
1926	27.72	kd	CGS001-1591	CYP24A1	Cytochrome P450s
1927	27.71	cp	BRD-K17896185	FIT	Opioid receptor agonist		OPRD1	Opioid receptor agonist
1928	27.7	oe	ccsbBroad304_10116	SHC4	SH2 domain containing
1929	27.67	kd	CGS001-7264	TSTA3	Short chain dehydrogenase/reductase superfamily / Extended SDR fold
1930	27.65	kd	CGS001-55617	TASP1	Glycosylasparaginase precursor
1931	27.64	cp	BRD-K96271548	coumaric-acid	Antioxidant			Antioxidant
1932	27.64	kd	CGS001-5387	PMS2P3	-
1933	27.61	kd	CGS001-84449	ZNF333	Zinc fingers, C2H2-type
1934	27.59	cp	BRD-K82577285	dipropyl-dopamine	Dopamine receptor agonist			Dopamine receptor agonist
1935	27.58	cp	BRD-A58955223	sulforaphane	Antineoplastic		NFE2L2	Antineoplastic, Aryl hydrocarbon receptor antagonist
1936	27.57	oe	ccsbBroad304_07153	ZNF24	Zinc fingers, C2H2-type
1937	27.57	oe	ccsbBroad304_03179	BOLA1	-
1938	27.55	cp	BRD-K66296774	fluvastatin	HMGCR inhibitor	HMGCR inhibitor	HMGCR, CYP2C8	HMGCR inhibitor
1939	27.55	cp	BRD-K55344148	BU-224	Imidazoline receptor ligand	Imidazoline ligand	MAOA, MAOB	Imidazoline receptor ligand
1940	27.54	oe	ccsbBroad304_03864	OVOL2	Zinc fingers, C2H2-type
1941	27.51	kd	CGS001-5442	POLRMT	-
1942	27.5	oe	ccsbBroad304_07135	WNT10B	Wingless-type MMTV integration sites	Wnt family GOF
1943	27.49	cp	BRD-K56558538	ambroxol	Sodium channel blocker		GBA	Sodium channel blocker
1944	27.48	kd	CGS001-6118	RPA2	-	DNA Replication LOF
1945	27.46	cc		C2 domain containing LOF	-
1946	27.46	kd	CGS001-57448	BIRC6	Inhibitors of apoptosis (IAP) protein family
1947	27.44	cp	BRD-A14208071	oxyphenonium	Cholinergic receptor antagonist		CHRM1	Cholinergic receptor antagonist
1948	27.44	cp	BRD-K00627859	tubastatin-a	HDAC inhibitor	HDAC inhibitor	HDAC6	HDAC inhibitor
1949	27.42	kd	CGS001-35	ACADS	-
1950	27.41	kd	CGS001-7846	TUBA1A	Tubulins
1951	27.37	kd	CGS001-56998	CTNNBIP1	Catenins
1952	27.37	oe	ccsbBroad304_14174	CDKAL1	-
1953	27.35	cp	BRD-U66370498	androstanol	CAR antagonist		NR1I3	CAR antagonist
1954	27.35	kd	CGS001-161725	OTUD7A	OTU domain containing
1955	27.34	oe	ccsbBroad304_00430	GADD45A	-
1956	27.32	cp	BRD-A63836183	PD-123319	Angiotensin receptor antagonist		AGTR2	Angiotensin receptor antagonist
1957	27.32	oe	ccsbBroad304_00145	BACH1	BTB/POZ domain containing
1958	27.31	oe	ccsbBroad304_00223	CASP9	Caspases
1959	27.31	cp	BRD-K81272440	dantrolene	Calcium channel blocker		RYR1, RYR3	Calcium channel blocker
1960	27.28	cp	BRD-K15409150	penfluridol	T-type calcium channel blocker	T-type calcium channel blocker	CACNA1G, DRD1, DRD2	T-type calcium channel blocker
1961	27.25	kd	CGS001-6897	TARS	Aminoacyl tRNA synthetases / Class II
1962	27.22	cp	BRD-A29731977	17-hydroxyprogesterone-caproate	progesterone receptor agonist	Progesterone receptor agonist	CYP1A2, CYP2B6, CYP3A5, PGR	progesterone receptor agonist
1963	27.19	cp	BRD-A27489425	rolitetracycline	Bacterial 30S ribosomal subunit inhibitor			Bacterial 30S ribosomal subunit inhibitor
1964	27.18	kd	CGS001-4486	MST1R	Type X RTKs: HGF (hepatocyte growth factor) receptor family
1965	27.17	kd	CGS001-4664	NAB1	-
1966	27.14	cp	BRD-A08709697	heliotrine	Pyrrolizidine alkaloid			Pyrrolizidine alkaloid
1967	27.04	cp	BRD-A93659613	GR-89696	Opioid receptor agonist		OPRK1	Opioid receptor agonist
1968	27.02	kd	CGS001-4905	NSF	ATPases / AAA-type
1969	27.02	kd	CGS001-51222	ZNF219	Zinc fingers, C2H2-type
1970	27	oe	ccsbBroad304_00112	ASNA1	-
1971	26.96	oe	ccsbBroad304_01483	SAT1	-
1972	26.8	oe	ccsbBroad304_02506	EBP	-
1973	26.79	cp	BRD-K10467831	tibolone	Androgen receptor agonist	Androgen receptor modulator	AR, ESR1, PGR, STS	Androgen receptor agonist, Estrogen receptor agonist, Progesterone receptor agonist
1974	26.71	kd	CGS001-64077	LHPP	-
1975	26.7	kd	CGS001-10038	PARP2	Poly (ADP-ribose) polymerases	Poly ADP ribose polymerases LOF
1976	26.69	kd	CGS001-51203	NUSAP1	-
1977	26.68	kd	CGS001-10558	SPTLC1	Serine palmitoyltransferase
1978	26.66	cp	BRD-K71430621	clobenpropit	Histamine receptor antagonist		HRH3, HRH4, HRH1, HRH2	Histamine receptor antagonist
1979	26.65	kd	CGS001-5523	PPP2R3A	EF-hand domain containing
1980	26.64	cp	BRD-K53220666	trimetozine	Sedative			Sedative
1981	26.64	kd	CGS001-92595	ZNF764	Zinc fingers, C2H2-type
1982	26.63	kd	CGS001-51444	RNF138	RING-type (C3HC4) zinc fingers
1983	26.63	kd	CGS001-26472	PPP1R14B	Serine/threonine phosphatases / Protein phosphatase 1, regulatory subunits
1984	26.62	kd	CGS001-4094	MAF	-
1985	26.55	cp	BRD-K31471398	dihydrexidine	Dopamine receptor agonist		DRD1, DRD2, DRD3, DRD4, DRD5	Dopamine receptor agonist
1986	26.55	kd	CGS001-84765	ZNF577	Zinc fingers, C2H2-type
1987	26.53	oe	ccsbBroad304_03880	RXFP1	GPCR / Class A : Relaxin family peptide receptors
1988	26.53	kd	CGS001-6009	RHEB	-
[truncated: 6,571 more rows]
