# Supplementary material for: Systems genetics analysis of the LXS recombinant inbred mouse strains:Genetic and molecular insights into acute ethanol tolerance
Source: PLoS One. 2020 Oct 23;15(10):e0240253. doi: 10.1371/journal.pone.0240253 (PMC7584226; doi:10.1371/journal.pone.0240253)
Supplement: S11 Table — Cmap analysis for genes correlated to ST-Et. (XLSX) [file pone.0240253.s013.xlsx]

## Sheet: S11-Et
Rank	Score	Type	ID	Name	Description	CMap Class	Target	MOA
1	99.37	cp	BRD-K78373679	RO-3306	CDK inhibitor	CDK inhibitor	CDK1	CDK inhibitor
2	99.12	kd	CGS001-10668	CGRRF1	RING-type (C3HC4) zinc fingers
3	98.97	kd	CGS001-9455	HOMER2	-
4	98.84	kd	CGS001-11004	KIF2C	Kinesins
5	97.29	cp	BRD-K34581968	BMS-536924	IGF-1 inhibitor	IGF-1 inhibitor	IGF1R, AKT1, CCNE1, CDK2, CYP3A4, ERBB2, INSR, KDR, LCK, MAPK1, MET, PDGFRA, PDGFRB	IGF-1 inhibitor
6	96.69	kd	CGS001-8731	RNMT	-
7	96.52	cp	BRD-U73238814	QL-XI-92	DDR1 inhibitor		DDR1	DDR1 inhibitor
8	96.37	cp	BRD-K05804044	AZ-628	RAF inhibitor	RAF inhibitor	BRAF, RAF1	RAF inhibitor
9	96.14	kd	CGS001-11031	RAB31	RAB, member RAS oncogene
10	96.05	cp	BRD-K74761218	WT-171	HDAC inhibitor		HDAC6	HDAC inhibitor
11	95.8	kd	CGS001-9559	VPS26A	-
12	95.63	cp	BRD-A36630025	SN-38	Topoisomerase inhibitor	Topoisomerase inhibitor	TOP1	Topoisomerase inhibitor
13	95.52	cp	BRD-K60219430	serdemetan	MDM inhibitor		MDM2	MDM inhibitor
14	95.44	kd	CGS001-5451	POU2F1	Homeoboxes / POU class
15	95.42	cp	BRD-K92991072	PAC-1	Caspase activator		CASP3	Caspase activator
16	95.35	cp	BRD-K11558771	droxinostat	HDAC inhibitor	HDAC inhibitor	HDAC6, HDAC8	HDAC inhibitor
17	94.87	cp	BRD-K68202742	trichostatin-a	HDAC inhibitor	HDAC inhibitor	HDAC7, HDAC8, HDAC1, HDAC10, HDAC2, HDAC3, HDAC4, HDAC5, HDAC6, HDAC9	HDAC inhibitor, CDK activator, ID1 inhibitor
18	94.84	cp	BRD-K08547377	irinotecan	Topoisomerase inhibitor	Topoisomerase inhibitor	TOP1, CYP3A5, TOP1MT	Topoisomerase inhibitor
19	94.68	cp	BRD-A02481876	importazole	Importin-beta transport receptor inhibitor		KPNB1	Importin-beta transport receptor inhibitor
20	94.63	kd	CGS001-2690	GHR	Prolactin receptor family
21	94.29	oe	ccsbBroad304_06021	KLF6	Kruppel-like transcription factors
22	94.15	kd	CGS001-6990	DYNLT3	Cytoplasmic dyneins
23	94	cp	BRD-K19894101	MST-312	Telomerase inhibitor		TERT	Telomerase inhibitor
24	93.96	oe	ccsbBroad304_06753	POU5F1	Homeoboxes / POU class	Homeobox Gene GOF
25	93.61	cp	BRD-K22503835	scriptaid	HDAC inhibitor	HDAC inhibitor	HDAC1, HDAC2, HDAC3, HDAC4, HDAC5, HDAC6, HDAC7, HDAC8, HDAC9	HDAC inhibitor
26	93.22	oe	ccsbBroad304_03351	DHRS7	Short chain dehydrogenase/reductase superfamily / Classical SDR fold cluster 3
27	93.16	kd	CGS001-64116	SLC39A8	SLC39 family of metal ion transporters
28	93.07	kd	CGS001-79143	MBOAT7	-
29	92.78	cp	BRD-K17743125	belinostat	HDAC inhibitor	HDAC inhibitor	HDAC1, HDAC2, HDAC3, HDAC4, HDAC5, HDAC6, HDAC7, HDAC8, HDAC9	HDAC inhibitor
30	92.74	cp	BRD-A48237631	mitomycin-c	DNA alkylating agent	DNA synthesis inhibitor		DNA alkylating agent, DNA inhibitor, DNA synthesis inhibitor
31	92.64	kd	CGS001-1802	DPH2	-
32	92.21	oe	ccsbBroad304_03444	PAF1	-
33	92.09	cp	BRD-U82589721	HG-5-113-01	Protein kinase inhibitor		ABL1, LTK, STK10	Protein kinase inhibitor
34	92.07	cp	BRD-K11663430	pyroxamide	HDAC inhibitor	HDAC inhibitor	HDAC1	HDAC inhibitor
35	92.04	kd	CGS001-11343	MGLL	Endocannabinoid turnover
36	91.97	kd	CGS001-10241	CALCOCO2	-
37	91.86	cp	BRD-K99818283	PIK-90	PI3K inhibitor	PI3K inhibitor		PI3K inhibitor
38	91.62	cp	BRD-K12867552	THM-I-94	HDAC inhibitor	HDAC inhibitor	HDAC1, HDAC10, HDAC2, HDAC3, HDAC6, HDAC8	HDAC inhibitor
39	91.5	kd	CGS001-25836	NIPBL	-
40	91.42	kd	CGS001-3373	HYAL1	-
41	91.18	cp	BRD-K69840642	ISOX	HDAC inhibitor	HDAC inhibitor	HDAC6	HDAC inhibitor
42	91.13	oe	ccsbBroad304_01304	PSEN1	Presenilin
43	90.73	kd	CGS001-8649	LAMTOR3	-
44	90.62	cp	BRD-K08554278	bisbenzimide	DNA binding agent		BCL2L1, TOP1	DNA binding agent
45	90.42	kd	CGS001-7693	ZNF134	Zinc fingers, C2H2-type
46	90.36	cp	BRD-K69932463	AZD-8055	MTOR inhibitor	MTOR inhibitor	MTOR	MTOR inhibitor
47	90.3	kd	CGS001-9183	ZW10	-
48	90.28	cp	BRD-K81418486	vorinostat	HDAC inhibitor	HDAC inhibitor	HDAC1, HDAC2, HDAC3, HDAC6, HDAC8, HDAC10, HDAC11, HDAC5, HDAC9	HDAC inhibitor
49	90.17	cp	BRD-K50140147	NVP-TAE684	ALK inhibitor		ALK, INSR	ALK inhibitor
50	89.99	oe	ccsbBroad304_01832	PAX8	Paired boxes
51	89.69	kd	CGS001-466	ATF1	basic leucine zipper proteins
52	89.66	cp	BRD-A35588707	teniposide	Topoisomerase inhibitor	Topoisomerase inhibitor	TOP2A, CYP3A5	Topoisomerase inhibitor
53	89.52	kd	CGS001-5357	PLS1	EF-hand domain containing
54	89.19	kd	CGS001-9375	TM9SF2	-
55	89.13	kd	CGS001-5571	PRKAG1	AMPK subfamily
56	88.8	cp	BRD-K50168500	canertinib	EGFR inhibitor	EGFR inhibitor	EGFR, ERBB2, ERBB4, AKT1	EGFR inhibitor
57	88.73	kd	CGS001-5588	PRKCQ	Delta subfamily	C2 domain containing protein kinases LOF
58	88.52	oe	ccsbBroad304_02138	TRIP10	-
59	88.23	cp	BRD-K53414658	tivozanib	VEGFR inhibitor	PDGFR/KIT inhibitor, VEGFR inhibitor	FLT1, FLT4, KDR, KIT, PDGFRA, PDGFRB	VEGFR inhibitor
60	88.02	kd	CGS001-440387	CTRB2	-
61	87.52	cp	BRD-K52911425	GDC-0941	PI3K inhibitor	PI3K inhibitor	PIK3CG, PIK3CA, PIK3CB, PIK3CD	PI3K inhibitor
62	87.42	kd	CGS001-5469	MED1	-	Mediator complex LOF
63	86.86	kd	CGS001-51015	ISOC1	-
64	86.83	oe	ccsbBroad304_02311	ARPC3	Actin related protein 2/3 complex subunits
65	86.77	kd	CGS001-10928	RALBP1	-
66	86.66	kd	CGS001-471	ATIC	-
67	86.52	oe	ccsbBroad304_02855	SPDEF	ETS Transcription Factors
68	86.43	cp	BRD-K92428153	mycophenolate-mofetil	Dehydrogenase inhibitor	IMPDH inhibitor	IMPDH1, IMPDH2, HCAR2	Dehydrogenase inhibitor, Hydroxycarboxylic acid receptor agonist, Immunosuppressant, Inosine monophosphate dehydrogenase inhibitor, Inositol monophosphatase inhibitor
69	86.36	cp	BRD-K67566344	KU-0063794	MTOR inhibitor	MTOR inhibitor	MTOR	MTOR inhibitor
70	86.33	kd	CGS001-1022	CDK7	Cyclin-dependent kinases, CDK7 subfamily
71	86.25	cp	BRD-K14618467	IKK-16	IKK inhibitor	IKK inhibitor	IKBKB	IKK inhibitor
72	86.19	cp	BRD-U44618005	WH-4023	SRC inhibitor	SRC inhibitor	ABL1, LCK, SRC	SRC inhibitor
73	86.16	kd	CGS001-5594	MAPK1	MAPK:ERK subfamily	Mitogen activated protein kinases LOF
74	86.12	cp	BRD-A19633847	perhexiline	Carnitine palmitoyltransferase inhibitor		CPT1A, CPT2	Carnitine palmitoyltransferase inhibitor
75	86.04	kd	CGS001-64219	PJA1	RING-type (C3HC4) zinc fingers
76	85.84	cp	BRD-K06750613	GSK-1059615	PI3K inhibitor	MTOR inhibitor, PI3K inhibitor	PIK3CA, PIK3CG	PI3K inhibitor
77	85.81	kd	CGS001-1363	CPE	Carboxypeptidase A
78	85.66	cp	BRD-K31542390	mycophenolic-acid	Dehydrogenase inhibitor	IMPDH inhibitor	IMPDH1, IMPDH2	Dehydrogenase inhibitor, Inositol monophosphatase inhibitor
79	85.58	kd	CGS001-51742	ARID4B	-
80	85.57	kd	CGS001-4352	MPL	Prolactin receptor family
81	85.55	oe	ccsbBroad304_01661	TFCP2	-
82	85.42	cp	BRD-K83289131	CAY-10618	NAMPT inhibitor		NAMPT	NAMPT inhibitor
83	85.19	kd	CGS001-1759	DNM1	Pleckstrin homology (PH) domain containing
84	85.1	kd	CGS001-8767	RIPK2	Receptor interacting protein kinase (RIPK) family
85	85.02	kd	CGS001-340273	ABCB5	ATP binding cassette transporters / subfamily B
86	84.85	kd	CGS001-9061	PAPSS1	-
87	84.85	kd	CGS001-124274	GPR139	GPCR / Class A : Orphans
88	84.78	kd	CGS001-8480	RAE1	WD repeat domain containing
89	84.69	kd	CGS001-10412	NSA2	-
90	84.69	kd	CGS001-10447	FAM3C	-
91	84.65	cc		IMPDH inhibitor	-
92	84.65	cp	BRD-A29901043	KIN001-127	ITK inhibitor		ITK	ITK inhibitor
93	84.42	kd	CGS001-55143	CDCA8	-
94	84.37	kd	CGS001-23039	XPO7	Exportins
95	84.3	oe	ccsbBroad304_01240	POLR2F	RNA polymerase subunits
96	84.1	kd	CGS001-171017	ZNF384	Zinc fingers, C2H2-type
97	83.92	kd	CGS001-5422	POLA1	DNA polymerases
98	83.91	kd	CGS001-22827	PUF60	RNA binding motif (RRM) containing
99	83.88	kd	CGS001-23530	NNT	-
100	83.78	cp	BRD-K44432556	VU-0418946-1	HIF modulator	HIF activator	HIF1A	HIF modulator
101	83.62	cp	BRD-A39646320	HC-toxin	HDAC inhibitor	HDAC inhibitor	HDAC1	HDAC inhibitor
102	83.59	kd	CGS001-3717	JAK2	Janus kinase (JakA) family
103	83.57	cp	BRD-K52522949	NCH-51	HDAC inhibitor	HDAC inhibitor	HDAC1, HDAC10, HDAC11, HDAC2, HDAC3, HDAC4, HDAC5, HDAC6, HDAC7, HDAC8, HDAC9	HDAC inhibitor
104	83.53	cp	BRD-K89626439	sirolimus	MTOR inhibitor	MTOR inhibitor	MTOR, FKBP1A, CCR5, FGF2	MTOR inhibitor
105	83.21	cp	BRD-K14200658	syrosingopine	Vesicular monoamine transporter inhibitor		SLC18A2, SLC18A1	Vesicular monoamine transporter inhibitor
106	83.06	cp	BRD-U25771771	WZ-4-145	EGFR inhibitor	EGFR inhibitor	CSF1R, DDR1, EGFR, PDGFRA, TIE1	EGFR inhibitor
107	82.37	kd	CGS001-10475	TRIM38	-
108	82.32	cc		IGF-1 inhibitor	-
109	82.11	cp	BRD-K73395020	SA-1478088	-666		MMP12, MMP14, MMP2, MMP8, MMP9	-666
110	81.98	cp	BRD-K98490050	amsacrine	Topoisomerase inhibitor	Topoisomerase inhibitor	TOP2A, KCNH2	Topoisomerase inhibitor
111	81.81	kd	CGS001-841	CASP8	Caspases
112	81.3	cp	BRD-K05653692	DL-PDMP	Glucosyltransferase inhibitor		ASAH1, UGCG	Glucosyltransferase inhibitor
113	81.16	kd	CGS001-3930	LBR	Tudor domain containing
114	81	kd	CGS001-10892	MALT1	Immunoglobulin superfamily / Immunoglobulin-like domain containing
115	80.94	cp	BRD-K10705233	GW-405833	Cannabinoid receptor agonist	Cannabinoid receptor agonist	CNR2	Cannabinoid receptor agonist
116	80.8	cp	BRD-K20285085	fostamatinib	SYK inhibitor		SYK, FLT3, RET	SYK inhibitor
117	80.75	kd	CGS001-22828	SCAF8	RNA binding motif (RRM) containing
118	80.73	cp	BRD-K37691127	hinokitiol	Tyrosinase inhibitor		TYR	Tyrosinase inhibitor
119	80.63	kd	CGS001-8624	PSMG1	-
120	80.52	kd	CGS001-5744	PTHLH	Endogenous ligands
121	80.41	cp	BRD-K30677119	PP-30	RAF inhibitor		RAF1	RAF inhibitor
122	80.29	cp	BRD-K49294207	BIBU-1361	EGFR inhibitor	EGFR inhibitor	EGFR	EGFR inhibitor
123	80.26	cc		HDAC inhibitor	-
124	80.11	kd	CGS001-9189	ZBED1	Pseudoautosomal regions / PAR1
125	79.91	cp	BRD-K68336408	tyrphostin-AG-1478	EGFR inhibitor	EGFR inhibitor	EGFR, MAPK14	EGFR inhibitor
126	79.78	kd	CGS001-1725	DHPS	-
127	79.73	cp	BRD-K82036761	sertraline	Serotonin receptor antagonist	Serotonin receptor antagonist	SLC6A4, CYP2C19, SLC6A3	Serotonin receptor antagonist
128	79.69	kd	CGS001-593	BCKDHA	-
129	79.66	oe	ccsbBroad304_02889	WWTR1	Hippo Signaling
130	79.6	cp	BRD-K57080016	selumetinib	MEK inhibitor	MEK inhibitor	MAP2K1, MAP2K2	MEK inhibitor
131	79	cp	BRD-K46056750	AZD-7762	CHK inhibitor		CHEK1, CHEK2	CHK inhibitor
132	78.75	kd	CGS001-2786	GNG4	-
133	78.7	cp	BRD-K41903098	diphenoxylate	Opioid receptor agonist		OPRM1, OPRD1	Opioid receptor agonist
134	78.7	kd	CGS001-23549	DNPEP	Aminopeptidase I
135	78.58	kd	CGS001-55654	TMEM127	-
136	78.52	cp	BRD-K99964838	bosutinib	ABL inhibitor	SRC inhibitor	ABL1, SRC, BCR, CAMK2G, LYN, CAMK1D, CDK2, FRK, FYN, HCK, MAP2K1, MAP2K2, MAP3K2, MAP4K5, STK10, STK24, STK4, TNK2, TXK	ABL inhibitor, BCR-ABL kinase inhibitor, SRC inhibitor
137	78.48	kd	CGS001-10250	SRRM1	-
138	78.47	kd	CGS001-23062	GGA2	-
139	78.26	kd	CGS001-5359	PLSCR1	-
140	77.65	cp	BRD-A18763547	BAX-channel-blocker	Cytochrome C release inhibitor		BAX	Cytochrome C release inhibitor
141	77.49	kd	CGS001-635	BHMT	-
142	77.47	kd	CGS001-6883	TAF12	-
143	77.31	cp	BRD-K36198571	WAY-170523	Metalloproteinase inhibitor		MMP13	Metalloproteinase inhibitor
144	77.13	cp	BRD-K62289640	lylamine	Cannabinoid receptor agonist		CNR1	Cannabinoid receptor agonist
145	77.09	kd	CGS001-8495	PPFIBP2	Sterile alpha motif (SAM) domain containing
146	76.94	kd	CGS001-89882	TPD52L3	-
147	76.54	kd	CGS001-2805	GOT1	-
148	76.52	kd	CGS001-10180	RBM6	G patch domain containing
149	76.45	oe	ccsbBroad304_01579	SOX2	SRY (sex determining region Y)-boxes
150	76.41	kd	CGS001-56834	GPR137	GPCR / Unclassified : 7TM orphan receptors
151	76.38	oe	ccsbBroad304_00211	CALU	EF-hand domain containing
152	76.25	cp	BRD-K47983010	BX-795	IKK inhibitor	IKK inhibitor	PDPK1, CDK2, CHEK1, GSK3B, IKBKE, KDR, PDK1, TBK1	IKK inhibitor
153	76.2	cc		EGFR inhibitor	-
154	76.19	kd	CGS001-9429	ABCG2	ATP binding cassette transporters / subfamily G
155	76.16	cp	BRD-K15592317	CP466722	ATM kinase inhibitor		ATM	ATM kinase inhibitor
156	76.04	cp	BRD-A59985574	topotecan	Topoisomerase inhibitor	Topoisomerase inhibitor	TOP1, TOP1MT	Topoisomerase inhibitor
157	76.04	cp	BRD-K82823804	SA-792987	PKC inhibitor	PKC inhibitor	WEE1	PKC inhibitor
158	75.8	cp	BRD-K70914287	BIBX-1382	EGFR inhibitor	EGFR inhibitor	EGFR, ERBB2	EGFR inhibitor, Tyrosine kinase inhibitor
159	75.76	cc		C2 domain containing protein kinases LOF	-
160	75.73	kd	CGS001-3718	JAK3	Janus kinase (JakA) family
161	75.71	kd	CGS001-55127	HEATR1	-	Minor histocompatibility antigens LOF
162	75.52	oe	ccsbBroad304_10157	LHX8	Homeoboxes / LIM class	LIM class homeoboxes GOF
163	75.37	kd	CGS001-4710	NDUFB4	Mitochondrial respiratory chain complex / Complex I
164	75.34	kd	CGS001-9842	PLEKHM1	Pleckstrin homology (PH) domain containing
165	75.31	cp	BRD-K56957086	dacinostat	HDAC inhibitor	HDAC inhibitor	HDAC1, HDAC2, HDAC3, HDAC4, HDAC5, HDAC6, HDAC7, HDAC8, HDAC9	HDAC inhibitor
166	75.16	kd	CGS001-7175	TPR	-
167	75.13	oe	ccsbBroad304_06575	MEF2A	Myocyte enhancer factors
168	74.37	cp	BRD-K68065987	MK-2206	AKT inhibitor		AKT1, AKT2, AKT3	AKT inhibitor
169	74.17	kd	CGS001-1717	DHCR7	-
170	74.11	oe	ccsbBroad304_04271	MXD3	Basic helix-loop-helix proteins
171	74.02	oe	ccsbBroad304_06211	FGFR2	Type V RTKs: FGF (fibroblast growth factor) receptor family
172	73.88	kd	CGS001-9263	STK17A	Death-associated kinase (DAPK) family
173	73.72	kd	CGS001-7534	YWHAZ	-
174	73.22	cp	BRD-K13514097	everolimus	MTOR inhibitor		MTOR, CYP3A5, FKBP1A	MTOR inhibitor
175	73.07	kd	CGS001-23223	RRP12	-
176	73.03	kd	CGS001-10513	APPBP2	-
177	72.78	cp	BRD-K02965346	SU-11274	Hepatocyte growth factor receptor inhibitor		MET	Hepatocyte growth factor receptor inhibitor, Tyrosine kinase inhibitor
178	72.77	kd	CGS001-4712	NDUFB6	Mitochondrial respiratory chain complex / Complex I
179	72.76	oe	ccsbBroad304_02451	HOXB13	Homeoboxes / ANTP class : HOXL subclass
180	72.65	kd	CGS001-159	ADSS	-
181	72.6	cp	BRD-M64432851	sunitinib	FLT3 inhibitor	FLT3 inhibitor, PDGFR/KIT inhibitor, RAF inhibitor, VEGFR inhibitor	FLT3, KDR, KIT, FLT4, FLT1, PDGFRA, PDGFRB, RET, CSF1R, FGFR1	FLT3 inhibitor, KIT inhibitor, PDGFR receptor inhibitor, RET tyrosine kinase inhibitor, VEGFR inhibitor
182	72.58	kd	CGS001-8914	TIMELESS	-
183	72.34	kd	CGS001-51530	ZC3HC1	Zinc fingers, C3HC-type
184	72.12	cp	BRD-K60762818	desipramine	Tricyclic antidepressant	Tricyclic antidepressant	SLC6A2, SLC6A4, ADRA1A, ADRA1B, ADRA1D, ADRA2A, ADRA2B, ADRA2C, ADRB1, ADRB2, CHRM1, CHRM2, CHRM3, CHRM4, CHRM5, DRD2, HRH1, HTR1A, HTR2A, HTR2C, SMPD1	Tricyclic antidepressant
185	71.94	kd	CGS001-26994	RNF11	RING-type (C3HC4) zinc fingers
186	71.66	kd	CGS001-3177	SLC29A2	SLC29 family
187	71.56	kd	CGS001-7416	VDAC1	Voltage-dependent anion channels
188	71.52	cp	BRD-K37798499	etoposide	Topoisomerase inhibitor	Topoisomerase inhibitor	TOP2A, CYP2E1, CYP3A5, TOP2B	Topoisomerase inhibitor
189	71.35	cp	BRD-K28360340	TW-37	BCL inhibitor	BCL inhibitor	BCL2, BCL2L1, MCL1	BCL inhibitor
190	71.19	kd	CGS001-23102	TBC1D2B	-
191	71.14	oe	ccsbBroad304_06094	DFFA	-
192	71.07	kd	CGS001-7158	TP53BP1	-
193	70.93	oe	ccsbBroad304_02361	MFSD10	-
194	70.91	cp	BRD-K14441456	tyrphostin-AG-556	EGFR inhibitor		EGFR	EGFR inhibitor
195	70.88	kd	CGS001-5096	PCCB	Carboxylases
196	70.86	kd	CGS001-60468	BACH2	BTB/POZ domain containing
197	70.83	kd	CGS001-2627	GATA6	GATA zinc finger domain containing
198	70.73	kd	CGS001-7090	TLE3	WD repeat domain containing
199	70.6	cp	BRD-K84709232	caffeic-acid	Lipoxygenase inhibitor		ALOX5, MIF, RELA, TNF	Lipoxygenase inhibitor, HIV integrase inhibitor, NFkB pathway inhibitor, Nitric oxide production inhibitor, PPAR receptor modulator, TNF production inhibitor, Tumor necrosis factor production inhibitor
200	70.59	kd	CGS001-116535	MRGPRF	GPCR / Class A : Orphans
201	70.58	kd	CGS001-6499	SKIV2L	-
202	70.52	kd	CGS001-51031	GLOD4	-
203	70.52	oe	ccsbBroad304_04522	ZNF625	Zinc fingers, C2H2-type
204	70.37	oe	ccsbBroad304_01735	UBE2D1	Ubiquitin-conjugating enzymes E2
205	70.27	cp	BRD-K72264770	QW-BI-011	Histone lysine methyltransferase inhibitor		EHMT2	Histone lysine methyltransferase inhibitor
206	70.06	cp	BRD-K11911061	GR-127935	Serotonin receptor antagonist	Serotonin receptor antagonist	HTR1B, HTR1D, HTR1A, HTR2A, HTR2C, HTR1E, HTR1F, HTR2B, HTR6	Serotonin receptor antagonist
207	69.96	kd	CGS001-9918	NCAPD2	-
208	69.94	cp	BRD-A13133631	fluorometholone	Glucocorticoid receptor agonist	Glucocorticoid receptor agonist	NR3C1	Glucocorticoid receptor agonist
209	69.88	cp	BRD-K12502280	TG-101348	FLT3 inhibitor	Bromodomain Inhibitor, FLT3 inhibitor, JAK inhibitor	JAK2, FLT3, BRD4, JAK1, JAK3, RET, TYK2	FLT3 inhibitor, JAK inhibitor
210	69.87	kd	CGS001-326	AIRE	Zinc fingers, PHD-type
211	69.78	cp	BRD-K85606544	neratinib	EGFR inhibitor	EGFR inhibitor	EGFR, ERBB2, ERBB4, KDR	EGFR inhibitor
212	69.72	kd	CGS001-5770	PTPN1	Protein tyrosine phosphatases
213	69.66	oe	ccsbBroad304_05982	CDX2	Homeoboxes / ANTP class : HOXL subclass
214	69.62	cp	BRD-K95921201	reserpine	Vesicular monoamine transporter inhibitor		SLC18A2, SLC18A1	Vesicular monoamine transporter inhibitor
215	69.53	cp	BRD-K29113274	ketoconazole	Sterol demethylase inhibitor	Sterol demethylase inhibitor	AR, CYP19A1, CYP21A2, CYP2C19, CYP3A5, CYP3A7, KCNA10	Sterol demethylase inhibitor
216	69.23	cp	BRD-K56343971	vemurafenib	RAF inhibitor	RAF inhibitor	BRAF, CYP2C19, CYP3A4, CYP3A5, RAF1	RAF inhibitor
217	69.18	oe	ccsbBroad304_06637	NFKB1	NFkappaB transcription factor family
218	68.92	oe	ccsbBroad304_01795	ZNF22	Zinc fingers, C2H2-type
219	68.86	kd	CGS001-6309	SC5DL	-
220	68.84	kd	CGS001-478	ATP1A3	ATPases / P-type
221	68.84	cp	BRD-K29950728	clomifene	Estrogen receptor antagonist	Estrogen receptor antagonist	ESR1, AR	Estrogen receptor antagonist
222	68.78	kd	CGS001-29940	DSE	-
223	68.77	kd	CGS001-51203	NUSAP1	-
224	68.48	kd	CGS001-3053	SERPIND1	Serine (or cysteine) peptidase inhibitors
225	68.39	cp	BRD-A43331270	niguldipine	Calcium channel blocker		ADRA1A, CACNA1C, ADRA1B, ADRA1D	Calcium channel blocker, Adrenergic receptor antagonist
226	68.01	cp	BRD-A45498368	WYE-125132	MTOR inhibitor	MTOR inhibitor	MTOR, PIK3CA	MTOR inhibitor
227	67.93	kd	CGS001-8651	SOCS1	SH2 domain containing
228	67.81	cp	BRD-A35108200	dexamethasone	Glucocorticoid receptor agonist	Glucocorticoid receptor agonist	ANXA1, CYP3A4, CYP3A5, NOS2, NR0B1, NR3C1, NR3C2	Glucocorticoid receptor agonist
229	67.66	kd	CGS001-3576	IL8	-
230	67.58	oe	ccsbBroad304_06081	DGKA	EF-hand domain containing
231	67.58	cp	BRD-K94832621	Y-134	Estrogen receptor antagonist	Estrogen receptor antagonist	ESR1, ESR2	Estrogen receptor antagonist
232	67.28	kd	CGS001-6928	HNF1B	Homeoboxes / HNF class
233	67.26	cp	BRD-A94413429	NTNCB	Neuropeptide receptor antagonist		NPY5R	Neuropeptide receptor antagonist
234	67.19	oe	ccsbBroad304_07727	LIAS	-
235	67.18	cp	BRD-U44700465	HG-5-88-01	Protein kinase inhibitor		ADCK4, EGFR	Protein kinase inhibitor
236	67.09	kd	CGS001-5018	OXA1L	-
237	67.06	kd	CGS001-115650	TNFRSF13C	Tumour necrosis factor (TNF) receptor family
238	66.85	kd	CGS001-975	CD81	CD molecules
239	66.79	cp	BRD-K67298865	SB-431542	TGF beta receptor inhibitor	TGF beta receptor inhibitor	TGFBR1, ACVR1C, ACVR1B	TGF beta receptor inhibitor
240	66.73	kd	CGS001-89849	ATG16L2	WD repeat domain containing
241	66.66	kd	CGS001-54850	FBXL12	F-boxes / Leucine-rich repeats
242	66.65	cp	BRD-K83972459	JWE-035	Aurora kinase inhibitor	Aurora kinase inhibitor	AURKA	Aurora kinase inhibitor
243	66.65	cp	BRD-K47598052	PP-1	SRC inhibitor	SRC inhibitor	HCK, RET, SRC	SRC inhibitor, ABL inhibitor
244	66.43	kd	CGS001-3588	IL10RB	IL-10 receptor family
245	66.24	cp	BRD-K78122587	NNC-55-0396	T-type calcium channel blocker	T-type calcium channel blocker	CATSPER1, CATSPER2, CATSPER3, CATSPER4	T-type calcium channel blocker
246	66.24	kd	CGS001-546	ATRX	-
247	66.08	cp	BRD-K54095730	CMPD-1	p38 MAPK inhibitor		GNRHR, MAPK14	p38 MAPK inhibitor
248	66.06	oe	ccsbBroad304_00763	HNF4A	Hepatocyte nuclear factor-4 receptors
249	65.94	oe	ccsbBroad304_01291	MAP2K6	MAPKK:STE7 family
250	65.91	oe	ccsbBroad304_01205	PIN1	-
251	65.83	oe	ccsbBroad304_06367	HK1	-
252	65.81	oe	ccsbBroad304_00514	ERF	ETS Transcription Factors
253	65.62	kd	CGS001-10267	RAMP1	Receptor (G protein-coupled) activity modifying proteins
254	65.58	cp	BRD-K59456551	methotrexate	Dihydrofolate reductase inhibitor	Dihydrofolate reductase inhibitor	DHFR, AOX1, FOLR1, TYMS	Dihydrofolate reductase inhibitor
255	65.48	cp	BRD-A08003242	rhodomyrtoxin-b	sodium fluorescein uptake inhibitor			sodium fluorescein uptake inhibitor
256	65.46	cp	BRD-A82238138	budesonide	Glucocorticoid receptor agonist	Glucocorticoid receptor agonist	NR3C1, CYP3A5, CYP3A7	Glucocorticoid receptor agonist
257	65.44	kd	CGS001-3108	HLA-DMA	Immunoglobulin superfamily / C1-set domain containing
258	65.44	kd	CGS001-9212	AURKB	Aurora kinase
259	64.67	cp	BRD-A69960130	bromocriptine	Dopamine receptor agonist		DRD2, ADRA2A, ADRA2B, ADRA2C, DRD1, DRD3, DRD4, DRD5, HTR1A, HTR1B, HTR1D, HTR2A, HTR2B, HTR2C, ADRA1A, ADRA1B, ADRA1D, HTR6, HTR7, PRL	Dopamine receptor agonist
260	64.49	kd	CGS001-2115	ETV1	ETS Transcription Factors
261	64.46	cc		DNA synthesis inhibitor	-
262	64.36	oe	ccsbBroad304_02432	IFI30	-
263	64.34	cp	BRD-K12994359	valdecoxib	Cyclooxygenase inhibitor		PTGS2, CA12, CYP2C19	Cyclooxygenase inhibitor
264	64.3	cp	BRD-K17140735	SCH-79797	Proteasome inhibitor		F2R	Proteasome inhibitor
265	64.27	kd	CGS001-6240	RRM1	Ribonucleoside-diphosphate reductases
266	64.06	kd	CGS001-4860	PNP	-
267	63.99	oe	ccsbBroad304_01269	PPP3R2	EF-hand domain containing
268	63.84	cp	BRD-K05151076	ZK-164015	Estrogen receptor antagonist	Estrogen receptor antagonist	ESR1, ESR2	Estrogen receptor antagonist
269	63.82	cp	BRD-K09778810	FGIN-1-27	Inositol monophosphatase inhibitor		TSPO	Inositol monophosphatase inhibitor
270	63.68	kd	CGS001-80212	CCDC92	-
271	63.64	kd	CGS001-55723	ASF1B	-
272	63.63	kd	CGS001-6845	VAMP7	Pseudoautosomal regions / PAR2
273	63.48	cp	BRD-A46186775	hydrocortisone	Glucocorticoid receptor agonist	Glucocorticoid receptor agonist	ANXA1, NOS2, NR3C1, NR3C2	Glucocorticoid receptor agonist
274	63.47	cp	BRD-K48427617	U-0124	MEK inhibitor			MEK inhibitor
275	63.43	kd	CGS001-10206	TRIM13	RING-type (C3HC4) zinc fingers
276	63.43	kd	CGS001-3614	IMPDH1	Oxidoreductases
277	63.38	cp	BRD-A72711497	lasalocid	Bacterial permeability inducer			Bacterial permeability inducer
278	63.34	oe	ccsbBroad304_07935	IFIT5	Tetratricopeptide (TTC) repeat domain containing
279	63.24	kd	CGS001-4696	NDUFA3	Mitochondrial respiratory chain complex / Complex I
280	62.96	kd	CGS001-51290	ERGIC2	-
281	62.91	kd	CGS001-7181	NR2C1	Testicular receptors
282	62.88	kd	CGS001-9928	KIF14	Kinesins
283	62.79	kd	CGS001-1031	CDKN2C	Ankyrin repeat domain containing
284	62.71	cp	BRD-A19248578	latrunculin-b	Actin polymerization inhibitor		ACTA1, MKL1, SPIRE2	Actin polymerization inhibitor, Unidentified pharmacological activity
285	62.68	kd	CGS001-1871	E2F3	-
286	62.51	cp	BRD-K28907958	CD-437	Retinoid receptor agonist		RARG	Retinoid receptor agonist
287	62.49	cp	BRD-A83326220	brazilin	Nitric oxide production inhibitor			Nitric oxide production inhibitor
288	62.4	kd	CGS001-1490	CTGF	-
289	62.24	cc		SRC inhibitor	-
290	62.06	kd	CGS001-10477	UBE2E3	Ubiquitin-conjugating enzymes E2
291	61.82	kd	CGS001-5329	PLAUR	CD molecules
292	61.18	cp	BRD-K57886322	fluocinonide	Glucocorticoid receptor agonist	Glucocorticoid receptor agonist	NR3C1, SERPINA6, SMO	Glucocorticoid receptor agonist
293	60.97	kd	CGS001-2583	B4GALNT1	Beta 4-glycosyltransferases
294	60.77	kd	CGS001-5525	PPP2R5A	Serine/threonine phosphatases / Protein phosphatase 2, regulatory subunits
295	60.57	cp	BRD-K88677950	PD-198306	MAP kinase inhibitor	MEK inhibitor	MAP2K1, MAP2K2, MAPK1, MAPK3	MAP kinase inhibitor, MEK inhibitor
296	60.56	kd	CGS001-29083	GTPBP8	-
297	60.5	kd	CGS001-5579	PRKCB	Alpha subfamily	C2 domain containing protein kinases LOF
298	60.45	kd	CGS001-22859	LPHN1	Adhesion Class GPCRs
299	60.39	kd	CGS001-3269	HRH1	Histamine receptors
300	60.38	cp	BRD-K17743697	KB-R7943	Sodium/calcium exchange inhibitor	T-type calcium channel blocker	SLC8A1, TRPC3, TRPC5, TRPC6	Sodium/calcium exchange inhibitor
301	60.29	kd	CGS001-57396	CLK4	CDC-like kinases
302	60.23	kd	CGS001-55422	ZNF331	Zinc fingers, C2H2-type
303	60.21	oe	ccsbBroad304_02396	TCIRG1	ATPases / V-type
304	60.13	kd	CGS001-55165	CEP55	-
305	59.88	oe	ccsbBroad304_00602	SLC37A4	SLC37 family of phosphosugar/phosphate exchangers
306	59.87	cp	BRD-K49328571	dasatinib	BCR-ABL kinase inhibitor	SRC inhibitor	ABL1, FYN, LCK, SRC, KIT, YES1, BCR, EPHA2, LYN, PDGFRB, ABL2, BTK, DDR1, DDR2, PDGFRA, STAT5B	BCR-ABL kinase inhibitor, Ephrin inhibitor, KIT inhibitor, PDGFR receptor inhibitor, SRC inhibitor, Tyrosine kinase inhibitor
307	59.53	kd	CGS001-7345	UCHL1	Ubiquitin C-terminal hydrolase
308	59.37	kd	CGS001-7023	TFAP4	Basic helix-loop-helix proteins
309	59.31	cp	BRD-K26241953	piceatannol	SYK inhibitor		ATP5A1, ATP5B, ATP5C1, IRF3, PTGS2, SIRT1, SYK, TYR	SYK inhibitor
310	59.3	cp	BRD-K67439147	SIB-1893	Glutamate receptor antagonist		GRM5, GRM4	Glutamate receptor antagonist
311	59.28	cp	BRD-K33583600	isoliquiritigenin	Guanylate cyclase activator		AKR1B1, HRH2, SIRT1	Guanylate cyclase activator
312	59.25	kd	CGS001-7106	TSPAN4	Tetraspanins
313	59.17	cp	BRD-K14791739	fluticasone	Glucocorticoid receptor agonist	Glucocorticoid receptor agonist	NR3C1, CYP3A5, CYP3A7, NR3C2, PGR, PLA2G4A	Glucocorticoid receptor agonist
314	59.13	kd	CGS001-5562	PRKAA1	AMPK subfamily
315	58.65	kd	CGS001-25885	POLR1A	RNA polymerase subunits
316	58.44	cc		Estrogen receptor antagonist	-
317	58.44	kd	CGS001-58533	SNX6	Sorting nexins
318	58.38	cc		Topoisomerase inhibitor	-
319	58.07	cp	BRD-K44849676	capsazepine	TRPV agonist		TRPV1, TRPV4	TRPV agonist
320	58.05	kd	CGS001-55893	ZNF395	Zinc fingers, C2H2-type
321	58.03	kd	CGS001-4751	NEK2	NIMA (never in mitosis gene a)- related kinase (NEK) family
322	57.86	cp	BRD-K33106058	cytarabine	Ribonucleotide reductase inhibitor	Ribonucleotide reductase inhibitor	POLB, POLA1	Ribonucleotide reductase inhibitor
323	57.75	oe	ccsbBroad304_05194	LIPH	-
324	57.6	kd	CGS001-9491	PSMF1	Proteasome (prosome, macropain) subunits
325	57.58	oe	ccsbBroad304_01288	MAPK9	MAPK:JNK subfamily
326	57.57	kd	CGS001-7251	TSG101	-
327	57.52	cp	BRD-K48735772	PD-158780	EGFR inhibitor	EGFR inhibitor	EGFR	EGFR inhibitor
328	57.42	kd	CGS001-2581	GALC	-
329	57.36	cp	BRD-K26664453	cytochalasin-b	Microtubule inhibitor		ACTB	Microtubule inhibitor
330	57.33	oe	ccsbBroad304_01673	TIMP3	-
331	57.29	kd	CGS001-3028	HSD17B10	Short chain dehydrogenase/reductase superfamily / Classical SDR fold cluster 1
332	57.2	kd	CGS001-5498	PPOX	-
333	57.16	kd	CGS001-3586	IL10	Interleukins and interleukin receptors
334	56.95	oe	ccsbBroad304_13813	ARAF	RAF family
335	56.89	kd	CGS001-6472	SHMT2	-
336	56.87	kd	CGS001-10813	UTP14A	-
337	56.74	kd	CGS001-3126	HLA-DRB4	Immunoglobulin superfamily / C1-set domain containing
338	56.68	cp	BRD-K05104363	PD-184352	MEK inhibitor	MEK inhibitor	MAP2K1, MAP2K2, MAP3K1, MAP3K2	MEK inhibitor
339	56.64	kd	CGS001-2171	FABP5	Fatty acid-binding proteins
340	56.55	oe	ccsbBroad304_01699	TPD52L2	-
341	56.48	kd	CGS001-3976	LIF	-
342	56.47	kd	CGS001-10196	PRMT3	Protein arginine N-methyltransferases
343	56.47	kd	CGS001-56882	CDC42SE1	-
344	56.39	cp	BRD-A82371568	clofarabine	Ribonucleoside reductase inhibitor	Ribonucleotide reductase inhibitor	RRM1, POLA1, RRM2, SLC22A8	Ribonucleoside reductase inhibitor
345	56.38	cp	BRD-K85015012	NNC-05-2090	GAT inhibitor		SLC6A11, SLC6A12, SLC6A13	GAT inhibitor, GABA uptake inhibitor
346	56.17	oe	ccsbBroad304_00773	HOXA9	Homeoboxes / ANTP class : HOXL subclass	Homeobox Gene GOF
347	56.01	cp	BRD-K03642198	AY-9944	Hedgehog pathway modulator			Hedgehog pathway modulator
348	55.81	kd	CGS001-1969	EPHA2	Type XIII RTKs: Ephrin receptor family
349	55.8	cp	BRD-K62221994	T-98475	Gonadotropin releasing factor hormone receptor antagonist		GNRH1, GNRHR	Gonadotropin releasing factor hormone receptor antagonist
350	55.74	kd	CGS001-64326	RFWD2	RING-type (C3HC4) zinc fingers
351	55.69	cp	BRD-K19295594	gossypol	BCL inhibitor	BCL inhibitor	BCL2, BCL2L1, MCL1, BCL2L2, CTGF, EGF	BCL inhibitor, MCL1 inhibitor
352	55.68	kd	CGS001-2130	EWSR1	RNA binding motif (RRM) containing
353	55.61	kd	CGS001-57149	LYRM1	LYR motif containing
354	55.6	oe	ccsbBroad304_07240	DYRK3	Dyrk2 subfamily
355	55.58	oe	ccsbBroad304_01067	NDUFA7	Mitochondrial respiratory chain complex / Complex I
356	55.56	oe	ccsbBroad304_06068	CXADR	Immunoglobulin superfamily / Immunoglobulin-like domain containing
357	55.5	kd	CGS001-200081	TXLNA	-
358	55.29	kd	CGS001-3693	ITGB5	Integrins	Integrin subunits beta LOF
359	55.28	oe	ccsbBroad304_00044	AK2	Adenylate kinases
360	55.17	kd	CGS001-805	CALM2	EF-hand domain containing
361	55.16	kd	CGS001-164091	PAQR7	-
362	55.1	kd	CGS001-142	PARP1	Poly (ADP-ribose) polymerases
363	54.83	kd	CGS001-5516	PPP2CB	Serine/threonine phosphatases / Protein phosphatase, catalytic subunits	Protein phosphatase catalytic subunits LOF
364	54.66	kd	CGS001-10723	SLC12A7	SLC12 family of cation-coupled chloride transporters
365	54.61	oe	ccsbBroad304_07173	ZNF202	Zinc fingers, C2H2-type
366	54.54	oe	ccsbBroad304_05309	OR52B2	GPCR / Class A : Olfactory receptors
367	54.46	oe	ccsbBroad304_06678	OTX1	Homeoboxes / PRD class
368	54.42	cp	BRD-K99498722	NPI-2358	Tubulin inhibitor	Tubulin inhibitor		Tubulin inhibitor
369	54.4	kd	CGS001-5287	PIK3C2B	Phosphatidylinositol-4-phosphate 3-kinase family
370	54.34	oe	ccsbBroad304_06089	DDIT3	-
371	54.13	kd	CGS001-8692	HYAL2	-
372	54.04	cp	BRD-K41895714	AS-605240	PI3K inhibitor	PI3K inhibitor	MAOB, PIK3CA, PIK3CB, PIK3CD, PIK3CG	PI3K inhibitor
373	54	kd	CGS001-10450	PPIE	RNA binding motif (RRM) containing
374	53.99	oe	ccsbBroad304_02469	SLC35A1	SLC35 family of nucleotide sugar transporters
375	53.98	oe	ccsbBroad304_02443	HAX1	-
376	53.96	kd	CGS001-1994	ELAVL1	RNA binding motif (RRM) containing
377	53.83	cp	BRD-M86331534	pyrvinium-pamoate	AKT inhibitor		AR	AKT inhibitor
378	53.82	oe	ccsbBroad304_04387	MKI67IP	-
379	53.74	kd	CGS001-10444	ZER1	ZYG11 cell cycle regulator family
380	53.73	cp	BRD-K30867024	SB-216641	Serotonin receptor antagonist	Serotonin receptor antagonist	HTR1B, HTR1D, HTR1A, HTR2A, HTR2B, HTR2C	Serotonin receptor antagonist
381	53.59	cp	BRD-K59058766	chlorprothixene	Dopamine receptor antagonist	Dopamine receptor antagonist	DRD2, CHRM1, CHRM2, CHRM3, CHRM4, CHRM5, DRD1, DRD3, HRH1, HTR2A, HTR2B, HTR2C	Dopamine receptor antagonist
382	53.54	kd	CGS001-10329	TMEM5	-
383	53.46	cp	BRD-K77008974	WYE-354	MTOR inhibitor	MTOR inhibitor	MTOR	MTOR inhibitor
384	53.32	oe	ccsbBroad304_05756	ACAA1	-
385	53.24	kd	CGS001-11057	ABHD2	Abhydrolase domain containing
386	53.2	kd	CGS001-4522	MTHFD1	-
387	53.15	cp	BRD-K83508485	FK-888	Tachykinin antagonist	Tachykinin antagonist	TACR1, TACR2	Tachykinin antagonist
388	53.15	kd	CGS001-5711	PSMD5	Proteasome (prosome, macropain) subunits
389	53.13	oe	ccsbBroad304_03439	GNB1L	WD repeat domain containing
390	53.11	oe	ccsbBroad304_07291	RNGTT	Protein tyrosine phosphatases / Class I Cys-based PTPs : Atypical dual specificity phosphatases
391	53.06	kd	CGS001-8243	SMC1A	Structural maintenance of chromosomes proteins	Structural maintenance of chromosomes proteins LOF
392	52.98	kd	CGS001-2053	EPHX2	-
393	52.95	kd	CGS001-18	ABAT	GABA turnover
394	52.91	oe	ccsbBroad304_02391	BCKDK	Pyruvate dehydrogenase kinase (PDHK) family
395	52.88	kd	CGS001-54107	POLE3	DNA polymerases
396	52.78	kd	CGS001-1390	CREM	basic leucine zipper proteins
397	52.77	oe	ccsbBroad304_08221	RDH11	Short chain dehydrogenase/reductase superfamily / Classical SDR fold cluster 2
398	52.7	cp	BRD-K84895041	BMY-45778	IP1 prostacyclin receptor agonist		PTGIR	IP1 prostacyclin receptor agonist
399	52.66	cp	BRD-K67578145	GDC-0879	RAF inhibitor	RAF inhibitor	BRAF	RAF inhibitor
400	52.66	cp	BRD-K09549677	mibefradil	T-type calcium channel blocker	T-type calcium channel blocker	CACNA1G, CACNA1H, CACNA1C, CACNA1I, ANO1, CACNA1D, CACNA1F, CACNA1S, CACNB1, CACNB2, CACNB3, CACNB4, CATSPER1, CATSPER2, CATSPER3, CATSPER4, CYP3A5, CYP3A7, SCN2A, SCN4A, SCN5A, SCN9A	T-type calcium channel blocker
401	52.59	kd	CGS001-4688	NCF2	Tetratricopeptide (TTC) repeat domain containing
402	52.58	cp	BRD-K05658747	raltegravir	HIV integrase inhibitor			HIV integrase inhibitor
403	52.47	oe	ccsbBroad304_06453	ING2	Zinc fingers, PHD-type
404	52.4	kd	CGS001-22944	KIN	-
405	52.27	oe	ccsbBroad304_03118	NRBP1	NRBP family
406	52.19	cp	BRD-K17497770	butein	EGFR inhibitor		ACE, CXCL8, IL6, SIRT1, SRD5A1, SRD5A2, TNF	EGFR inhibitor, SRC inhibitor
407	52.13	cp	BRD-U37049823	HG-6-64-01	RAF inhibitor	PDGFR/KIT inhibitor, RAF inhibitor	ABL1, BRAF, CSF1R, EGFR, FGFR1, FLT3, KIT, MAPK11, PDGFRB, RET	RAF inhibitor
408	51.83	oe	ccsbBroad304_06735	PLAU	Chymotrypsin
409	51.83	kd	CGS001-1606	DGKA	EF-hand domain containing
410	51.74	kd	CGS001-7535	ZAP70	Syk family
411	51.67	kd	CGS001-23596	OPN3	GPCR / Class A : Opsin receptors
412	51.63	cp	BRD-A20589515	dihydroxyphenylglycine	Glutamate receptor agonist		GRM1	Glutamate receptor agonist
413	51.42	oe	ccsbBroad304_08010	FBXO5	F-boxes / other
414	51.38	kd	CGS001-51495	PTPLAD1	-
415	51.36	kd	CGS001-10919	EHMT2	Histone methyltransferases
416	51.34	kd	CGS001-25874	BRP44	-
417	51.1	kd	CGS001-5825	ABCD3	ATP binding cassette transporters / subfamily D
418	51.1	oe	ccsbBroad304_08481	CEP55	-
419	50.83	cp	BRD-A10977446	carvedilol	Adrenergic receptor antagonist		ADRB1, ADRB2, ADRA1A, ADRA1B, ADRA1D, ADRA2A, ADRA2B, ADRA2C, ADRB3, CYP2C19, CYP2E1, GJA1, HIF1A, KCNH2, NDUFC2, NPPB, RYR2, SELE, VCAM1, VEGFA	Adrenergic receptor antagonist
420	50.82	oe	ccsbBroad304_06592	MMP14	Matrix metallopeptidase
421	50.7	kd	CGS001-1803	DPP4	Prolyl oligopeptidase
422	50.7	cp	BRD-A34208323	VU-0404997-2	Glutamate receptor modulator		GRM4	Glutamate receptor modulator
423	50.64	cp	BRD-K77286328	reversine	Aurora kinase inhibitor	Aurora kinase inhibitor	AURKB, ADORA3, AURKA, INCENP, MAP2K1	Aurora kinase inhibitor
424	50.43	kd	CGS001-4205	MEF2A	Myocyte enhancer factors
425	50.42	cp	BRD-K25504083	cytochalasin-d	Actin polymerization inhibitor		ACTB	Actin polymerization inhibitor
426	50.36	oe	ccsbBroad304_01094	NFKBIB	Ankyrin repeat domain containing
427	50.36	kd	CGS001-5031	P2RY6	GPCR / Class A : Purinergic receptors, P2Y
428	50.29	cp	BRD-A81772229	simvastatin	HMGCR inhibitor	HMGCR inhibitor	HMGCR, CYP2C8, CYP3A4, CYP3A5, ITGB2	HMGCR inhibitor
429	50.17	kd	CGS001-9587	MAD2L1BP	-
430	50.14	oe	ccsbBroad304_03928	RRAGC	-
431	49.74	kd	CGS001-81856	ZNF611	Zinc fingers, C2H2-type
432	49.57	kd	CGS001-23236	PLCB1	Phosphoinositide-specific phospholipase C	Phospholipases LOF
433	49.54	kd	CGS001-4016	LOXL1	-
434	49.52	kd	CGS001-174	AFP	-
435	49.46	cp	BRD-K12244279	MEK1-2-inhibitor	MEK inhibitor	MEK inhibitor	MAP2K1, MAP2K2	MEK inhibitor
436	49.38	kd	CGS001-5931	RBBP7	WD repeat domain containing	EMSY complex LOF
437	49.36	oe	ccsbBroad304_03268	GMPR2	-
438	49.33	kd	CGS001-527	ATP6V0C	ATPases / V-type	V type ATPases LOF
439	49.22	kd	CGS001-9170	LPAR2	GPCR / Class A : Lysophospholipid receptors : Lysophosphatidic acid
440	49.21	kd	CGS001-5327	PLAT	Chymotrypsin
441	49.19	kd	CGS001-1997	ELF1	ETS Transcription Factors
442	49.12	kd	CGS001-213	ALB	-
443	49.08	oe	ccsbBroad304_07993	ZBTB20	BTB/POZ domain containing
444	49.05	oe	ccsbBroad304_03812	PBXIP1	-
445	48.98	kd	CGS001-475	ATOX1	-
446	48.79	kd	CGS001-7533	YWHAH	-
447	48.79	kd	CGS001-3077	HFE	Immunoglobulin superfamily / C1-set domain containing
448	48.76	kd	CGS001-7536	SF1	Zinc fingers, CCHC domain containing
449	48.53	cp	BRD-K57631554	aminolevulinic-acid	Oxidizing agent		ALAD	Oxidizing agent
450	48.46	kd	CGS001-8714	ABCC3	ATP binding cassette transporters / subfamily C
451	48.18	oe	ccsbBroad304_01447	RPS6KA3	RSK subfamily
452	48.05	cp	BRD-K89732114	trifluoperazine	Dopamine receptor antagonist	Dopamine receptor antagonist	DRD2, ABCG2, ADRA1A, CALM1, CALY, CAMK2A, DRD4, HRH1, HTR2A, HTR2C, S100A4, SCN4A, SCN9A, TNNC1	Dopamine receptor antagonist
453	47.98	kd	CGS001-54600	UGT1A9	UDP glucuronosyltransferases
454	47.91	kd	CGS001-51719	CAB39	-
455	47.76	kd	CGS001-22889	KIAA0907	-
456	47.73	kd	CGS001-9014	TAF1B	-
457	47.72	kd	CGS001-1643	DDB2	WD repeat domain containing
458	47.64	cp	BRD-K94176593	TWS-119	Glycogen synthase kinase inhibitor	Glycogen synthase kinase inhibitor	GSK3B, JUN, MYC	Glycogen synthase kinase inhibitor
459	47.62	kd	CGS001-80306	MED28	-	Mediator complex LOF
460	47.58	kd	CGS001-54681	P4HTM	-
461	47.44	kd	CGS001-85377	MICALL1	-
462	47.41	cp	BRD-K76840893	RS-17053	Adrenergic receptor antagonist		ADRA1A, ADRA1D	Adrenergic receptor antagonist
463	47.36	cp	BRD-K93034159	cladribine	Adenosine deaminase inhibitor	Ribonucleotide reductase inhibitor	ADA, PNP, POLA1, POLE, POLE2, POLE3, POLE4, RRM1, RRM2, RRM2B	Adenosine deaminase inhibitor, Ribonucleoside reductase inhibitor
464	47.31	cp	BRD-K81709173	halcinonide	Glucocorticoid receptor agonist	Glucocorticoid receptor agonist	NR3C1	Glucocorticoid receptor agonist
465	47.07	kd	CGS001-54499	TMCO1	-
466	47.06	oe	ccsbBroad304_05970	CDC20	WD repeat domain containing
467	47.03	cp	BRD-K10573841	tunicamycin	GLCNAC phosphotransferase inhibitor		GNPTAB	GLCNAC phosphotransferase inhibitor
468	47	cp	BRD-K02526760	QS-11	ARFGAP inhibitor		ARFGAP1	ARFGAP inhibitor
469	46.97	oe	ccsbBroad304_01075	NDUFV1	Mitochondrial respiratory chain complex / Complex I
470	46.89	cp	BRD-K30097969	pitavastatin	HMGCR inhibitor	HMGCR inhibitor	HMGCR, APOA1, CYP2C8	HMGCR inhibitor
471	46.88	kd	CGS001-23325	KIAA1033	-
472	46.88	kd	CGS001-3417	IDH1	-
473	46.86	kd	CGS001-8864	PER2	-
474	46.67	cp	BRD-K24538644	KUC104502N	-666		OPRK1	-666
475	46.63	kd	CGS001-5889	RAD51C	Fanconi anemia, complementation groups
476	46.56	oe	ccsbBroad304_01071	NDUFB5	Mitochondrial respiratory chain complex / Complex I
477	46.32	kd	CGS001-1891	ECH1	-
478	46.29	kd	CGS001-81621	KAZALD1	Immunoglobulin superfamily / I-set domain containing
479	46.23	oe	ccsbBroad304_03197	NDUFA13	Mitochondrial respiratory chain complex / Complex I
480	46.18	kd	CGS001-2355	FOSL2	basic leucine zipper proteins
481	46.15	oe	ccsbBroad304_09177	EFCAB2	EF-hand domain containing
482	46.06	cp	BRD-K66206289	lobeline	Acetylcholine receptor antagonist		SLC18A2, CHRNA10, CHRNA4, CHRNA9, CHRNB2, OPRM1	Acetylcholine receptor antagonist
483	45.94	kd	CGS001-10617	STAMBP	-
484	45.88	cp	BRD-K27737647	H-89	PKA inhibitor	PKA inhibitor	PRKACA, GSG2, KCNA2, KCNA3, KCNA5, KCNAB2, KCNC1, KCNC2, KCNC3, KCNE1, KCNE2, KCNE3, KCNE4, KCNH1, KCNH2, KCNQ1, KCNQ2, KCNQ3, KCNQ5, KCNS3, PKIA	PKA inhibitor
485	45.81	kd	CGS001-6342	SCP2	-
486	45.78	kd	CGS001-6944	VPS72	-
487	45.66	kd	CGS001-23131	GPATCH8	G patch domain containing
488	45.53	cp	BRD-K72783841	tyrphostin-AG-555	EGFR inhibitor		CDK2, EGFR	EGFR inhibitor
489	45.45	kd	CGS001-10810	WASF3	-
490	45.42	kd	CGS001-3119	HLA-DQB1	Immunoglobulin superfamily / C1-set domain containing
491	45.37	oe	ccsbBroad304_08239	HSD17B11	Short chain dehydrogenase/reductase superfamily / Classical SDR fold cluster 3
492	45.35	cp	BRD-K60476892	YC-1	Guanylyl cyclase activator		HIF1A, GUCY1A2, GUCY1A3, GUCY1B3	Guanylyl cyclase activator
493	45.35	oe	ccsbBroad304_01580	SOX10	SRY (sex determining region Y)-boxes
494	45.26	cp	BRD-K00337317	NU-7441	DNA dependent protein kinase inhibitor	DNA dependent protein kinase inhibitor	PRKDC, ABCB1	DNA dependent protein kinase inhibitor, P-glycoprotein inhibitor
495	45.26	cp	BRD-A89337244	PD-102807	Acetylcholine receptor antagonist		CHRM4	Acetylcholine receptor antagonist
496	45.2	kd	CGS001-23710	GABARAPL1	-
497	45.13	cc		T-type calcium channel blocker	-
498	44.93	cp	BRD-K54330070	SB-202190	p38 MAPK inhibitor	Bromodomain Inhibitor, P38 MAPK inhibitor	MAPK14, AKT1, ALOX5, CHEK1, GSK3B, LCK, MAPK1, MAPK11, MAPK12, MAPK8, PRKCA, ROCK1, RPS6KB1, SGK1	p38 MAPK inhibitor
499	44.93	kd	CGS001-57680	CHD8	-
500	44.79	cc		RAF inhibitor	-
501	44.71	kd	CGS001-1810	DR1	-
502	44.65	cp	BRD-K25906698	immepip	Histamine receptor agonist		HRH3, HRH4	Histamine receptor agonist
503	44.65	cp	BRD-K40742111	baeomycesic-acid	Lipoxygenase inhibitor			Lipoxygenase inhibitor
504	44.49	oe	ccsbBroad304_07280	LAMTOR3	-
505	44.46	kd	CGS001-196	AHR	Basic helix-loop-helix proteins
506	44.45	cp	BRD-K96037667	norethindrone	Progesterone receptor agonist	Progesterone receptor agonist	PGR	Progesterone receptor agonist, Progestogen hormone
507	44.41	cp	BRD-K86930074	cediranib	KIT inhibitor	PDGFR/KIT inhibitor, VEGFR inhibitor	KDR, FLT1, FLT4, KIT, PDGFRB, CSF1R, FLT3, PDGFRA	KIT inhibitor, VEGFR inhibitor
508	44.4	cp	BRD-K95785537	PP-2	SRC inhibitor	SRC inhibitor	SRC, LCK, ABL1, LYN, RIPK2	SRC inhibitor
509	44.33	oe	ccsbBroad304_14122	TNFRSF21	Tumour necrosis factor (TNF) receptor family
510	44.31	kd	CGS001-3608	ILF2	-
511	44.2	kd	CGS001-8438	RAD54L	-
512	44.11	kd	CGS001-24149	ZNF318	Zinc fingers, C2H2-type
513	44.08	cp	BRD-A15079084	phorbol-12-myristate-13-acetate	PKC activator	PKC activator	CD4, KCNT2, PRKCA, TRPV4	PKC activator
514	44.07	kd	CGS001-10643	IGF2BP3	RNA binding motif (RRM) containing
515	43.99	cp	BRD-A30437061	camptothecin	Topoisomerase inhibitor	Topoisomerase inhibitor	TOP1, HIF1A	Topoisomerase inhibitor
516	43.95	kd	CGS001-486	FXYD2	Ion transport regulator
517	43.83	oe	ccsbBroad304_01318	PSMD2	Proteasome subunits
518	43.68	kd	CGS001-6787	NEK4	NIMA (never in mitosis gene a)- related kinase (NEK) family
519	43.64	oe	ccsbBroad304_02332	MBNL2	Zinc fingers, CCCH-type domain containing
520	43.31	oe	ccsbBroad304_04146	HDAC11	Histone deacetylases
521	43.13	cc		IKK inhibitor	-
522	43.1	oe	ccsbBroad304_06574	MDH2	-
523	43.09	kd	CGS001-2203	FBP1	-
524	43.08	oe	ccsbBroad304_06134	ECH1	-
525	43	oe	ccsbBroad304_01701	TPI1	-
526	42.99	kd	CGS001-9453	GGPS1	Lanosterol biosynthesis pathway
527	42.74	oe	ccsbBroad304_02738	RRS1	-
528	42.67	cp	BRD-A49225603	alimemazine	Histamine receptor agonist		HRH1	Histamine receptor agonist
529	42.61	cp	BRD-A38749782	fludrocortisone	Glucocorticoid receptor agonist	Glucocorticoid receptor agonist	NR3C2, AR, NR3C1	Glucocorticoid receptor agonist, Mineralocorticoid receptor agonist
530	42.59	cp	BRD-K97365803	PI-828	PI3K inhibitor	PI3K inhibitor		PI3K inhibitor
531	42.45	oe	ccsbBroad304_13912	NDUFB1	Mitochondrial respiratory chain complex / Complex I
532	42.33	cp	BRD-K44094599	tacrolimus	Calcineurin inhibitor		FKBP1A, CYP3A5, CYP3A7	Calcineurin inhibitor
533	42.27	oe	ccsbBroad304_06670	OGG1	-
534	42.25	kd	CGS001-3125	HLA-DRB3	Immunoglobulin superfamily / C1-set domain containing
535	42.24	oe	ccsbBroad304_00486	EFNB2	Ephrins
536	42.18	kd	CGS001-23013	SPEN	RNA binding motif (RRM) containing
537	42.12	kd	CGS001-6776	STAT5A	SH2 domain containing
538	42.11	cp	BRD-A06352418	terfenadine	Histamine receptor antagonist		HRH1, KCNH2, CHRM1, CHRM2, CHRM3, CHRM4, CHRM5, KCNH1	Histamine receptor antagonist
539	42.09	cp	BRD-K25311561	KU-55933	ATM kinase inhibitor		ATM, PRKDC	ATM kinase inhibitor
540	42.03	cp	BRD-A77299732	salubrinal	Eukaryotic translation initiation factor inhibitor		EIF2S1, SLC6A9	Eukaryotic translation initiation factor inhibitor
541	41.72	cp	BRD-K83837640	JNJ-26854165	HDAC inhibitor		HDAC1, HDAC10, HDAC11, HDAC2, HDAC3, HDAC4, HDAC5, HDAC6, HDAC7, HDAC8, HDAC9, MDM2	HDAC inhibitor
542	41.51	kd	CGS001-151306	GPBAR1	Bile acid receptor
543	41.43	oe	ccsbBroad304_00626	GDI1	-
544	41.36	kd	CGS001-55604	LRRC16A	-
545	41.25	oe	ccsbBroad304_01093	NFKBIA	Ankyrin repeat domain containing
546	41.25	kd	CGS001-7846	TUBA1A	Tubulins
547	41.18	oe	ccsbBroad304_02484	PAICS	-
548	41.14	cp	BRD-K09499853	KU-0060648	DNA dependent protein kinase inhibitor	DNA dependent protein kinase inhibitor, PI3K inhibitor	PIK3CA, PIK3CB, PIK3CD, PIK3CG, PRKDC	DNA dependent protein kinase inhibitor, PI3K inhibitor
549	41.05	kd	CGS001-9710	KIAA0355	-
550	41.01	kd	CGS001-10915	TCERG1	-
551	40.98	kd	CGS001-5595	MAPK3	MAPK:ERK subfamily	Mitogen activated protein kinases LOF
552	40.91	kd	CGS001-2356	FPGS	-
553	40.7	oe	ccsbBroad304_01010	MGST2	Glutathione S-transferases / Microsomal
554	40.51	kd	CGS001-6118	RPA2	-	DNA Replication LOF
555	40.51	kd	CGS001-11124	FAF1	UBX domain containing
556	40.46	cp	BRD-K26979635	NS-3694	Glutamate receptor antagonist		GRIK1	Glutamate receptor antagonist
557	40.35	kd	CGS001-8503	PIK3R3	Phosphatidylinositol kinases
558	40.27	kd	CGS001-7185	TRAF1	-
559	40.25	kd	CGS001-26301	GBGT1	Glycosyltransferase family 6 domain containing
560	40.24	kd	CGS001-388650	FAM69A	-
561	40.2	kd	CGS001-8061	FOSL1	basic leucine zipper proteins
562	40.19	cp	BRD-K13646352	midostaurin	FLT3 inhibitor	FLT3 inhibitor, PDGFR/KIT inhibitor, PKC inhibitor, VEGFR inhibitor	FLT3, KIT, CCNB1, FLT1, KDR, PDGFRB, PRKCA, PRKCG, VEGFA	FLT3 inhibitor, KIT inhibitor, PKC inhibitor
563	40.16	cp	BRD-K89014967	AS-703026	MEK inhibitor	MEK inhibitor	MAP2K1, MAP2K2	MEK inhibitor
564	40.07	oe	ccsbBroad304_02414	IRF9	-
565	40.05	cp	BRD-K70487031	flupentixol	Dopamine receptor antagonist		DRD2, DRD1, ADRA1A, CHRM1, DRD3, DRD5, HTR2A	Dopamine receptor antagonist
566	40.04	kd	CGS001-3487	IGFBP4	insulin-like growth factor (IGF) binding proteins
567	39.99	kd	CGS001-6919	TCEA2	-
568	39.94	kd	CGS001-10392	NOD1	Nucleotide-binding domain and leucine rich repeat containing
569	39.93	cp	BRD-K06753942	nobiletin	MEK inhibitor		ABCB1, MAP2K1, TYR	MEK inhibitor
570	39.86	kd	CGS001-90993	CREB3L1	basic leucine zipper proteins
571	39.78	kd	CGS001-222546	RFX6	-
572	39.78	kd	CGS001-5916	RARG	Retinoic acid receptors
573	39.77	kd	CGS001-55703	POLR3B	RNA polymerase subunits
574	39.76	kd	CGS001-5859	QARS	Aminoacyl tRNA synthetases / Class I
575	39.73	kd	CGS001-224	ALDH3A2	Aldehyde dehydrogenases
576	39.73	kd	CGS001-1213	CLTC	-
577	39.52	oe	ccsbBroad304_01531	SHC1	SH2 domain containing
578	39.48	cp	BRD-A30435184	metergoline	Dopamine receptor agonist	Serotonin receptor antagonist	DRD2, HTR1A, HTR1B, HTR1D, HTR1E, HTR1F, HTR2A, HTR2B, HTR2C, HTR5A, HTR6, HTR7	Dopamine receptor agonist, Serotonin receptor antagonist
579	39.33	cp	BRD-U88459701	atorvastatin	HMGCR inhibitor	HMGCR inhibitor	HMGCR, DPP4, AHR, CYP3A5, FASLG	HMGCR inhibitor
580	39.26	oe	ccsbBroad304_01786	XRCC4	XRCC DNA Repair
581	39.24	cp	BRD-K88625236	nonoxynol-9	Membrane integrity inhibitor			Membrane integrity inhibitor
582	39.2	cp	BRD-K76907295	VU-0418947-2	HIF modulator	HIF activator		HIF modulator
583	39.18	oe	ccsbBroad304_02036	ARHGEF7	Rho guanine nucleotide exchange factors
584	39.17	kd	CGS001-79258	MMEL1	-
585	39.11	cp	BRD-K21565985	xylazine	Adrenergic receptor agonist		ADRA2A, ADRA2B, ADRA2C	Adrenergic receptor agonist
586	38.96	kd	CGS001-57121	LPAR5	GPCR / Class A : Lysophospholipid receptors : Lysophosphatidic acid
587	38.92	kd	CGS001-26271	FBXO5	F-boxes / other
588	38.75	kd	CGS001-578	BAK1	-
589	38.71	oe	ccsbBroad304_00739	ZBTB48	BTB/POZ domain containing
590	38.68	oe	ccsbBroad304_00290	CEBPG	basic leucine zipper proteins
591	38.59	kd	CGS001-51282	SCAND1	-
592	38.58	kd	CGS001-10221	TRIB1	Trbl family
593	38.54	kd	CGS001-23097	CDK19	Cyclin-dependent kinases, CDK8 subfamily
594	38.47	kd	CGS001-6185	RPN2	-
595	38.31	oe	ccsbBroad304_06185	EYA1	Protein tyrosine phosphatases / Asp-based PTPs
596	38.25	cp	BRD-A78391468	prednisolone	Glucocorticoid receptor agonist	Glucocorticoid receptor agonist	NR3C1, NR3C2, SERPINA6	Glucocorticoid receptor agonist
597	38.19	cp	BRD-K04210847	tamoxifen	Estrogen receptor antagonist	Estrogen receptor antagonist	ESR1, ESR2, CYP3A5, EBP, GPER1, PRKCA, PRKCB, PRKCD, PRKCE, PRKCG, PRKCI, PRKCQ, PRKCZ	Estrogen receptor antagonist, Selective estrogen receptor modulator (SERM)
598	38.07	kd	CGS001-10336	PCGF3	Polycomb group ring fingers
599	38.05	kd	CGS001-2961	GTF2E2	General transcription factors
600	38.03	kd	CGS001-2538	G6PC	-
601	37.98	kd	CGS001-10474	TADA3	-
602	37.95	kd	CGS001-9131	AIFM1	-
603	37.91	kd	CGS001-22903	BTBD3	BTB/POZ domain containing
604	37.9	kd	CGS001-4125	MAN2B1	-
605	37.83	oe	ccsbBroad304_03023	CRCP	-
606	37.8	kd	CGS001-10452	TOMM40	-
607	37.77	cp	BRD-K97309399	thiothixene	Dopamine receptor antagonist	Dopamine receptor antagonist	HTR2A, DRD1, DRD2, HRH1	Dopamine receptor antagonist
608	37.71	cc		MEK inhibitor	-
609	37.68	kd	CGS001-1457	CSNK2A1	Casein kinase 2 (CK2) family
610	37.6	oe	ccsbBroad304_05485	ZNF677	Zinc fingers, C2H2-type
611	37.59	kd	CGS001-10782	ZNF274	Zinc fingers, C2H2-type
612	37.41	cp	BRD-K68341547	W-9	Calmodulin antagonist	Calmodulin antagonist	CALM2	Calmodulin antagonist
613	37.32	kd	CGS001-51684	SUFU	-
614	37.24	kd	CGS001-7024	TFCP2	-
615	37.2	oe	ccsbBroad304_04654	ZIM3	Zinc fingers, C2H2-type
616	37.2	kd	CGS001-2138	EYA1	Protein tyrosine phosphatases / Asp-based PTPs
617	37.11	cp	BRD-K39983086	loteprednol	Glucocorticoid receptor agonist	Glucocorticoid receptor agonist	NR3C1	Glucocorticoid receptor agonist, Phospholipase inhibitor
618	37.02	oe	ccsbBroad304_08742	ZNF398	Zinc fingers, C2H2-type
619	37.02	kd	CGS001-842	CASP9	Caspases
620	36.84	kd	CGS001-7079	TIMP4	-
621	36.77	kd	CGS001-7879	RAB7A	RAB, member RAS oncogene
622	36.75	kd	CGS001-6535	SLC6A8	GABA transporter subfamily
623	36.7	oe	ccsbBroad304_06824	PVR	Immunoglobulin superfamily / C2-set domain containing
624	36.66	kd	CGS001-162239	ZFP1	Zinc fingers, C2H2-type
625	36.52	cp	BRD-A01295252	trans-7-hydroxy-pipat	Dopamine receptor ligand			Dopamine receptor ligand
626	36.46	cp	BRD-K11630072	carmofur	Thymidylate synthase inhibitor	Thymidylate synthase inhibitor	TYMS	Thymidylate synthase inhibitor
627	36.44	cp	BRD-K08219523	5-nonyloxytryptamine	Serotonin receptor agonist		HTR1B, HTR1D	Serotonin receptor agonist
628	36.4	kd	CGS001-23499	MACF1	EF-hand domain containing
629	36.3	cp	BRD-K05181463	L-741626	Dopamine receptor antagonist	Dopamine receptor antagonist	DRD2, DRD3, DRD4, HTR2A, HTR2B	Dopamine receptor antagonist
630	36.26	kd	CGS001-8453	CUL2	-
631	36.18	kd	CGS001-2956	MSH6	-
632	36.05	kd	CGS001-6906	SERPINA7	Serine (or cysteine) peptidase inhibitors	Serpin peptidase inhibitors LOF
633	35.94	oe	ccsbBroad304_09745	ZNF519	Zinc fingers, C2H2-type
634	35.8	cc		Mediator complex LOF	-
635	35.77	oe	ccsbBroad304_03071	CHMP4A	Charged multivesicular body proteins
636	35.76	kd	CGS001-84971	ATG4D	-
637	35.7	oe	ccsbBroad304_03308	YTHDF2	-
638	35.65	kd	CGS001-80818	ZNF436	Zinc fingers, C2H2-type
639	35.56	kd	CGS001-2885	GRB2	SH2 domain containing
640	35.54	kd	CGS001-3029	HAGH	-
641	35.52	oe	ccsbBroad304_07358	DNAJA3	Heat shock proteins / DNAJ (HSP40)
642	35.33	oe	ccsbBroad304_01142	PAFAH1B2	-
643	35.22	oe	ccsbBroad304_08534	STRADB	STLK subfamily
644	35.22	kd	CGS001-23522	KAT6B	Histone acetyltransferases (HATs)	Lysine acetyltransferases LOF
645	35.14	cp	BRD-A18579359	wiskostatin	Neural Wiskott-Aldrich syndrome protein inhibitor		WAS, WASL	Neural Wiskott-Aldrich syndrome protein inhibitor
646	35.03	kd	CGS001-11007	CCDC85B	-
647	34.95	kd	CGS001-7695	ZNF136	Zinc fingers, C2H2-type
648	34.86	kd	CGS001-23510	KCTD2	-
649	34.8	cc		MTOR inhibitor	-
650	34.8	oe	ccsbBroad304_08137	HOOK2	-
651	34.76	kd	CGS001-11180	WDR6	WD repeat domain containing
652	34.72	kd	CGS001-356	FASLG	Tumour necrosis factor (TNF) receptor family
653	34.67	kd	CGS001-10427	SEC24B	-
654	34.66	kd	CGS001-151126	ZNF385B	-
655	34.66	oe	ccsbBroad304_10116	SHC4	SH2 domain containing
656	34.57	oe	ccsbBroad304_00376	CSK	Csk family
657	34.51	kd	CGS001-9770	RASSF2	-
658	34.5	kd	CGS001-11262	SP140	Zinc fingers, PHD-type
659	34.49	kd	CGS001-54677	CROT	-
660	34.48	cp	BRD-K82255054	propofol	GABA receptor agonist		CYP2B6, FAAH, GABRA1, GABRA2, GABRA3, GABRA4, GABRA5, GABRA6, GABRB1, GABRB2, GABRB3, GABRD, GABRE, GABRG1, GABRG2, GABRG3, GABRP, GABRQ, SCN2A, SCN4A, TRPV1	GABA receptor agonist
661	34.39	kd	CGS001-6660	SOX5	SRY (sex determining region Y)-boxes
662	34.28	kd	CGS001-79145	CHCHD7	Coiled-coil-helix-coiled-coil-helix domain containing
663	34.26	cp	BRD-K13049116	BMS-754807	IGF-1 inhibitor	IGF-1 inhibitor	IGF1R, AKT1	IGF-1 inhibitor
664	34.12	kd	CGS001-55937	APOM	Apolipoproteins
665	33.93	cp	BRD-K31987754	oleylethanolamide	Cannabinoid receptor agonist		GPR119, CNR1, GPR55, KCND3, PPARA	Cannabinoid receptor agonist, Potassium channel blocker, Glucose dependent insulinotropic receptor agonist
666	33.88	cp	BRD-A71459254	cymarin	ATPase inhibitor	ATPase inhibitor	ATP1A1	ATPase inhibitor
667	33.88	oe	ccsbBroad304_12008	NLK	nmo subfamily
668	33.68	cp	BRD-A26095496	clobetasol	Glucocorticoid receptor agonist	Glucocorticoid receptor agonist	NR3C1, PLA2G1B	Glucocorticoid receptor agonist
669	33.68	kd	CGS001-5529	PPP2R5E	Serine/threonine phosphatases / Protein phosphatase 2, regulatory subunits
670	33.63	kd	CGS001-30836	DNTTIP2	-
671	33.58	kd	CGS001-54490	UGT2B28	UDP glucuronosyltransferases
672	33.37	kd	CGS001-55612	FERMT1	Fermitins
673	33.35	kd	CGS001-831	CAST	-
674	33.14	cp	BRD-A11678676	wortmannin	PI3K inhibitor	PI3K inhibitor	PIK3CA, PIK3CG, PLK1, ATM, ATR, MTOR, PI4KA, PI4KB, PIK3CD, PIK3R1, PLK3, PRKDC	PI3K inhibitor
675	33.14	kd	CGS001-23509	POFUT1	Fucosyltransferases
676	33.1	kd	CGS001-55608	ANKRD10	Ankyrin repeat domain containing
677	33.1	cp	BRD-K10995081	perphenazine	Dopamine receptor antagonist	Dopamine receptor antagonist	DRD2, CALM1, DRD1, HRH1, HTR2A, HTR2C, HTR6, HTR7	Dopamine receptor antagonist
678	33.08	oe	ccsbBroad304_03713	RNF20	RING-type (C3HC4) zinc fingers
679	33.05	cp	BRD-K79353516	indolophenanthridine	CALY activator		CALY, DRD1	CALY activator
680	33	kd	CGS001-10465	PPIH	-
681	32.98	kd	CGS001-1852	DUSP9	Protein tyrosine phosphatases / Class I Cys-based PTPs : MAP kinase phosphatases
682	32.86	cp	BRD-K64052750	gefitinib	EGFR inhibitor	EGFR inhibitor	EGFR, CYP2C19	EGFR inhibitor
683	32.77	kd	CGS001-2683	B4GALT1	Beta 4-glycosyltransferases
684	32.73	kd	CGS001-64333	ARHGAP9	Rho GTPase activating proteins
685	32.72	oe	ccsbBroad304_00231	CBFB	-
686	32.64	kd	CGS001-1960	EGR3	Zinc fingers, C2H2-type
687	32.63	cc		FLT3 inhibitor	-
688	32.62	cp	BRD-K01292756	pimozide	Dopamine receptor antagonist	Dopamine receptor antagonist	DRD2, DRD3, CACNA1I, CALM1, HRH1, HTR1A, HTR2A, KCNA10, KCNH2	Dopamine receptor antagonist
689	32.61	kd	CGS001-9052	GPRC5A	GPCR / Class C : Orphans
690	32.56	kd	CGS001-64376	IKZF5	IKAROS zinc fingers
691	32.54	kd	CGS001-1936	EEF1D	-
692	32.41	cp	BRD-K81169441	cerivastatin	HMGCR inhibitor	HMGCR inhibitor	HMGCR, CYP2C8, CYP3A5	HMGCR inhibitor
693	32.32	oe	ccsbBroad304_00360	CREB1	basic leucine zipper proteins
694	32.26	oe	ccsbBroad304_00281	CDK8	Cyclin-dependent kinases, CDK8 subfamily
695	32.19	kd	CGS001-8576	STK16	NAK family
696	32.19	oe	ccsbBroad304_07605	LYPLA1	-
697	32.11	kd	CGS001-7750	ZMYM2	Zinc fingers, MYM type
698	32.07	oe	ccsbBroad304_02415	TUBB3	Tubulins
699	32.04	kd	CGS001-5063	PAK3	PAKA subfamily	X linked mental retardation group 1 LOF
700	31.99	oe	ccsbBroad304_01519	SET	-
701	31.9	kd	CGS001-6778	STAT6	SH2 domain containing
702	31.9	oe	ccsbBroad304_01820	ZNF217	Zinc fingers, C2H2-type
703	31.89	kd	CGS001-10888	GPR83	GPCR / Class A : Orphans
704	31.84	cp	BRD-A29731977	17-hydroxyprogesterone-caproate	progesterone receptor agonist	Progesterone receptor agonist	CYP1A2, CYP2B6, CYP3A5, PGR	progesterone receptor agonist
705	31.83	kd	CGS001-23378	RRP8	-
706	31.76	cp	BRD-K13725475	rhodomyrtoxin	Cytotoxic agent			Cytotoxic agent, DNA intercalator
707	31.68	cp	BRD-A26032986	zaldaride	Calmodulin antagonist		CALM1	Calmodulin antagonist
708	31.67	cp	BRD-K62206109	VUF-5681	Histamine receptor antagonist		HRH3	Histamine receptor antagonist
709	31.65	cp	BRD-K73991644	isoquercetin	Aldose reductase inhibitor		AKR1B1, ACE	Aldose reductase inhibitor
710	31.56	cp	BRD-K50866992	tropisetron	Serotonin receptor antagonist		HTR3A, GLRA1, GLRA2, GLRB, HTR4	Serotonin receptor antagonist
711	31.42	cp	BRD-K75295174	alisertib	Aurora kinase inhibitor	Aurora kinase inhibitor	AURKA	Aurora kinase inhibitor
712	31.35	oe	ccsbBroad304_01019	MLH1	-
713	31.31	oe	ccsbBroad304_00770	HOXA2	Homeoboxes / ANTP class : HOXL subclass
714	31.29	kd	CGS001-54583	EGLN1	2-oxoglutarate oxygenases
715	31.18	kd	CGS001-26064	RAI14	Ankyrin repeat domain containing
716	31.12	cp	BRD-K69328504	L-690488	Inositol monophosphatase inhibitor		IMPA1	Inositol monophosphatase inhibitor
717	31.03	cp	BRD-K66175015	afatinib	EGFR inhibitor	EGFR inhibitor	EGFR, ERBB2, ERBB4	EGFR inhibitor
718	30.93	kd	CGS001-23576	DDAH1	Dimethylarginine dimethylaminohydrolases
719	30.92	cp	BRD-K97764662	PD-173074	FGFR inhibitor	FGFR inhibitor, VEGFR inhibitor	FGFR1, FGFR3, FGFR2, FGFR4, FLT1, FLT4, KDR, PDGFRA, PDGFRB	FGFR inhibitor, VEGFR inhibitor
720	30.8	kd	CGS001-84290	CAPNS2	EF-hand domain containing
721	30.76	kd	CGS001-5813	PURA	-
722	30.75	kd	CGS001-5793	PTPRG	Receptor tyrosine phosphatases (RTP)
723	30.73	oe	ccsbBroad304_05947	CCNC	-
724	30.59	cp	BRD-A35519318	benidipine	Calcium channel blocker		CACNA1C, CACNA1G, CYP3A5	Calcium channel blocker
725	30.43	kd	CGS001-9519	TBPL1	-
726	30.34	kd	CGS001-79071	ELOVL6	-
727	30.32	cp	BRD-K72420232	WZ-4002	EGFR inhibitor	EGFR inhibitor	EGFR, ERBB2	EGFR inhibitor
728	30.22	cp	BRD-K09963420	saquinavir	HIV protease inhibitor		CYP3A4, CYP3A5	HIV protease inhibitor
729	30.22	kd	CGS001-7052	TGM2	Transglutaminases
730	30.11	kd	CGS001-79090	TRAPPC6A	Trafficking protein particle complex
731	29.99	kd	CGS001-1528	CYB5A	Cytochrome b genes
732	29.87	kd	CGS001-51116	MRPS2	Mitochondrial ribosomal proteins / small subunits
733	29.84	kd	CGS001-863	CBFA2T3	A-kinase anchor proteins
734	29.82	oe	ccsbBroad304_00489	EHHADH	-
735	29.79	kd	CGS001-5437	POLR2H	RNA polymerase subunits
736	29.64	oe	ccsbBroad304_00839	IGFBP6	insulin-like growth factor (IGF) binding proteins
737	29.63	kd	CGS001-3660	IRF2	-
738	29.61	oe	ccsbBroad304_00238	CCNE1	-
739	29.59	cp	BRD-K09635134	l-erythro-MAPP	negative control for D-erythro-MAPP			negative control for D-erythro-MAPP
740	29.59	kd	CGS001-6198	RPS6KB1	p70 subfamily
741	29.58	kd	CGS001-10342	TFG	-
742	29.58	kd	CGS001-8836	GGH	Gamma-glutamyl hydrolase
743	29.47	oe	ccsbBroad304_04683	ZNF689	Zinc fingers, C2H2-type
744	29.35	cp	BRD-K77625572	etomoxir	Carnitine palmitoyltransferase inhibitor		CPT1A, CPT1B	Carnitine palmitoyltransferase inhibitor
745	29.29	cp	BRD-K91601245	mercaptopurine	Immunosuppressant		HPRT1, IMPDH1, IMPDH2, PPAT	Immunosuppressant, Protein synthesis inhibitor, Purine antagonist
746	29.21	kd	CGS001-333929	SNAI3	Snail homologs
747	29.21	kd	CGS001-8804	CREG1	-
748	29.2	kd	CGS001-11254	SLC6A14	Glycine transporter subfamily
749	29.19	oe	ccsbBroad304_00066	ANG	Ribonucleases, RNase A
750	29.17	oe	ccsbBroad304_01566	SNRPA	RNA binding motif (RRM) containing
751	29.14	oe	ccsbBroad304_06304	GPC1	Proteoglycans / Cell Surface : Glypicans
752	29.08	kd	CGS001-51750	RTEL1	-
753	29.05	cp	BRD-K59369769	tozasertib	Aurora kinase inhibitor	Aurora kinase inhibitor	AURKA, AURKB, ABL1, AURKC, BCR, FLT3, JAK2, DDR2, LCK	Aurora kinase inhibitor, BCR-ABL kinase inhibitor, FLT3 inhibitor, JAK inhibitor
754	28.99	kd	CGS001-10673	TNFSF13B	CD molecules
755	28.97	cp	BRD-K29458283	chlorambucil	DNA inhibitor			DNA inhibitor
756	28.93	oe	ccsbBroad304_01090	NFE2L2	basic leucine zipper proteins
757	28.89	kd	CGS001-1154	CISH	SH2 domain containing
758	28.87	kd	CGS001-8883	NAE1	Ubiquitin-like modifier activating enzymes
759	28.84	oe	ccsbBroad304_01609	STAT3	SH2 domain containing
760	28.8	cp	BRD-K15791587	L-733060	Tachykinin antagonist	Tachykinin antagonist	TACR1	Tachykinin antagonist
761	28.78	kd	CGS001-718	C3	Endogenous ligands
762	28.74	cp	BRD-K76064317	tyrphostin-AG-1296	FLT3 inhibitor		FLT3	FLT3 inhibitor
763	28.67	cp	BRD-K21806131	tegaserod	Serotonin receptor partial agonist		HTR4, HTR2B, HTR2A, HTR2C	Serotonin receptor partial agonist
764	28.67	kd	CGS001-29928	TIMM22	-
765	28.59	kd	CGS001-59343	SENP2	-
766	28.54	oe	ccsbBroad304_06957	SLC1A5	Alanine/serine/cysteine transporter subfamily
767	28.53	oe	ccsbBroad304_03614	G2E3	Zinc fingers, PHD-type
768	28.53	cp	BRD-K08973992	linoleic-acid	Oxidative stress inducer		FABP4, FFAR1, FFAR4, HNF4A, KCNB1, PPARG, TRPM8	Oxidative stress inducer
769	28.45	kd	CGS001-10489	LRRC41	-
770	28.42	kd	CGS001-10873	ME3	-
771	28.34	oe	ccsbBroad304_00036	AFP	-
772	28.33	kd	CGS001-57448	BIRC6	Inhibitors of apoptosis (IAP) protein family
773	28.31	kd	CGS001-10149	GPR64	Adhesion Class GPCRs
774	28.25	oe	ccsbBroad304_07328	PRPF4B	PRP4 subfamily
775	28.18	kd	CGS001-1009	CDH11	Cadherins / Major cadherins
776	28.11	kd	CGS001-9121	SLC16A5	SLC16 family of monocarboxylate transporters
777	28.07	kd	CGS001-51715	RAB23	RAB, member RAS oncogene
778	28.07	cp	BRD-K15108141	gemcitabine	Ribonucleotide reductase inhibitor	Ribonucleotide reductase inhibitor	RRM1, CMPK1, RRM2, TYMS	Ribonucleotide reductase inhibitor
779	28.02	kd	CGS001-3329	HSPD1	Heat Shock Proteins / Chaperonins
780	28.02	oe	ccsbBroad304_07671	SIX2	Homeoboxes / SINE class
781	27.95	kd	CGS001-23057	NMNAT2	-
782	27.91	kd	CGS001-10494	STK25	YSK subfamily
783	27.87	kd	CGS001-55662	HIF1AN	-
784	27.85	cp	BRD-K51485625	ritonavir	HIV protease inhibitor	HIV protease inhibitor	CYP3A4, CYP1A2, CYP2B6, CYP2C19, CYP3A5, CYP3A7	HIV protease inhibitor
785	27.85	cp	BRD-K82941592	rosuvastatin	HMGCR inhibitor	HMGCR inhibitor	HMGCR	HMGCR inhibitor
786	27.84	cp	BRD-K04146668	GW-441756	Growth factor receptor inhibitor		LRRK2, NTRK1	Growth factor receptor inhibitor
787	27.81	oe	ccsbBroad304_03850	TRIB3	Trbl family
788	27.78	cp	BRD-K55468218	spiperone	Dopamine receptor antagonist		ADRA1A, DRD2, DRD3, DRD4, HTR1A, HTR2A, HTR7, ADRA1B, ADRA1D, DRD1, DRD5, HTR1D, HTR2B, HTR2C, HTR6	Dopamine receptor antagonist
789	27.78	kd	CGS001-55312	RFK	-
790	27.76	oe	ccsbBroad304_05012	CREB3L4	basic leucine zipper proteins
791	27.71	cc		HIF activator	-
792	27.7	kd	CGS001-6286	S100P	EF-hand domain containing
793	27.66	oe	ccsbBroad304_06286	GLUL	-
794	27.63	cp	BRD-A80638690	floxuridine	DNA synthesis inhibitor	DNA synthesis inhibitor	TYMS	DNA synthesis inhibitor
795	27.61	cp	BRD-A43930669	L-368899	Oxytocin receptor antagonist		OXTR, AVPR1A, AVPR2, OXT	Oxytocin receptor antagonist
796	27.61	kd	CGS001-5583	PRKCH	Eta subfamily
797	27.59	cp	BRD-A42628519	iopanoic-acid	Radiopaque medium			Radiopaque medium
798	27.56	cc		Ribonucleotide reductase inhibitor	-
799	27.51	cp	BRD-A35989968	megestrol	Progesterone receptor agonist	Progesterone receptor agonist	PGR	Progesterone receptor agonist
800	27.5	oe	ccsbBroad304_01527	SGK1	SGK family
801	27.41	cp	BRD-K34014345	naproxol	Anti-inflammatory		PTGS1, PTGS2	Anti-inflammatory
802	27.31	kd	CGS001-219	ALDH1B1	Aldehyde dehydrogenases
803	27.24	cp	BRD-A22707317	SB-205384	GABA receptor modulator		GABRA3, GABRA5, GABRA6	GABA receptor modulator
804	27.07	cp	BRD-K06980535	promazine	Dopamine receptor antagonist	Dopamine receptor antagonist	CHRM5, DRD2, ADRA1A, ADRA1B, ADRA1D, CHRM1, CHRM2, CHRM3, CHRM4, DRD1, DRD3, DRD4, HRH1, HTR2A, HTR2C	Dopamine receptor antagonist
805	27.03	kd	CGS001-10093	ARPC4	Actin related protein 2/3 complex subunits
806	27.02	kd	CGS001-5013	OTX1	Homeoboxes / PRD class	PRD class homeoboxes and psudogenes LOF
807	27.02	cp	BRD-K68756823	FR-180204	-666		MAPK1, MAPK3	-666
808	26.83	cp	BRD-K12906962	dichlorobenzamil	Sodium/calcium exchange inhibitor	T-type calcium channel blocker		Sodium/calcium exchange inhibitor
809	26.82	cp	BRD-K73290745	ICI-199441	Opioid receptor agonist		OPRK1, CYP2D6, OPRD1, OPRM1, UTS2R	Opioid receptor agonist
810	26.82	cp	BRD-K17294426	clebopride	Dopamine receptor antagonist		DRD2, ACHE	Dopamine receptor antagonist
811	26.79	cp	BRD-A68039575	liquiritigenin	Aromatase inhibitor		CYP19A1	Aromatase inhibitor
812	26.77	oe	ccsbBroad304_13869	HLA-A	Immunoglobulin superfamily / C1-set domain containing
813	26.76	cp	BRD-K72703948	ZM-447439	Aurora kinase inhibitor	Aurora kinase inhibitor	AURKA, AURKB	Aurora kinase inhibitor
814	26.62	cp	BRD-K87919739	tyrphostin-AG-825	Receptor tyrosine protein kinase inhibitor		ERBB2	Receptor tyrosine protein kinase inhibitor
815	26.61	oe	ccsbBroad304_06178	ERCC5	-
816	26.61	kd	CGS001-3856	KRT8	Intermediate filaments type II, keratins (basic)
817	26.59	cp	BRD-K50836978	purvalanol-a	CDK inhibitor	CDK inhibitor	CDK1, CDK2, CDK4, CDK5, CCND1, CCNE1, CSNK1G3, RPS6KA1, SRC	CDK inhibitor, DYRK inhibitor
818	26.54	cp	BRD-K04887706	AKT-inhibitor-1-2	AKT inhibitor		AKT1, AKT2, AKT3	AKT inhibitor
819	26.52	cp	BRD-K49865102	PD-0325901	MEK inhibitor	MEK inhibitor	MAP2K1, MAP2K2	MEK inhibitor, MAP kinase inhibitor, Protein kinase inhibitor
820	26.48	kd	CGS001-6794	STK11	LKB subfamily
821	26.44	oe	ccsbBroad304_06836	RAD23B	-
822	26.43	cp	BRD-K95901403	XL-147	PI3K inhibitor		PIK3CA, PIK3CD, PIK3CG	PI3K inhibitor
823	26.42	cp	BRD-K93480852	KN-93	Calcium-calmodulin dependent protein kinase inhibitor		CAMK2A	Calcium-calmodulin dependent protein kinase inhibitor
824	26.25	kd	CGS001-2266	FGG	Endogenous ligands
825	26.19	kd	CGS001-2967	GTF2H3	General transcription factors	General transcription factors group 2 LOF
826	26.19	oe	ccsbBroad304_07238	STK24	YSK subfamily
827	26.14	kd	CGS001-10135	NAMPT	-
828	26.11	oe	ccsbBroad304_00054	ALDOC	-
829	26.07	oe	ccsbBroad304_02163	MED7	-
830	26	oe	ccsbBroad304_07520	USP15	Ubiquitin-specific peptidases
831	26	oe	ccsbBroad304_06087	DDB2	WD repeat domain containing
832	25.98	oe	ccsbBroad304_05763	ACTB	-
833	25.94	cp	BRD-A49765801	fludroxycortide	Glucocorticoid receptor agonist	Glucocorticoid receptor agonist	NR3C1, SERPINA6	Glucocorticoid receptor agonist
834	25.94	cp	BRD-K53523901	arctigenin	MEK inhibitor		ADIPOR1, AHR, CHUK, MAP2K1	MEK inhibitor
835	25.89	kd	CGS001-11113	CIT	Other DMPK family kinases
836	25.87	oe	ccsbBroad304_00077	APEX1	-
837	25.82	kd	CGS001-1737	DLAT	-
838	25.77	cp	BRD-K74236984	UNC-0321	Histone lysine methyltransferase inhibitor		EHMT2	Histone lysine methyltransferase inhibitor
839	25.74	kd	CGS001-328	APEX1	-
840	25.71	oe	ccsbBroad304_02243	DLGAP5	-
841	25.68	oe	ccsbBroad304_01202	PIK3CB	Phosphatidylinositol kinases
842	25.63	oe	ccsbBroad304_02485	STAMBP	-
843	25.6	kd	CGS001-47	ACLY	-
844	25.54	cp	BRD-A67862938	naftidrofuryl	Adrenergic receptor antagonist			Adrenergic receptor antagonist
845	25.52	cp	BRD-K09416995	lovastatin	HMGCR inhibitor	HMGCR inhibitor	HMGCR, CYP3A5, HDAC2, ITGAL, NR1I2	HMGCR inhibitor
846	25.51	kd	CGS001-57178	ZMIZ1	Zinc fingers, MIZ-type
847	25.5	kd	CGS001-6519	SLC3A1	SLC3 family
848	25.41	kd	CGS001-5867	RAB4A	RAB, member RAS oncogene
849	25.38	cp	BRD-K94353609	fluocinolone	Glucocorticoid receptor agonist	Glucocorticoid receptor agonist	NR3C1, SERPINA6	Glucocorticoid receptor agonist, Corticosteroid agonist
850	25.34	kd	CGS001-2052	EPHX1	-
851	25.18	cp	BRD-K77677632	SB-200646	Serotonin receptor antagonist		HTR2B, HTR2C	Serotonin receptor antagonist
852	25.18	cp	BRD-K03319035	maprotiline	Norepinephrine reuptake inhibitor	Norepinephrine reuptake inhibitor, Tricyclic antidepressant	SLC6A2, ADRA1A, ADRA1B, ADRA1D, ADRA2A, ADRA2B, ADRA2C, CHRM1, CHRM2, CHRM3, CHRM4, CHRM5, DRD2, HRH1, HTR2A, HTR2C, HTR7	Norepinephrine reuptake inhibitor, Tricyclic antidepressant
853	25.1	kd	CGS001-51284	TLR7	Toll-like receptor family
854	25.08	cp	BRD-K34330170	rotenonic-acid	Retinoid receptor antagonist			Retinoid receptor antagonist
855	25.06	oe	ccsbBroad304_03878	SENP2	-
856	24.88	cp	BRD-K68392338	ZK-93426	Benzodiazepine receptor antagonist		GABRA1, GABRA2, GABRA3, GABRA5	Benzodiazepine receptor antagonist
857	24.88	kd	CGS001-50604	IL20	Interleukins and interleukin receptors
858	24.8	kd	CGS001-27109	ATP5S	-
859	24.74	oe	ccsbBroad304_01247	POU2AF1	-
860	24.71	cp	BRD-K43330982	JTE-013	Lysophospholipid receptor antagonist		S1PR2, P2RY10	Lysophospholipid receptor antagonist
861	24.69	kd	CGS001-23274	CLEC16A	C-type lectin domain containing
862	24.63	kd	CGS001-53834	FGFRL1	Immunoglobulin superfamily / I-set domain containing
863	24.62	kd	CGS001-8493	PPM1D	Serine/threonine phosphatases / Protein phosphatases, Mg2+/Mn2+ dependent
864	24.59	cp	BRD-K68402494	ML-9	Myosin light chain kinase inhibitor		MLCK, TRPC6, PKA, PKC	Myosin light chain kinase inhibitor
865	24.55	kd	CGS001-84527	ZNF559	Zinc fingers, C2H2-type
866	24.37	oe	ccsbBroad304_06742	PML	RING-type (C3HC4) zinc fingers
867	24.37	cp	BRD-K64835161	BRD-K64835161	-666		CLK1, CLK4, DYRK1B	-666
868	24.36	cp	BRD-A65076780	dihydroergocristine	Adrenergic receptor antagonist		HTR2A, ADRA1A, ADRB1, DRD1, DRD2, DRD3, DRD4, DRD5, HTR1A, HTR3A, HTR4, HTR5A, HTR6, HTR7	Adrenergic receptor antagonist, Prolactin inhibitor
869	24.35	cp	BRD-K05464208	JX-401	p38 MAPK inhibitor		MAPK14	p38 MAPK inhibitor
870	24.33	cp	BRD-K17378184	prestwick-559	Dopamine receptor agonist		DRD3, ADRA1A, ADRA1D, ADRA2A, DRD1, DRD2, DRD4, HTR1A, HTR2B	Dopamine receptor agonist
871	24.29	kd	CGS001-27125	AFF4	-
872	24.2	oe	ccsbBroad304_08217	SCCPDH	-
873	24.19	cp	BRD-K27305650	LY-294002	MTOR inhibitor	Bromodomain Inhibitor, MTOR inhibitor, PI3K inhibitor	MTOR, PIK3CD, PIK3CG, PIK3CA, PIK3CB, PLK1, PRKDC, AKT1, CHEK1, GSK3B, LCK, MAPK1, MAPK11, MAPK12, MAPK14, MAPK8, PDE2A, PRKCA, ROCK1, RPS6KB1, SGK1	MTOR inhibitor, PI3K inhibitor, DNA dependent protein kinase inhibitor, Phosphodiesterase inhibitor, PLK inhibitor
874	24.16	kd	CGS001-5460	POU5F1	Homeoboxes / POU class
875	24.16	kd	CGS001-57326	PBXIP1	-
876	24.02	kd	CGS001-54851	ANKRD49	Ankyrin repeat domain containing
877	24	kd	CGS001-93349	SP140L	Zinc fingers, PHD-type
878	23.98	cp	BRD-K31912990	CGP-71683	Neuropeptide receptor antagonist		NPY5R	Neuropeptide receptor antagonist
879	23.98	cp	BRD-K38305202	domperidone	Dopamine receptor antagonist		DRD2, DRD3, ABCG2, CYP3A5	Dopamine receptor antagonist
880	23.96	cp	BRD-K43068349	AMG-9810	TRPV antagonist		TRPV1	TRPV antagonist
881	23.71	kd	CGS001-1984	EIF5A	-
882	23.68	oe	ccsbBroad304_06736	PLCG2	Phosphoinositide-specific phospholipase C	Phospholipases GOF
883	23.66	cc		Bromodomain Inhibitor	-
884	23.64	kd	CGS001-1173	AP2M1	-
885	23.63	kd	CGS001-672	BRCA1	Fanconi anemia, complementation groups
886	23.58	kd	CGS001-51478	HSD17B7	Short chain dehydrogenase/reductase superfamily / Classical SDR fold cluster 2
887	23.48	kd	CGS001-8553	BHLHE40	Basic helix-loop-helix proteins
888	23.48	oe	ccsbBroad304_10227	ZNF85	Zinc fingers, C2H2-type
889	23.47	kd	CGS001-57404	CYP20A1	Cytochrome P450s
890	23.47	oe	ccsbBroad304_06420	ICAM3	CD molecules
891	23.45	kd	CGS001-6714	SRC	Src family
892	23.44	kd	CGS001-23075	SWAP70	EF-hand domain containing
893	23.28	oe	ccsbBroad304_01307	PSMA1	Proteasome subunits
894	23.23	kd	CGS001-3416	IDE	Pitrilysin
895	23.17	cp	BRD-K61401890	deguelin	NADH-ubiquinone oxidoreductase (Complex I) inhibitor		AKT1, PTGS2	NADH-ubiquinone oxidoreductase (Complex I) inhibitor
896	23.16	kd	CGS001-9512	PMPCB	-
897	23.14	cp	BRD-K52219182	BRD-K52219182	Phosphodiesterase inhibitor			Phosphodiesterase inhibitor
898	23.09	cp	BRD-K89162000	tandutinib	FLT3 inhibitor	PDGFR/KIT inhibitor	FLT3, KIT, PDGFRA, PDGFRB, CSF1R, PDGFD	FLT3 inhibitor, KIT inhibitor, PDGFR receptor inhibitor
899	23.09	kd	CGS001-1958	EGR1	Zinc fingers, C2H2-type
900	22.99	kd	CGS001-55847	CISD1	CDGSH iron sulfur domain containing
901	22.93	oe	ccsbBroad304_02618	DIDO1	Zinc fingers, PHD-type
902	22.9	oe	ccsbBroad304_06055	CSNK1A1	Casein kinase 1 (CK1) family
903	22.89	cp	BRD-A60197193	amisulpride	Dopamine receptor antagonist		DRD2, DRD3, HTR2A, HTR7	Dopamine receptor antagonist
904	22.81	kd	CGS001-170591	S100Z	EF-hand domain containing
905	22.81	oe	ccsbBroad304_06855	RDX	-
906	22.76	cp	BRD-A65449987	flunisolide	Cytochrome P450 inhibitor	Glucocorticoid receptor agonist	NR3C1	Cytochrome P450 inhibitor
907	22.71	kd	CGS001-54957	TXNL4B	-
908	22.65	kd	CGS001-727	C5	Endogenous ligands
909	22.64	kd	CGS001-3622	ING2	Zinc fingers, PHD-type
910	22.6	kd	CGS001-3613	IMPA2	Inositol monophosphatase
911	22.51	kd	CGS001-6832	SUPV3L1	-
912	22.5	kd	CGS001-29079	MED4	-
913	22.5	kd	CGS001-10827	FAM114A2	-
914	22.48	cp	BRD-K51575138	TPCA-1	IKK inhibitor	IKK inhibitor	IKBKB	IKK inhibitor
915	22.35	kd	CGS001-165140	OXER1	GPCR / Class A : Leukotriene receptors
916	22.34	oe	ccsbBroad304_00135	ATP6V0C	ATPases / V-type
917	22.27	oe	ccsbBroad304_06911	MAPK12	MAPK:p38 subfamily
918	22.16	oe	ccsbBroad304_03148	IL21R	IL-2 receptor family
919	22.09	oe	ccsbBroad304_06852	RBP4	Lipocalins	Lipocalins GOF
920	22	cp	BRD-A01346607	flumetasone	Glucocorticoid receptor agonist	Glucocorticoid receptor agonist	NR3C1, PLA2G1B	Glucocorticoid receptor agonist
921	22	oe	ccsbBroad304_09413	ZNF554	Zinc fingers, C2H2-type
922	21.99	cp	BRD-K63606607	bufalin	ATPase inhibitor	ATPase inhibitor	ATP1A1	ATPase inhibitor
923	21.88	cp	BRD-K56745457	azauridine	Antiviral			Antiviral
924	21.86	kd	CGS001-9886	RHOBTB1	BTB/POZ domain containing
925	21.85	cp	BRD-K73978287	hydrocortisone	Glucocorticoid receptor agonist	Glucocorticoid receptor agonist	ANXA1, NOS2, NR3C1, NR3C2	Glucocorticoid receptor agonist, Immunosuppressant, Corticosteroid agonist
926	21.84	kd	CGS001-23462	HEY1	Basic helix-loop-helix proteins
927	21.8	kd	CGS001-9475	ROCK2	Pleckstrin homology (PH) domain containing
928	21.67	kd	CGS001-5345	SERPINF2	Serine (or cysteine) peptidase inhibitors
929	21.59	cc		PDGFR/KIT inhibitor	-
930	21.59	cp	BRD-K28761384	zuclopenthixol	Dopamine receptor antagonist		DRD2, DRD1, ADRA1A, ADRA2A, DRD5, HRH1, HTR2A	Dopamine receptor antagonist
931	21.54	kd	CGS001-5698	PSMB9	Proteasome (prosome, macropain) subunits
932	21.52	cp	BRD-K82484965	carmoxirole	Dopamine receptor agonist		DRD2	Dopamine receptor agonist
933	21.5	oe	ccsbBroad304_05782	ADORA2A	GPCR / Class A : Adenosine receptors	GPCR Subset GOF
934	21.44	cp	BRD-K77133231	PD-169316	p38 MAPK inhibitor	P38 MAPK inhibitor	ALOX5	p38 MAPK inhibitor
935	21.41	cp	BRD-U68942961	JW-7-24-1	LCK Inhibitor		LCK	LCK Inhibitor
936	21.39	cp	BRD-K08132273	tyrphostin	EGFR inhibitor		ERBB2	EGFR inhibitor
937	21.25	oe	ccsbBroad304_05547	TMEM110	-
938	21.24	kd	CGS001-3117	HLA-DQA1	Immunoglobulin superfamily / C1-set domain containing
939	21.2	cp	BRD-K06208435	YS-035	Calcium channel blocker			Calcium channel blocker
940	21.15	kd	CGS001-283150	FOXR1	Forkhead boxes
941	21.03	cp	BRD-K83063356	RS-102895	CCR antagonist		CCR2	CCR antagonist
942	21.02	cp	BRD-K51918615	iodophenpropit	Histamine receptor antagonist		HRH3, HRH4, GRIN2B	Histamine receptor antagonist
943	20.93	kd	CGS001-5245	PHB	-
944	20.89	kd	CGS001-54788	DNAJB12	Heat shock proteins / DNAJ (HSP40)
945	20.86	cp	BRD-K30189597	SYK-inhibitor	SYK inhibitor		SYK	SYK inhibitor
946	20.86	kd	CGS001-3612	IMPA1	Inositol monophosphatase
947	20.85	cp	BRD-A13122391	triptolide	RNA polymerase inhibitor		CYP2C19, RELA	RNA polymerase inhibitor
948	20.77	kd	CGS001-5777	PTPN6	Protein tyrosine phosphatases
949	20.72	kd	CGS001-6813	STXBP2	-
950	20.66	oe	ccsbBroad304_00017	ACTN2	EF-hand domain containing
951	20.57	oe	ccsbBroad304_03565	ADI1	-
952	20.54	oe	ccsbBroad304_01103	NONO	RNA binding motif (RRM) containing
953	20.44	oe	ccsbBroad304_02759	DICER1	-
954	20.42	cp	BRD-K38477985	malonoben	Protein tyrosine kinase inhibitor		EGFR	Protein tyrosine kinase inhibitor
955	20.38	kd	CGS001-843	CASP10	Caspases
956	20.37	kd	CGS001-8659	ALDH4A1	Aldehyde dehydrogenases
957	20.34	cp	BRD-K52850071	JAK3-Inhibitor-II	JAK inhibitor	JAK inhibitor	EGFR, ALK, JAK1, JAK2, JAK3	JAK inhibitor
958	20.21	cp	BRD-K17415526	tyrphostin-AG-835	Protein tyrosine kinase inhibitor		EGFR	Protein tyrosine kinase inhibitor
959	20.18	kd	CGS001-1429	CRYZ	-
960	20.17	kd	CGS001-2172	FABP6	Fatty acid binding protein family
961	20.15	kd	CGS001-9296	ATP6V1F	ATPases / V-type	V type ATPases LOF
962	20.15	kd	CGS001-353	APRT	-
963	20	oe	ccsbBroad304_14066	CHEK2	CHK1 subfamily
964	19.95	oe	ccsbBroad304_00070	ANXA5	Annexins
965	19.9	kd	CGS001-6696	SPP1	Endogenous ligands
966	19.82	cp	BRD-K03109492	NSC-663284	CDC inhibitor		CDC25A, CDC25B, CDC25C	CDC inhibitor
967	19.77	kd	CGS001-23011	RAB21	RAB, member RAS oncogene
968	19.76	kd	CGS001-8462	KLF11	Kruppel-like transcription factors
969	19.66	kd	CGS001-3488	IGFBP5	insulin-like growth factor (IGF) binding proteins
970	19.64	cp	BRD-K74733595	APHA-compound-8	HDAC inhibitor	HDAC inhibitor	HDAC8	HDAC inhibitor
971	19.63	kd	CGS001-7013	TERF1	-
972	19.61	oe	ccsbBroad304_01239	POLR2E	RNA polymerase subunits
973	19.61	cp	BRD-K71512533	SNS-314	Aurora kinase inhibitor	Aurora kinase inhibitor	AURKA, AURKB, AURKC	Aurora kinase inhibitor
974	19.6	cp	BRD-K49810818	sorafenib	FLT3 inhibitor	FLT3 inhibitor, PDGFR/KIT inhibitor, RAF inhibitor, VEGFR inhibitor	RET, BRAF, FLT3, KDR, RAF1, FLT1, FLT4, KIT, DDR2, FGFR1, PDGFRB, CYP2B6, CYP2C8, CYP3A5, PDGFB, SLCO1B3	FLT3 inhibitor, KIT inhibitor, PDGFR receptor inhibitor, RAF inhibitor, VEGFR inhibitor, RET tyrosine kinase inhibitor
975	19.59	oe	ccsbBroad304_00060	AMBP	Lipocalins
976	19.55	kd	CGS001-1314	COPA	Endogenous ligands	Vesicular Transport LOF
977	19.51	cp	BRD-A65013509	oxybutynin	Acetylcholine receptor antagonist		CHRM3, CHRM1, CHRM2, CHRM4	Acetylcholine receptor antagonist
978	19.48	oe	ccsbBroad304_00771	HOXA5	Homeoboxes / ANTP class : HOXL subclass
979	19.41	oe	ccsbBroad304_00954	LYN	Src family
980	19.39	oe	ccsbBroad304_01623	SUPT4H1	-
981	19.38	kd	CGS001-10105	PPIF	-
982	19.35	oe	ccsbBroad304_06783	LGMN	Legumain
983	19.3	cp	BRD-K04853698	LDN-193189	Serine/threonine kinase inhibitor		ACVR1, BMPR1A	Serine/threonine kinase inhibitor
984	19.3	kd	CGS001-5604	MAP2K1	MAPKK:STE7 family
985	19.3	oe	ccsbBroad304_02674	STK38	NDR family
986	19.24	oe	ccsbBroad304_05192	SPRED2	-
987	19.19	kd	CGS001-11198	SUPT16H	-
988	19.18	kd	CGS001-8985	PLOD3	-
989	19.06	cp	BRD-K43389675	daunorubicin	RNA synthesis inhibitor	Topoisomerase inhibitor	TOP2A, TOP2B	RNA synthesis inhibitor, Topoisomerase inhibitor
990	19.04	kd	CGS001-8996	NOL3	-
991	19.01	cp	BRD-K59962020	CHEMBL-374350	NFkB pathway inhibitor			NFkB pathway inhibitor
992	18.99	oe	ccsbBroad304_04728	TWIST2	Basic helix-loop-helix proteins
993	18.96	oe	ccsbBroad304_09258	MYLK2	Myosin Light Chain Kinase (MLCK) family
994	18.95	cp	BRD-K18787491	U-0126	MEK inhibitor	MEK inhibitor	AKT1, CHEK1, GSK3B, JAK2, LCK, MAP2K1, MAP2K2, MAP2K7, MAPK1, MAPK11, MAPK12, MAPK14, MAPK8, PRKCA, RAF1, ROCK1, RPS6KB1, SGK1	MEK inhibitor
995	18.94	oe	ccsbBroad304_00747	HLF	-
996	18.88	oe	ccsbBroad304_00464	DTNA	-
997	18.82	kd	CGS001-868	CBLB	RING-type (C3HC4) zinc fingers
998	18.67	kd	CGS001-1545	CYP1B1	Cytochrome P450s
999	18.54	kd	CGS001-54472	TOLLIP	-
1000	18.53	kd	CGS001-11019	LIAS	-
1001	18.51	kd	CGS001-5920	RARRES3	-
1002	18.43	cp	BRD-K65285700	BRD-K65285700	Cannabinoid receptor agonist	Cannabinoid receptor agonist	CNR2	Cannabinoid receptor agonist
1003	18.42	cp	BRD-K17896185	FIT	Opioid receptor agonist		OPRD1	Opioid receptor agonist
1004	18.41	kd	CGS001-6675	UAP1	-
1005	18.39	cp	BRD-A59808129	guggulsterone	Cholesterol inhibitor	FXR antagonist	NR1H4, PGR, AR, ESR1, IKBKB, NR1I2, NR3C1, NR3C2	Cholesterol inhibitor, Estrogen receptor agonist, FXR antagonist, IKK inhibitor, Pregnane X receptor agonist, Progesterone receptor agonist
1006	18.39	kd	CGS001-10732	TCFL5	Basic helix-loop-helix proteins
1007	18.37	kd	CGS001-6461	SHB	SH2 domain containing
1008	18.3	kd	CGS001-5591	PRKDC	Other PIKK family kinases
1009	18.25	cp	BRD-K07881437	danusertib	Aurora kinase inhibitor	Aurora kinase inhibitor	AURKA, AURKB, AURKC, FGFR1, NTRK1, RET, BCR, SLK	Aurora kinase inhibitor, Growth factor receptor inhibitor
1010	18.22	oe	ccsbBroad304_01463	RPS27A	S ribosomal proteins
1011	18.12	cp	BRD-A92439610	triamcinolone	Glucocorticoid receptor agonist	Glucocorticoid receptor agonist	NR3C1, CYP3A5, CYP3A7, SERPINA6	Glucocorticoid receptor agonist
1012	18.11	oe	ccsbBroad304_02270	FAM20B	-
1013	18.09	kd	CGS001-3635	INPP5D	Inositol polyphosphate phosphatases
1014	18.08	cp	BRD-K45446451	JZL-184	Monoacylglucerol lipase inhibitor		MGLL	Monoacylglucerol lipase inhibitor
1015	18.03	oe	ccsbBroad304_01379	RBBP6	-
1016	18.03	cp	BRD-A88774919	doxycycline	Bacterial 30S ribosomal subunit inhibitor	Bacterial 30S ribosomal subunit inhibitor	MMP8, MMP1	Bacterial 30S ribosomal subunit inhibitor, Metalloproteinase inhibitor
1017	18.02	cp	BRD-K56001384	antimycin-a	ATP synthase inhibitor	ATP synthase inhibitor	CYCS	ATP synthase inhibitor
1018	17.99	oe	ccsbBroad304_05942	CBS	Hydrogen sulphide synthesis
1019	17.99	cp	BRD-A28105619	cucurbitacin-i	JAK inhibitor		JAK2, STAT3	JAK inhibitor, Lipocortin synthesis stimulant, STAT inhibitor
1020	17.96	cp	BRD-K01649396	indatraline	Norepinephrine transporter inhibitor		SLC6A2, SLC6A3, SLC6A4	Norepinephrine transporter inhibitor
1021	17.94	cp	BRD-A37052580	physostigmine	Acetylcholinesterase inhibitor		ACHE, BCHE	Acetylcholinesterase inhibitor, Cholinesterase inhibitor
1022	17.9	oe	ccsbBroad304_13929	PRKACA	Protein kinase A
1023	17.88	kd	CGS001-9318	COPS2	-
1024	17.88	kd	CGS001-169792	GLIS3	Zinc fingers, C2H2-type
1025	17.88	oe	ccsbBroad304_09983	ZNF454	Zinc fingers, C2H2-type
1026	17.87	cp	BRD-K63504947	semaxanib	VEGFR inhibitor		KDR, FLT1, KIT, PDGFRB, FGFR1, FLT3, MET, PDGFRA, RET	VEGFR inhibitor
1027	17.74	kd	CGS001-6391	SDHC	Mitochondrial respiratory chain complex / Complex II
1028	17.73	kd	CGS001-1843	DUSP1	Protein tyrosine phosphatases / Class I Cys-based PTPs : MAP kinase phosphatases
1029	17.62	kd	CGS001-57117	INTS12	Zinc fingers, PHD-type
1030	17.62	kd	CGS001-23118	TAB2	-	Zinc fingers RanBP2 type LOF
1031	17.57	cp	BRD-K35430135	SR-59230A	Adrenergic receptor antagonist		ADRB3, ADRB1, ADRB2	Adrenergic receptor antagonist
1032	17.53	kd	CGS001-64123	ELTD1	Adhesion Class GPCRs
1033	17.45	oe	ccsbBroad304_07292	TNFSF13	CD molecules
1034	17.43	cc		PI3K inhibitor	-
1035	17.42	oe	ccsbBroad304_00615	GAPDH	-
1036	17.3	cp	BRD-K73293050	WZ-3146	EGFR inhibitor		EGFR	EGFR inhibitor
1037	17.25	oe	ccsbBroad304_01825	SLC30A2	SLC30 zinc transporter family
1038	17.18	kd	CGS001-81034	SLC25A32	Mitochondrial nucleotide transporter subfamily
1039	17.07	oe	ccsbBroad304_09910	BCL6B	BTB/POZ domain containing
1040	17.02	cp	BRD-K32412559	morphothebaine	Adrenergic receptor antagonist			Adrenergic receptor antagonist
1041	16.83	cp	BRD-K35128472	2-aminopurine	Serine/threonine kinase inhibitor			Serine/threonine kinase inhibitor
1042	16.76	cp	BRD-K41160163	fenobam	Glutamate receptor antagonist		GRM5	Glutamate receptor antagonist
1043	16.73	oe	ccsbBroad304_06462	ITGAE	Integrins
1044	16.71	kd	CGS001-7485	WRB	-
1045	16.69	oe	ccsbBroad304_06518	LDHA	-
1046	16.68	oe	ccsbBroad304_01644	TAP1	ATP binding cassette transporters / subfamily B
1047	16.68	kd	CGS001-9637	FEZ2	-
1048	16.66	kd	CGS001-22934	RPIA	-
1049	16.64	kd	CGS001-9451	EIF2AK3	PEK subfamily
1050	16.55	oe	ccsbBroad304_03047	BZW2	-
1051	16.55	kd	CGS001-7570	ZNF22	Zinc fingers, C2H2-type
1052	16.47	cp	BRD-A71009679	KUC103420N	-666			-666
1053	16.43	oe	ccsbBroad304_03420	TOLLIP	-
1054	16.41	cp	BRD-K07762753	aminopurvalanol-a	Tyrosine kinase inhibitor	CDK inhibitor	CDK1, CDK2, CDK5, CDK6	Tyrosine kinase inhibitor, CDK inhibitor
1055	16.38	kd	CGS001-55107	ANO1	Calcium activated chloride channel
1056	16.34	kd	CGS001-3579	CXCR2	Chemokine receptors
1057	16.32	kd	CGS001-408	ARRB1	-
1058	16.29	kd	CGS001-23635	SSBP2	-
1059	16.29	kd	CGS001-139135	PASD1	-
1060	16.2	kd	CGS001-2261	FGFR3	Type V RTKs: FGF (fibroblast growth factor) receptor family
1061	16.19	cp	BRD-K94294671	OSI-027	MTOR inhibitor	MTOR inhibitor	MTOR	MTOR inhibitor
1062	16.18	cp	BRD-K09485525	GANT-61	GLI antagonist		DHH, IHH	GLI antagonist
1063	16.18	cp	BRD-A02180903	betamethasone	Glucocorticoid receptor agonist	Glucocorticoid receptor agonist	NR3C1	Glucocorticoid receptor agonist, Anti-inflammatory
1064	16.15	oe	ccsbBroad304_00860	IL13	Interleukins and interleukin receptors	Interleukins GOF
1065	16.09	kd	CGS001-390212	GPR152	GPCR / Class A : Orphans
1066	16.07	oe	ccsbBroad304_05833	APEH	Prolyl oligopeptidase
1067	16	oe	ccsbBroad304_02709	SCMH1	Sterile alpha motif (SAM) domain containing
1068	15.99	cp	BRD-K87573634	propylpyrazole	Estrogen receptor agonist		ESR1	Estrogen receptor agonist
1069	15.94	kd	CGS001-4300	MLLT3	-
1070	15.94	kd	CGS001-5607	MAP2K5	MAPKK:STE7 family
1071	15.92	oe	ccsbBroad304_00561	FGFR1	Type V RTKs: FGF (fibroblast growth factor) receptor family	Targets of VEGFR inhibitors GOF
1072	15.87	oe	ccsbBroad304_00612	GALNS	Arylsulfatase family
1073	15.81	oe	ccsbBroad304_02460	ATG7	Ubiquitin-like modifier activating enzymes
1074	15.77	oe	ccsbBroad304_07037	TCF12	Basic helix-loop-helix proteins
1075	15.77	kd	CGS001-6657	SOX2	SRY (sex determining region Y)-boxes	SRY LOF
1076	15.72	kd	CGS001-28960	DCPS	-
1077	15.7	oe	ccsbBroad304_00420	DAP	-
1078	15.7	cp	BRD-K10042277	desmethylclozapine	Acetylcholine receptor agonist		CHRM1, DRD2, DRD3, HTR2A	Acetylcholine receptor agonist
1079	15.69	kd	CGS001-57798	GATAD1	GATA zinc finger domain containing
1080	15.68	cp	BRD-K67831364	ZM-323881	VEGFR inhibitor	VEGFR inhibitor	KDR	VEGFR inhibitor
1081	15.65	kd	CGS001-10632	ATP5L	ATPases / F-type
1082	15.65	cp	BRD-A01826957	xanthinol	Vasodilator			Vasodilator
1083	15.6	kd	CGS001-63948	DMRTB1	-
1084	15.58	kd	CGS001-3281	HSBP1	-
1085	15.57	kd	CGS001-123803	NTAN1	-
1086	15.54	oe	ccsbBroad304_07080	TM7SF2	-
1087	15.48	cp	BRD-A32349859	methyl-angolensate	Apoptosis inhibitor		HTR2B	Apoptosis inhibitor
1088	15.37	oe	ccsbBroad304_01034	MSH2	-
1089	15.34	cc		JAK inhibitor	-
1090	15.34	kd	CGS001-23196	FAM120A	-
1091	15.33	kd	CGS001-29074	MRPL18	Mitochondrial ribosomal proteins / large subunits
1092	15.33	oe	ccsbBroad304_05142	OLIG3	Basic helix-loop-helix proteins
1093	15.32	kd	CGS001-7976	FZD3	GPCR / Class F : Frizzled receptors
1094	15.26	oe	ccsbBroad304_03378	ERAP1	Aminopeptidase N
1095	15.22	cp	BRD-K66788707	fludarabine	DNA synthesis inhibitor	DNA synthesis inhibitor, Ribonucleotide reductase inhibitor	ADA, DCK, POLA1, RRM1, RRM2	DNA synthesis inhibitor, DNA repair enzyme inhibitor, Purine antagonist
1096	15.2	kd	CGS001-11164	NUDT5	Nudix motif containing
1097	15.19	kd	CGS001-9448	MAP4K4	MAPKKKK:MSN subfamily
1098	15.18	kd	CGS001-156	ADRBK1	BARK/GRK2 subfamily
1099	15.18	oe	ccsbBroad304_01271	PPT1	-
1100	15.17	kd	CGS001-11105	PRDM7	Zinc fingers, C2H2-type
1101	15.11	kd	CGS001-2004	ELK3	ETS Transcription Factors
1102	15.08	oe	ccsbBroad304_02131	ATP6V1F	ATPases / V-type
1103	15.08	cp	BRD-K15916496	clotrimazole	Cytochrome P450 inhibitor		KCNN4, CYP3A4, CYP51A1, NR1I2, NR1I3, TRPM2, TRPM4, TRPM8	Cytochrome P450 inhibitor, Imidazoline receptor ligand
1104	14.95	cp	BRD-K17008822	BD-1008	Sigma receptor antagonist	Sigma receptor antagonist		Sigma receptor antagonist
1105	14.95	kd	CGS001-2021	ENDOG	-
1106	14.89	cp	BRD-K97399794	quercetin	Polar auxin transport inhibitor		PIK3CG, AKR1B1, ATP5A1, ATP5B, ATP5C1, CYP2C8, EGFR, GAA, HCK, HIBCH, MAOA, PIM1, PTPN1, SCN5A, SIRT1, STK17B, UGT3A1, XDH	Polar auxin transport inhibitor
1107	14.86	oe	ccsbBroad304_06761	PPP3CC	Serine/threonine phosphatases / Protein phosphatase, catalytic subunits
1108	14.86	kd	CGS001-91754	NEK9	NIMA (never in mitosis gene a)- related kinase (NEK) family
1109	14.84	cc		Tachykinin antagonist	-
1110	14.81	cp	BRD-K36740062	GSK-1070916	Aurora kinase inhibitor	Aurora kinase inhibitor	AURKB, AURKC, AURKA, CYP2D6, CYP3A4	Aurora kinase inhibitor
1111	14.8	cp	BRD-K09186807	KIN001-244	Phosphoinositide dependent kinase inhibitor		PDPK1	Phosphoinositide dependent kinase inhibitor
1112	14.77	cp	BRD-A71765365	mepireserpate	Catecholamine depleting sympatholytic		SLC18A2, SLC18A1	Catecholamine depleting sympatholytic
1113	14.77	kd	CGS001-3980	LIG3	-
1114	14.75	cp	BRD-K37289225	clozapine	Dopamine receptor antagonist	Dopamine receptor antagonist, Serotonin receptor antagonist	DRD2, DRD4, ADRA1A, ADRA1B, CHRM1, DRD1, DRD3, HRH1, HRH4, HTR1A, HTR1B, HTR1D, HTR1E, HTR2A, HTR2C, HTR6, HTR7, ADRA1D, ADRA2A, ADRA2B, ADRA2C, CALY, CHRM2, CHRM3, CHRM4, CHRM5, CYP2C19, DRD5, HTR1F, HTR2B, HTR3A, HTR5A	Dopamine receptor antagonist, Serotonin receptor antagonist
1115	14.71	oe	ccsbBroad304_00725	HADHA	-
1116	14.71	kd	CGS001-7474	WNT5A	Endogenous ligands
1117	14.7	oe	ccsbBroad304_01077	NDUFS6	Mitochondrial respiratory chain complex / Complex I
1118	14.69	cp	BRD-A73909368	dactinomycin	RNA polymerase inhibitor		POLR2A	RNA polymerase inhibitor
1119	14.68	cp	BRD-K37194137	III606050	Cytochrome P450 inhibitor			Cytochrome P450 inhibitor
1120	14.67	oe	ccsbBroad304_03917	RBKS	-
1121	14.66	kd	CGS001-23670	TMEM2	-
1122	14.65	kd	CGS001-2100	ESR2	Estrogen receptors
1123	14.65	kd	CGS001-79094	CHAC1	-
1124	14.6	kd	CGS001-5025	P2RX4	Ligand-gated ion channels / Purinergic receptors, ionotropic
1125	14.57	kd	CGS001-7296	TXNRD1	-
1126	14.55	kd	CGS001-7343	UBTF	-
1127	14.52	oe	ccsbBroad304_08313	ZNF581	Zinc fingers, C2H2-type
1128	14.52	cp	BRD-A17819071	gedunin	HSP inhibitor		HSP90AA1	HSP inhibitor
1129	14.45	kd	CGS001-262	AMD1	Decarboxylases
1130	14.44	oe	ccsbBroad304_05823	ANXA2	Annexins
1131	14.42	oe	ccsbBroad304_00303	CHN1	Rho GTPase activating proteins
1132	14.41	cp	BRD-K81376179	TCS-359	FLT3 inhibitor		FLT3	FLT3 inhibitor
1133	14.39	kd	CGS001-23368	PPP1R13B	Ankyrin repeat domain containing
1134	14.36	kd	CGS001-10046	MAMLD1	-
1135	14.34	kd	CGS001-2167	FABP4	Fatty acid binding protein family
1136	14.3	oe	ccsbBroad304_08228	PHF11	Zinc fingers, PHD-type
1137	14.25	kd	CGS001-84930	MASTL	MAST family
1138	14.24	oe	ccsbBroad304_13810	AHCY	Adenosine turnover
1139	14.23	cp	BRD-A56245458	reichstein	Androgen receptor antagonist		AR	Androgen receptor antagonist
1140	14.22	kd	CGS001-462	SERPINC1	Serine (or cysteine) peptidase inhibitors
1141	14.2	cp	BRD-K11905747	spectinomycin	Bacterial 30S ribosomal subunit inhibitor	Bacterial 30S ribosomal subunit inhibitor		Bacterial 30S ribosomal subunit inhibitor
1142	14.16	kd	CGS001-8431	NR0B2	DAX-like receptors
1143	14.16	kd	CGS001-5608	MAP2K6	MAPKK:STE7 family
1144	14.04	cp	BRD-A27143604	DPN	Estrogen receptor agonist	Estrogen receptor agonist	ESR2	Estrogen receptor agonist
1145	13.95	cp	BRD-K64341947	CFM-1571	Guanylate cyclase activator			Guanylate cyclase activator
1146	13.94	kd	CGS001-4245	MGAT1	-
1147	13.91	oe	ccsbBroad304_04457	TOX2	-
1148	13.91	kd	CGS001-1024	CDK8	Cyclin-dependent kinases, CDK8 subfamily
1149	13.85	cp	BRD-K61480498	epoxycholesterol	LXR agonist		NR1H2, NR1H3	LXR agonist
1150	13.76	cp	BRD-K68997413	PF-3845	FAAH inhibitor		FAAH	FAAH inhibitor
1151	13.75	cp	BRD-K01815685	indole	aryl hydrocarbon receptor agonist		AHR, IDO1	aryl hydrocarbon receptor agonist
1152	13.73	kd	CGS001-2521	FUS	RNA binding motif (RRM) containing
1153	13.64	cp	BRD-K99447003	enalaprilat	ACE inhibitor		ACE	ACE inhibitor
1154	13.61	kd	CGS001-6256	RXRA	Retinoid X receptors
1155	13.6	kd	CGS001-84890	ADO	-
1156	13.5	kd	CGS001-6514	SLC2A2	Solute carriers
1157	13.49	kd	CGS001-2153	F5	Blood coagulation components
1158	13.42	kd	CGS001-771	CA12	Carbonic anhydrases
1159	13.41	kd	CGS001-10058	ABCB6	ATP binding cassette transporters / subfamily B
1160	13.4	cp	BRD-K64881305	ispinesib	Kinesin-like spindle protein inhibitor		KIF11	Kinesin-like spindle protein inhibitor
1161	13.39	oe	ccsbBroad304_00359	CPT1A	-
1162	13.38	kd	CGS001-10613	ERLIN1	-
1163	13.37	cc		DNA dependent protein kinase inhibitor	-
1164	13.36	oe	ccsbBroad304_02761	SIRT3	Histone deacetylases (HDACs)	Sirtuins GOF
1165	13.27	kd	CGS001-5586	PKN2	Protein kinase N (PKN) family
1166	13.27	kd	CGS001-4191	MDH2	-
1167	13.26	cp	BRD-K78637815	LY-320135	Cannabinoid receptor antagonist		CNR1	Cannabinoid receptor antagonist
1168	13.26	kd	CGS001-5875	RABGGTA	Prenyltransferase alpha subunit repeat containing
1169	13.23	cp	BRD-K18779551	bifemelane	Acetylcholine release stimulant		SLC6A2	Acetylcholine release stimulant, Adrenergic transmitter uptake inhibitor, Reducing agent
1170	13.21	cp	BRD-K31611373	fluprostenol	Prostanoid receptor agonist		PTGER3, PTGFR, TBXA2R	Prostanoid receptor agonist
1171	13.2	cp	BRD-K04548931	pidorubicine	Topoisomerase inhibitor	Topoisomerase inhibitor	TOP2A	Topoisomerase inhibitor
1172	13.2	cp	BRD-K52397688	amperozide	Dopamine receptor antagonist		HTR2A, DRD2, FAAH	Dopamine receptor antagonist
1173	13.19	oe	ccsbBroad304_01809	ZNF136	Zinc fingers, C2H2-type
1174	13.18	cc		Integrin subunits beta LOF	-
1175	13.16	kd	CGS001-4904	YBX1	-
1176	13.15	kd	CGS001-94233	OPN4	GPCR / Class A : Opsin receptors
1177	13.12	kd	CGS001-57504	MTA3	GATA zinc finger domain containing	GATA Zinc finger domain containing LOF
1178	13.05	kd	CGS001-23451	SF3B1	-
1179	13.03	oe	ccsbBroad304_00903	KCNQ1	Voltage-gated potassium channels
1180	13.01	oe	ccsbBroad304_03864	OVOL2	Zinc fingers, C2H2-type
1181	13.01	kd	CGS001-7391	USF1	Basic helix-loop-helix proteins
1182	12.96	oe	ccsbBroad304_06996	SRM	-
1183	12.95	cp	BRD-A07875874	cilnidipine	Calcium channel blocker		CACNA1B, CACNA1C	Calcium channel blocker
1184	12.94	oe	ccsbBroad304_00866	IMPA1	Inositol monophosphatase
1185	12.91	cp	BRD-K03384561	roquinimex	Angiogenesis inhibitor			Angiogenesis inhibitor, TNF production inhibitor
1186	12.9	kd	CGS001-161	AP2A2	-
1187	12.89	oe	ccsbBroad304_14242	MCCC2	-
1188	12.79	oe	ccsbBroad304_02601	RAB31	RAB, member RAS oncogene
1189	12.77	cc		HMGCR inhibitor	-
1190	12.77	kd	CGS001-10557	RPP38	-
1191	12.76	kd	CGS001-8477	GPR65	GPCR / Class A : Orphans
1192	12.75	oe	ccsbBroad304_04613	HSPB9	Heat shock proteins / HSPB
1193	12.71	kd	CGS001-4793	NFKBIB	Ankyrin repeat domain containing
1194	12.67	cp	BRD-K14993104	bemegride	Chemoreceptor agonist		GABRA1	Chemoreceptor agonist
1195	12.65	kd	CGS001-144811	LACC1	-
1196	12.63	oe	ccsbBroad304_02553	BLCAP	-
1197	12.59	cp	BRD-K17561142	amiodarone	Potassium channel blocker		KCNH2, ADRB1, CACNA1H, CACNA2D2, CHRM3, CYP2C8, KCNA7, SCN5A	Potassium channel blocker
1198	12.54	cp	BRD-A36471396	biperiden	Acetylcholine receptor antagonist		CHRM1, CHRM2, CHRM3, CHRM4, CHRM5, CHRNA2	Acetylcholine receptor antagonist
1199	12.51	oe	ccsbBroad304_00046	AKT1	Akt (Protein kinase B)	Akt Signaling GOF
1200	12.51	kd	CGS001-26136	TES	-
1201	12.46	oe	ccsbBroad304_04713	MAS1L	GPCR / Class A : Orphans
1202	12.45	kd	CGS001-11151	CORO1A	Coronins
1203	12.44	oe	ccsbBroad304_08325	LIPT1	-
1204	12.42	kd	CGS001-57215	THAP11	THAP (C2CH-type zinc finger) domain containing
1205	12.35	oe	ccsbBroad304_12492	RBM15	RNA binding motif (RRM) containing
1206	12.32	oe	ccsbBroad304_03980	DCLRE1B	-
1207	12.28	cp	BRD-K20655524	mefexamide	Psychoactive drug			Psychoactive drug
1208	12.27	cp	BRD-A15297126	fluocinonide	Glucocorticoid receptor agonist	Glucocorticoid receptor agonist	NR3C1, SERPINA6, SMO	Glucocorticoid receptor agonist
1209	12.25	kd	CGS001-57616	TSHZ3	Teashirt zinc fingers
1210	12.2	cp	BRD-K96471533	nitazoxanide	Pyruvate ferredoxin oxidoreductase inhibitor			Pyruvate ferredoxin oxidoreductase inhibitor
1211	12.16	kd	CGS001-23786	BCL2L13	-
1212	12.07	kd	CGS001-84515	MCM8	-	MCM family LOF
1213	12.05	cp	BRD-K92492521	LY-255283	Leukotriene receptor antagonist		LTB4R, LTB4R2	Leukotriene receptor antagonist
1214	12.05	cp	BRD-A08877921	cephalotaxine	Protein synthesis inhibitor			Protein synthesis inhibitor
1215	11.97	kd	CGS001-3670	ISL1	Homeoboxes / LIM class
1216	11.96	kd	CGS001-7849	PAX8	Paired boxes
1217	11.95	kd	CGS001-427	ASAH1	Acid ceramidase
1218	11.94	cp	BRD-K41337261	ZM-306416	ABL inhibitor	SRC inhibitor, VEGFR inhibitor	FLT1, KDR, EGFR, FLT4	ABL inhibitor, SRC inhibitor, VEGFR inhibitor
1219	11.93	cp	BRD-K83010055	VU-0415374-1	Glutamate receptor modulator		GRM4	Glutamate receptor modulator
1220	11.88	cp	BRD-K09132007	D-4476	TGF beta receptor inhibitor	TGF beta receptor inhibitor	CSNK1A1, CSNK1D, TGFB1	TGF beta receptor inhibitor
1221	11.82	cp	BRD-K72541103	JAK3-inhibitor-I	JAK inhibitor	JAK inhibitor	JAK3	JAK inhibitor
1222	11.82	cp	BRD-K80738081	resveratrol	Cytochrome P450 inhibitor		PTGS1, PTGS2, SIRT1, APOA1, BACE1, CSNK2A1, MAOA, NQO2, SCN5A, TXNRD1, TXNRD2, XDH	Cytochrome P450 inhibitor, SIRT activator
1223	11.8	oe	ccsbBroad304_07843	FCHO1	-
1224	11.78	kd	CGS001-79109	MAPKAP1	-
1225	11.75	kd	CGS001-85004	RERG	-
1226	11.73	cp	BRD-A54927599	KF-38789	P-selectin inhibitor		SELP	P-selectin inhibitor
1227	11.7	cp	BRD-A15530910	carpindolol	Adrenergic receptor antagonist	Serotonin receptor antagonist		Adrenergic receptor antagonist, Serotonin receptor antagonist
1228	11.7	cp	BRD-K32292990	CGP-53353	EGFR inhibitor	PKC inhibitor	EGFR, PRKCB	EGFR inhibitor, PKC inhibitor
1229	11.65	oe	ccsbBroad304_03936	PJA1	RING-type (C3HC4) zinc fingers
1230	11.64	kd	CGS001-55818	KDM3A	Histone demethylases
1231	11.61	kd	CGS001-6678	SPARC	-
1232	11.56	kd	CGS001-6097	RORC	Retinoic acid-related orphans
1233	11.54	kd	CGS001-7803	PTP4A1	Protein tyrosine phosphatases / Class I Cys-based PTPs : PRLs
1234	11.53	oe	ccsbBroad304_08873	P2RY12	GPCR / Class A : Purinergic receptors, P2Y	Purinergic receptors P2Y GOF
1235	11.44	oe	ccsbBroad304_01858	FOSL1	basic leucine zipper proteins	FOS transcription factor family GOF
1236	11.44	oe	ccsbBroad304_02110	VAPB	-
1237	11.42	kd	CGS001-54659	UGT1A3	UDP glucuronosyltransferases
1238	11.41	cp	BRD-K46766488	S-14506	Serotonin receptor agonist	Serotonin receptor agonist	HTR1A, DRD2, HTR2C	Serotonin receptor agonist
1239	11.41	kd	CGS001-6857	SYT1	Synaptotagmins
1240	11.32	kd	CGS001-2015	EMR1	Adhesion Class GPCRs
1241	11.25	oe	ccsbBroad304_00429	AKR1C2	Aldo-keto reductases
1242	11.22	cp	BRD-K26573499	DMAB-anabaseine	Adrenergic receptor agonist		CHRNA7	Adrenergic receptor agonist
1243	11.2	oe	ccsbBroad304_04114	SUV39H2	Histone methyltransferases (HMTs)
1244	11.19	kd	CGS001-10019	SH2B3	Pleckstrin homology (PH) domain containing
1245	11.19	kd	CGS001-5970	RELA	NFkappaB transcription factor family
1246	11.19	kd	CGS001-53831	GPR84	GPCR / Class A : Fatty acid receptors
1247	11.16	oe	ccsbBroad304_05890	BHMT	-
1248	11.15	kd	CGS001-1504	CTRB1	-
1249	11.14	kd	CGS001-5999	RGS4	Regulators of G-protein signaling
1250	11.14	kd	CGS001-3611	ILK	Ankyrin repeat domain containing
1251	11.08	cp	BRD-K39120595	bithionol	Autotaxin inhibitor		ESR1, ESR2, MCL1	Autotaxin inhibitor
1252	11.05	kd	CGS001-9958	USP15	Ubiquitin-specific peptidases
1253	11.05	kd	CGS001-11329	STK38	NDR family
1254	11.05	kd	CGS001-3280	HES1	Basic helix-loop-helix proteins
1255	11.05	oe	ccsbBroad304_09774	ZNF92	Zinc fingers, C2H2-type
1256	11.02	cp	BRD-K42452249	EO-1428	p38 MAPK inhibitor		MAPK11, MAPK14	p38 MAPK inhibitor
1257	11.01	oe	ccsbBroad304_08786	ZNF350	Zinc fingers, C2H2-type
1258	11	cp	BRD-K12002134	megestrol	progesterone receptor agonist	Progesterone receptor agonist	PGR	progesterone receptor agonist
1259	10.99	kd	CGS001-3688	ITGB1	Integrins	Integrin subunits beta LOF
1260	10.96	cp	BRD-K50891186	GR-103691	Dopamine receptor antagonist	Dopamine receptor antagonist		Dopamine receptor antagonist
1261	10.93	cp	BRD-A54596827	solifenacin	Acetylcholine receptor antagonist		CHRM3, CHRM1, CHRM2, CHRM4, CHRM5	Acetylcholine receptor antagonist
1262	10.92	kd	CGS001-7100	TLR5	Toll-like receptor family	Toll like receptors LOF
1263	10.89	cp	BRD-M40783228	mesna	Antioxidant			Antioxidant
1264	10.82	kd	CGS001-4012	LNPEP	Aminopeptidase N
1265	10.79	kd	CGS001-5411	PNN	-
1266	10.78	cp	BRD-K28667196	fillalbin	Increases arterial blood pressure			Increases arterial blood pressure
1267	10.74	cp	BRD-K08502430	angiogenesis-inhibitor	Angiogenesis inhibitor		EGFR	Angiogenesis inhibitor
1268	10.73	cp	BRD-K85503079	perospirone	Dopamine receptor antagonist		DRD2, HTR2A, DRD3, DRD4, HTR2C	Dopamine receptor antagonist, Serotonin receptor antagonist
1269	10.65	oe	ccsbBroad304_02044	EIF2S2	Serine/threonine phosphatases / Protein phosphatase 1, regulatory subunits
1270	10.62	kd	CGS001-2072	ERCC4	-
1271	10.6	kd	CGS001-350383	GPR142	GPCR / Class A : Orphans
1272	10.58	kd	CGS001-8726	EED	Neutral sphingomyelinase coupling factors
1273	10.56	cp	BRD-A97701745	pindolol	Adrenergic receptor antagonist		ADRB1, ADRB2, HTR1A, HTR1B, HTR2A, HTR2B	Adrenergic receptor antagonist, Serotonin receptor antagonist
1274	10.55	cp	BRD-K62310379	fluticasone	Glucocorticoid receptor agonist	Glucocorticoid receptor agonist	NR3C1, CYP3A5, CYP3A7, NR3C2, PGR, PLA2G4A	Glucocorticoid receptor agonist
1275	10.54	cp	BRD-K49372556	mofezolac	Cyclooxygenase inhibitor			Cyclooxygenase inhibitor
1276	10.53	kd	CGS001-4609	MYC	Basic helix-loop-helix proteins
1277	10.51	oe	ccsbBroad304_02349	MPHOSPH9	-
1278	10.5	kd	CGS001-4232	MEST	-
1279	10.48	cp	BRD-A87606379	nadolol	Adrenergic receptor antagonist		ADRB1, ADRB2, ADRB3	Adrenergic receptor antagonist
1280	10.45	kd	CGS001-10174	SORBS3	-
1281	10.44	kd	CGS001-63891	RNF123	RING-type (C3HC4) zinc fingers
1282	10.44	kd	CGS001-4363	ABCC1	ATP binding cassette transporters / subfamily C
1283	10.42	oe	ccsbBroad304_00986	MCM2	-
1284	10.42	oe	ccsbBroad304_00644	GCLC	-
1285	10.41	cp	BRD-K77908580	entinostat	HDAC inhibitor	HDAC inhibitor	HDAC1, HDAC2, HDAC3, HDAC9	HDAC inhibitor
1286	10.34	kd	CGS001-57222	ERGIC1	-
1287	10.32	kd	CGS001-124626	ZPBP2	Immunoglobulin superfamily / Immunoglobulin-like domain containing
1288	10.3	kd	CGS001-5530	PPP3CA	Serine/threonine phosphatases / Protein phosphatase, catalytic subunits
1289	10.28	cp	BRD-K38251852	paxilline	Potassium channel blocker	Potassium channel blocker	ABCA1, KCNMA1, NR1H3	Potassium channel blocker
1290	10.27	cp	BRD-K94841585	emodic-acid	Laxative			Laxative
1291	10.26	kd	CGS001-7423	VEGFB	-
1292	10.23	cp	BRD-A80960055	celastrol	Anti-inflammatory	Topoisomerase inhibitor	IL1B, TNF	Anti-inflammatory, Antioxidant, NFkB pathway inhibitor, HSP inhibitor, Topoisomerase inhibitor
1293	10.22	cp	BRD-K17705806	JTC-801	Opioid receptor antagonist		OPRL1	Opioid receptor antagonist
1294	10.22	kd	CGS001-8527	DGKD	Pleckstrin homology (PH) domain containing
1295	10.21	oe	ccsbBroad304_05786	ADRB2	GPCR / Class A : Adrenoceptors : beta
1296	10.21	kd	CGS001-4713	NDUFB7	Mitochondrial respiratory chain complex / Complex I
1297	10.2	kd	CGS001-51295	ECSIT	Mitochondrial respiratory chain complex assembly factors
1298	10.19	oe	ccsbBroad304_05923	DDR1	Type XVI RTKs: DDR (collagen receptor) family
1299	10.16	cp	BRD-K10177585	PSB-11	Adenosine receptor antagonist		ADORA3, ADORA1, ADORA2A	Adenosine receptor antagonist
1300	10.13	kd	CGS001-1869	E2F1	-
1301	10.11	cp	BRD-K16233984	eriochrome-black-t	Azo dye			Azo dye
1302	10.06	cp	BRD-K92870997	pterostilbene	Cyclooxygenase inhibitor		FAAH, PPARA, PTGS1, PTGS2	Cyclooxygenase inhibitor, PPAR receptor agonist
1303	10.06	cp	BRD-A93424738	dexamethasone	Glucocorticoid receptor agonist	Glucocorticoid receptor agonist	ANXA1, CYP3A4, CYP3A5, NOS2, NR0B1, NR3C1, NR3C2	Glucocorticoid receptor agonist, Cytochrome P450 inhibitor, Glucocorticoid receptor modulator, Corticosteroid agonist
1304	10.02	cc		VEGFR inhibitor	-
1305	10.02	cp	BRD-A83695761	chromanol	Potassium channel blocker	Potassium channel blocker		Potassium channel blocker
1306	10.02	oe	ccsbBroad304_10024	ZNF680	Zinc fingers, C2H2-type
1307	10	oe	ccsbBroad304_06494	KLRC1	CD molecules
1308	9.99	cp	BRD-A20126139	medrysone	Glucocorticoid receptor agonist	Glucocorticoid receptor agonist	NR3C1	Glucocorticoid receptor agonist
1309	9.96	oe	ccsbBroad304_01454	RPS15A	S ribosomal proteins
1310	9.94	kd	CGS001-94235	GNG8	-
1311	9.93	cp	BRD-K03816923	rottlerin	MAP kinase inhibitor		KCNH2, PRKCD, TGM2	MAP kinase inhibitor, Protein kinase inhibitor
1312	9.93	cp	BRD-A52326238	isogedunin	HSP inhibitor			HSP inhibitor
1313	9.89	kd	CGS001-11186	RASSF1	-
1314	9.89	kd	CGS001-7089	TLE2	WD repeat domain containing
1315	9.89	kd	CGS001-158	ADSL	-
1316	9.87	oe	ccsbBroad304_01310	PSMB2	Proteasome subunits
1317	9.85	cp	BRD-K20742498	RS-39604	Serotonin receptor antagonist	Serotonin receptor antagonist	HTR4	Serotonin receptor antagonist
1318	9.83	cc		V type ATPases LOF	-
1319	9.61	kd	CGS001-6897	TARS	Aminoacyl tRNA synthetases / Class II
1320	9.59	kd	CGS001-1052	CEBPD	basic leucine zipper proteins
1321	9.55	cp	BRD-K03600606	catechin	Beta secretase inhibitor		BACE1, CA1, CA12, CA14, CA2, CA4, CA6, CA9, FASN, PTGS1, SCN5A	Beta secretase inhibitor, Fatty acid synthase inhibitor, LDL antioxidant
1322	9.54	oe	ccsbBroad304_01313	PSMB9	Proteasome (prosome, macropain) subunits
1323	9.54	oe	ccsbBroad304_06902	RRM1	Ribonucleoside-diphosphate reductases
1324	9.52	cp	BRD-A27887842	prednisolone	Glucocorticoid receptor agonist	Glucocorticoid receptor agonist	NR3C1, NR3C2, SERPINA6	Glucocorticoid receptor agonist
1325	9.51	oe	ccsbBroad304_06754	PPARD	Nuclear hormone receptors
1326	9.45	cp	BRD-K85871428	SC-68376	p38 MAPK inhibitor		MAPK14	p38 MAPK inhibitor
1327	9.34	cp	BRD-A96897502	U-74389F	Lipid peroxidase inhibitor			Lipid peroxidase inhibitor
1328	9.34	kd	CGS001-7775	ZNF232	Zinc fingers, C2H2-type
1329	9.34	oe	ccsbBroad304_01092	NFIL3	basic leucine zipper proteins
1330	9.32	kd	CGS001-9919	SEC16A	-
1331	9.27	kd	CGS001-4734	NEDD4	-
1332	9.21	kd	CGS001-3122	HLA-DRA	Immunoglobulin superfamily / C1-set domain containing
1333	9.19	oe	ccsbBroad304_00106	ARRB1	-
1334	9.17	cp	BRD-K97354755	SU-6656	SRC inhibitor		LYN, AURKB, AURKC, BRSK2, CALM1, CAMK2D, LCK, RET, SRC, YES1	SRC inhibitor
1335	9.13	cp	BRD-K55127134	fluphenazine	Dopamine receptor antagonist	Dopamine receptor antagonist	DRD2, DRD1, CALM1, CHRNA7, DRD5, HRH1, HTR2A, HTR6, HTR7	Dopamine receptor antagonist
1336	9.1	cp	BRD-K44084986	Y-27632	Rho associated kinase inhibitor	Rho associated kinase inhibitor	ROCK1, ROCK2, LRRK2, PKIA, PKN2, PRKACA, PRKCE	Rho associated kinase inhibitor
1337	9.08	cp	BRD-A39255369	DCPIB	Chloride channel blocker		SLC1A2	Chloride channel blocker, Gap junction modulator, Glutamate inhibitor
1338	9.07	oe	ccsbBroad304_08170	PIK3R4	Phosphatidylinositol kinases
1339	9.04	cp	BRD-K14767410	SC-560	Cyclooxygenase inhibitor		PTGS1	Cyclooxygenase inhibitor
1340	9.04	kd	CGS001-8792	TNFRSF11A	Tumour necrosis factor (TNF) receptor family
1341	8.99	kd	CGS001-6741	SSB	La ribonucleoprotein domain containing
1342	8.99	kd	CGS001-2624	GATA2	GATA zinc finger domain containing
1343	8.98	cp	BRD-K67868012	PI-103	MTOR inhibitor	MTOR inhibitor, PI3K inhibitor	PIK3CA, PIK3CG, MTOR, PIK3CB, PIK3CD, PRKDC	MTOR inhibitor, PI3K inhibitor
1344	8.97	kd	CGS001-29984	RHOD	-
1345	8.93	cp	BRD-K64402243	ivachtin	Caspase inhibitor		CASP3	Caspase inhibitor
1346	8.9	cc		TGF beta receptor inhibitor	-
1347	8.9	cp	BRD-K24681473	YM-155	Survivin inhibitor		BIRC5	Survivin inhibitor
1348	8.9	kd	CGS001-9443	MED7	-	Mediator complex LOF
1349	8.89	cp	BRD-K42500029	CGP-57380	MAP kinase inhibitor		AURKB, LCK, MKNK1, MKNK2, SGK1	MAP kinase inhibitor
1350	8.74	oe	ccsbBroad304_03806	MCOLN1	Voltage-gated ion channels / Transient receptor potential cation channels
1351	8.74	kd	CGS001-10623	POLR3C	RNA polymerase subunits
1352	8.7	kd	CGS001-5881	RAC3	Endogenous ligands
1353	8.66	kd	CGS001-2621	GAS6	-
1354	8.62	oe	ccsbBroad304_00843	IL1B	Interleukins and interleukin receptors
1355	8.61	kd	CGS001-283455	KSR2	RAF family
1356	8.6	cp	BRD-K91263825	nortriptyline	Tricyclic antidepressant	Tricyclic antidepressant	KCNJ10, SLC6A2, SLC6A4, ADRA1A, ADRA1B, ADRA1D, ADRA2A, ADRA2B, ADRA2C, ADRB1, ADRB2, ADRB3, CHRM1, CHRM2, CHRM3, CHRM4, CHRM5, CYP2C19, DRD2, HRH1, HTR1A, HTR2A, HTR2C, HTR6, PGRMC1, PIK3CD, SIGMAR1	Tricyclic antidepressant
1357	8.59	kd	CGS001-7071	KLF10	Kruppel-like transcription factors
1358	8.59	cp	BRD-K19540840	saracatinib	SRC inhibitor	SRC inhibitor	SRC, ABL1, LCK, YES1	SRC inhibitor
1359	8.51	kd	CGS001-2079	ERH	-
1360	8.47	oe	ccsbBroad304_00033	ADSS	-
1361	8.46	kd	CGS001-23395	LARS2	Aminoacyl tRNA synthetases / Class I
1362	8.45	kd	CGS001-57720	GPR107	GPCR / Unclassified : 7TM orphan receptors
1363	8.44	cp	BRD-K62965247	tipifarnib-P2	farnesyltransferase inhibitor		FNTA, FNTB	farnesyltransferase inhibitor
1364	8.44	oe	ccsbBroad304_05927	CALM1	EF-hand domain containing
1365	8.43	oe	ccsbBroad304_07511	KIF14	Kinesins
1366	8.42	cp	BRD-K93188295	ARC-239	Adrenergic receptor antagonist		ADRA2B, ADRA2A, ADRA2C	Adrenergic receptor antagonist
1367	8.41	kd	CGS001-5533	PPP3CC	Serine/threonine phosphatases / Protein phosphatase, catalytic subunits
1368	8.4	cp	BRD-K49657628	tyrphostin-AG-18	EGFR inhibitor		EGFR	EGFR inhibitor, Tyrosine kinase inhibitor
1369	8.39	cp	BRD-K28183345	proguanil	Dihydrofolate reductase inhibitor		CYP2C19, DHFR	Dihydrofolate reductase inhibitor
1370	8.38	cp	BRD-A62025033	temsirolimus	MTOR inhibitor	MTOR inhibitor	MTOR, PTEN	MTOR inhibitor
1371	8.38	cp	BRD-K49945136	GR-113808	Serotonin receptor antagonist		HTR4	Serotonin receptor antagonist
1372	8.37	cp	BRD-K87696786	LY-456236	Glutamate receptor antagonist		GRM1	Glutamate receptor antagonist
1373	8.36	kd	CGS001-375318	AQP12A	Ion channels / Aquaporins
1374	8.35	cp	BRD-K68246049	TTNPB	Retinoid receptor agonist	Retinoid receptor agonist	RARB, RARA, RARG	Retinoid receptor agonist
1375	8.35	kd	CGS001-256297	PTF1A	Basic helix-loop-helix proteins
1376	8.34	kd	CGS001-9868	TOMM70A	Tetratricopeptide (TTC) repeat domain containing
1377	8.33	cp	BRD-K06024458	n-arachidonyl-GABA	cannabinoid receptor agonist			cannabinoid receptor agonist
1378	8.33	oe	ccsbBroad304_06180	ESD	-
1379	8.29	cp	BRD-K45435259	SCH-23390	Dopamine receptor antagonist		DRD1, DRD5, HTR2C, KCNJ4, KCNJ6	Dopamine receptor antagonist
1380	8.29	kd	CGS001-10383	TUBB2C	Tubulins
1381	8.29	oe	ccsbBroad304_02771	HEY1	Basic helix-loop-helix proteins
1382	8.23	kd	CGS001-84722	PSRC1	-
1383	8.21	cp	BRD-A29437505	RWJ-21757	TLR agonist		TLR7	TLR agonist
1384	8.21	cp	BRD-A19195498	trimipramine	Norepinephrine reuptake inhibitor	Norepinephrine reuptake inhibitor, Tricyclic antidepressant	SLC6A2, SLC6A4, SLC6A3, ADRA1A, ADRA1B, ADRA2A, ADRA2B, ADRB1, ADRB2, ADRB3, CHRM1, CHRM2, CHRM3, CHRM4, CHRM5, DRD1, DRD2, DRD5, HRH1, HTR1A, HTR1D, HTR2A, HTR2C, HTR3A	Norepinephrine reuptake inhibitor, Tricyclic antidepressant
1385	8.18	kd	CGS001-8800	PEX11A	-
1386	8.18	kd	CGS001-51447	IP6K2	-
1387	8.13	kd	CGS001-55148	UBR7	Ubiquitin protein ligase E3 component n-recognins
1388	8.1	cp	BRD-K11927976	ER-27319	Mediator release inhibitor		SYK	Mediator release inhibitor, SYK inhibitor
1389	8.1	oe	ccsbBroad304_00678	GPR37	GPCR / Class A : Orphans
1390	8.08	kd	CGS001-1615	DARS	Aminoacyl tRNA synthetases / Class II	Aminoacyl tRNA synthetases class II LOF
1391	8.06	oe	ccsbBroad304_00212	CAMLG	-
1392	8.04	cp	BRD-K86727142	embelin	HCV inhibitor		XIAP	HCV inhibitor, XIAP inhibitor
1393	8.03	kd	CGS001-2781	GNAZ	-
1394	8.02	kd	CGS001-8318	CDC45	-
1395	8.01	oe	ccsbBroad304_02671	ECD	-
1396	8.01	kd	CGS001-7756	ZNF207	Zinc fingers, C2H2-type
1397	8.01	kd	CGS001-6611	SMS	-
1398	8	kd	CGS001-5721	PSME2	Proteasome (prosome, macropain) subunits
1399	7.99	cc		Sterol demethylase inhibitor	-
1400	7.96	cp	BRD-A16754160	ampicillin	Bacterial cell wall synthesis inhibitor		SLC15A1	Bacterial cell wall synthesis inhibitor
1401	7.9	cp	BRD-A32949107	MRS-1845	Calcium channel blocker		ORAI1	Calcium channel blocker
1402	7.89	kd	CGS001-84923	FAM104A	-
1403	7.87	cp	BRD-K64245000	GW-4064	FXR agonist		NR1H4	FXR agonist
1404	7.87	kd	CGS001-8315	BRAP	RING-type (C3HC4) zinc fingers
1405	7.87	kd	CGS001-9788	MTSS1	-
1406	7.85	cp	BRD-A39415247	norethisterone	Progesterone receptor agonist	Progesterone receptor agonist	PGR	Progesterone receptor agonist
1407	7.82	kd	CGS001-10023	FRAT1	-
1408	7.82	kd	CGS001-353322	ANKRD37	Ankyrin repeat domain containing
1409	7.78	kd	CGS001-117289	TAGAP	Rho GTPase activating proteins	Rho GTPase activating proteins LOF
1410	7.75	kd	CGS001-2592	GALT	-
1411	7.71	kd	CGS001-2664	GDI1	-
1412	7.71	kd	CGS001-57019	CIAPIN1	-
1413	7.71	cp	BRD-K00317371	RITA	MDM inhibitor	MDM inhibitor	MDM2, TXNRD1, TXNRD2	MDM inhibitor
1414	7.7	cp	BRD-A03816571	CP-55940	Cannabinoid receptor agonist		CNR1, CNR2, CXCR4, GPR55	Cannabinoid receptor agonist
1415	7.67	kd	CGS001-3458	IFNG	Interferons
1416	7.66	oe	ccsbBroad304_07383	STK17A	Death-associated kinase (DAPK) family
1417	7.63	kd	CGS001-9341	VAMP3	Vesicle-associated membrane proteins
1418	7.62	oe	ccsbBroad304_01281	PRKCA	Delta subfamily
1419	7.61	kd	CGS001-9326	ZNHIT3	Zinc fingers, HIT-type
1420	7.61	cp	BRD-K07888107	depudecin	HDAC inhibitor	HDAC inhibitor	HDAC1, HDAC2	HDAC inhibitor
1421	7.6	cp	BRD-K12357156	AG-490	EGFR inhibitor		JAK2, JAK3, EGFR, STAT3	EGFR inhibitor, ErbB2 inhibitor, JAK inhibitor
1422	7.58	cp	BRD-K72726508	arcyriaflavin-a	CDK inhibitor		CCND1, CCNE1, CDK2, CDK4	CDK inhibitor
1423	7.58	kd	CGS001-26523	EIF2C1	-
1424	7.57	kd	CGS001-7528	YY1	INO80 complex subunits
1425	7.57	kd	CGS001-11336	EXOC3	-
1426	7.55	kd	CGS001-10856	RUVBL2	ATPases / AAA-type
1427	7.55	oe	ccsbBroad304_00067	SLC25A4	Mitochondrial nucleotide transporter subfamily
1428	7.54	cp	BRD-A68723818	brompheniramine	Histamine receptor antagonist		HRH1, CHRM1, CHRM2, CHRM3, CHRM4, CHRM5	Histamine receptor antagonist
1429	7.51	cp	BRD-K65814004	diphenyleneiodonium	Nitric oxide synthase inhibitor		ALDH1A2, ALDH2, ALDH5A1, ALDH7A1, NOX3, XDH	Nitric oxide synthase inhibitor
1430	7.51	kd	CGS001-4000	LMNA	Intermediate filaments type V, lamins
1431	7.51	kd	CGS001-3162	HMOX1	Haem oxygenase
1432	7.48	cp	BRD-K52662033	lidocaine	Histamine receptor agonist		SCN5A, EGFR, SCN10A, SCN9A	Histamine receptor agonist
1433	7.45	oe	ccsbBroad304_00572	FKBP3	-
1434	7.43	kd	CGS001-5105	PCK1	-
1435	7.41	cp	BRD-K25741894	skimmianine	Acetylcholinesterase inhibitor			Acetylcholinesterase inhibitor, Furoquinoline alkaloid
1436	7.41	oe	ccsbBroad304_07097	TRAF1	-
1437	7.41	oe	ccsbBroad304_00401	CYB5A	Cytochrome b genes
1438	7.39	cp	BRD-K61993165	niacin	NAD precursor with lipid lowering effects		HCAR2, HCAR3, ACHE, DGAT2, HCAR1, NNMT, PTGDR, QPRT	NAD precursor with lipid lowering effects, Vitamin B
1439	7.39	kd	CGS001-6048	RNF5	RING-type (C3HC4) zinc fingers
1440	7.39	kd	CGS001-22887	FOXJ3	Forkhead boxes
1441	7.38	kd	CGS001-60	ACTB	-
1442	7.35	kd	CGS001-1756	DMD	-
1443	7.34	oe	ccsbBroad304_01073	NDUFB8	Mitochondrial respiratory chain complex / Complex I
1444	7.33	cp	BRD-K65146499	nabumetone	Cyclooxygenase inhibitor	Cyclooxygenase inhibitor	PTGS2, AKR1C3, CYP2B6, CYP2C19, CYP2E1, PTGS1	Cyclooxygenase inhibitor
1445	7.31	oe	ccsbBroad304_03739	NRIP3	-
1446	7.28	oe	ccsbBroad304_00856	CXCR2	Chemokine receptors
1447	7.27	kd	CGS001-283	ANG	Ribonucleases, RNase A
1448	7.24	cp	BRD-A39522003	OMDM-2	FAAH inhibitor		GPR119	FAAH inhibitor
1449	7.24	kd	CGS001-5170	PDPK1	PDK1 family	Akt Signaling LOF
1450	7.22	cp	BRD-K20920669	cromoglicic-acid	Immunosuppressant		KCNMA1, S100P	Immunosuppressant
1451	7.17	kd	CGS001-57057	TBX20	T-boxes
1452	7.14	cp	BRD-A28746609	paclitaxel	Tubulin inhibitor	Tubulin inhibitor	TUBB, NR1I2, ABCB1, BCL2, CYP2C8, MAP2, MAP4, MAPT, TLR4, TUBB1	Tubulin inhibitor
1453	7.12	kd	CGS001-9978	RBX1	RING-type (C3HC4) zinc fingers
1454	7.07	cp	BRD-K68332390	ponalrestat	Aldose reductase inhibitor		AKR1B1	Aldose reductase inhibitor
1455	7.06	cp	BRD-A58564983	selamectin	Nematocide			Nematocide
1456	7.05	kd	CGS001-6885	MAP3K7	MAPKKK:TAK1 subfamily
1457	7.03	kd	CGS001-25799	ZNF324	Zinc fingers, C2H2-type
1458	6.95	cp	BRD-K21971034	OM-137	Aurora kinase inhibitor	Aurora kinase inhibitor		Aurora kinase inhibitor
1459	6.93	cp	BRD-K10961822	latanoprost	Prostanoid receptor agonist		PTGFR	Prostanoid receptor agonist
1460	6.92	oe	ccsbBroad304_04649	ADC	-
1461	6.9	oe	ccsbBroad304_00990	DNAJB9	Heat shock proteins / DNAJ (HSP40)
1462	6.89	kd	CGS001-8565	YARS	Aminoacyl tRNA synthetases / Class I
1463	6.88	kd	CGS001-51347	TAOK3	TAO subfamily
1464	6.87	kd	CGS001-431707	LHX8	Homeoboxes / LIM class
1465	6.85	cp	BRD-K83794624	pirarubicin	Topoisomerase inhibitor	Topoisomerase inhibitor	TOP2A	Topoisomerase inhibitor
1466	6.8	kd	CGS001-7389	UROD	-	AHSP Pathway LOF
1467	6.79	cp	BRD-A61392169	eliprodil	Glutamate receptor antagonist		GRIN1, GRIN2B	Glutamate receptor antagonist
1468	6.78	kd	CGS001-9687	GREB1	-
1469	6.77	cp	BRD-A07000685	hydrocortisone	Glucocorticoid receptor agonist	Glucocorticoid receptor agonist	ANXA1, NOS2, NR3C1, NR3C2	Glucocorticoid receptor agonist
1470	6.75	kd	CGS001-23038	WDTC1	DDB1 and CUL4 associated factors
1471	6.73	cp	BRD-K68507560	dicycloverine	Acetylcholine receptor antagonist		CHRM1, CHRM2, CHRM3	Acetylcholine receptor antagonist
1472	6.71	oe	ccsbBroad304_02778	TGDS	Short chain dehydrogenase/reductase superfamily / Extended SDR fold
1473	6.69	cp	BRD-K92093830	doxorubicin	Topoisomerase inhibitor	Topoisomerase inhibitor	TOP2A	Topoisomerase inhibitor
1474	6.64	oe	ccsbBroad304_01617	STX4	-
1475	6.6	cp	BRD-K50311478	tosyl-phenylalanyl-chloromethyl-ketone	Chymotrypsin inhibitor			Chymotrypsin inhibitor
1476	6.6	kd	CGS001-30001	ERO1L	-
1477	6.59	kd	CGS001-84775	ZNF607	Zinc fingers, C2H2-type
1478	6.57	oe	ccsbBroad304_01282	PRKCB	Alpha subfamily
1479	6.53	oe	ccsbBroad304_00422	DARS	Aminoacyl tRNA synthetases / Class II
1480	6.53	kd	CGS001-6583	SLC22A4	Organic zwitterions/cation transporters (OCTN)
1481	6.53	oe	ccsbBroad304_02784	SUZ12	Zinc fingers, C2H2-type
1482	6.53	cp	BRD-K22096725	ALW-II-49-7	Ephrin inhibitor		DDR1, EPHA2, EPHA4, EPHA7, EPHB2, EPHB4, EPHB6	Ephrin inhibitor
1483	6.52	cp	BRD-K08998509	fananserin	Dopamine receptor antagonist		HTR2A, DRD4	Dopamine receptor antagonist, Serotonin receptor antagonist
1484	6.48	oe	ccsbBroad304_02964	TIMM9	-
1485	6.46	cp	BRD-K93618743	ipriflavone	Bone resorption inhibitor			Bone resorption inhibitor
1486	6.45	cp	BRD-K71289571	zafirlukast	Leukotriene receptor antagonist		CYSLTR1, CYSLTR2	Leukotriene receptor antagonist
1487	6.44	oe	ccsbBroad304_01589	SQLE	Lanosterol biosynthesis pathway
1488	6.44	oe	ccsbBroad304_01380	RBBP7	WD repeat domain containing
1489	6.42	kd	CGS001-51311	TLR8	Toll-like receptor family
1490	6.39	cp	BRD-A01593789	chlormadinone	5-alpha reductase inhibitor		PGR	5-alpha reductase inhibitor, Progesterone receptor agonist
1491	6.39	kd	CGS001-1025	CDK9	Cyclin-dependent kinases, CDK9 subfamily	Cyclin dependent kinases LOF
1492	6.32	kd	CGS001-1876	E2F6	-
1493	6.26	kd	CGS001-27198	HCAR1	GPCR / Class A : Hydroxy-carboxylic acid receptors
1494	6.24	kd	CGS001-83729	INHBE	-
1495	6.24	kd	CGS001-23621	BACE1	Pepsin
1496	6.17	kd	CGS001-89845	ABCC10	ATP binding cassette transporters / subfamily C
1497	6.17	oe	ccsbBroad304_02351	DHRS2	Short chain dehydrogenase/reductase superfamily / Classical SDR fold cluster 1
1498	6.14	kd	CGS001-58528	RRAGD	-
1499	6.14	cp	BRD-A79237180	ascorbic-acid	Antioxidant		AKR1B1	Antioxidant
1500	6.13	kd	CGS001-523	ATP6V1A	ATPases / V-type	V type ATPases LOF
1501	6.11	oe	ccsbBroad304_07427	PIGB	Dolichyl D-mannosyl phosphate dependent mannosyltransferases
1502	6.11	oe	ccsbBroad304_02157	MED21	-
1503	6.1	oe	ccsbBroad304_00962	SMAD4	SMADs
1504	6.06	oe	ccsbBroad304_01470	RXRG	Retinoid X receptors
1505	6.05	kd	CGS001-79885	HDAC11	Histone deacetylases	Histone deacetylases LOF
1506	6.05	kd	CGS001-5829	PXN	-
1507	6.05	kd	CGS001-9813	KIAA0494	-
1508	6.05	cp	BRD-K00627859	tubastatin-a	HDAC inhibitor	HDAC inhibitor	HDAC6	HDAC inhibitor
1509	6.02	oe	ccsbBroad304_00936	LGALS1	Endogenous ligands
1510	6.01	cp	BRD-K26160755	RS-45041-190	Imidazoline receptor agonist			Imidazoline receptor agonist
1511	6.01	kd	CGS001-3845	KRAS	RAS subfamily
1512	6	cp	BRD-K55677650	CO-101244	Ionotropic glutamate receptor antagonist		GRIN2B	Ionotropic glutamate receptor antagonist
1513	5.99	cp	BRD-K48115423	2-(4-methoxybenzylthio)-6-methylpyrimidin-4-ol	Matrix metalloprotease inhibitor		MMP13	Matrix metalloprotease inhibitor
1514	5.97	cp	BRD-A87125127	3-matida	Glutamate receptor antagonist		GRM1	Glutamate receptor antagonist
1515	5.97	oe	ccsbBroad304_02026	NRP1	CD molecules
1516	5.94	cp	BRD-K36395411	SB-206553	Serotonin receptor antagonist		HTR2B, HTR2C, HTR1A, HTR2A	Serotonin receptor antagonist
1517	5.91	cp	BRD-K68488863	ENMD-2076	FLT3 inhibitor	Aurora kinase inhibitor	AURKA, FLT3, KDR, PDGFRA, SRC, CSF1R, EPHA1, FGFR1, FGFR2, FGFR3, FLT4, KIT, PTK2	FLT3 inhibitor, VEGFR inhibitor, Aurora kinase inhibitor
1518	5.9	cp	BRD-A41519720	ezetimibe	Niemann-Pick C1-like 1 protein antagonist		NPC1L1, ANPEP, SOAT1	Niemann-Pick C1-like 1 protein antagonist, Cholesterol inhibitor
1519	5.88	cp	BRD-A64125466	dehydrocholic-acid	choleretic agent			choleretic agent
1520	5.84	kd	CGS001-8669	EIF3J	-
1521	5.83	oe	ccsbBroad304_06384	HMOX1	Haem oxygenase
1522	5.81	cp	BRD-K15868788	SDZ-205-557	Serotonin receptor antagonist		HTR3A, HTR3B, HTR4	Serotonin receptor antagonist
1523	5.81	cp	BRD-K23913458	coumarin	Vitamin K antagonist		CA1, CA12, CA14, CA2, CA4, CA6, CA9, CYP2A6	Vitamin K antagonist
1524	5.79	oe	ccsbBroad304_01481	SARS	Aminoacyl tRNA synthetases / Class II
1525	5.79	oe	ccsbBroad304_09756	PAQR7	-
1526	5.79	kd	CGS001-9184	BUB3	WD repeat domain containing
1527	5.78	cp	BRD-A97479839	piperidolate	Acetylcholine receptor antagonist		CHRM1	Acetylcholine receptor antagonist
1528	5.76	kd	CGS001-8531	CSDA	-
1529	5.74	cp	BRD-A20239487	atenolol	Adrenergic receptor antagonist		ADRB1, ADRB2	Adrenergic receptor antagonist
1530	5.71	cp	BRD-K64606589	apicidin	HDAC inhibitor	HDAC inhibitor	HDAC1, HDAC10, HDAC11, HDAC2, HDAC3, HDAC4, HDAC5, HDAC6, HDAC7, HDAC8, HDAC9	HDAC inhibitor
1531	5.71	kd	CGS001-10131	TRAP1	Heat shock proteins / HSPC
1532	5.7	kd	CGS001-9218	VAPA	-
1533	5.67	kd	CGS001-91133	L3MBTL4	Sterile alpha motif (SAM) domain containing
1534	5.65	kd	CGS001-5550	PREP	Prolyl oligopeptidase
1535	5.64	cp	BRD-A70407468	PSB-36	Adenosine receptor antagonist		ADORA1, ADORA2A, ADORA2B, ADORA3	Adenosine receptor antagonist
1536	5.62	cp	BRD-K53959060	indirubin	CDK inhibitor	Glycogen synthase kinase inhibitor	CDK1, CDK5, CCNE1, CDK2, CDK4, CDK5R1, CDK9, GSK3A, GSK3B, LCK, LRRK1, LRRK2	CDK inhibitor, Glycogen synthase kinase inhibitor, Leucine rich repeat kinase inhibitor, SRC inhibitor, Serum/glucocorticoid regulated kinase inhibitor
1537	5.62	kd	CGS001-10010	TANK	-
1538	5.6	oe	ccsbBroad304_06198	FCGR2A	CD molecules
1539	5.6	oe	ccsbBroad304_00510	EPHX2	-
1540	5.6	oe	ccsbBroad304_09391	DTX2	RING-type (C3HC4) zinc fingers
1541	5.6	kd	CGS001-2064	ERBB2	Type I RTKs: ErbB (epidermal growth factor) receptor family
1542	5.6	kd	CGS001-53347	UBASH3A	-
1543	5.58	kd	CGS001-55715	DOK4	Pleckstrin homology (PH) domain containing
1544	5.57	cp	BRD-K27499107	carbacyclin	IP receptor activator		PPARD, PTGDR, PTGER1, PTGER2, PTGER3, PTGER4, PTGFR, PTGIR, TBXA2R	IP receptor activator, PPAR receptor agonist
1545	5.57	kd	CGS001-9926	LPGAT1	-
1546	5.53	oe	ccsbBroad304_07249	PIK3R3	Phosphatidylinositol kinases
1547	5.53	cp	BRD-K97810537	beclometasone	Glucocorticoid receptor agonist	Glucocorticoid receptor agonist	NR3C1, CYP3A5, GPR97, SERPINA6	Glucocorticoid receptor agonist, Immunosuppressant
1548	5.52	kd	CGS001-54407	SLC38A2	System A-like transporters
1549	5.51	cp	BRD-A63667919	methylergometrine	Dopamine receptor antagonist		DRD1, HTR1E, HTR1F, HTR2A, HTR2B, HTR2C	Dopamine receptor antagonist, Serotonin receptor antagonist
1550	5.51	oe	ccsbBroad304_13880	IDH3G	-
1551	5.5	kd	CGS001-1105	CHD1	-
1552	5.47	kd	CGS001-6453	ITSN1	Rho guanine nucleotide exchange factors
1553	5.42	oe	ccsbBroad304_06806	PSMD3	Proteasome (prosome, macropain) subunits
1554	5.37	cp	BRD-K07888196	tyrphostin-AG-538	IGF-1 inhibitor		EGFR	IGF-1 inhibitor
1555	5.32	oe	ccsbBroad304_01267	PPP4C	Serine/threonine phosphatases / Protein phosphatase, catalytic subunits
1556	5.32	kd	CGS001-64422	ATG3	-
1557	5.28	kd	CGS001-140685	ZBTB46	BTB/POZ domain containing
1558	5.27	cp	BRD-K63195589	tipifarnib	Farnesyltransferase inhibitor		FNTA, FNTB	Farnesyltransferase inhibitor
1559	5.27	kd	CGS001-2735	GLI1	Zinc fingers, C2H2-type
1560	5.25	kd	CGS001-56731	SLC2A4RG	-
1561	5.23	oe	ccsbBroad304_00024	ADCY3	Adenylyl cyclases
1562	5.23	kd	CGS001-55802	DCP1A	-
1563	5.23	oe	ccsbBroad304_01953	PIAS1	Zinc fingers, MIZ-type
1564	5.23	oe	ccsbBroad304_00380	CSNK1G2	Casein kinase 1 (CK1) family
1565	5.22	oe	ccsbBroad304_00964	SMAD7	SMADs
1566	5.22	cp	BRD-A84481105	thioridazine	Dopamine receptor antagonist	Dopamine receptor antagonist	DRD1, DRD2, HTR2A, ADRA1A, ADRA1B, CHRNA7, DRD5, HRH1, HTR1A, HTR2C, HTR6, HTR7, KCNH2, MALT1	Dopamine receptor antagonist
1567	5.19	oe	ccsbBroad304_06278	GK	Glycerol kinases
1568	5.18	kd	CGS001-54925	ZNF434	-
1569	5.16	kd	CGS001-6117	RPA1	-	DNA Replication LOF
1570	5.14	oe	ccsbBroad304_02538	RUVBL2	ATPases / AAA-type
1571	5.14	cp	BRD-K63641886	cefuroxime	Bacterial cell wall synthesis inhibitor	Bacterial cell wall synthesis inhibitor		Bacterial cell wall synthesis inhibitor
1572	5.13	kd	CGS001-84936	ZFYVE19	Zinc fingers, FYVE domain containing
1573	5.11	kd	CGS001-1284	COL4A2	Collagens
1574	5.07	cp	BRD-K06335600	tizanidine	Adrenergic receptor agonist		ADRA2A, ADRA2B, ADRA2C, CYP1A2, NISCH	Adrenergic receptor agonist
1575	5.06	oe	ccsbBroad304_06660	NTRK3	Type VII RTKs: Neurotrophin receptor/Trk family
1576	5.06	cp	BRD-A51820102	econazole	Bacterial cell wall synthesis inhibitor	Sterol demethylase inhibitor	CYP51A1, NPY1R, NPY2R, TRPM2, TRPV5	Bacterial cell wall synthesis inhibitor, Lanosterol demethylase inhibitor, Sterol demethylase inhibitor
1577	5.05	oe	ccsbBroad304_01723	TTK	TTK family
1578	5.04	oe	ccsbBroad304_00834	IFNGR1	Interferon receptor family
1579	5	kd	CGS001-51465	UBE2J1	Ubiquitin-conjugating enzymes E2
1580	5	oe	ccsbBroad304_01485	SC5DL	-
1581	4.96	cc		Mitogen activated protein kinases LOF	-
1582	4.95	kd	CGS001-10621	POLR3F	RNA polymerase subunits
1583	4.95	kd	CGS001-22978	NT5C2	Adenosine turnover
1584	4.95	oe	ccsbBroad304_02115	PTTG1	-
1585	4.95	oe	ccsbBroad304_06974	SLC22A5	Organic zwitterions/cation transporters (OCTN)
1586	4.93	cp	BRD-A02333338	cyclopamine	Smoothened receptor antagonist		SMO, DHH, IHH, PTCH1	Smoothened receptor antagonist
1587	4.92	kd	CGS001-182	JAG1	CD molecules
1588	4.92	kd	CGS001-597	BCL2A1	-
1589	4.89	kd	CGS001-3312	HSPA8	Heat shock proteins / HSP70
1590	4.89	cp	BRD-K21672174	RO-28-1675	Glucokinase activator		GCK	Glucokinase activator
1591	4.86	oe	ccsbBroad304_00578	FLI1	ETS Transcription Factors
1592	4.86	oe	ccsbBroad304_00570	FIGF	-
1593	4.86	oe	ccsbBroad304_00268	CD81	CD molecules
1594	4.86	cp	BRD-A43974575	tranylcypromine	Monoamine oxidase inhibitor		MAOA, MAOB, KDM1A, CYP2A6	Monoamine oxidase inhibitor
1595	4.86	oe	ccsbBroad304_00818	IDH3A	-
1596	4.85	kd	CGS001-79139	DERL1	-
1597	4.83	kd	CGS001-1952	CELSR2	Cadherins / Major cadherins
1598	4.82	cp	BRD-K35573744	erbstatin-analog	EGFR inhibitor		EGFR	EGFR inhibitor
1599	4.78	cp	BRD-K62858456	lomerizine	Calcium channel blocker	Calcium channel blocker	ABCB1, CACNA1B, SCN5A	Calcium channel blocker
1600	4.77	oe	ccsbBroad304_03396	FGFRL1	Immunoglobulin superfamily / I-set domain containing
1601	4.72	cp	BRD-K66296774	fluvastatin	HMGCR inhibitor	HMGCR inhibitor	HMGCR, CYP2C8	HMGCR inhibitor
1602	4.72	oe	ccsbBroad304_06057	CSNK1G3	Casein kinase 1 (CK1) family
1603	4.71	kd	CGS001-9276	COPB2	WD repeat domain containing	Vesicular Transport LOF
1604	4.7	oe	ccsbBroad304_00356	CPD	Carboxypeptidase A
1605	4.68	kd	CGS001-317705	VN1R5	GPCR / Unclassified : Vomeronasal receptors, type 1
1606	4.68	oe	ccsbBroad304_07015	SULT1A1	Sulfotransferases, cytosolic
1607	4.67	oe	ccsbBroad304_04240	CLPB	Ankyrin repeat domain containing
1608	4.66	kd	CGS001-7108	TM7SF2	-
1609	4.65	kd	CGS001-133690	CAPSL	EF-hand domain containing
1610	4.63	oe	ccsbBroad304_03533	CDCA8	-
1611	4.63	kd	CGS001-4968	OGG1	-
1612	4.62	cp	BRD-K22631935	neurodazine	Neurogenesis of non-pluripotent C2C12 myoblast inducer			Neurogenesis of non-pluripotent C2C12 myoblast inducer
1613	4.58	oe	ccsbBroad304_07411	LPXN	-
1614	4.56	oe	ccsbBroad304_01808	ZNF134	Zinc fingers, C2H2-type
1615	4.54	oe	ccsbBroad304_01374	RAP1A	-
1616	4.51	kd	CGS001-9833	MELK	MELK subfamily
1617	4.51	oe	ccsbBroad304_03524	PLEKHJ1	Pleckstrin homology (PH) domain containing
1618	4.49	oe	ccsbBroad304_00832	IFNB1	Interferons
1619	4.49	oe	ccsbBroad304_09590	ZFP28	Zinc fingers, C2H2-type
1620	4.46	cp	BRD-K75958195	pizotifen	Serotonin receptor antagonist	Serotonin receptor antagonist	HTR2A, HTR1A, HTR2C	Serotonin receptor antagonist
1621	4.46	kd	CGS001-35	ACADS	-
1622	4.45	kd	CGS001-5468	PPARG	Peroxisome proliferator-activated receptors
1623	4.44	oe	ccsbBroad304_02589	COPS5	-
1624	4.4	cp	BRD-K74514084	pazopanib	KIT inhibitor	PDGFR/KIT inhibitor, VEGFR inhibitor	KDR, KIT, FLT1, FLT4, PDGFRB, PDGFRA, BRAF, CSF1R, CYP2B6, CYP2C8, CYP2E1, DDR2, FGF1, FGFR1, FGFR3, ITK, SH2B3	KIT inhibitor, PDGFR receptor inhibitor, VEGFR inhibitor
1625	4.4	cp	BRD-K52512893	SC-19220	Prostanoid receptor antagonist		PTGER1	Prostanoid receptor antagonist
1626	4.4	oe	ccsbBroad304_07876	LARS2	Aminoacyl tRNA synthetases / Class I
1627	4.39	kd	CGS001-9354	UBE4A	U-box domain containing
1628	4.38	cp	BRD-K08589866	linsitinib	IGF-1 inhibitor	IGF-1 inhibitor	IGF1R, INSR, INSRR	IGF-1 inhibitor
1629	4.37	cc		Vesicular Transport LOF	-
1630	4.37	cp	BRD-K64755930	etazolate	Phosphodiesterase inhibitor		GABRB3, PDE4A	Phosphodiesterase inhibitor
1631	4.37	cp	BRD-A54880345	etomidate	GABA receptor modulator		GABRA1, ADRA2B, GABRA2, GABRA3, GABRA4, GABRA5, GABRA6, GABRB1, GABRB2, GABRB3, GABRD, GABRE, GABRG1, GABRG2, GABRG3, GABRP, GABRQ	GABA receptor modulator
1632	4.32	kd	CGS001-10691	GMEB1	-
1633	4.31	oe	ccsbBroad304_06785	PRSS2	Serine peptidases
1634	4.3	cp	BRD-A42346008	metanephrine	Epinephrine metabolite			Epinephrine metabolite
1635	4.29	kd	CGS001-5734	PTGER4	GPCR / Class A : Prostanoid receptors
1636	4.29	kd	CGS001-2673	GFPT1	-
1637	4.26	oe	ccsbBroad304_00755	HMGCR	Lanosterol biosynthesis pathway
1638	4.26	oe	ccsbBroad304_09429	FOXP4	Forkhead boxes
1639	4.26	cp	BRD-A04327189	synephrine	Adrenergic receptor agonist		ADRA1A	Adrenergic receptor agonist
1640	4.26	oe	ccsbBroad304_01457	RPS19	S ribosomal proteins
1641	4.21	kd	CGS001-6300	MAPK12	MAPK:p38 subfamily
1642	4.21	oe	ccsbBroad304_01822	ZNF227	Zinc fingers, C2H2-type
1643	4.2	cp	BRD-K95655893	MAZ-51	VEGFR inhibitor		FLT4	VEGFR inhibitor
1644	4.19	cp	BRD-A09925278	etilefrine	Adrenergic receptor agonist		ADRA1A, ADRB1	Adrenergic receptor agonist
1645	4.16	cp	BRD-K05926469	lenalidomide	Antineoplastic		CRBN, TNF, CDH5, PTGS2, TNFSF11	Antineoplastic
1646	4.16	cp	BRD-K90789829	nefazodone	Adrenergic inhibitor		HTR2A, SLC6A4, HTR2C, SLC6A2, ADRA1A, ADRA1B, ADRA2A, CYP3A4, CYP3A5, CYP3A7, HTR1A, SLC6A3	Adrenergic inhibitor, Norepinephrine reuptake inhibitor, Serotonin receptor antagonist, Serotonin reuptake inhibitor
1647	4.16	kd	CGS001-5824	PEX19	-
1648	4.13	kd	CGS001-340385	ZNF517	Zinc fingers, C2H2-type
1649	4.13	kd	CGS001-9344	TAOK2	TAO subfamily
1650	4.11	kd	CGS001-949	SCARB1	-
1651	4.09	oe	ccsbBroad304_06679	OXTR	GPCR / Class A : Vasopressin and oxytocin receptors
1652	4.07	oe	ccsbBroad304_07478	CCP110	-
1653	4.07	kd	CGS001-64319	FBRS	-
1654	4.07	kd	CGS001-51805	COQ3	-
1655	4.05	kd	CGS001-5321	PLA2G4A	Phospholipase A2
1656	4.04	cp	BRD-K51677086	erythromycin	NFkB pathway inhibitor		CYP3A4, MLNR	NFkB pathway inhibitor
1657	4.02	oe	ccsbBroad304_05523	KRT26	Intermediate filaments type I, keratins (acidic)
1658	4	kd	CGS001-79017	GGCT	Leukotriene and lipoxin metabolism
1659	3.99	oe	ccsbBroad304_01035	MSH5	-
1660	3.98	oe	ccsbBroad304_06458	IRF3	-
1661	3.98	cp	BRD-K84175871	pseudoephedrine	Adrenergic receptor agonist		ADRA1A, ADRA2A, ADRB1, ADRB2, ATF1, ATF2, ATF3, ATF4, ATF5, ATF6, ATF7, CXCL8, FOS, HRH1, IL2, JDP2, JUN, NFATC1, SLC6A2, SLC6A3, SLC6A4, TNF	Adrenergic receptor agonist
1662	3.98	oe	ccsbBroad304_01930	CUL2	-
1663	3.94	oe	ccsbBroad304_02285	MED6	-
1664	3.89	oe	ccsbBroad304_07091	TPM1	Tropomyosins
1665	3.89	oe	ccsbBroad304_08453	PPP2R3C	Serine/threonine phosphatases / Protein phosphatase 2, regulatory subunits
1666	3.89	kd	CGS001-10695	CNPY3	Trinucleotide (CAG) repeat containing
1667	3.88	oe	ccsbBroad304_06287	GM2A	-
1668	3.88	cp	BRD-K06426971	ryuvidine	Histone lysine methyltransferase inhibitor		CDK4, CDK2	Histone lysine methyltransferase inhibitor
1669	3.88	cp	BRD-K51018020	VAMA-37	DNA dependent protein kinase inhibitor	DNA dependent protein kinase inhibitor	PRKDC	DNA dependent protein kinase inhibitor
1670	3.85	kd	CGS001-3113	HLA-DPA1	Immunoglobulin superfamily / C1-set domain containing
1671	3.85	kd	CGS001-81570	CLPB	Ankyrin repeat domain containing
1672	3.84	cc		LIM class homeoboxes GOF	-
1673	3.84	kd	CGS001-7727	ZNF174	Zinc fingers, C2H2-type
1674	3.84	oe	ccsbBroad304_02063	SLC25A14	Mitochondrial uncoupling proteins
1675	3.83	cp	BRD-K37991163	paroxetine	Selective serotonin reuptake inhibitor (SSRI)		SLC6A4, CHRM1, CHRM2, CHRM3, CHRM4, CHRM5, HTR2A, SLC6A2	Selective serotonin reuptake inhibitor (SSRI)
1676	3.83	cp	BRD-K81272440	dantrolene	Calcium channel blocker		RYR1, RYR3	Calcium channel blocker
1677	3.82	kd	CGS001-5002	SLC22A18	Orphan or poorly characterized SLC22 family members
1678	3.82	kd	CGS001-2264	FGFR4	Type V RTKs: FGF (fibroblast growth factor) receptor family
1679	3.81	cp	BRD-K19525698	ozagrel	Thromboxane synthase inhibitor		TBXAS1	Thromboxane synthase inhibitor
1680	3.8	oe	ccsbBroad304_03129	ERO1L	-
1681	3.79	kd	CGS001-5337	PLD1	Phosphatidylcholine-specific phospholipase D
1682	3.78	cp	BRD-A52172093	VU-0413807-2	Calcium channel blocker		CACNA1G, CACNA1H, CACNA1I	Calcium channel blocker
1683	3.77	cp	BRD-K88871508	lisuride	Dopamine receptor agonist		DRD2, HTR2B, HTR2C, ADRA2A, ADRA2B, ADRA2C, DRD1, DRD3, DRD4, DRD5, HTR1A, HTR1B, HTR1D, HTR2A, ADRA1A, HRH1, HTR6	Dopamine receptor agonist
1684	3.77	cp	BRD-K34533029	tyrphostin-AG-494	EGFR inhibitor		EGFR	EGFR inhibitor
1685	3.77	cp	BRD-K61250553	loperamide	Opioid receptor agonist		OPRM1, OPRD1, CACNA1A, CALM1, CYP2B6, CYP2C8, NPR2, OPRK1, POMC	Opioid receptor agonist
1686	3.76	kd	CGS001-5771	PTPN2	Protein tyrosine phosphatases
1687	3.74	kd	CGS001-4729	NDUFV2	Mitochondrial respiratory chain complex / Complex I
1688	3.74	kd	CGS001-3590	IL11RA	IL-6 receptor family	Interleukin receptors LOF
1689	3.71	oe	ccsbBroad304_02230	HERPUD1	-
1690	3.71	kd	CGS001-9252	RPS6KA5	MSK subfamily
1691	3.7	oe	ccsbBroad304_01811	PCGF2	Polycomb group ring fingers
1692	3.69	kd	CGS001-134391	GPR151	GPCR / Class A : Orphans
1693	3.68	cp	BRD-K82795137	loratadine	Histamine receptor antagonist	HRH1 antagonist	HRH1, CYP2C19, CYP3A5	Histamine receptor antagonist
1694	3.68	kd	CGS001-26762	HAVCR1	Immunoglobulin superfamily / V-set domain containing
1695	3.66	kd	CGS001-2288	FKBP4	Tetratricopeptide (TTC) repeat domain containing
1696	3.66	kd	CGS001-271	AMPD2	-
1697	3.63	kd	CGS001-5111	PCNA	-	DNA Replication LOF
1698	3.61	oe	ccsbBroad304_02691	PUF60	RNA binding motif (RRM) containing
1699	3.61	oe	ccsbBroad304_10882	HLA-DRB1	Immunoglobulin superfamily / C1-set domain containing
1700	3.61	kd	CGS001-57541	ZNF398	Zinc fingers, C2H2-type
1701	3.61	kd	CGS001-10954	PDIA5	Protein disulfide isomerases
1702	3.61	kd	CGS001-79902	NUP85	-	Nucleoporin LOF
1703	3.61	oe	ccsbBroad304_09676	ZSWIM2	Zinc fingers, SWIM-type
1704	3.58	kd	CGS001-55111	PLEKHJ1	Pleckstrin homology (PH) domain containing
1705	3.58	kd	CGS001-27199	OXGR1	GPCR / Class A : Orphans, Oxoglutarate receptor
1706	3.58	kd	CGS001-3199	HOXA2	Homeoboxes / ANTP class : HOXL subclass
1707	3.58	kd	CGS001-2254	FGF9	Endogenous ligands
1708	3.58	kd	CGS001-170302	ARX	Homeoboxes / PRD class	PRD class homeoboxes and psudogenes LOF, X linked mental retardation group 2 LOF
1709	3.56	oe	ccsbBroad304_06349	HAGH	-
1710	3.56	oe	ccsbBroad304_00272	CDC25A	Protein tyrosine phosphatases / Class III Cys-based PTPs
1711	3.56	cp	BRD-K28453807	nitrocaramiphen	Cholinergic receptor antagonist			Cholinergic receptor antagonist
1712	3.53	kd	CGS001-9221	NOLC1	-
1713	3.53	kd	CGS001-25825	BACE2	Pepsin
1714	3.47	oe	ccsbBroad304_07272	PPAP2B	Lipid phosphate phosphatases
1715	3.47	kd	CGS001-10434	LYPLA1	-
1716	3.47	oe	ccsbBroad304_10431	HADHB	-
1717	3.46	oe	ccsbBroad304_07922	TRIM29	-
1718	3.45	oe	ccsbBroad304_02386	EIF1B	-
1719	3.45	cp	BRD-K54316499	tolterodine	Acetylcholine receptor antagonist		CHRM2, CHRM3, CHRM1, CHRM4, CHRM5	Acetylcholine receptor antagonist
1720	3.45	kd	CGS001-5091	PC	Carboxylases
1721	3.44	cc		GPCR Subset GOF	-
1722	3.44	kd	CGS001-8894	EIF2S2	Serine/threonine phosphatases / Protein phosphatase 1, regulatory subunits	EIF Proteins LOF
1723	3.43	oe	ccsbBroad304_03269	CD320	CD molecules
1724	3.42	kd	CGS001-4088	SMAD3	SMADs
1725	3.42	kd	CGS001-168374	ZNF92	Zinc fingers, C2H2-type
1726	3.42	kd	CGS001-64428	NARFL	-
1727	3.39	kd	CGS001-29899	GPSM2	Tetratricopeptide (TTC) repeat domain containing
1728	3.39	cp	BRD-K40255344	tyrphostin-A9	Protein tyrosine kinase inhibitor			Protein tyrosine kinase inhibitor, Tyrosine kinase inhibitor
1729	3.38	oe	ccsbBroad304_05135	PARP15	-
1730	3.38	cp	BRD-K43764301	dexketoprofen	Cyclooxygenase inhibitor		CXCR1, PTGS1, PTGS2, SLC5A8	Cyclooxygenase inhibitor
1731	3.38	oe	ccsbBroad304_06339	GTF2F2	General transcription factors
1732	3.38	cp	BRD-K50387473	XMD-892	MAP kinase inhibitor	Bromodomain Inhibitor, Leucine rich repeat kinase inhibitor	MAPK7, DCLK2, LRRK2, PLK4, TNK1	MAP kinase inhibitor
1733	3.37	kd	CGS001-3676	ITGA4	Integrins
1734	3.36	cp	BRD-K53263234	CITCO	CAR agonist		NR1I3	CAR agonist
1735	3.33	oe	ccsbBroad304_02576	MLLT11	-
1736	3.32	kd	CGS001-1543	CYP1A1	Cytochrome P450s
1737	3.3	kd	CGS001-8821	INPP4B	Inositol polyphosphate phosphatases
1738	3.29	oe	ccsbBroad304_01475	S100A6	EF-hand domain containing
1739	3.29	oe	ccsbBroad304_00775	HOXB5	Homeoboxes / ANTP class : HOXL subclass
1740	3.29	oe	ccsbBroad304_07311	HDAC3	Histone deacetylases
1741	3.29	oe	ccsbBroad304_00150	BAX	-
1742	3.29	kd	CGS001-26292	MYCBP	-
1743	3.27	oe	ccsbBroad304_00998	MEIS2	Homeoboxes / TALE class
1744	3.26	kd	CGS001-55536	CDCA7L	-
1745	3.24	oe	ccsbBroad304_08307	ZC3HC1	Zinc fingers, C3HC-type
1746	3.24	oe	ccsbBroad304_07374	PTPLA	-
1747	3.24	oe	ccsbBroad304_05471	ABCB5	ATP binding cassette transporters / subfamily B
1748	3.24	cp	BRD-K11540476	EMF-BCA1-64	Caspase inhibitor		CASP3	Caspase inhibitor
1749	3.24	kd	CGS001-3275	PRMT2	Protein arginine N-methyltransferases
1750	3.24	kd	CGS001-4833	NME4	-
1751	3.22	oe	ccsbBroad304_02053	BTRC	F-boxes / WD-40 domains
1752	3.19	oe	ccsbBroad304_02502	GNA13	-
1753	3.19	cp	BRD-K17075857	chloroxine	Opioid receptor antagonist		OPRK1	Opioid receptor antagonist
1754	3.18	kd	CGS001-9712	USP6NL	-
1755	3.18	kd	CGS001-8974	P4HA2	-
1756	3.18	kd	CGS001-8491	MAP4K3	MAPKKKK:KHS subfamily
1757	3.17	cp	BRD-K13261168	LY-16350	Dopamine receptor agonist		DRD2, DRD3	Dopamine receptor agonist
1758	3.16	kd	CGS001-6567	SLC16A2	SLC16 family of monocarboxylate transporters
1759	3.16	kd	CGS001-84844	PHF5A	Zinc fingers, PHD-type
1760	3.15	oe	ccsbBroad304_07920	NUP62	-
1761	3.15	oe	ccsbBroad304_06681	P2RY2	GPCR / Class A : Purinergic receptors, P2Y	Purinergic receptors P2Y GOF
1762	3.14	cp	BRD-A41722204	sulmazole	Adenosine receptor antagonist			Adenosine receptor antagonist
1763	3.14	kd	CGS001-2180	ACSL1	Acyl-CoA synthetase family
1764	3.13	kd	CGS001-23210	JMJD6	-
1765	3.13	kd	CGS001-51181	DCXR	Short chain dehydrogenase/reductase superfamily / Classical SDR fold cluster 1
1766	3.11	kd	CGS001-8784	TNFRSF18	Tumour necrosis factor (TNF) receptor family
1767	3.11	kd	CGS001-253260	RICTOR	-
1768	3.11	kd	CGS001-9791	PTDSS1	-
1769	3.11	kd	CGS001-3682	ITGAE	Integrins
1770	3.11	kd	CGS001-29998	GLTSCR1	-
1771	3.1	cc		PKC inhibitor	-
1772	3.1	oe	ccsbBroad304_00470	DVL2	Dishevelled homologs
1773	3.1	cp	BRD-K62200014	anagrelide	Phosphodiesterase inhibitor		PDE3A	Phosphodiesterase inhibitor
1774	3.1	oe	ccsbBroad304_08605	PBK	TOPK family
1775	3.1	cp	BRD-A09094913	strychnine	Acetylcholine receptor antagonist		GLRA1, CHRM1, CHRM2, CHRM3, CHRM4, CHRM5, CHRNA10, CHRNA9, GLRA2, GLRA3, GLRB	Acetylcholine receptor antagonist
1776	3.08	oe	ccsbBroad304_06908	S100B	EF-hand domain containing
1777	3.08	kd	CGS001-154197	PNLDC1	-
1778	3.08	kd	CGS001-150280	HORMAD2	-
1779	3.07	cp	BRD-K31054881	BMY-7378	Adrenergic receptor antagonist		HTR1A, ADRA1D, ADRA1A, ADRA1B	Adrenergic receptor antagonist, Serotonin receptor antagonist
1780	3.06	kd	CGS001-4792	NFKBIA	Ankyrin repeat domain containing
1781	3.06	oe	ccsbBroad304_06521	LGALS3	Endogenous ligands
1782	3.05	kd	CGS001-10007	GNPDA1	-
1783	3.05	kd	CGS001-900	CCNG1	-
1784	3.04	kd	CGS001-11073	TOPBP1	-
1785	3.03	kd	CGS001-55054	ATG16L1	WD repeat domain containing
1786	3.02	oe	ccsbBroad304_03239	DCXR	Short chain dehydrogenase/reductase superfamily / Classical SDR fold cluster 1
1787	3.01	oe	ccsbBroad304_00184	C2	Complement system
1788	3	oe	ccsbBroad304_08585	RIOK2	RIO2 subfamily
1789	3	kd	CGS001-1019	CDK4	Cyclin-dependent kinases, CDK4 subfamily	Cyclin dependent kinases LOF
1790	3	kd	CGS001-7702	ZNF143	Zinc fingers, C2H2-type
1791	2.97	kd	CGS001-2997	GYS1	Glycosyltransferase group 1 domain containing
1792	2.96	oe	ccsbBroad304_07101	TSC2	-
1793	2.96	oe	ccsbBroad304_02239	RASSF2	-
1794	2.96	oe	ccsbBroad304_00276	CDK2	Cyclin-dependent kinases, CDK1 subfamily
1795	2.96	cp	BRD-K02130563	panobinostat	HDAC inhibitor	HDAC inhibitor	HDAC1, HDAC2, HDAC3, HDAC4, HDAC6, HDAC7, HDAC8, HDAC9	HDAC inhibitor
1796	2.92	oe	ccsbBroad304_04082	SLC52A2	SLC52 family of riboflavin transporters
1797	2.92	cp	BRD-K29582677	flunarizine	Calcium channel blocker		CACNA1G, CACNA1H, CACNA1I, CALM1, CYP2J2, HRH1	Calcium channel blocker
1798	2.92	kd	CGS001-5467	PPARD	Nuclear hormone receptors
1799	2.92	oe	ccsbBroad304_10994	NEK2	NIMA (never in mitosis gene a)- related kinase (NEK) family
1800	2.92	oe	ccsbBroad304_03618	OSGEP	-
1801	2.89	cp	BRD-K34437622	BRD-K34437622	Thymidylate synthase inhibitor		TYMS	Thymidylate synthase inhibitor
1802	2.89	cp	BRD-A22256192	terazosin	Adrenergic receptor antagonist		ADRA1D, ADRA1A, ADRA1B, KCNH2, KCNH6, KCNH7	Adrenergic receptor antagonist
1803	2.89	cp	BRD-K51302260	KU-C103871	GSP agonist		SMAD3	GSP agonist
1804	2.89	kd	CGS001-1666	DECR1	Short chain dehydrogenase/reductase superfamily / Classical SDR fold cluster 1
1805	2.86	cp	BRD-K14221570	benzopurpurin-4b	HIV entry inhibitor			HIV entry inhibitor
1806	2.86	kd	CGS001-5029	P2RY2	GPCR / Class A : Purinergic receptors, P2Y
1807	2.86	oe	ccsbBroad304_01258	PPP1CA	Serine/threonine phosphatases / Protein phosphatase, catalytic subunits
1808	2.85	cp	BRD-A93000692	ciglitazone	PPAR receptor agonist	PPAR receptor agonist	PPARG, INS	PPAR receptor agonist
1809	2.84	kd	CGS001-8312	AXIN1	Serine/threonine phosphatases / Protein phosphatase 1, regulatory subunits
1810	2.83	kd	CGS001-1387	CREBBP	Chromatin-modifying enzymes / K-acetyltransferases
1811	2.82	oe	ccsbBroad304_00240	CCNH	General transcription factor IIH complex subunits
1812	2.82	oe	ccsbBroad304_00081	APOC3	Apolipoproteins
1813	2.82	cp	BRD-A80775386	hyperforin	Cyclooxygenase inhibitor		NR1I2, ALOX5, PTGS1, TRPC6	Cyclooxygenase inhibitor, Dopamine uptake inhibitor, Interleukin receptor antagonist, Lipoxygenase inhibitor, Serotonin reuptake inhibitor
1814	2.82	cp	BRD-K92758126	gibberellic-acid	NFkB pathway inhibitor		AADACL2	NFkB pathway inhibitor
1815	2.82	cp	BRD-A01320529	salmeterol	Adrenergic receptor agonist	Beta-adrenergic receptor agonist	ADRB2	Adrenergic receptor agonist
1816	2.81	cc		Protein phosphatase catalytic subunits LOF	-
1817	2.8	kd	CGS001-5531	PPP4C	Serine/threonine phosphatases / Protein phosphatase, catalytic subunits	Protein phosphatase catalytic subunits LOF
1818	2.8	oe	ccsbBroad304_01514	SDHC	Mitochondrial respiratory chain complex / Complex II
1819	2.79	kd	CGS001-7504	XK	Blood group antigens
1820	2.78	oe	ccsbBroad304_02392	PAK4	PAKB subfamily
1821	2.78	oe	ccsbBroad304_07326	EIF2B2	-
1822	2.78	cp	BRD-K13810148	givinostat	HDAC inhibitor	HDAC inhibitor	HDAC2, HDAC1, HDAC3, HDAC4, HDAC5, HDAC6, HDAC7, HDAC8, HDAC9, IL1B, IL1R2, IL6R, TNF	HDAC inhibitor
1823	2.78	cp	BRD-K88429204	pyrimethamine	Dihydrofolate reductase inhibitor	Dihydrofolate reductase inhibitor	DHFR, DHFRP1, HEXA, SLC47A1, STAT3	Dihydrofolate reductase inhibitor
1824	2.78	cp	BRD-K06712146	YM-90709	IL5 inhibitor		CSF2RB, IL5RA	IL5 inhibitor
1825	2.78	oe	ccsbBroad304_00454	DNMT3A	Methyltransferases
1826	2.78	cp	BRD-K72093121	vidarabine	Antiviral	Ribonucleotide reductase inhibitor	ADCY5	Antiviral
1827	2.78	cp	BRD-K62810658	PD-98059	MEK inhibitor	MEK inhibitor	MAP2K1, AKT1, CHEK1, GSK3B, LCK, MAP2K2, MAPK1, MAPK11, MAPK12, MAPK14, MAPK3, MAPK8, PRKCA, RAF1, ROCK1, RPS6KB1, SGK1	MEK inhibitor, MAP kinase inhibitor
1828	2.75	cp	BRD-K28168037	fenretinide	Apoptosis stimulant	Retinoid receptor agonist	CYP2C8, CYP3A5, RARA, RARG	Apoptosis stimulant, Retinoid receptor agonist
1829	2.75	kd	CGS001-2959	GTF2B	General transcription factors
1830	2.74	kd	CGS001-11188	NISCH	-
1831	2.73	oe	ccsbBroad304_01128	OTX2	Homeoboxes / PRD class
1832	2.73	kd	CGS001-55139	ANKZF1	Ankyrin repeat domain containing
1833	2.73	oe	ccsbBroad304_06394	HOXC9	Homeoboxes / ANTP class : HOXL subclass	Homeobox Gene GOF
1834	2.73	oe	ccsbBroad304_02566	MORF4L1	-
1835	2.71	oe	ccsbBroad304_02032	TSC22D1	-
1836	2.71	cp	BRD-K30240666	clemastine	Histamine receptor antagonist	HRH1 antagonist	HRH1	Histamine receptor antagonist
1837	2.71	kd	CGS001-51160	VPS28	-
1838	2.71	kd	CGS001-116519	APOA5	Apolipoproteins
1839	2.71	kd	CGS001-22850	ADNP2	Zinc fingers, C2H2-type
1840	2.69	oe	ccsbBroad304_07204	TAF15	RNA binding motif (RRM) containing
1841	2.69	oe	ccsbBroad304_00087	FAS	Tumour necrosis factor (TNF) receptor family
1842	2.69	oe	ccsbBroad304_05931	CAPG	-
1843	2.69	cp	BRD-K68558722	deracoxib	Cyclooxygenase inhibitor		PTGS2	Cyclooxygenase inhibitor
1844	2.69	kd	CGS001-22832	KIAA1009	-
1845	2.69	oe	ccsbBroad304_05313	NUDT14	Nudix motif containing
1846	2.68	cp	BRD-K89930444	AG-592	Tyrosine kinase inhibitor			Tyrosine kinase inhibitor
1847	2.68	kd	CGS001-3206	HOXA10	Homeoboxes / ANTP class : HOXL subclass
1848	2.67	oe	ccsbBroad304_03368	GPRC5B	GPCR / Class C : Orphans
1849	2.66	oe	ccsbBroad304_02751	SATB2	Homeoboxes / CUT class
1850	2.66	kd	CGS001-7360	UGP2	-
1851	2.66	kd	CGS001-5167	ENPP1	-
1852	2.64	oe	ccsbBroad304_01268	PPP3CB	Serine/threonine phosphatases / Protein phosphatase, catalytic subunits
1853	2.64	oe	ccsbBroad304_00459	DPYD	-
1854	2.63	cc		PKC activator	-
1855	2.63	kd	CGS001-4254	KITLG	-
1856	2.61	cp	BRD-K70490179	rimcazole	Sigma receptor antagonist		SIGMAR1	Sigma receptor antagonist
1857	2.59	oe	ccsbBroad304_05767	ACVR1	Type I receptor serine/threonine kinases
1858	2.59	kd	CGS001-9267	CYTH1	Pleckstrin homology (PH) domain containing
1859	2.59	oe	ccsbBroad304_06393	HOXC4	Homeoboxes / ANTP class : HOXL subclass	Homeobox Gene GOF
1860	2.58	kd	CGS001-169436	C9ORF96	-
1861	2.58	kd	CGS001-10682	EBP	-
1862	2.58	kd	CGS001-1051	CEBPB	basic leucine zipper proteins
1863	2.57	cp	BRD-K82143716	flucytosine	Antifungal		DNMT1	Antifungal
1864	2.55	oe	ccsbBroad304_10484	ZNF707	Zinc fingers, C2H2-type
1865	2.55	oe	ccsbBroad304_07617	HMGN4	High-mobility group / Canonical
1866	2.54	cp	BRD-K54472332	elvitegravir	HIV integrase inhibitor			HIV integrase inhibitor
1867	2.53	kd	CGS001-9134	CCNE2	-
1868	2.53	kd	CGS001-23512	SUZ12	Zinc fingers, C2H2-type
1869	2.53	kd	CGS001-861	RUNX1	-
1870	2.52	cc		Norepinephrine reuptake inhibitor	-
1871	2.52	oe	ccsbBroad304_09281	TPD52L3	-
1872	2.51	kd	CGS001-958	CD40	Tumour necrosis factor (TNF) receptor family
1873	2.5	oe	ccsbBroad304_05038	HORMAD2	-
1874	2.5	oe	ccsbBroad304_00316	CKS1B	-
1875	2.5	cp	BRD-K95435023	PHA-665752	c-Met inhibitor		MET	c-Met inhibitor
1876	2.5	oe	ccsbBroad304_07780	POLG2	DNA polymerases
1877	2.47	kd	CGS001-115560	ZNF501	Zinc fingers, C2H2-type
1878	2.47	kd	CGS001-6335	SCN9A	Voltage-gated sodium channels
1879	2.47	kd	CGS001-5962	RDX	-
1880	2.47	kd	CGS001-10049	DNAJB6	Heat shock proteins / DNAJ (HSP40)
1881	2.47	kd	CGS001-506	ATP5B	ATPases / F-type
1882	2.45	oe	ccsbBroad304_07783	PMF1-BGLAP	-
1883	2.45	oe	ccsbBroad304_01001	MEST	-
1884	2.45	kd	CGS001-5226	PGD	-
1885	2.45	kd	CGS001-1499	CTNNB1	Catenins
1886	2.45	oe	ccsbBroad304_06340	GTF2H3	General transcription factors
1887	2.44	kd	CGS001-3242	HPD	Oxidoreductases
1888	2.43	cp	BRD-A62035778	scopolamine	Acetylcholine receptor antagonist		CHRM2, CHRM1, CHRM3, CHRM4, CHRM5, SI	Acetylcholine receptor antagonist
1889	2.43	kd	CGS001-1738	DLD	-
1890	2.42	kd	CGS001-4680	CEACAM6	CD molecules
1891	2.41	oe	ccsbBroad304_06651	NOV	-
1892	2.41	oe	ccsbBroad304_00512	EPO	Endogenous ligands
1893	2.41	oe	ccsbBroad304_02831	SGK3	SGK family
1894	2.4	cp	BRD-A62071884	siguazodan	Phosphodiesterase inhibitor		PDE3A	Phosphodiesterase inhibitor
1895	2.4	cp	BRD-A37817666	picrotoxin	GABA receptor antagonist		GABRA1, GLRA2, GLRA3, GABRR1, GLRA1, GLRB, HTR3A, HTR3B	GABA receptor antagonist
1896	2.4	cp	BRD-A85280935	quinpirole	Dopamine receptor agonist		DRD2, DRD3, DRD4, DRD1, HTR1A, HTR2A, HTR2B, HTR2C	Dopamine receptor agonist
1897	2.4	kd	CGS001-5827	PXMP2	-
1898	2.38	cp	BRD-K32610195	androstenedione	Cytochrome P450 inhibitor		AKR1C3, HSD17B1, HSD3B1	Cytochrome P450 inhibitor
1899	2.37	kd	CGS001-9924	PAN2	Ubiquitin-specific peptidases
1900	2.37	oe	ccsbBroad304_03371	RAB23	RAB, member RAS oncogene
1901	2.36	cp	BRD-K78431006	crizotinib	ALK inhibitor		ALK, MET, CYP2B6, CYP3A5, MST1R, ROS1	ALK inhibitor
1902	2.36	cp	BRD-K20714604	RS-56812	Serotonin receptor partial agonist		HTR3A	Serotonin receptor partial agonist
1903	2.36	oe	ccsbBroad304_07875	SPECC1L	-
1904	2.36	oe	ccsbBroad304_02505	GNB5	WD repeat domain containing
1905	2.36	cp	BRD-K67043667	altretamine	DNA synthesis inhibitor			DNA synthesis inhibitor
1906	2.35	oe	ccsbBroad304_03641	ASF1B	-
1907	2.34	kd	CGS001-5909	RAP1GAP	-
1908	2.34	kd	CGS001-23047	PDS5B	-
1909	2.34	kd	CGS001-56616	DIABLO	-
1910	2.32	oe	ccsbBroad304_05348	FOXR1	Forkhead boxes
1911	2.32	cp	BRD-K27184429	levocetirizine	Histamine receptor antagonist		HRH1, CXCL8	Histamine receptor antagonist
1912	2.32	cp	BRD-K10176267	L-701252	Glutamate receptor antagonist		GRIN1	Glutamate receptor antagonist
1913	2.31	oe	ccsbBroad304_02788	PRAME	-
1914	2.31	oe	ccsbBroad304_09934	MKX	Homeoboxes / TALE class
1915	2.31	oe	ccsbBroad304_00931	LCN2	Lipocalins	Lipocalins GOF
1916	2.31	oe	ccsbBroad304_02218	IKBKE	IKK family
1917	2.31	oe	ccsbBroad304_01471	S100A1	EF-hand domain containing
1918	2.29	kd	CGS001-10461	MERTK	Type XI RTKs: TAM (TYRO3-, AXL- and MER-TK) receptor family
1919	2.29	kd	CGS001-2512	FTL	-
1920	2.29	kd	CGS001-966	CD59	CD molecules
1921	2.29	kd	CGS001-708	C1QBP	-
1922	2.28	cp	BRD-A36066264	estradiol-benzoate	Estrogen receptor agonist	Estrogen receptor agonist	ESR1	Estrogen receptor agonist
1923	2.28	kd	CGS001-7184	HSP90B1	Heat shock proteins / HSPC
1924	2.27	oe	ccsbBroad304_05394	ZNF621	Zinc fingers, C2H2-type
1925	2.27	oe	ccsbBroad304_07890	CBX7	-
1926	2.27	kd	CGS001-2160	F11	Chymotrypsin
1927	2.27	oe	ccsbBroad304_08424	SNRK	SNRK subfamily
1928	2.27	oe	ccsbBroad304_06916	SCP2	-
1929	2.26	cp	BRD-K45479396	BP-554	Serotonin receptor agonist		HTR1A	Serotonin receptor agonist
1930	2.26	kd	CGS001-8613	PPAP2B	Lipid phosphate phosphatases
1931	2.26	kd	CGS001-1287	COL4A5	Collagens
1932	2.24	kd	CGS001-8848	TSC22D1	-
1933	2.23	oe	ccsbBroad304_05133	OXER1	GPCR / Class A : Leukotriene receptors
1934	2.22	cp	BRD-K66944906	fraxidin	Carbonic anhydrase inhibitor		CA1	Carbonic anhydrase inhibitor
1935	2.22	oe	ccsbBroad304_07135	WNT10B	Wingless-type MMTV integration sites	Wnt family GOF
1936	2.21	oe	ccsbBroad304_11738	BRD4	Bromodomain kinase (BRDK) family
1937	2.21	kd	CGS001-8193	DPF1	Zinc fingers, PHD-type
1938	2.21	kd	CGS001-9447	AIM2	-
1939	2.18	oe	ccsbBroad304_03615	ZNF673	-
1940	2.18	oe	ccsbBroad304_01985	EIF3H	-
1941	2.18	oe	ccsbBroad304_03772	CCNL1	-
1942	2.18	oe	ccsbBroad304_05902	BNIP3	-
1943	2.18	kd	CGS001-4067	LYN	Src family
1944	2.18	kd	CGS001-23	ABCF1	ATP binding cassette transporters / subfamily F
1945	2.18	oe	ccsbBroad304_01841	BAG6	-
1946	2.18	oe	ccsbBroad304_07220	CDC45	-
1947	2.18	oe	ccsbBroad304_02205	WTAP	-
1948	2.17	cp	BRD-A27554692	altrenogest	Progestogen hormone		PGR	Progestogen hormone
1949	2.16	oe	ccsbBroad304_00534	FABP1	Fatty acid-binding proteins
1950	2.16	kd	CGS001-8737	RIPK1	Receptor interacting protein kinase (RIPK) family
1951	2.16	kd	CGS001-8324	FZD7	GPCR / Class F : Frizzled receptors
1952	2.15	cc		Lipocalins GOF	-
1953	2.15	cp	BRD-K06234293	LY-364947	TGF beta receptor inhibitor	P38 MAPK inhibitor, TGF beta receptor inhibitor	TGFBR1	TGF beta receptor inhibitor, p38 MAPK inhibitor
1954	2.15	cp	BRD-K14920963	erythrosine	Coloring agent			Coloring agent
1955	2.14	kd	CGS001-192669	EIF2C3	-
1956	2.13	oe	ccsbBroad304_07169	ZNF174	Zinc fingers, C2H2-type
1957	2.13	kd	CGS001-8803	SUCLA2	-
1958	2.13	kd	CGS001-27113	BBC3	-
1959	2.13	oe	ccsbBroad304_00840	IGFBP7	insulin-like growth factor (IGF) binding proteins
1960	2.13	oe	ccsbBroad304_06206	FGA	Endogenous ligands
1961	2.13	oe	ccsbBroad304_02501	DCTN6	-
1962	2.13	oe	ccsbBroad304_00145	BACH1	BTB/POZ domain containing
1963	2.11	kd	CGS001-55632	G2E3	Zinc fingers, PHD-type
1964	2.11	kd	CGS001-367	AR	Nuclear hormone receptors
1965	2.08	cp	BRD-K57011718	UK-356618	Metalloproteinase inhibitor		MMP3, MMP13, MMP14, MMP2, MMP9	Metalloproteinase inhibitor
1966	2.08	cp	BRD-K72676686	fluvoxamine	Selective serotonin reuptake inhibitor (SSRI)		SLC6A4, CYP2C19	Selective serotonin reuptake inhibitor (SSRI)
1967	2.08	kd	CGS001-5294	PIK3CG	Phosphatidylinositol kinases	PI3K Signaling LOF
1968	2.08	kd	CGS001-27297	CRCP	-
1969	2.08	oe	ccsbBroad304_00883	ISG20	-
1970	2.07	cp	BRD-K53318339	vinpocetine	Phosphodiesterase inhibitor		PDE1A, PDE1C, SCN10A	Phosphodiesterase inhibitor, Sodium channel blocker
1971	2.06	kd	CGS001-5899	RALB	-
1972	2.06	oe	ccsbBroad304_07800	EXOSC8	-
1973	2.04	cp	BRD-K03981224	ethisterone	Progestogen hormone		TYR	Progestogen hormone
1974	2.04	cp	BRD-K17868609	BRL-54443	Serotonin receptor agonist		HTR1E, HTR1F	Serotonin receptor agonist
1975	2.04	cp	BRD-K69600043	thiethylperazine	Dopamine receptor antagonist	Dopamine receptor antagonist	DRD1, DRD2, DRD4	Dopamine receptor antagonist
1976	2.04	cp	BRD-K33818169	GW-3965	LXR agonist		NR1H2, NR1H3, ABCA1	LXR agonist, ABC transporter expression enhancer
1977	2.04	oe	ccsbBroad304_00088	FASLG	Tumour necrosis factor (TNF) receptor family
1978	2.03	cc		GATA Zinc finger domain containing LOF	-
1979	2.03	kd	CGS001-54899	PXK	Slob family
1980	2.01	kd	CGS001-84669	USP32	EF-hand domain containing
1981	2.01	cp	BRD-K53561341	KIN001-220	Aurora kinase inhibitor	Aurora kinase inhibitor	AURKA	Aurora kinase inhibitor
1982	2	kd	CGS001-5434	POLR2E	RNA polymerase subunits	RNA Polymerase Enzymes LOF
1983	1.99	oe	ccsbBroad304_13633	PI4KAP2	-
1984	1.99	oe	ccsbBroad304_10901	IGF1R	Type II RTKs: Insulin receptor family
1985	1.99	oe	ccsbBroad304_00175	ZFP36L1	RING-type (C3HC4) zinc fingers
1986	1.98	cp	BRD-K11634954	GBR-13069	Dopamine uptake inhibitor		SLC6A3	Dopamine uptake inhibitor
1987	1.97	kd	CGS001-7267	TTC3	RING-type (C3HC4) zinc fingers
1988	1.97	kd	CGS001-148156	ZNF558	Zinc fingers, C2H2-type
1989	1.97	kd	CGS001-7027	TFDP1	-
1990	1.97	kd	CGS001-51444	RNF138	RING-type (C3HC4) zinc fingers
1991	1.97	kd	CGS001-11162	NUDT6	Nudix motif containing
1992	1.97	kd	CGS001-8942	KYNU	-
1993	1.97	kd	CGS001-27102	EIF2AK1	Other PEK family kinases
1994	1.96	kd	CGS001-21	ABCA3	ATP binding cassette transporters / subfamily A
1995	1.95	cp	BRD-K43796186	benzyl-quinazolin-4-yl-amine	EGFR inhibitor		EGFR	EGFR inhibitor
1996	1.94	oe	ccsbBroad304_13985	ZNF200	Zinc fingers, C2H2-type
1997	1.92	cp	BRD-K46068882	eugenitol	Bacterial quorum sensing inhibitor		AR, MAOA	Bacterial quorum sensing inhibitor, Chromone, Monoamine oxidase inhibitor, Androgen receptor antagonist
1998	1.91	kd	CGS001-6829	SUPT5H	-
1999	1.91	kd	CGS001-2954	GSTZ1	Glutathione S-transferases / Soluble
[truncated: 6,558 more rows]
