# Supplementary material for: Systems genetics analysis of the LXS recombinant inbred mouse strains:Genetic and molecular insights into acute ethanol tolerance
Source: PLoS One. 2020 Oct 23;15(10):e0240253. doi: 10.1371/journal.pone.0240253 (PMC7584226; doi:10.1371/journal.pone.0240253)
Supplement: S12 Table — Cmap analysis for genes correlated to AFT-sal. (XLSX) [file pone.0240253.s014.xlsx]

## Sheet: S12_AFT-sal
Rank	Score	Type	ID	Name	Description	CMap Class	Target	MOA
1	99.76	kd	CGS001-10589	DRAP1	-
2	99.53	kd	CGS001-10810	WASF3	-
3	98.81	kd	CGS001-5530	PPP3CA	Serine/threonine phosphatases / Protein phosphatase, catalytic subunits
4	98.58	kd	CGS001-19	ABCA1	ATP binding cassette transporters / subfamily A
5	98.5	kd	CGS001-3309	HSPA5	Heat shock proteins / HSP70	Heat shock 70kDa proteins LOF
6	98.48	oe	ccsbBroad304_07617	HMGN4	High-mobility group / Canonical
7	98.41	kd	CGS001-29775	CARD10	-
8	98.24	kd	CGS001-10552	ARPC1A	Actin related protein 2/3 complex subunits
9	98.13	kd	CGS001-3206	HOXA10	Homeoboxes / ANTP class : HOXL subclass
10	97.95	kd	CGS001-9774	BCLAF1	-
11	97.93	oe	ccsbBroad304_00499	ELK3	ETS Transcription Factors
12	97.85	cp	BRD-A13188892	doxazosin	Adrenergic receptor antagonist		ADRA1D, ADRA1A, ADRA1B, CYP2C19, KCNH2, KCNH6, KCNH7	Adrenergic receptor antagonist
13	97.5	kd	CGS001-5660	PSAP	Endogenous ligands
14	97.41	oe	ccsbBroad304_02053	BTRC	F-boxes / WD-40 domains
15	97.38	cp	BRD-K41859756	NVP-AUY922	HSP inhibitor	HSP inhibitor	HSP90AA1, HSP90AA2, HSP90AB1	HSP inhibitor
16	97.36	cp	BRD-K14920963	erythrosine	Coloring agent			Coloring agent
17	97.06	kd	CGS001-10273	STUB1	Tetratricopeptide (TTC) repeat domain containing
18	97	kd	CGS001-4905	NSF	ATPases / AAA-type
19	96.96	kd	CGS001-120892	LRRK2	Leucine-rich repeat kinase (LRRK) family
20	96.96	kd	CGS001-2887	GRB10	Pleckstrin homology (PH) domain containing
21	96.91	kd	CGS001-51728	POLR3K	RNA polymerase subunits
22	96.62	oe	ccsbBroad304_00515	ERH	-
23	96.61	kd	CGS001-28969	BZW2	-
24	96.34	kd	CGS001-65123	INTS3	-
25	96.31	oe	ccsbBroad304_08137	HOOK2	-
26	96.28	cp	BRD-K19220233	JNK-9L	JNK inhibitor		MAPK8	JNK inhibitor
27	96.11	kd	CGS001-10626	TRIM16	Tripartite motif containing
28	96.05	kd	CGS001-191	AHCY	Adenosine turnover
29	95.89	kd	CGS001-9958	USP15	Ubiquitin-specific peptidases
30	95.89	kd	CGS001-10769	PLK2	Polo-like kinase (PLK) family
31	95.88	kd	CGS001-4485	MST1	-
32	95.75	kd	CGS001-1515	CTSL2	-
33	95.65	kd	CGS001-23463	ICMT	-
34	95.61	cp	BRD-A35338386	NECA	Adenosine receptor agonist	Adenosine receptor agonist	ADORA1, ADORA2A, ADORA2B, ADORA3, HSP90B1	Adenosine receptor agonist
35	95.48	cp	BRD-K13390322	AT-7519	CDK inhibitor	CDK inhibitor	CDK2, CDK5, CDK1, CDK4, CDK6, CDK9	CDK inhibitor, Cell cycle inhibitor
36	95.41	cp	BRD-A11702965	chromomycin-a3	DNA binding agent			DNA binding agent
37	95.26	kd	CGS001-11014	KDELR2	-
38	95.15	cp	BRD-K56301217	ABT-737	BCL inhibitor	BCL inhibitor	BCL2, BCL2L1, BCL2L2	BCL inhibitor
39	95.01	oe	ccsbBroad304_03917	RBKS	-
40	95	cp	BRD-K50866992	tropisetron	Serotonin receptor antagonist		HTR3A, GLRA1, GLRA2, GLRB, HTR4	Serotonin receptor antagonist
41	94.76	cp	BRD-K18855837	varenicline	Acetylcholine receptor agonist		CHRNA4, CHRNA3, CHRNA6, CHRNA7, CHRNB2	Acetylcholine receptor agonist
42	94.68	kd	CGS001-2000	ELF4	ETS Transcription Factors
43	94.63	kd	CGS001-1622	DBI	-
44	94.59	cp	BRD-K61691971	avrainvillamide-analog-1	nucleophosmin inhibitor	Nucleophosmin inhibitor	NPM1	nucleophosmin inhibitor
45	94.57	kd	CGS001-4729	NDUFV2	Mitochondrial respiratory chain complex / Complex I
46	94.46	kd	CGS001-10606	PAICS	-
47	93.99	cp	BRD-K57080016	selumetinib	MEK inhibitor	MEK inhibitor	MAP2K1, MAP2K2	MEK inhibitor
48	93.98	kd	CGS001-94239	H2AFV	Histones / Replication-independent
49	93.94	cp	BRD-A62025033	temsirolimus	MTOR inhibitor	MTOR inhibitor	MTOR, PTEN	MTOR inhibitor
50	93.82	cp	BRD-A73909368	dactinomycin	RNA polymerase inhibitor		POLR2A	RNA polymerase inhibitor
51	93.73	kd	CGS001-54658	UGT1A1	UDP glucuronosyltransferases
52	93.71	kd	CGS001-8233	ZRSR2	RNA binding motif (RRM) containing
53	93.65	kd	CGS001-22832	KIAA1009	-
54	93.56	cp	BRD-A19500257	geldanamycin	HSP inhibitor	HSP inhibitor	HSP90AA1, HSP90AB1	HSP inhibitor
55	93.49	kd	CGS001-51131	PHF11	Zinc fingers, PHD-type
56	93.34	kd	CGS001-3685	ITGAV	Integrins	Integrin subunits alpha LOF
57	93.3	kd	CGS001-55193	PBRM1	Non-enzymatic BRD containing proteins
58	92.73	kd	CGS001-23011	RAB21	RAB, member RAS oncogene
59	92.55	oe	ccsbBroad304_06288	GMDS	Short chain dehydrogenase/reductase superfamily / Extended SDR fold
60	92.32	kd	CGS001-60493	FASTKD5	-
61	92.1	kd	CGS001-4712	NDUFB6	Mitochondrial respiratory chain complex / Complex I
62	92.1	kd	CGS001-387509	GPR153	GPCR / Class A : Orphans
63	92.04	kd	CGS001-6397	SEC14L1	-
64	91.97	cp	BRD-K20755323	SA-792728	Sphingosine kinase inhibitor		SPHK1, VCP	Sphingosine kinase inhibitor
65	91.94	kd	CGS001-55379	LRRC59	-
66	91.88	oe	ccsbBroad304_03637	DOK4	Pleckstrin homology (PH) domain containing
67	91.79	cp	BRD-K74501079	azithromycin	Bacterial 50S ribosomal subunit inhibitor		MLNR	Bacterial 50S ribosomal subunit inhibitor
68	91.72	cp	BRD-K51476772	ST-638	Tyrosine kinase inhibitor			Tyrosine kinase inhibitor
69	91.69	kd	CGS001-51295	ECSIT	Mitochondrial respiratory chain complex assembly factors
70	91.6	kd	CGS001-64921	CASD1	-
71	91.31	kd	CGS001-205564	SENP5	-
72	91.29	kd	CGS001-23062	GGA2	-
73	90.99	oe	ccsbBroad304_04567	ZNF300	Zinc fingers, C2H2-type
74	90.95	cp	BRD-A09495397	bicuculline	GABA receptor antagonist	GABA receptor antagonist	GABRA1, GABRA2, GABRA3, GABRA4, GABRA5, GABRA6, KCNN1	GABA receptor antagonist
75	90.95	kd	CGS001-7080	NKX2-1	Homeoboxes / ANTP class : NKL subclass
76	90.85	kd	CGS001-8859	STK19	G11 family
77	90.8	cp	BRD-K49404994	levetiracetam	Calcium channel blocker		SV2A, CACNA1B, SCN1A	Calcium channel blocker
78	90.8	cp	BRD-A62809825	thapsigargin	ATPase inhibitor	ATPase inhibitor	ATP2A1	ATPase inhibitor
79	90.66	kd	CGS001-36	ACADSB	-
80	90.6	kd	CGS001-3615	IMPDH2	Oxidoreductases
81	90.54	cp	BRD-U51951544	ZG-10	JNK inhibitor		MAPK8	JNK inhibitor
82	90.54	kd	CGS001-9761	MLEC	-
83	90.44	kd	CGS001-2735	GLI1	Zinc fingers, C2H2-type
84	90.36	cp	BRD-K99545815	PF-562271	Focal adhesion kinase inhibitor		PTK2, PTK2B	Focal adhesion kinase inhibitor
85	90.25	kd	CGS001-27199	OXGR1	GPCR / Class A : Orphans, Oxoglutarate receptor
86	90.14	kd	CGS001-642	BLMH	-
87	90.09	kd	CGS001-2494	NR5A2	Fushi tarazu F1-like receptors
88	89.99	kd	CGS001-11215	AKAP11	A-kinase anchor proteins	Kinase anchoring proteins LOF
89	89.97	kd	CGS001-54659	UGT1A3	UDP glucuronosyltransferases
90	89.91	cp	BRD-K94830329	ataluren	CFTR channel agonist		CFTR, DMD, F8, F9	CFTR channel agonist, Dystrophin stimulant
91	89.87	kd	CGS001-283078	MKX	Homeoboxes / TALE class
92	89.72	oe	ccsbBroad304_01584	SPARC	-
93	89.71	kd	CGS001-8543	LMO4	-
94	89.57	kd	CGS001-9337	CNOT8	-
95	89.54	kd	CGS001-833	CARS	Aminoacyl tRNA synthetases / Class I
96	89.39	cp	BRD-K43389675	daunorubicin	RNA synthesis inhibitor	Topoisomerase inhibitor	TOP2A, TOP2B	RNA synthesis inhibitor, Topoisomerase inhibitor
97	89.22	cp	BRD-K56343971	vemurafenib	RAF inhibitor	RAF inhibitor	BRAF, CYP2C19, CYP3A4, CYP3A5, RAF1	RAF inhibitor
98	89.21	oe	ccsbBroad304_07071	TKT	-
99	89.2	cp	BRD-A67981824	cefotaxime	Bacterial cell wall synthesis inhibitor	Bacterial cell wall synthesis inhibitor		Bacterial cell wall synthesis inhibitor
100	89.2	kd	CGS001-2729	GCLC	-
101	89.17	oe	ccsbBroad304_13598	NRBP2	NRBP family
102	89.12	kd	CGS001-8495	PPFIBP2	Sterile alpha motif (SAM) domain containing
103	89.08	kd	CGS001-84838	ZNF496	Zinc fingers, C2H2-type
104	88.95	kd	CGS001-163486	DENND1B	DENN/MADD domain containing
105	88.92	kd	CGS001-51545	ZNF581	Zinc fingers, C2H2-type
106	88.72	kd	CGS001-5357	PLS1	EF-hand domain containing
107	88.68	kd	CGS001-55179	FAIM	-
108	88.47	kd	CGS001-3628	INPP1	Inositol polyphosphate phosphatases
109	88.32	oe	ccsbBroad304_01992	B4GALT3	Beta 4-glycosyltransferases
110	88.3	kd	CGS001-1022	CDK7	Cyclin-dependent kinases, CDK7 subfamily
111	88.29	kd	CGS001-64121	RRAGC	-
112	88.26	kd	CGS001-841	CASP8	Caspases
113	88.19	kd	CGS001-5993	RFX5	-
114	88.15	kd	CGS001-336	APOA2	Apolipoproteins
115	88	cc		Cyclins LOF	-
116	87.98	kd	CGS001-9341	VAMP3	Vesicle-associated membrane proteins
117	87.96	cp	BRD-K15519488	CS-110266	Dopamine receptor agonist		SLC6A3	Dopamine receptor agonist
118	87.64	cp	BRD-K11927976	ER-27319	Mediator release inhibitor		SYK	Mediator release inhibitor, SYK inhibitor
119	87.64	kd	CGS001-1398	CRK	SH2 domain containing
120	87.56	cp	BRD-K69650333	idarubicin	Topoisomerase inhibitor	Topoisomerase inhibitor	TOP2A	Topoisomerase inhibitor
121	87.54	kd	CGS001-2762	GMDS	Short chain dehydrogenase/reductase superfamily / Extended SDR fold
122	87.43	cp	BRD-A75479906	rimantadine	Antiviral			Antiviral, RNA synthesis inhibitor
123	87.09	cp	BRD-K40902647	vincamine	Adrenergic receptor antagonist		CHRM1, CHRM2, CHRM3, CHRM4	Adrenergic receptor antagonist
124	87.06	kd	CGS001-64147	KIF9	Kinesins
125	87.04	kd	CGS001-5754	PTK7	Type VI RTKs: PTK7/CCK4
126	86.96	cp	BRD-K73293050	WZ-3146	EGFR inhibitor		EGFR	EGFR inhibitor
127	86.95	kd	CGS001-79960	PHF17	-
128	86.88	cp	BRD-K95785537	PP-2	SRC inhibitor	SRC inhibitor	SRC, LCK, ABL1, LYN, RIPK2	SRC inhibitor
129	86.75	kd	CGS001-2160	F11	Chymotrypsin
130	86.72	kd	CGS001-8550	MAPKAPK5	MAPKAPK subfamily
131	86.69	cp	BRD-A47513740	calyculin	Protein phosphatase inhibitor		PPP1CA, PPP1CC, PPP2CA	Protein phosphatase inhibitor
132	86.61	cp	BRD-K79090631	CGP-60474	CDK inhibitor		CDK1, CDK2	CDK inhibitor
133	86.54	kd	CGS001-10342	TFG	-
134	86.48	kd	CGS001-2261	FGFR3	Type V RTKs: FGF (fibroblast growth factor) receptor family
135	86.43	kd	CGS001-79727	LIN28A	Zinc fingers, CCHC domain containing
136	86.2	kd	CGS001-51135	IRAK4	Interleukin-1 receptor-associated kinase (IRAK) family
137	86.18	oe	ccsbBroad304_13499	KSR2	RAF family
138	86.1	oe	ccsbBroad304_01862	YEATS4	-
139	86.06	cp	BRD-K96144918	mead-acid	KPL-1 tumor suppressor			KPL-1 tumor suppressor
140	85.98	oe	ccsbBroad304_05944	CCBL1	Hydrogen sulphide synthesis
141	85.9	oe	ccsbBroad304_01663	TFF2	-
142	85.8	oe	ccsbBroad304_01378	RASA1	Pleckstrin homology (PH) domain containing
143	85.8	kd	CGS001-3315	HSPB1	Heat shock proteins / HSPB
144	85.76	kd	CGS001-1363	CPE	Carboxypeptidase A
145	85.72	cp	BRD-K05350981	oligomycin-c	ATPase inhibitor	ATPase inhibitor, ATP synthase inhibitor	ATP5A1	ATPase inhibitor, ATP synthase inhibitor
146	85.69	cp	BRD-K94649603	taxifolin	Opioid receptor antagonist		APOB, APP, HMGCR	Opioid receptor antagonist
147	85.69	cp	BRD-K67868012	PI-103	MTOR inhibitor	MTOR inhibitor, PI3K inhibitor	PIK3CA, PIK3CG, MTOR, PIK3CB, PIK3CD, PRKDC	MTOR inhibitor, PI3K inhibitor
148	85.6	kd	CGS001-23325	KIAA1033	-
149	85.59	oe	ccsbBroad304_03847	GPR107	GPCR / Unclassified : 7TM orphan receptors
150	85.44	oe	ccsbBroad304_05937	CASP7	Caspases
151	85.28	kd	CGS001-7103	TSPAN8	Tetraspanins
152	85.15	cp	BRD-K41707108	ceramide	Phosphoenolpyruvate carboxylase activator			Phosphoenolpyruvate carboxylase activator, Serine/threonine protein phosphatase activator
153	85.08	kd	CGS001-2781	GNAZ	-
154	84.81	kd	CGS001-2155	F7	Chymotrypsin
155	84.72	kd	CGS001-23461	ABCA5	ATP binding cassette transporters / subfamily A
156	84.66	cp	BRD-K52172416	anastrozole	Aromatase inhibitor		CYP19A1	Aromatase inhibitor
157	84.62	kd	CGS001-80212	CCDC92	-
158	84.55	kd	CGS001-6990	DYNLT3	Cytoplasmic dyneins
159	84.51	kd	CGS001-56889	TM9SF3	-
160	84.49	kd	CGS001-80150	ASRGL1	-
161	84.47	kd	CGS001-9070	ASH2L	Zinc fingers, PHD-type
162	84.27	kd	CGS001-7249	TSC2	-
163	84.01	kd	CGS001-79921	TCEAL4	-
164	83.89	kd	CGS001-55107	ANO1	Calcium activated chloride channel
165	83.89	cp	BRD-A02333338	cyclopamine	Smoothened receptor antagonist		SMO, DHH, IHH, PTCH1	Smoothened receptor antagonist
166	83.76	kd	CGS001-1829	DSG2	Cadherins / Major cadherins
167	83.74	oe	ccsbBroad304_07306	TNFRSF10A	Tumour necrosis factor (TNF) receptor family	NFKB Activation GOF
168	83.69	oe	ccsbBroad304_02621	PRDM7	Zinc fingers, C2H2-type
169	83.69	kd	CGS001-6605	SMARCE1	-
170	83.66	kd	CGS001-4179	CD46	CD molecules
171	83.5	cp	BRD-A86044036	flurbiprofen	Cyclooxygenase inhibitor		PTGS1, PTGS2	Cyclooxygenase inhibitor
172	83.47	oe	ccsbBroad304_01052	MYB	-
173	83.38	oe	ccsbBroad304_05439	O3FAR1	-
174	83.32	cp	BRD-K38615104	A-443644	AKT inhibitor		AKT1, AKT2, AKT3, CDC42BPB, GSK3B, PHKG1, PKIA, PRKACA	AKT inhibitor
175	83.18	cp	BRD-K58772419	AZD-6482	PI3K inhibitor	PI3K inhibitor	PIK3CD, PIK3CG, PIK3CA, PIK3CB	PI3K inhibitor
176	83.15	cp	BRD-K67637637	olopatadine	Histamine receptor antagonist		HRH1, S100A1, S100A12, S100A13, S100A2, S100B	Histamine receptor antagonist
177	83.13	cp	BRD-A18497530	5-iodotubercidin	Adenosine kinase inhibitor		MAPK3, ADK, CSNK1G2, GSG2, LRRK2	Adenosine kinase inhibitor
178	83.13	kd	CGS001-319100	TAAR6	GPCR / Class A : Trace amine associated receptors	Trace amine receptors LOF
179	83.05	cp	BRD-K87909389	alvocidib	CDK inhibitor		CDK2, CDK4, CDK1, CDK6, CDK7, CDK9, CDK5, CDK8, EGFR, PYGM, BCL2, BIRC5, CCNT1, MCL1, XIAP	CDK inhibitor
180	83	kd	CGS001-80746	TSEN2	tRNA splicing endonuclease subunits
181	82.85	kd	CGS001-80025	PANK2	-
182	82.85	kd	CGS001-51056	LAP3	Leucyl aminopeptidase
183	82.8	kd	CGS001-84231	TRAF7	RING-type (C3HC4) zinc fingers
184	82.74	kd	CGS001-5777	PTPN6	Protein tyrosine phosphatases
185	82.67	kd	CGS001-124274	GPR139	GPCR / Class A : Orphans
186	82.63	oe	ccsbBroad304_06381	HMGB1	High-mobility group / Canonical
187	82.47	cp	BRD-K21680192	mitoxantrone	Topoisomerase inhibitor	Topoisomerase inhibitor	TOP2A, PIM1	Topoisomerase inhibitor
188	82.45	kd	CGS001-1956	EGFR	Type I RTKs: ErbB (epidermal growth factor) receptor family
189	82.45	cp	BRD-A75368507	demeclocycline	Bacterial 30S ribosomal subunit inhibitor	Bacterial 30S ribosomal subunit inhibitor		Bacterial 30S ribosomal subunit inhibitor
190	82.4	kd	CGS001-29911	HOOK2	-
191	82.38	kd	CGS001-63929	XPNPEP3	Methionyl aminopeptidase
192	82.31	oe	ccsbBroad304_03155	DHH	-
193	82.19	kd	CGS001-6774	STAT3	SH2 domain containing
194	82.11	oe	ccsbBroad304_02398	LANCL1	-
195	82.06	kd	CGS001-23510	KCTD2	-
196	82.06	oe	ccsbBroad304_00327	CLK2	CDC-like kinases
197	82.04	kd	CGS001-51330	TNFRSF12A	Tumour necrosis factor (TNF) receptor family
198	81.88	cp	BRD-K91290917	amodiaquine	Histamine receptor agonist		HNMT, CYP2C8	Histamine receptor agonist
199	81.86	cp	BRD-A76279427	myriocin	Serine palmitoyltransferase inhibitor		AKT1, SPTLC1, SPTLC2, SPTLC3	Serine palmitoyltransferase inhibitor
200	81.81	kd	CGS001-5104	SERPINA5	Serine (or cysteine) peptidase inhibitors
201	81.81	kd	CGS001-84873	GPR128	Adhesion Class GPCRs
202	81.67	kd	CGS001-5868	RAB5A	RAB, member RAS oncogene
203	81.61	kd	CGS001-29965	C16ORF5	-
204	81.6	cp	BRD-K47598052	PP-1	SRC inhibitor	SRC inhibitor	HCK, RET, SRC	SRC inhibitor, ABL inhibitor
205	81.54	cp	BRD-K49810818	sorafenib	FLT3 inhibitor	FLT3 inhibitor, PDGFR/KIT inhibitor, RAF inhibitor, VEGFR inhibitor	RET, BRAF, FLT3, KDR, RAF1, FLT1, FLT4, KIT, DDR2, FGFR1, PDGFRB, CYP2B6, CYP2C8, CYP3A5, PDGFB, SLCO1B3	FLT3 inhibitor, KIT inhibitor, PDGFR receptor inhibitor, RAF inhibitor, VEGFR inhibitor, RET tyrosine kinase inhibitor
206	81.51	oe	ccsbBroad304_02619	PRSS23	Serine peptidases / Serine peptidases	Serine proteases GOF
207	81.51	cp	BRD-K84709232	caffeic-acid	Lipoxygenase inhibitor		ALOX5, MIF, RELA, TNF	Lipoxygenase inhibitor, HIV integrase inhibitor, NFkB pathway inhibitor, Nitric oxide production inhibitor, PPAR receptor modulator, TNF production inhibitor, Tumor necrosis factor production inhibitor
208	81.5	cp	BRD-K05104363	PD-184352	MEK inhibitor	MEK inhibitor	MAP2K1, MAP2K2, MAP3K1, MAP3K2	MEK inhibitor
209	81.45	cp	BRD-K89626439	sirolimus	MTOR inhibitor	MTOR inhibitor	MTOR, FKBP1A, CCR5, FGF2	MTOR inhibitor
210	81.32	kd	CGS001-9564	BCAR1	Cas scaffolding proteins
211	81.29	kd	CGS001-8805	TRIM24	TIF1 family
212	81.18	cp	BRD-K98493452	honokiol	AKT inhibitor		ALOX5, PTGS1, PTGS2	AKT inhibitor
213	81.13	kd	CGS001-26472	PPP1R14B	Serine/threonine phosphatases / Protein phosphatase 1, regulatory subunits
214	80.98	kd	CGS001-9900	SV2A	Major facilitator superfamily (MFS) of transporters
215	80.92	kd	CGS001-57404	CYP20A1	Cytochrome P450s
216	80.91	kd	CGS001-7295	TXN	-
217	80.88	kd	CGS001-8554	PIAS1	Zinc fingers, MIZ-type
218	80.88	cp	BRD-K67566344	KU-0063794	MTOR inhibitor	MTOR inhibitor	MTOR	MTOR inhibitor
219	80.85	oe	ccsbBroad304_05420	EIF4E3	Translation Initiation Factor 4E
220	80.81	oe	ccsbBroad304_00837	IGFBP4	insulin-like growth factor (IGF) binding proteins
221	80.59	kd	CGS001-3778	KCNMA1	Calcium-activated potassium channels
222	80.51	kd	CGS001-10105	PPIF	-
223	80.41	cp	BRD-K26664453	cytochalasin-b	Microtubule inhibitor		ACTB	Microtubule inhibitor
224	80.4	oe	ccsbBroad304_10441	PEPD	Methionyl aminopeptidase
225	80.37	kd	CGS001-81876	RAB1B	RAB, member RAS oncogene
226	80.28	kd	CGS001-170302	ARX	Homeoboxes / PRD class	PRD class homeoboxes and psudogenes LOF, X linked mental retardation group 2 LOF
227	80.18	kd	CGS001-57693	ZNF317	Zinc fingers, C2H2-type
228	80.14	oe	ccsbBroad304_02029	GGH	Gamma-glutamyl hydrolase
229	80.1	cp	BRD-K22878149	SB-205607	Delta 1 opioid receptor agonist		OPRD1, OPRK1, OPRM1	Delta 1 opioid receptor agonist
230	80.09	kd	CGS001-22877	MLXIP	Basic helix-loop-helix proteins
231	79.88	kd	CGS001-808	CALM3	EF-hand domain containing
232	79.86	kd	CGS001-10668	CGRRF1	RING-type (C3HC4) zinc fingers
233	79.8	oe	ccsbBroad304_02784	SUZ12	Zinc fingers, C2H2-type
234	79.7	cp	BRD-A83892713	rifampicin	RNA polymerase inhibitor		NR1I2, ABCB1, CYP2B6, CYP2C19, CYP2C8, CYP3A4, CYP3A5, SLCO1A2, SLCO1B1, SLCO1B3	RNA polymerase inhibitor
235	79.66	kd	CGS001-9841	ZBTB24	BTB/POZ domain containing
236	79.66	kd	CGS001-865	CBFB	-
237	79.56	kd	CGS001-9016	SLC25A14	Mitochondrial uncoupling proteins
238	79.55	kd	CGS001-57018	CCNL1	-	Cyclins LOF
239	79.5	oe	ccsbBroad304_00498	ELK1	ETS Transcription Factors
240	79.44	oe	ccsbBroad304_04001	ZNF747	Zinc fingers, C2H2-type
241	79.39	oe	ccsbBroad304_06433	IGHMBP2	Zinc fingers, AN1-type domain containing
242	79.34	cp	BRD-K49456190	prima-1-met	thioredoxin inhibitor		TP53	thioredoxin inhibitor
243	79.3	kd	CGS001-330	BIRC3	Inhibitors of apoptosis (IAP) protein family	Baculoviral IAP repeat domain containing LOF
244	79.29	kd	CGS001-7569	ZNF182	Zinc fingers, C2H2-type
245	79.26	cp	BRD-K57011718	UK-356618	Metalloproteinase inhibitor		MMP3, MMP13, MMP14, MMP2, MMP9	Metalloproteinase inhibitor
246	79.21	kd	CGS001-271	AMPD2	-
247	79.11	cp	BRD-A38030642	cyclosporin-a	Calcineurin inhibitor		PPIA, ABCB11, CAMLG, CYP3A5, CYP3A7, FPR1, PPID, PPIF, PPP3CA, PPP3R2, SLC10A1, SLCO1B1, SLCO1B3	Calcineurin inhibitor
248	79.1	cp	BRD-K62221994	T-98475	Gonadotropin releasing factor hormone receptor antagonist		GNRH1, GNRHR	Gonadotropin releasing factor hormone receptor antagonist
249	79.07	kd	CGS001-4023	LPL	-
250	79.04	cp	BRD-K53414658	tivozanib	VEGFR inhibitor	PDGFR/KIT inhibitor, VEGFR inhibitor	FLT1, FLT4, KDR, KIT, PDGFRA, PDGFRB	VEGFR inhibitor
251	78.95	kd	CGS001-10988	METAP2	Methionyl aminopeptidase
252	78.59	cp	BRD-K61829047	7b-cis	Exportin antagonist		XPO1	Exportin antagonist
253	78.58	cp	BRD-K29733039	deforolimus	MTOR inhibitor	MTOR inhibitor	MTOR	MTOR inhibitor
254	78.47	cp	BRD-K83794624	pirarubicin	Topoisomerase inhibitor	Topoisomerase inhibitor	TOP2A	Topoisomerase inhibitor
255	78.38	kd	CGS001-8243	SMC1A	Structural maintenance of chromosomes proteins	Structural maintenance of chromosomes proteins LOF
256	78.35	oe	ccsbBroad304_07137	WT1	Zinc fingers, C2H2-type
257	78.34	cp	BRD-K68065987	MK-2206	AKT inhibitor		AKT1, AKT2, AKT3	AKT inhibitor
258	78.15	kd	CGS001-6654	SOS1	Rho guanine nucleotide exchange factors
259	78.13	kd	CGS001-8751	ADAM15	ADAM metallopeptidase domain containing
260	78.06	cp	BRD-K04887706	AKT-inhibitor-1-2	AKT inhibitor		AKT1, AKT2, AKT3	AKT inhibitor
261	77.87	kd	CGS001-595	CCND1	-	Cyclins LOF
262	77.87	kd	CGS001-1841	DTYMK	-
263	77.86	kd	CGS001-5033	P4HA1	-
264	77.64	cc		SRC inhibitor	-
265	77.53	oe	ccsbBroad304_05133	OXER1	GPCR / Class A : Leukotriene receptors
266	77.49	cp	BRD-A13122391	triptolide	RNA polymerase inhibitor		CYP2C19, RELA	RNA polymerase inhibitor
267	77.45	cp	BRD-A94543220	bifonazole	Sterol demethylase inhibitor		CYP2B6	Sterol demethylase inhibitor
268	77.37	oe	ccsbBroad304_08734	ZNF490	Zinc fingers, C2H2-type
269	77.21	oe	ccsbBroad304_07528	DMTF1	-
270	77.18	oe	ccsbBroad304_00472	EBF1	-
271	77.12	kd	CGS001-2166	FAAH	Endocannabinoid turnover
272	77.1	kd	CGS001-2872	MKNK2	MKN subfamily
273	77.08	cp	BRD-K41170226	deoxycholic-acid	G protein-coupled receptor agonist		GPBAR1, EFTUD1, FPR1	G protein-coupled receptor agonist, Biliverdin reductase A activator, Unidentified pharmacological activity
274	76.93	kd	CGS001-899	CCNF	F-boxes / other
275	76.73	oe	ccsbBroad304_00277	CDK4	Cyclin-dependent kinases, CDK4 subfamily
276	76.66	cp	BRD-K64800655	PHA-793887	CDK inhibitor	CDK inhibitor	CDK1, CDK2, CDK4, CDK5, CCND1, CCNE1, CDK7, CDK9	CDK inhibitor
277	76.65	oe	ccsbBroad304_08879	CASD1	-
278	76.64	oe	ccsbBroad304_06136	ECHS1	-
279	76.59	kd	CGS001-9797	TATDN2	-
280	76.48	kd	CGS001-27333	GOLIM4	-
281	76.47	oe	ccsbBroad304_03842	ZNF317	Zinc fingers, C2H2-type
282	76.41	oe	ccsbBroad304_06995	SREBF1	Basic helix-loop-helix proteins
283	76.4	cp	BRD-K28849549	mesalazine	Cyclooxygenase inhibitor		PTGS1, PPARG, PTGS2, ALOX5, CHUK, CTNNB1, IKBKB, MPO, NAT1	Cyclooxygenase inhibitor, Lipoxygenase inhibitor, Prostanoid receptor antagonist
284	76.38	kd	CGS001-9650	MTFR1	-
285	76.32	kd	CGS001-10397	NDRG1	-
286	76.3	kd	CGS001-5127	CDK16	Cyclin-dependent kinases, TAIRE subfamily
287	76.25	kd	CGS001-7097	TLR2	Toll-like receptor family	Toll like receptors LOF
288	76.22	kd	CGS001-200879	LIPH	-
289	76.22	oe	ccsbBroad304_00794	HSF1	-
290	76.17	kd	CGS001-6184	RPN1	-
291	76.11	oe	ccsbBroad304_03848	METTL14	-
292	76.08	cp	BRD-A35033682	eriodictyol	Cytochrome P450 inhibitor		CYP1B1, NFE2L2, XDH	Cytochrome P450 inhibitor
293	75.77	kd	CGS001-4702	NDUFA8	Mitochondrial respiratory chain complex / Complex I
294	75.77	kd	CGS001-4850	CNOT4	RNA binding motif (RRM) containing
295	75.75	kd	CGS001-23658	LSM5	-
296	75.67	kd	CGS001-79862	ZNF669	Zinc fingers, C2H2-type
297	75.67	kd	CGS001-10245	TIMM17B	-
298	75.48	kd	CGS001-8446	DUSP11	Protein tyrosine phosphatases / Class I Cys-based PTPs : Atypical dual specificity phosphatases
299	75.37	kd	CGS001-5336	PLCG2	Phosphoinositide-specific phospholipase C
300	75.36	oe	ccsbBroad304_06957	SLC1A5	Alanine/serine/cysteine transporter subfamily
301	75.36	cp	BRD-A30437061	camptothecin	Topoisomerase inhibitor	Topoisomerase inhibitor	TOP1, HIF1A	Topoisomerase inhibitor
302	75.31	kd	CGS001-8945	BTRC	F-boxes / WD-40 domains
303	75.2	kd	CGS001-790	CAD	-
304	75.1	cp	BRD-K99818283	PIK-90	PI3K inhibitor	PI3K inhibitor		PI3K inhibitor
305	75.08	kd	CGS001-26137	ZBTB20	BTB/POZ domain containing
306	75.07	kd	CGS001-7421	VDR	Vitamin D receptors
307	75.06	oe	ccsbBroad304_06481	KCNJ11	Inwardly rectifying potassium channels
308	74.93	oe	ccsbBroad304_08426	TEX10	-
309	74.85	kd	CGS001-91137	SLC25A46	Miscellaneous SLC25 mitochondrial transporters
310	74.79	kd	CGS001-7078	TIMP3	-
311	74.72	kd	CGS001-11072	DUSP14	Protein tyrosine phosphatases / Class I Cys-based PTPs : Atypical dual specificity phosphatases
312	74.7	cp	BRD-K84955386	hyperoside	Glucosidase inhibitor		ACE, AKR1B1, GAA	Glucosidase inhibitor
313	74.65	kd	CGS001-2101	ESRRA	Estrogen-related receptors
314	74.57	kd	CGS001-6658	SOX3	SRY (sex determining region Y)-boxes	SRY LOF
315	74.55	kd	CGS001-51335	NGRN	-
316	74.47	kd	CGS001-59286	UBL5	-
317	74.37	oe	ccsbBroad304_07136	WNT9A	Wingless-type MMTV integration sites	Wnt family GOF
318	74.33	oe	ccsbBroad304_06191	FABP6	Fatty acid binding protein family
319	74.27	oe	ccsbBroad304_04292	INHBE	-
320	74.27	cp	BRD-A70449690	forskolin	Adenylyl cyclase activator		ADCY2, ADCY5, GNAS	Adenylyl cyclase activator
321	74.13	kd	CGS001-2167	FABP4	Fatty acid binding protein family
322	74.02	kd	CGS001-4601	MXI1	Basic helix-loop-helix proteins
323	74	cp	BRD-K02950022	BMS-299897	Gamma secretase inhibitor	Gamma secretase inhibitor		Gamma secretase inhibitor
324	74	cp	BRD-K68336408	tyrphostin-AG-1478	EGFR inhibitor	EGFR inhibitor	EGFR, MAPK14	EGFR inhibitor
325	73.96	kd	CGS001-6038	RNASE4	Ribonucleases, RNase A
326	73.95	oe	ccsbBroad304_00305	CHRM3	Cholinergic receptors
327	73.93	kd	CGS001-9589	WTAP	-
328	73.93	kd	CGS001-2882	GPX7	-
329	73.87	kd	CGS001-5910	RAP1GDS1	Armadillo repeat containing
330	73.77	cp	BRD-K91243525	SR-142948	Neurotensin receptor antagonist		NTSR1	Neurotensin receptor antagonist
331	73.7	oe	ccsbBroad304_01618	STXBP1	-
332	73.65	cp	BRD-K04548931	pidorubicine	Topoisomerase inhibitor	Topoisomerase inhibitor	TOP2A	Topoisomerase inhibitor
333	73.61	kd	CGS001-5827	PXMP2	-
334	73.59	kd	CGS001-5612	PRKRIR	THAP (C2CH-type zinc finger) domain containing
335	73.49	cp	BRD-K10860596	granisetron	Serotonin receptor antagonist		HTR3A, CYP3A5	Serotonin receptor antagonist
336	73.29	oe	ccsbBroad304_00525	EZH1	Chromatin-modifying enzymes / K-methyltransferases
337	73.17	kd	CGS001-50814	NSDHL	Short chain dehydrogenase/reductase superfamily / Extended SDR fold
338	73.14	kd	CGS001-1994	ELAVL1	RNA binding motif (RRM) containing
339	73.11	kd	CGS001-8780	RIOK3	RIO3 subfamily
340	72.91	kd	CGS001-2987	GUK1	-
341	72.87	oe	ccsbBroad304_06496	KNG1	Endogenous ligands
342	72.86	cp	BRD-A56012032	thiorphan	Membrane metalloendopeptidase inhibitor		MME	Membrane metalloendopeptidase inhibitor
343	72.72	cp	BRD-K02407574	parbendazole	Tubulin inhibitor	Tubulin inhibitor	TUBB	Tubulin inhibitor
344	72.66	kd	CGS001-8802	SUCLG1	-
345	72.62	cp	BRD-A43849199	karakoline	Phytotoxin			Phytotoxin
346	72.55	kd	CGS001-10915	TCERG1	-
347	72.5	cp	BRD-A19248578	latrunculin-b	Actin polymerization inhibitor		ACTA1, MKL1, SPIRE2	Actin polymerization inhibitor, Unidentified pharmacological activity
348	72.47	kd	CGS001-55423	SIRPG	Immunoglobulin superfamily / C1-set domain containing
349	72.38	kd	CGS001-79618	HMBOX1	Homeoboxes / HNF class
350	72.37	cp	BRD-K10573841	tunicamycin	GLCNAC phosphotransferase inhibitor		GNPTAB	GLCNAC phosphotransferase inhibitor
351	72.28	kd	CGS001-7994	KAT6A	Histone acetyltransferases (HATs)	Lysine acetyltransferases LOF
352	72.09	cc		Baculoviral IAP repeat domain containing LOF	-
353	71.99	cp	BRD-A75402480	desoxycorticosterone	Mineralocorticoid receptor agonist			Mineralocorticoid receptor agonist
354	71.97	cp	BRD-K89402695	L-655240	Thromboxane receptor antagonist	Thromboxane receptor antagonist	PTGES	Thromboxane receptor antagonist
355	71.96	kd	CGS001-114026	ZIM3	Zinc fingers, C2H2-type
356	71.94	kd	CGS001-11108	PRDM4	Zinc fingers, C2H2-type
357	71.92	kd	CGS001-1362	CPD	Carboxypeptidase A
358	71.9	kd	CGS001-80230	RUFY1	Zinc fingers, FYVE domain containing
359	71.89	kd	CGS001-221188	GPR114	Adhesion Class GPCRs
360	71.88	kd	CGS001-1329	COX5B	Mitochondrial respiratory chain complex	Mitochondrial complex IV LOF
361	71.83	oe	ccsbBroad304_02862	CCRN4L	-
362	71.79	cp	BRD-K28115081	apafant	Platelet activating factor receptor antagonist		PTAFR	Platelet activating factor receptor antagonist
363	71.72	kd	CGS001-10447	FAM3C	-
364	71.69	cp	BRD-K04412738	tramadol	Norepinephrine reuptake inhibitor		OPRM1, SLC6A2, SLC6A4, CHRFAM7A, CHRM3, CYP2B6, GRIN3A, HTR2C, OPRD1, OPRK1	Norepinephrine reuptake inhibitor, Opioid receptor agonist, Serotonin reuptake inhibitor
365	71.62	cc		Serine proteases GOF	-
366	71.45	kd	CGS001-8900	CCNA1	-	Cyclins LOF
367	71.4	cp	BRD-M16762496	PIK-75	DNA protein kinase inhibitor	PI3K inhibitor	PIK3CA, PIK3CB, PIK3CD, PIK3CG, PRKDC	DNA protein kinase inhibitor, PI3K inhibitor
368	71.39	kd	CGS001-2690	GHR	Prolactin receptor family
369	71.39	kd	CGS001-60468	BACH2	BTB/POZ domain containing
370	71.33	kd	CGS001-127396	ZNF684	Zinc fingers, C2H2-type
371	71.22	oe	ccsbBroad304_07820	SNW1	-
372	71.21	cp	BRD-K49328571	dasatinib	BCR-ABL kinase inhibitor	SRC inhibitor	ABL1, FYN, LCK, SRC, KIT, YES1, BCR, EPHA2, LYN, PDGFRB, ABL2, BTK, DDR1, DDR2, PDGFRA, STAT5B	BCR-ABL kinase inhibitor, Ephrin inhibitor, KIT inhibitor, PDGFR receptor inhibitor, SRC inhibitor, Tyrosine kinase inhibitor
373	71.17	kd	CGS001-27102	EIF2AK1	Other PEK family kinases
374	70.99	oe	ccsbBroad304_07412	ZRANB2	Zinc fingers, RAN-binding domain containing
375	70.98	kd	CGS001-23528	ZNF281	Zinc fingers, C2H2-type
376	70.97	kd	CGS001-51203	NUSAP1	-
377	70.92	cc		Toll like receptors LOF	-
378	70.86	kd	CGS001-64943	NT5DC2	-
379	70.71	kd	CGS001-140735	DYNLL2	Cytoplasmic dyneins
380	70.54	oe	ccsbBroad304_04752	IKBIP	-
381	70.54	kd	CGS001-7035	TFPI	-
382	70.52	kd	CGS001-5581	PRKCE	Eta subfamily
383	70.4	oe	ccsbBroad304_06789	PSEN2	Presenilin
384	70.36	kd	CGS001-3709	ITPR2	Ion channels / Inositol triphosphate receptors
385	70.34	cc		Structural maintenance of chromosomes proteins LOF	-
386	70.28	kd	CGS001-8491	MAP4K3	MAPKKKK:KHS subfamily
387	70.17	kd	CGS001-26301	GBGT1	Glycosyltransferase family 6 domain containing
388	70.15	oe	ccsbBroad304_06319	GPR35	GPCR / Class A : Orphans
389	70.15	kd	CGS001-55876	GSDMB	-
390	70.14	kd	CGS001-63892	THADA	-
391	70.1	kd	CGS001-4171	MCM2	-
392	70.09	cc		HSP inhibitor	-
393	70.09	oe	ccsbBroad304_03177	FIS1	-
394	70.08	cp	BRD-K12932420	YM-976	Phosphodiesterase inhibitor		PDE4A, PDE4B, PDE4C, PDE4D, TNF	Phosphodiesterase inhibitor
395	70.04	kd	CGS001-5586	PKN2	Protein kinase N (PKN) family
396	70.03	kd	CGS001-2767	GNA11	-
397	70.02	cp	BRD-K99946902	hexylresorcinol	Local anesthetic		TYR	Local anesthetic
398	69.96	kd	CGS001-10318	TNIP1	-
399	69.94	kd	CGS001-7879	RAB7A	RAB, member RAS oncogene
400	69.68	kd	CGS001-4811	NID1	-
401	69.66	oe	ccsbBroad304_01545	SLC3A2	SLC3 family
402	69.58	kd	CGS001-6469	SHH	-
403	69.57	kd	CGS001-10904	BLCAP	-
404	69.5	kd	CGS001-369	ARAF	RAF family
405	69.48	oe	ccsbBroad304_00113	ASNS	-
406	69.34	cp	BRD-K62363391	dapsone	Bacterial antifolate	Dihydrofolate reductase inhibitor	DHFR	Bacterial antifolate
407	69.3	kd	CGS001-302	ANXA2	Annexins
408	69.29	cp	BRD-K48029790	OBAA	Phospholipase inhibitor		PLA2G1B	Phospholipase inhibitor
409	69.24	oe	ccsbBroad304_09309	CREB3L1	basic leucine zipper proteins
410	69.01	kd	CGS001-978	CDA	-
411	68.96	cp	BRD-K51967704	BIIB021	HSP inhibitor	HSP inhibitor	AOX1, HSP90AA1	HSP inhibitor
412	68.93	kd	CGS001-9945	GFPT2	-
413	68.93	oe	ccsbBroad304_06523	LIG1	-
414	68.89	kd	CGS001-6777	STAT5B	SH2 domain containing
415	68.73	kd	CGS001-335	APOA1	Apolipoproteins
416	68.69	cp	BRD-K62736196	guanabenz	-666		ADRA2A, ADRA2B, ADRA2C	-666
417	68.61	cp	BRD-K33551950	radicicol	HSP inhibitor	HSP inhibitor	ACLY, DLAT, HSP90AB1, HSP90B1, MAP3K7, OPRM1, PDK3	HSP inhibitor
418	68.6	kd	CGS001-2553	GABPB1	Ankyrin repeat domain containing
419	68.53	kd	CGS001-6493	SIM2	Basic helix-loop-helix proteins
420	68.49	cp	BRD-K04146668	GW-441756	Growth factor receptor inhibitor		LRRK2, NTRK1	Growth factor receptor inhibitor
421	68.48	kd	CGS001-2539	G6PD	-
422	68.47	oe	ccsbBroad304_00034	AES	-
423	68.45	oe	ccsbBroad304_01383	RBMS1	RNA binding motif (RRM) containing
424	68.35	kd	CGS001-1184	CLCN5	Ion channels / Chloride channels : Voltage-sensitive
425	68.3	kd	CGS001-84875	PARP10	Poly (ADP-ribose) polymerases
426	68.3	oe	ccsbBroad304_02100	BUB3	WD repeat domain containing
427	68.26	oe	ccsbBroad304_07466	VGLL4	-
428	68.24	kd	CGS001-55718	POLR3E	RNA polymerase subunits
429	68.16	kd	CGS001-3373	HYAL1	-
430	68.09	cp	BRD-K36740062	GSK-1070916	Aurora kinase inhibitor	Aurora kinase inhibitor	AURKB, AURKC, AURKA, CYP2D6, CYP3A4	Aurora kinase inhibitor
431	68.05	kd	CGS001-7079	TIMP4	-
432	68.04	oe	ccsbBroad304_01951	BLZF1	-
433	68.01	kd	CGS001-5437	POLR2H	RNA polymerase subunits
434	67.96	kd	CGS001-22887	FOXJ3	Forkhead boxes
435	67.94	kd	CGS001-9258	MFHAS1	-
436	67.91	oe	ccsbBroad304_00693	NR3C1	3-Ketosteroid receptors
437	67.87	cp	BRD-K13087974	4,5-dianilinophthalimide	EGFR inhibitor	EGFR inhibitor	EGFR	EGFR inhibitor
438	67.85	kd	CGS001-9467	SH3BP5	-
439	67.65	kd	CGS001-116519	APOA5	Apolipoproteins
440	67.59	cp	BRD-K39621635	artemether	Antimalarial		ATP1A1, CYP2B6, CYP2C19, CYP3A5	Antimalarial
441	67.57	cp	BRD-K40782193	QX-222	Sodium channel blocker			Sodium channel blocker
442	67.54	oe	ccsbBroad304_08935	CERS4	Homeoboxes / CERS class
443	67.28	cp	BRD-K86600316	RS-79948	Adrenergic receptor antagonist			Adrenergic receptor antagonist
444	67.18	kd	CGS001-7480	WNT10B	Wingless-type MMTV integration sites
445	67.16	kd	CGS001-222546	RFX6	-
446	67.15	cp	BRD-K53665955	MK-5108	Aurora kinase inhibitor	Aurora kinase inhibitor	AURKA, AURKB, AURKC	Aurora kinase inhibitor
447	67.13	kd	CGS001-1962	EHHADH	-
448	67.11	kd	CGS001-8824	CES2	Carboxylesterases
449	67.09	kd	CGS001-2224	FDPS	Lanosterol biosynthesis pathway
450	67.06	cp	BRD-K63150726	JTE-907	Cannabinoid receptor inverse agonist	Cannabinoid receptor agonist	CNR2	Cannabinoid receptor inverse agonist
451	67.02	kd	CGS001-2002	ELK1	ETS Transcription Factors
452	66.85	kd	CGS001-54546	RNF186	RING-type (C3HC4) zinc fingers
453	66.82	cp	BRD-K67977190	eprosartan	Angiotensin receptor antagonist		AGTR1	Angiotensin receptor antagonist
454	66.7	kd	CGS001-634	CEACAM1	CD molecules
455	66.68	kd	CGS001-5693	PSMB5	Proteasome subunits	Proteasome Pathway LOF
456	66.64	kd	CGS001-57026	PDXP	-
457	66.45	cp	BRD-K99291625	SB-203580	p38 MAPK inhibitor	P38 MAPK inhibitor	MAPK14, MAPK1, MAPK11, AKT1, ALOX5, CHEK1, CYP2D6, CYP3A4, GAK, GSK3B, LCK, MAPK10, MAPK12, MAPK8, MAPK9, PRKCA, RAF1, RIPK2, ROCK1, RPS6KB1, SGK1, SRC, TNF	p38 MAPK inhibitor
458	66.38	oe	ccsbBroad304_07024	SYK	Syk family
459	66.28	cp	BRD-A31007383	SDZ-WAG-994	Adenosine receptor agonist		ADORA1	Adenosine receptor agonist
460	66.24	kd	CGS001-9352	TXNL1	-
461	66.18	kd	CGS001-1983	EIF5	-
462	66.12	cp	BRD-K09416995	lovastatin	HMGCR inhibitor	HMGCR inhibitor	HMGCR, CYP3A5, HDAC2, ITGAL, NR1I2	HMGCR inhibitor
463	66.11	kd	CGS001-5763	PTMS	-
464	66.1	cp	BRD-A92161634	scopoline	Acetylcholine receptor antagonist			Acetylcholine receptor antagonist
465	66.09	oe	ccsbBroad304_01644	TAP1	ATP binding cassette transporters / subfamily B
466	66.07	kd	CGS001-5362	PLXNA2	Plexins
467	66.06	kd	CGS001-51024	FIS1	-
468	66.06	cp	BRD-K28912512	nicotinamide	Protein synthesis stimulant		PARP1, AOX1, BST1, CYP2E1, LDHA, SIRT5	Protein synthesis stimulant
469	66.05	oe	ccsbBroad304_09746	ZNF610	Zinc fingers, C2H2-type
470	66.03	kd	CGS001-6050	RNH1	-
471	65.99	kd	CGS001-2052	EPHX1	-
472	65.95	kd	CGS001-9695	EDEM1	-
473	65.92	kd	CGS001-1487	CTBP1	-
474	65.89	kd	CGS001-3558	IL2	Interleukins and interleukin receptors
475	65.83	oe	ccsbBroad304_07379	DHRS3	Short chain dehydrogenase/reductase superfamily / Classical SDR fold cluster 3
476	65.73	cp	BRD-A95696066	nisoxetine	Norepinephrine reuptake inhibitor		SLC6A2, SLC6A3, SLC6A4	Norepinephrine reuptake inhibitor
477	65.53	kd	CGS001-4486	MST1R	Type X RTKs: HGF (hepatocyte growth factor) receptor family
478	65.46	kd	CGS001-5796	PTPRK	Receptor tyrosine phosphatases (RTP)
479	65.31	oe	ccsbBroad304_05982	CDX2	Homeoboxes / ANTP class : HOXL subclass
480	65.3	kd	CGS001-7422	VEGFA	Cytokines and growth factors
481	65.23	cp	BRD-K86727142	embelin	HCV inhibitor		XIAP	HCV inhibitor, XIAP inhibitor
482	65.19	cp	BRD-K06388322	pramipexole	Dopamine receptor agonist		DRD3, DRD2, ADRA2A, ADRA2B, ADRA2C, DRD1, DRD4, DRD5, HTR1A, HTR1B, HTR1D, HTR2A, HTR2B, HTR2C	Dopamine receptor agonist
483	65.13	kd	CGS001-2849	GPR26	GPCR / Class A : Orphans
484	64.98	oe	ccsbBroad304_06464	ITGB2	Integrins
485	64.97	kd	CGS001-506	ATP5B	ATPases / F-type
486	64.91	oe	ccsbBroad304_01478	S100A11	EF-hand domain containing
487	64.91	cp	BRD-K80725821	RS-16566	Serotonin receptor antagonist			Serotonin receptor antagonist
488	64.85	kd	CGS001-5727	PTCH1	-
489	64.84	oe	ccsbBroad304_02979	RNF11	RING-type (C3HC4) zinc fingers
490	64.8	cp	BRD-K10995081	perphenazine	Dopamine receptor antagonist	Dopamine receptor antagonist	DRD2, CALM1, DRD1, HRH1, HTR2A, HTR2C, HTR6, HTR7	Dopamine receptor antagonist
491	64.66	cp	BRD-A74980173	gatifloxacin	Bacterial DNA gyrase inhibitor	Bacterial DNA gyrase inhibitor		Bacterial DNA gyrase inhibitor
492	64.64	oe	ccsbBroad304_06774	PRKCQ	Delta subfamily
493	64.63	kd	CGS001-22883	CLSTN1	Cadherins / Cadherin-related
494	64.56	kd	CGS001-51742	ARID4B	-
495	64.55	cp	BRD-A09062839	amylocaine	Local anesthetic			Local anesthetic
496	64.55	kd	CGS001-284119	PTRF	-
497	64.55	kd	CGS001-4907	NT5E	Adenosine turnover
498	64.52	kd	CGS001-3767	KCNJ11	Inwardly rectifying potassium channels
499	64.49	kd	CGS001-55897	MESP1	Basic helix-loop-helix proteins
500	64.44	cp	BRD-A55416093	colforsin	Adenylyl cyclase activator		ADCY2, ADCY5, GNAS	Adenylyl cyclase activator, Adenylate cyclase stimulant
501	64.44	kd	CGS001-6197	RPS6KA3	RSK subfamily
502	64.35	oe	ccsbBroad304_08014	GBGT1	Glycosyltransferase family 6 domain containing
503	64.33	kd	CGS001-5058	PAK1	PAKA subfamily
504	64.3	cp	BRD-K41903098	diphenoxylate	Opioid receptor agonist		OPRM1, OPRD1	Opioid receptor agonist
505	64.21	cp	BRD-K39462424	dexchlorpheniramine	Histamine receptor antagonist			Histamine receptor antagonist
506	64.15	cp	BRD-K08890269	CO-102862	Sodium channel blocker		SCN2A, SCN4A, SCN9A	Sodium channel blocker
507	64.15	oe	ccsbBroad304_04405	KISS1R	GPCR / Class A : RF amide peptide receptors
508	64.09	kd	CGS001-84961	FBXL20	F-boxes / Leucine-rich repeats
509	64.07	cp	BRD-K92093830	doxorubicin	Topoisomerase inhibitor	Topoisomerase inhibitor	TOP2A	Topoisomerase inhibitor
510	64.02	cp	BRD-K29530284	amlexanox	Histamine receptor modulator		FGF1, IL3, S100A12, S100A13	Histamine receptor modulator
511	63.98	kd	CGS001-10166	SLC25A15	Mitochondrial amino acid transporter subfamily
512	63.94	oe	ccsbBroad304_00262	CD59	CD molecules
513	63.9	kd	CGS001-819	CAMLG	-
514	63.89	kd	CGS001-2150	F2RL1	GPCR / Class A : Protease activated receptors
515	63.8	kd	CGS001-3212	HOXB2	Homeoboxes / ANTP class : HOXL subclass
516	63.79	kd	CGS001-56938	ARNTL2	Basic helix-loop-helix proteins
517	63.77	oe	ccsbBroad304_02879	ZNF473	Zinc fingers, C2H2-type
518	63.6	cp	BRD-K16621777	enobosarm	Androgen receptor modulator	Androgen receptor modulator, Progesterone receptor antagonist	AR	Androgen receptor modulator
519	63.6	kd	CGS001-708	C1QBP	-
520	63.58	kd	CGS001-7727	ZNF174	Zinc fingers, C2H2-type
521	63.56	cp	BRD-K86204871	terconazole	Sterol demethylase inhibitor	Sterol demethylase inhibitor		Sterol demethylase inhibitor
522	63.54	kd	CGS001-51311	TLR8	Toll-like receptor family
523	63.49	cp	BRD-K44067360	flufenamic-acid	Chloride channel blocker		AKR1C3, AR, PTGS1, PTGS2, ANO1, GJA1, GJA10, GJA3, GJA4, GJA5, GJA8, GJA9, GJB1, GJB2, GJB3, GJB4, GJB5, GJB6, GJB7, GJC1, GJC2, GJC3, GJD2, GJD3, GJD4, GJE1, PANX1, PANX2, PANX3, PKD2L1, TRPC5, TRPM2, TRPM5	Chloride channel blocker
524	63.46	kd	CGS001-23097	CDK19	Cyclin-dependent kinases, CDK8 subfamily
525	63.42	kd	CGS001-9801	MRPL19	Mitochondrial ribosomal proteins / large subunits
526	63.4	cp	BRD-K05653692	DL-PDMP	Glucosyltransferase inhibitor		ASAH1, UGCG	Glucosyltransferase inhibitor
527	63.3	oe	ccsbBroad304_00087	FAS	Tumour necrosis factor (TNF) receptor family
528	63.28	oe	ccsbBroad304_00401	CYB5A	Cytochrome b genes
529	63.27	oe	ccsbBroad304_02108	AURKB	Aurora kinase
530	63.26	kd	CGS001-57048	PLSCR3	-
531	63.24	cp	BRD-K15834839	lobendazole	Anthelmintic			Anthelmintic
532	63.22	kd	CGS001-84108	PCGF6	Polycomb group ring fingers
533	63.22	cp	BRD-K07881437	danusertib	Aurora kinase inhibitor	Aurora kinase inhibitor	AURKA, AURKB, AURKC, FGFR1, NTRK1, RET, BCR, SLK	Aurora kinase inhibitor, Growth factor receptor inhibitor
534	63.21	cc		Integrin subunits alpha LOF	-
535	63.19	oe	ccsbBroad304_07244	GPR65	GPCR / Class A : Orphans
536	63.15	cp	BRD-K94270326	ecopipam	Dopamine receptor antagonist		DRD1, DRD5, DRD2	Dopamine receptor antagonist
537	63	kd	CGS001-159296	NKX2-3	Homeoboxes / ANTP class : NKL subclass
538	62.96	kd	CGS001-10165	SLC25A13	Mitochondrial amino acid transporter subfamily
539	62.95	cp	BRD-K05181463	L-741626	Dopamine receptor antagonist	Dopamine receptor antagonist	DRD2, DRD3, DRD4, HTR2A, HTR2B	Dopamine receptor antagonist
540	62.86	cp	BRD-K63550407	erythromycin	NFkB pathway inhibitor		CYP3A4, MLNR	NFkB pathway inhibitor
541	62.83	kd	CGS001-2309	FOXO3	Forkhead boxes
542	62.8	kd	CGS001-1604	CD55	CD molecules
543	62.78	kd	CGS001-3638	INSIG1	-
544	62.74	kd	CGS001-7185	TRAF1	-
545	62.67	cp	BRD-A81177136	KN-62	Calcium-calmodulin dependent protein kinase inhibitor		AKT1, CAMK2A, CHEK1, LCK, MAPK1, MAPK11, MAPK12, MAPK14, MAPK8, P2RX7, PRKCA, ROCK1, RPS6KB1, SGK1	Calcium-calmodulin dependent protein kinase inhibitor, Purinergic receptor antagonist
546	62.66	oe	ccsbBroad304_07889	QPRT	-
547	62.66	cp	BRD-K68341547	W-9	Calmodulin antagonist	Calmodulin antagonist	CALM2	Calmodulin antagonist
548	62.59	kd	CGS001-5019	OXCT1	-
549	62.56	cp	BRD-K09132007	D-4476	TGF beta receptor inhibitor	TGF beta receptor inhibitor	CSNK1A1, CSNK1D, TGFB1	TGF beta receptor inhibitor
550	62.51	kd	CGS001-9898	UBAP2L	-
551	62.45	cp	BRD-K06335600	tizanidine	Adrenergic receptor agonist		ADRA2A, ADRA2B, ADRA2C, CYP1A2, NISCH	Adrenergic receptor agonist
552	62.43	kd	CGS001-2512	FTL	-
553	62.41	oe	ccsbBroad304_06422	ID3	Basic helix-loop-helix proteins
554	62.39	oe	ccsbBroad304_00657	GNG4	-
555	62.36	kd	CGS001-7384	UQCRC1	Mitochondrial respiratory chain complex / Complex III
556	62.3	kd	CGS001-27244	SESN1	-
557	62.27	oe	ccsbBroad304_07036	TCF4	Basic helix-loop-helix proteins
558	62.16	oe	ccsbBroad304_04154	DENND2D	DENN/MADD domain containing
559	62.13	kd	CGS001-7756	ZNF207	Zinc fingers, C2H2-type
560	62.11	cp	BRD-A92670106	tocainide	Sodium channel blocker		SCN5A	Sodium channel blocker
561	62.1	oe	ccsbBroad304_00810	HYAL1	-
562	62.03	kd	CGS001-39	ACAT2	Lanosterol biosynthesis pathway
563	62.01	cp	BRD-K91696562	orantinib	FGFR inhibitor	FGFR inhibitor	PDGFRB, AURKA, AURKB, KDR, EGFR, FGFR1, FGFR2, PDGFRA, TBK1	FGFR inhibitor, VEGFR inhibitor, PDGFR receptor inhibitor
564	61.99	cp	BRD-K90027355	spironolactone	Mineralocorticoid receptor antagonist		NR3C2, AR, CACNA1A, CACNA1B, CACNA1C, CACNA1D, CACNA1F, CACNA1G, CACNA1H, CACNA1I, CACNA1S, CACNA2D1, CACNA2D2, CACNA2D3, CACNB1, CACNB2, CACNB3, CACNB4, CACNG1, CYP11B2, KCNA5, KCND3, NR3C1, PGR, SCNN1A, SHBG	Mineralocorticoid receptor antagonist
565	61.97	kd	CGS001-55139	ANKZF1	Ankyrin repeat domain containing
566	61.93	kd	CGS001-3588	IL10RB	IL-10 receptor family
567	61.83	kd	CGS001-4089	SMAD4	SMADs	SMAD family LOF
568	61.8	cp	BRD-A34205397	suloctidil	Adrenergic receptor antagonist			Adrenergic receptor antagonist
569	61.79	oe	ccsbBroad304_04678	GPR146	GPCR / Class A : Orphans
570	61.73	cp	BRD-K79092138	nitrofural	Bacterial DNA inhibitor			Bacterial DNA inhibitor
571	61.71	cp	BRD-K56403959	ZK-756326	CC chemokine receptor ligand		CCR8	CC chemokine receptor ligand
572	61.66	oe	ccsbBroad304_11277	HAT1	Histone acetyltransferases (HATs)
573	61.63	oe	ccsbBroad304_00860	IL13	Interleukins and interleukin receptors	Interleukins GOF
574	61.54	kd	CGS001-1503	CTPS	-
575	61.43	kd	CGS001-9140	ATG12	-
576	61.43	oe	ccsbBroad304_01923	UXT	-
577	61.4	oe	ccsbBroad304_10491	PFKL	-
578	61.39	cp	BRD-K13642330	cosmosiin	Cytochrome P450 inhibitor			Cytochrome P450 inhibitor
579	61.31	oe	ccsbBroad304_04690	ZNF653	Zinc fingers, C2H2-type
580	61.24	kd	CGS001-4804	NGFR	Tumour necrosis factor (TNF) receptor family
581	61.15	cp	BRD-K86873305	piperacillin	Bacterial cell wall synthesis inhibitor			Bacterial cell wall synthesis inhibitor
582	61.13	oe	ccsbBroad304_08275	TLR8	Toll-like receptor family
583	61.13	kd	CGS001-2188	FANCF	Fanconi anemia, complementation groups
584	61.08	kd	CGS001-6193	RPS5	S ribosomal proteins	Ribosomal 40s Subunit LOF
585	61.05	cp	BRD-A19661776	mianserin	Serotonin receptor antagonist		HTR2A, HTR2C, ADRA1A, ADRA1B, ADRA1D, HRH1, HTR2B, HTR6, HTR7, ADRA2A, ADRA2B, ADRA2C, DRD1, DRD2, DRD3, DRD5, HRH2, HRH4, HTR1A, HTR1F, OPRK1, SLC6A2, SLC6A3, SLC6A4	Serotonin receptor antagonist
586	61.01	kd	CGS001-3487	IGFBP4	insulin-like growth factor (IGF) binding proteins
587	60.99	cp	BRD-K45988865	tetramethylsilane	Internal standard for NMR spectroscopy			Internal standard for NMR spectroscopy
588	60.97	oe	ccsbBroad304_09756	PAQR7	-
589	60.87	kd	CGS001-23585	TMEM50A	-
590	60.83	oe	ccsbBroad304_02956	EHF	-
591	60.82	oe	ccsbBroad304_00859	IL12A	Interleukins and interleukin receptors	Interleukins GOF
592	60.81	cp	BRD-K70358946	aripiprazole	Serotonin receptor agonist		DRD2, HTR1A, HTR2A, HRH1, HTR1B, HTR1D, HTR2C, ADRA1A, ADRA1B, ADRA2A, ADRA2B, ADRA2C, CHRM1, CHRM2, CHRM3, CHRM4, CHRM5, DRD1, DRD3, DRD4, DRD5, HTR1E, HTR3A, HTR6, HTR7	Serotonin receptor agonist, Serotonin receptor antagonist
593	60.79	kd	CGS001-26996	GPR160	GPCR / Class A : Orphans
594	60.77	kd	CGS001-54915	YTHDF1	-
595	60.77	oe	ccsbBroad304_01514	SDHC	Mitochondrial respiratory chain complex / Complex II
596	60.6	oe	ccsbBroad304_01102	NMT1	-
597	60.53	oe	ccsbBroad304_00819	IDH3B	-
598	60.43	oe	ccsbBroad304_00313	TBCB	-
599	60.4	cc		Topoisomerase inhibitor	-
600	60.32	cp	BRD-K00675675	CL-82198	Metalloproteinase inhibitor		MMP13	Metalloproteinase inhibitor
601	60.29	cp	BRD-K50168500	canertinib	EGFR inhibitor	EGFR inhibitor	EGFR, ERBB2, ERBB4, AKT1	EGFR inhibitor
602	60.27	oe	ccsbBroad304_00501	EMD	-
603	60.18	cp	BRD-K97309399	thiothixene	Dopamine receptor antagonist	Dopamine receptor antagonist	HTR2A, DRD1, DRD2, HRH1	Dopamine receptor antagonist
604	60.15	cp	BRD-A51410489	yohimbine	Adrenergic receptor antagonist		ADRA2A, ADRA2C, ADRA2B, HTR1A, HTR1B, HTR1D, HTR2B, DRD2, DRD3, HTR1E, HTR1F, HTR2A, HTR2C, HTR5A, HTR7, KCNJ1, KCNJ10, KCNJ11, KCNJ12, KCNJ14, KCNJ15, KCNJ8	Adrenergic receptor antagonist
605	60.13	kd	CGS001-2145	EZH1	Chromatin-modifying enzymes / K-methyltransferases
606	60.08	kd	CGS001-7056	THBD	CD molecules
607	60.02	kd	CGS001-6768	ST14	Serine peptidases / Transmembrane
608	60.02	kd	CGS001-65217	PCDH15	Cadherins / Cadherin-related
609	60.02	oe	ccsbBroad304_07671	SIX2	Homeoboxes / SINE class
610	59.96	kd	CGS001-3635	INPP5D	Inositol polyphosphate phosphatases
611	59.86	kd	CGS001-5471	PPAT	Phosphoribosyl pyrophosphate amidotransferase
612	59.82	kd	CGS001-3303	HSPA1A	Heat shock proteins / HSP70
613	59.82	oe	ccsbBroad304_00861	IL13RA1	IL-2 receptor family
614	59.8	cp	BRD-U44618005	WH-4023	SRC inhibitor	SRC inhibitor	ABL1, LCK, SRC	SRC inhibitor
615	59.77	kd	CGS001-7444	VRK2	Vaccina related kinase (VRK) family
616	59.77	kd	CGS001-2618	GART	Ribosyl transferases
617	59.76	kd	CGS001-23386	NUDCD3	-
618	59.69	kd	CGS001-6491	STIL	-
619	59.63	cp	BRD-A97739905	ketoprofen	Cyclooxygenase inhibitor		PTGS2, PTGS1, CXCR1, SLC5A8	Cyclooxygenase inhibitor
620	59.57	kd	CGS001-2787	GNG5	-
621	59.54	kd	CGS001-4751	NEK2	NIMA (never in mitosis gene a)- related kinase (NEK) family
622	59.42	cp	BRD-K15916496	clotrimazole	Cytochrome P450 inhibitor		KCNN4, CYP3A4, CYP51A1, NR1I2, NR1I3, TRPM2, TRPM4, TRPM8	Cytochrome P450 inhibitor, Imidazoline receptor ligand
623	59.41	oe	ccsbBroad304_07783	PMF1-BGLAP	-
624	59.36	oe	ccsbBroad304_02676	PHB2	-
625	59.32	oe	ccsbBroad304_01563	SNCA	Parkinson disease
626	59.3	oe	ccsbBroad304_08392	EXOC6	-
627	59.29	cp	BRD-K44849676	capsazepine	TRPV agonist		TRPV1, TRPV4	TRPV agonist
628	59.25	cp	BRD-K50018155	RS-67506	Serotonin receptor partial agonist		HTR4	Serotonin receptor partial agonist
629	59.22	cp	BRD-K33106058	cytarabine	Ribonucleotide reductase inhibitor	Ribonucleotide reductase inhibitor	POLB, POLA1	Ribonucleotide reductase inhibitor
630	59.21	oe	ccsbBroad304_00832	IFNB1	Interferons
631	59.21	kd	CGS001-30836	DNTTIP2	-
632	59.1	kd	CGS001-6427	SRSF2	RNA binding motif (RRM) containing
633	59.03	kd	CGS001-4232	MEST	-
634	58.96	oe	ccsbBroad304_07050	TFAP2A	-
635	58.92	kd	CGS001-23530	NNT	-
636	58.87	kd	CGS001-9687	GREB1	-
637	58.87	kd	CGS001-84435	GPR123	Adhesion Class GPCRs
638	58.87	cp	BRD-K42095107	daidzein	Estrogen receptor agonist	Estrogen receptor agonist	ESRRA, ESRRB, ESRRG, TRPC5	Estrogen receptor agonist
639	58.83	kd	CGS001-3988	LIPA	-
640	58.83	kd	CGS001-8894	EIF2S2	Serine/threonine phosphatases / Protein phosphatase 1, regulatory subunits	EIF Proteins LOF
641	58.81	cp	BRD-A58564983	selamectin	Nematocide			Nematocide
642	58.73	cp	BRD-K73991644	isoquercetin	Aldose reductase inhibitor		AKR1B1, ACE	Aldose reductase inhibitor
643	58.57	kd	CGS001-85442	KNDC1	-
644	58.52	kd	CGS001-9126	SMC3	Structural maintenance of chromosomes proteins	Structural maintenance of chromosomes proteins LOF
645	58.43	kd	CGS001-9604	RNF14	RING-type (C3HC4) zinc fingers
646	58.42	oe	ccsbBroad304_04072	HMGN5	High-mobility group / Canonical
647	58.36	cp	BRD-A62035778	scopolamine	Acetylcholine receptor antagonist		CHRM2, CHRM1, CHRM3, CHRM4, CHRM5, SI	Acetylcholine receptor antagonist
648	58.34	kd	CGS001-7917	BAG6	-
649	58.18	kd	CGS001-139378	GPR112	Adhesion Class GPCRs
650	58.11	cp	BRD-A93477898	PETCM	Caspase activator		CASP3	Caspase activator
651	58.09	kd	CGS001-9267	CYTH1	Pleckstrin homology (PH) domain containing
652	57.99	kd	CGS001-56616	DIABLO	-
653	57.88	cp	BRD-K92870997	pterostilbene	Cyclooxygenase inhibitor		FAAH, PPARA, PTGS1, PTGS2	Cyclooxygenase inhibitor, PPAR receptor agonist
654	57.86	cp	BRD-U73238814	QL-XI-92	DDR1 inhibitor		DDR1	DDR1 inhibitor
655	57.8	cc		Kinase anchoring proteins LOF	-
656	57.76	oe	ccsbBroad304_07548	TSSC4	-
657	57.76	cp	BRD-K01555864	dibenzoylmethane	Antineoplastic			Antineoplastic
658	57.76	kd	CGS001-1616	DAXX	-
659	57.73	cp	BRD-K04210847	tamoxifen	Estrogen receptor antagonist	Estrogen receptor antagonist	ESR1, ESR2, CYP3A5, EBP, GPER1, PRKCA, PRKCB, PRKCD, PRKCE, PRKCG, PRKCI, PRKCQ, PRKCZ	Estrogen receptor antagonist, Selective estrogen receptor modulator (SERM)
660	57.73	cp	BRD-A49225603	alimemazine	Histamine receptor agonist		HRH1	Histamine receptor agonist
661	57.72	cp	BRD-K05737787	isoeugenol	Nitric oxide production inhibitor			Nitric oxide production inhibitor
662	57.71	cp	BRD-M45964048	verteporfin	Photosensitizing agent			Photosensitizing agent
663	57.65	kd	CGS001-2967	GTF2H3	General transcription factors	General transcription factors group 2 LOF
664	57.58	cp	BRD-A43331270	niguldipine	Calcium channel blocker		ADRA1A, CACNA1C, ADRA1B, ADRA1D	Calcium channel blocker, Adrenergic receptor antagonist
665	57.58	kd	CGS001-3486	IGFBP3	insulin-like growth factor (IGF) binding proteins
666	57.56	kd	CGS001-23291	FBXW11	F-boxes / WD-40 domains
667	57.51	cc		X linked mental retardation group 2 LOF	-
668	57.48	kd	CGS001-7046	TGFBR1	Type I receptor serine/threonine kinases
669	57.45	kd	CGS001-10477	UBE2E3	Ubiquitin-conjugating enzymes E2
670	57.44	cp	BRD-A84702196	penicillin	Bacterial cell wall synthesis inhibitor	Bacterial cell wall synthesis inhibitor		Bacterial cell wall synthesis inhibitor
671	57.44	oe	ccsbBroad304_00017	ACTN2	EF-hand domain containing
672	57.43	kd	CGS001-55890	GPRC5C	GPCR / Class C : Orphans
673	57.4	kd	CGS001-2768	GNA12	-
674	57.39	kd	CGS001-23013	SPEN	RNA binding motif (RRM) containing
675	57.38	kd	CGS001-64400	AKTIP	Ubiquitin-conjugating enzymes E2
676	57.32	kd	CGS001-4615	MYD88	-
677	57.29	kd	CGS001-4522	MTHFD1	-
678	57.29	kd	CGS001-283150	FOXR1	Forkhead boxes
679	57.28	kd	CGS001-11232	POLG2	DNA polymerases
680	57.21	cp	BRD-K16336526	capsaicin	TRPV agonist		TRPV1, CFTR, ENOX2	TRPV agonist
681	57.2	kd	CGS001-23647	ARFIP2	-
682	57.19	kd	CGS001-5636	PRPSAP2	-
683	57.18	kd	CGS001-2958	GTF2A2	General transcription factors
684	57.13	kd	CGS001-10813	UTP14A	-
685	57.08	cp	BRD-K68488863	ENMD-2076	FLT3 inhibitor	Aurora kinase inhibitor	AURKA, FLT3, KDR, PDGFRA, SRC, CSF1R, EPHA1, FGFR1, FGFR2, FGFR3, FLT4, KIT, PTK2	FLT3 inhibitor, VEGFR inhibitor, Aurora kinase inhibitor
686	57.08	kd	CGS001-501	ALDH7A1	Aldehyde dehydrogenases
687	57.06	kd	CGS001-112858	TP53RK	Bud32 family
688	57.06	kd	CGS001-2588	GALNS	Arylsulfatase family
689	57.05	kd	CGS001-9552	SPAG7	-
690	56.91	oe	ccsbBroad304_03368	GPRC5B	GPCR / Class C : Orphans
691	56.91	cp	BRD-A09467419	mebeverine	Acetylcholine receptor antagonist		CHRM1, CHRM2, CHRM3, CHRM4	Acetylcholine receptor antagonist
692	56.85	kd	CGS001-1196	CLK2	CDC-like kinases
693	56.77	oe	ccsbBroad304_14439	OPN5	GPCR / Class A : Opsin receptors
694	56.74	kd	CGS001-55770	EXOC2	-
695	56.67	kd	CGS001-6663	SOX10	SRY (sex determining region Y)-boxes	SRY LOF
696	56.55	cp	BRD-A09472452	flecainide	Sodium channel blocker		SCN5A, KCNA5, KCNA7, SCN4A	Sodium channel blocker
697	56.53	oe	ccsbBroad304_10971	MLLT6	Zinc fingers, PHD-type
698	56.53	kd	CGS001-10146	G3BP1	RNA binding motif (RRM) containing
699	56.44	oe	ccsbBroad304_06398	HPN	Serine peptidases / Transmembrane	Serine proteases GOF
700	56.41	kd	CGS001-29083	GTPBP8	-
701	56.36	cp	BRD-K49668410	clarithromycin	Bacterial 50S ribosomal subunit inhibitor		CYP2C19, CYP3A4, CYP3A5, CYP3A7	Bacterial 50S ribosomal subunit inhibitor
702	56.29	kd	CGS001-5901	RAN	-
703	56.27	cp	BRD-K60160658	tiagabine	GABA uptake inhibitor		SLC6A1, CYP2C19	GABA uptake inhibitor
704	56.27	kd	CGS001-10444	ZER1	ZYG11 cell cycle regulator family
705	56.26	kd	CGS001-6670	SP3	Specificity protein transcription factors
706	56.22	oe	ccsbBroad304_03323	LARS	Aminoacyl tRNA synthetases / Class I
707	56.1	kd	CGS001-11340	EXOSC8	-
708	56.09	kd	CGS001-83463	MXD3	Basic helix-loop-helix proteins
709	56.08	kd	CGS001-6868	ADAM17	ADAM metallopeptidase domain containing
710	56.06	cp	BRD-K30867024	SB-216641	Serotonin receptor antagonist	Serotonin receptor antagonist	HTR1B, HTR1D, HTR1A, HTR2A, HTR2B, HTR2C	Serotonin receptor antagonist
711	56.04	cp	BRD-K77008974	WYE-354	MTOR inhibitor	MTOR inhibitor	MTOR	MTOR inhibitor
712	56.01	kd	CGS001-7803	PTP4A1	Protein tyrosine phosphatases / Class I Cys-based PTPs : PRLs
713	56.01	kd	CGS001-51451	LCMT1	-
714	55.95	kd	CGS001-6455	SH3GL1	-
715	55.85	oe	ccsbBroad304_00706	GTF2B	General transcription factors
716	55.81	kd	CGS001-2147	F2	Endogenous ligands
717	55.73	cp	BRD-K87573634	propylpyrazole	Estrogen receptor agonist		ESR1	Estrogen receptor agonist
718	55.73	kd	CGS001-6300	MAPK12	MAPK:p38 subfamily
719	55.71	kd	CGS001-10775	POP4	-
720	55.69	cp	BRD-K53979406	ALX-5407	Glycine transporter inhibitor		SLC6A9	Glycine transporter inhibitor
721	55.6	cc		Trace amine receptors LOF	-
722	55.59	cp	BRD-K27499107	carbacyclin	IP receptor activator		PPARD, PTGDR, PTGER1, PTGER2, PTGER3, PTGER4, PTGFR, PTGIR, TBXA2R	IP receptor activator, PPAR receptor agonist
723	55.54	kd	CGS001-6258	RXRG	Retinoid X receptors
724	55.42	oe	ccsbBroad304_08170	PIK3R4	Phosphatidylinositol kinases
725	55.39	oe	ccsbBroad304_00985	MCL1	-
726	55.38	oe	ccsbBroad304_06907	S100A13	S100 calcium binding proteins
727	55.37	cc		SRY LOF	-
728	55.27	kd	CGS001-8548	BLZF1	-
729	55.27	oe	ccsbBroad304_07887	GCAT	-
730	55.15	kd	CGS001-22841	RAB11FIP2	-	C2 domain containing LOF
731	55.02	cp	BRD-K46056750	AZD-7762	CHK inhibitor		CHEK1, CHEK2	CHK inhibitor
732	54.96	kd	CGS001-5447	POR	-
733	54.94	kd	CGS001-3688	ITGB1	Integrins	Integrin subunits beta LOF
734	54.93	kd	CGS001-230	ALDOC	-
735	54.92	kd	CGS001-6675	UAP1	-
736	54.91	cp	BRD-A87848830	bimatoprost	Prostanoid receptor agonist		PTGFR, AKR1C3, PTGER1, PTGER3	Prostanoid receptor agonist
737	54.9	kd	CGS001-9655	SOCS5	SH2 domain containing
738	54.88	kd	CGS001-7100	TLR5	Toll-like receptor family	Toll like receptors LOF
739	54.88	kd	CGS001-283455	KSR2	RAF family
740	54.86	kd	CGS001-1977	EIF4E	Translation Initiation Factor 4E	EIF Proteins LOF
741	54.82	oe	ccsbBroad304_07764	SLC2A6	Solute carriers
742	54.81	kd	CGS001-1052	CEBPD	basic leucine zipper proteins
743	54.77	kd	CGS001-63891	RNF123	RING-type (C3HC4) zinc fingers
744	54.75	kd	CGS001-148327	CREB3L4	basic leucine zipper proteins
745	54.71	kd	CGS001-1284	COL4A2	Collagens
746	54.68	kd	CGS001-11186	RASSF1	-
747	54.67	kd	CGS001-995	CDC25C	Serine/threonine phosphatases / Protein phosphatase 1, regulatory subunits
748	54.65	kd	CGS001-8165	AKAP1	A-kinase anchor proteins
749	54.64	kd	CGS001-11105	PRDM7	Zinc fingers, C2H2-type
750	54.63	kd	CGS001-85027	C5ORF62	-
751	54.61	cp	BRD-A15034104	bergenin	Interleukin inhibitor		PTPN1	Interleukin inhibitor
752	54.53	kd	CGS001-3516	RBPJ	-
753	54.53	kd	CGS001-221895	JAZF1	Zinc fingers, C2H2-type
754	54.47	cp	BRD-A54487287	cortisone	Glucocorticoid receptor agonist		NR3C1	Glucocorticoid receptor agonist
755	54.42	cp	BRD-K33312228	halometasone	Glucocorticoid receptor agonist	Glucocorticoid receptor agonist	NR3C1	Glucocorticoid receptor agonist
756	54.42	kd	CGS001-7771	ZFP112	-
757	54.32	kd	CGS001-645	BLVRB	Short chain dehydrogenase/reductase superfamily / Atypical members
758	54.22	oe	ccsbBroad304_10064	NDUFS7	Mitochondrial respiratory chain complex / Complex I	NADH ubiquinone oxidoreductase core subunits GOF
759	54.19	cp	BRD-K73589401	corticosterone	mineralocorticoid receptor agonist		HSD11B1, NR3C2, NCOA1	mineralocorticoid receptor agonist
760	54.09	kd	CGS001-3978	LIG1	-
761	54.05	kd	CGS001-57547	ZNF624	Zinc fingers, C2H2-type
762	53.96	kd	CGS001-154197	PNLDC1	-
763	53.96	kd	CGS001-79716	NPEPL1	Leucyl aminopeptidase
764	53.84	oe	ccsbBroad304_04534	HN1L	-
765	53.82	kd	CGS001-896	CCND3	-
766	53.81	oe	ccsbBroad304_00376	CSK	Csk family
767	53.81	oe	ccsbBroad304_10489	CSF3	Endogenous ligands
768	53.79	cp	BRD-K11129031	gemfibrozil	Lipoprotein lipase activator		PPARA, CYP2C8, LPL, SLCO1B1, SLCO1B3, SLCO2B1	Lipoprotein lipase activator
769	53.77	oe	ccsbBroad304_06085	DCK	-
770	53.77	kd	CGS001-1462	VCAN	Immunoglobulin superfamily / V-set domain containing
771	53.67	cp	BRD-A11605036	thiocolchicoside	GABA receptor antagonist		GABRA1, GABRB2, GABRG2, GLRA1, GLRB	GABA receptor antagonist
772	53.67	kd	CGS001-5947	RBP1	Fatty acid binding protein family
773	53.62	cp	BRD-K06234293	LY-364947	TGF beta receptor inhibitor	P38 MAPK inhibitor, TGF beta receptor inhibitor	TGFBR1	TGF beta receptor inhibitor, p38 MAPK inhibitor
774	53.6	oe	ccsbBroad304_00747	HLF	-
775	53.57	kd	CGS001-1837	DTNA	-
776	53.49	cp	BRD-K06543683	bisindolylmaleimide-ix	CDK inhibitor		SIRT1, AKT1, GSK3B, LCK, LRRK2, MAPK1, MAPK11, MAPK12, MAPK14, MAPK8, PRKCA, ROCK1, RPS6KB1, SIRT2	CDK inhibitor, PKC inhibitor
777	53.47	kd	CGS001-329	BIRC2	Inhibitors of apoptosis (IAP) protein family	Baculoviral IAP repeat domain containing LOF
778	53.44	kd	CGS001-6421	SFPQ	RNA binding motif (RRM) containing
779	53.4	kd	CGS001-9919	SEC16A	-
780	53.35	kd	CGS001-166	AES	-
781	53.32	oe	ccsbBroad304_01469	RSU1	-
782	53.31	kd	CGS001-7697	ZNF138	Zinc fingers, C2H2-type
783	53.3	kd	CGS001-2956	MSH6	-
784	53.23	cp	BRD-K76274772	MAPP-D-erythro	Ceramidase inhibitor			Ceramidase inhibitor
785	53.16	kd	CGS001-2115	ETV1	ETS Transcription Factors
786	53.12	oe	ccsbBroad304_07074	TLR2	Toll-like receptor family
787	53.1	oe	ccsbBroad304_05417	P2RY8	GPCR / Class A : Purinergic receptors, P2Y	Purinergic receptors P2Y GOF
788	53.03	kd	CGS001-1615	DARS	Aminoacyl tRNA synthetases / Class II	Aminoacyl tRNA synthetases class II LOF
789	52.99	kd	CGS001-3117	HLA-DQA1	Immunoglobulin superfamily / C1-set domain containing
790	52.92	cp	BRD-A15415227	GW-1929	PPAR receptor agonist	PPAR receptor agonist	INS, PPARG	PPAR receptor agonist, Insulin sensitizer
791	52.87	kd	CGS001-10898	CPSF4	-
792	52.86	kd	CGS001-7182	NR2C2	Testicular receptors
793	52.82	cp	BRD-K05528470	L-745870	Dopamine receptor antagonist		DRD4, DRD1, DRD2, DRD3, HTR1A, HTR2A, HTR6, HTR7	Dopamine receptor antagonist
794	52.76	cp	BRD-K39944607	ochratoxin-a	Phenylalanyl tRNA synthetase inhibitor		SLC22A6	Phenylalanyl tRNA synthetase inhibitor
795	52.69	cp	BRD-K66792149	quinoclamine	Algicide			Algicide
796	52.63	kd	CGS001-4151	MB	-
797	52.55	cp	BRD-A16934955	nalbuphine	Opioid receptor agonist		OPRD1, OPRK1, OPRM1	Opioid receptor agonist, Opioid receptor antagonist
798	52.55	oe	ccsbBroad304_08681	ADCK3	ABC1-B subfamily
799	52.53	kd	CGS001-3480	IGF1R	Type II RTKs: Insulin receptor family
800	52.5	kd	CGS001-26574	AATF	-
801	52.4	kd	CGS001-7465	WEE1	WEE family
802	52.37	cp	BRD-K95655893	MAZ-51	VEGFR inhibitor		FLT4	VEGFR inhibitor
803	52.37	kd	CGS001-123803	NTAN1	-
804	52.33	oe	ccsbBroad304_02057	P4HA2	-
805	52.31	kd	CGS001-1211	CLTA	-
806	52.3	kd	CGS001-2737	GLI3	Zinc fingers, C2H2-type
807	52.28	oe	ccsbBroad304_10014	RXFP4	GPCR / Class A : Relaxin family peptide receptors
808	52.24	oe	ccsbBroad304_00294	CETN3	EF-hand domain containing
809	52.17	cp	BRD-A56020723	CA-074-Me	Cathepsin inhibitor		CTSB	Cathepsin inhibitor
810	52.16	kd	CGS001-64428	NARFL	-
811	52.11	kd	CGS001-6182	MRPL12	Mitochondrial ribosomal proteins / large subunits
812	52.11	kd	CGS001-51635	DHRS7	Short chain dehydrogenase/reductase superfamily / Classical SDR fold cluster 3
813	52.1	kd	CGS001-6505	SLC1A1	Glutamate transporter subfamily
814	51.98	kd	CGS001-397	ARHGDIB	Endogenous ligands
815	51.92	kd	CGS001-1595	CYP51A1	Cytochrome P450s
816	51.85	oe	ccsbBroad304_06562	MAT1A	-
817	51.82	kd	CGS001-208	AKT2	Akt (Protein kinase B)	Akt Signaling LOF
818	51.74	oe	ccsbBroad304_02018	SUCLA2	-
819	51.68	kd	CGS001-5226	PGD	-
820	51.65	oe	ccsbBroad304_06679	OXTR	GPCR / Class A : Vasopressin and oxytocin receptors
821	51.62	kd	CGS001-2580	GAK	Heat shock proteins / DNAJ (HSP40)
822	51.59	cp	BRD-K38477985	malonoben	Protein tyrosine kinase inhibitor		EGFR	Protein tyrosine kinase inhibitor
823	51.58	kd	CGS001-2277	FIGF	-
824	51.49	oe	ccsbBroad304_03939	RNF25	RING-type (C3HC4) zinc fingers
825	51.47	oe	ccsbBroad304_06897	RPS6KB2	p70 subfamily
826	51.36	kd	CGS001-10771	ZMYND11	Zinc fingers, MYND-type
827	51.34	kd	CGS001-5525	PPP2R5A	Serine/threonine phosphatases / Protein phosphatase 2, regulatory subunits
828	51.29	oe	ccsbBroad304_06649	CNOT4	RNA binding motif (RRM) containing
829	51.26	kd	CGS001-79080	CCDC86	-
830	51.22	cp	BRD-K41445866	alfaxalone	Chloride channel agonist		HSD11B1	Chloride channel agonist, GABA receptor agonist
831	51.19	kd	CGS001-2597	GAPDH	-
832	51.12	cp	BRD-K92446736	zatebradine	HCN channel blocker		HCN1, HCN2, HCN3, HCN4	HCN channel blocker
833	50.99	kd	CGS001-1645	AKR1C1	Aldo-keto reductases
834	50.8	kd	CGS001-1312	COMT	Catecholamine turnover
835	50.77	kd	CGS001-7639	ZNF85	Zinc fingers, C2H2-type
836	50.77	oe	ccsbBroad304_00651	GNAI3	-
837	50.71	kd	CGS001-8027	STAM	-
838	50.66	cp	BRD-K59369769	tozasertib	Aurora kinase inhibitor	Aurora kinase inhibitor	AURKA, AURKB, ABL1, AURKC, BCR, FLT3, JAK2, DDR2, LCK	Aurora kinase inhibitor, BCR-ABL kinase inhibitor, FLT3 inhibitor, JAK inhibitor
839	50.65	kd	CGS001-6772	STAT1	SH2 domain containing
840	50.63	kd	CGS001-2589	GALNT1	Glycosyltransferase family 2 domain containing
841	50.53	cp	BRD-K99964838	bosutinib	ABL inhibitor	SRC inhibitor	ABL1, SRC, BCR, CAMK2G, LYN, CAMK1D, CDK2, FRK, FYN, HCK, MAP2K1, MAP2K2, MAP3K2, MAP4K5, STK10, STK24, STK4, TNK2, TXK	ABL inhibitor, BCR-ABL kinase inhibitor, SRC inhibitor
842	50.53	oe	ccsbBroad304_02208	PDIA4	Protein disulfide isomerases
843	50.52	cp	BRD-A51829654	BRL-15572	Serotonin receptor antagonist		HTR1D, HTR1A, HTR1B, HTR1E, HTR1F, HTR2A, HTR2B, HTR2C, HTR6	Serotonin receptor antagonist
844	50.5	kd	CGS001-80758	PRR7	-
845	50.48	oe	ccsbBroad304_06179	ERG	ETS Transcription Factors
846	50.46	kd	CGS001-23338	PHF15	-
847	50.34	cp	BRD-A39747742	estradiol-valerate	Estrogen receptor agonist	Estrogen receptor agonist	ESR1	Estrogen receptor agonist
848	50.3	kd	CGS001-2308	FOXO1	Forkhead boxes
849	50.28	kd	CGS001-9612	NCOR2	-
850	50.26	cp	BRD-A21858158	praziquantel	Anthelmintic			Anthelmintic
851	50.24	cp	BRD-K53790871	triamcinolone	Glucocorticoid receptor agonist	Glucocorticoid receptor agonist	NR3C1, CYP3A5, CYP3A7, SERPINA6	Glucocorticoid receptor agonist, Corticosteroid agonist, Immunosuppressant
852	50.2	cp	BRD-K06980535	promazine	Dopamine receptor antagonist	Dopamine receptor antagonist	CHRM5, DRD2, ADRA1A, ADRA1B, ADRA1D, CHRM1, CHRM2, CHRM3, CHRM4, DRD1, DRD3, DRD4, HRH1, HTR2A, HTR2C	Dopamine receptor antagonist
853	50.16	cp	BRD-K12260308	xanthoxyline	Antifungal			Antifungal
854	50.15	cp	BRD-K59058766	chlorprothixene	Dopamine receptor antagonist	Dopamine receptor antagonist	DRD2, CHRM1, CHRM2, CHRM3, CHRM4, CHRM5, DRD1, DRD3, HRH1, HTR2A, HTR2B, HTR2C	Dopamine receptor antagonist
855	50.09	oe	ccsbBroad304_06354	SERPIND1	Serine (or cysteine) peptidase inhibitors
856	50.09	oe	ccsbBroad304_01189	PHF1	Zinc fingers, PHD-type
857	50.08	cp	BRD-K06147391	telenzepine	Acetylcholine receptor antagonist		CHRM1	Acetylcholine receptor antagonist
858	50.08	kd	CGS001-9221	NOLC1	-
859	50.05	oe	ccsbBroad304_02766	GPR161	GPCR / Class A : Orphans
860	50	kd	CGS001-2235	FECH	-	AHSP Pathway LOF
861	49.97	cp	BRD-K81521265	dicyclohexylurea	Epoxide hydolase inhibitor		EPHX2	Epoxide hydolase inhibitor
862	49.95	cp	BRD-A65767837	hydrocortisone	Glucocorticoid receptor agonist	Glucocorticoid receptor agonist	ANXA1, NOS2, NR3C1, NR3C2	Glucocorticoid receptor agonist
863	49.92	oe	ccsbBroad304_02506	EBP	-
864	49.87	oe	ccsbBroad304_04114	SUV39H2	Histone methyltransferases (HMTs)
865	49.8	cp	BRD-A19195498	trimipramine	Norepinephrine reuptake inhibitor	Norepinephrine reuptake inhibitor, Tricyclic antidepressant	SLC6A2, SLC6A4, SLC6A3, ADRA1A, ADRA1B, ADRA2A, ADRA2B, ADRB1, ADRB2, ADRB3, CHRM1, CHRM2, CHRM3, CHRM4, CHRM5, DRD1, DRD2, DRD5, HRH1, HTR1A, HTR1D, HTR2A, HTR2C, HTR3A	Norepinephrine reuptake inhibitor, Tricyclic antidepressant
866	49.77	cp	BRD-K72420232	WZ-4002	EGFR inhibitor	EGFR inhibitor	EGFR, ERBB2	EGFR inhibitor
867	49.75	oe	ccsbBroad304_07135	WNT10B	Wingless-type MMTV integration sites	Wnt family GOF
868	49.74	cc		TGF beta receptor inhibitor	-
869	49.72	cp	BRD-K40892394	AR-C133057XX	Nitric oxide synthase inhibitor		NOS2, NOS1	Nitric oxide synthase inhibitor
870	49.66	oe	ccsbBroad304_01347	RAD1	-
871	49.65	oe	ccsbBroad304_01101	NME1	-
872	49.63	kd	CGS001-27032	ATP2C1	Calcium-ATPases
873	49.62	kd	CGS001-121549	ASCL4	Basic helix-loop-helix proteins
874	49.58	cp	BRD-K36153907	KU-C103885	Cystic fibrosis transmembrane conductance regulator inhibitor			Cystic fibrosis transmembrane conductance regulator inhibitor
875	49.57	cp	BRD-A04308630	genipin	Choleretic agent			Choleretic agent
876	49.53	cp	BRD-K47278471	diphenhydramine	Histamine receptor antagonist		HRH1	Histamine receptor antagonist
877	49.52	cp	BRD-K60274257	dephostatin	Tyrosine phosphatase inhibitor		PTPN1, PTPN6	Tyrosine phosphatase inhibitor
878	49.51	kd	CGS001-23335	WDR7	WD repeat domain containing
879	49.47	kd	CGS001-9791	PTDSS1	-
880	49.41	oe	ccsbBroad304_01484	SATB1	Homeoboxes / CUT class
881	49.31	oe	ccsbBroad304_00099	ARG2	Arginase
882	49.31	cp	BRD-K01624546	docosatrienoic-acid	LTB4 inhibitor			LTB4 inhibitor
883	49.31	oe	ccsbBroad304_10806	ERBB3	Type I RTKs: ErbB (epidermal growth factor) receptor family
884	49.3	oe	ccsbBroad304_00587	FOSL2	basic leucine zipper proteins	FOS transcription factor family GOF
885	49.29	kd	CGS001-317701	VN1R2	GPCR / Unclassified : Vomeronasal receptors, type 1
886	49.22	kd	CGS001-57521	RPTOR	WD repeat domain containing
887	49.22	kd	CGS001-54101	RIPK4	Receptor interacting protein kinase (RIPK) family
888	49.18	cp	BRD-A17453586	MDL-72832	Serotonin receptor agonist		HTR1A	Serotonin receptor agonist
889	49.17	cp	BRD-U88459701	atorvastatin	HMGCR inhibitor	HMGCR inhibitor	HMGCR, DPP4, AHR, CYP3A5, FASLG	HMGCR inhibitor
890	49.11	oe	ccsbBroad304_02855	SPDEF	ETS Transcription Factors
891	49.09	kd	CGS001-2356	FPGS	-
892	49.08	kd	CGS001-1577	CYP3A5	Cytochrome P450s
893	49.07	cp	BRD-K76840893	RS-17053	Adrenergic receptor antagonist		ADRA1A, ADRA1D	Adrenergic receptor antagonist
894	49.01	kd	CGS001-11214	AKAP13	A-kinase anchor proteins	Kinase anchoring proteins LOF
895	49	oe	ccsbBroad304_06535	LPL	-
896	48.97	cp	BRD-K87696786	LY-456236	Glutamate receptor antagonist		GRM1	Glutamate receptor antagonist
897	48.95	cp	BRD-K37865504	LY-2183240	FAAH inhibitor		FAAH	FAAH inhibitor
898	48.94	kd	CGS001-23057	NMNAT2	-
899	48.92	cp	BRD-K62929068	6-benzylaminopurine	Purinergic receptor activator			Purinergic receptor activator
900	48.87	kd	CGS001-9813	KIAA0494	-
901	48.84	cp	BRD-K34581968	BMS-536924	IGF-1 inhibitor	IGF-1 inhibitor	IGF1R, AKT1, CCNE1, CDK2, CYP3A4, ERBB2, INSR, KDR, LCK, MAPK1, MET, PDGFRA, PDGFRB	IGF-1 inhibitor
902	48.75	oe	ccsbBroad304_06888	RPN1	-
903	48.73	cp	BRD-K89162000	tandutinib	FLT3 inhibitor	PDGFR/KIT inhibitor	FLT3, KIT, PDGFRA, PDGFRB, CSF1R, PDGFD	FLT3 inhibitor, KIT inhibitor, PDGFR receptor inhibitor
904	48.69	cp	BRD-A84389091	L-655708	GABA receptor inverse agonist		GABRA5, GABRA1, GABRA2, GABRA3, GABRG2	GABA receptor inverse agonist
905	48.68	kd	CGS001-137209	ZNF572	Zinc fingers, C2H2-type
906	48.67	cp	BRD-A66435872	HTMT	Histamine receptor agonist		HRH4	Histamine receptor agonist
907	48.62	kd	CGS001-406	ARNTL	Basic helix-loop-helix proteins
908	48.59	kd	CGS001-340371	NRBP2	NRBP family
909	48.59	cp	BRD-K10852020	tolcapone	Catechol O methyltransferase inhibitor		COMT, TTR	Catechol O methyltransferase inhibitor
910	48.58	kd	CGS001-2885	GRB2	SH2 domain containing
911	48.57	cc		ATP synthase inhibitor	-
912	48.54	kd	CGS001-4189	DNAJB9	Heat shock proteins / DNAJ (HSP40)
913	48.49	cp	BRD-A45664787	iloprost	Platelet aggregation inhibitor		PTGIR, PTGER1, PTGER2, PDE4A, PDE4B, PDE4C, PDE4D, PLAT, PTGDR, PTGER3, PTGER4, PTGFR, TBXA2R	Platelet aggregation inhibitor, Prostanoid receptor agonist
914	48.43	cp	BRD-K37691127	hinokitiol	Tyrosinase inhibitor		TYR	Tyrosinase inhibitor
915	48.4	cc		Interleukins GOF	-
916	48.38	cp	BRD-A04553218	chlorphenamine	Histamine receptor antagonist		HRH1, SLC6A2, SLC6A3, SLC6A4	Histamine receptor antagonist
917	48.32	oe	ccsbBroad304_00079	APOA1	Apolipoproteins
918	48.31	cp	BRD-K14765469	vesamicol	Acetylcholinesterase inhibitor		SLC18A3	Acetylcholinesterase inhibitor
919	48.31	oe	ccsbBroad304_05936	CASP2	Caspases
920	48.25	kd	CGS001-10398	MYL9	EF-hand domain containing
921	48.24	cp	BRD-K89930444	AG-592	Tyrosine kinase inhibitor			Tyrosine kinase inhibitor
922	48.2	oe	ccsbBroad304_06339	GTF2F2	General transcription factors
923	48.19	cp	BRD-K96720755	relcovaptan	Vasopressin receptor antagonist		AVPR1A, AVPR1B, AVPR2, OXTR	Vasopressin receptor antagonist
924	48.19	kd	CGS001-4351	MPI	-
925	48.17	oe	ccsbBroad304_05823	ANXA2	Annexins
926	48.15	cp	BRD-K35573744	erbstatin-analog	EGFR inhibitor		EGFR	EGFR inhibitor
927	48.12	cp	BRD-K73395020	SA-1478088	-666		MMP12, MMP14, MMP2, MMP8, MMP9	-666
928	48.08	kd	CGS001-6885	MAP3K7	MAPKKK:TAK1 subfamily
929	48.06	kd	CGS001-8193	DPF1	Zinc fingers, PHD-type
930	48.04	oe	ccsbBroad304_07358	DNAJA3	Heat shock proteins / DNAJ (HSP40)
931	48.01	kd	CGS001-54600	UGT1A9	UDP glucuronosyltransferases
932	47.99	cp	BRD-K91699951	benzonatate	Local anesthetic		SCN5A	Local anesthetic
933	47.98	kd	CGS001-11164	NUDT5	Nudix motif containing
934	47.95	oe	ccsbBroad304_01624	SUPV3L1	-
935	47.94	cp	BRD-K54529596	captopril	ACE inhibitor		ACE, LTA4H, MMP2, MMP9	ACE inhibitor
936	47.92	oe	ccsbBroad304_03037	TMEM97	-
937	47.91	kd	CGS001-23043	TNIK	MSN subfamily
938	47.89	kd	CGS001-26762	HAVCR1	Immunoglobulin superfamily / V-set domain containing
939	47.86	oe	ccsbBroad304_07101	TSC2	-
940	47.69	cp	BRD-K18787491	U-0126	MEK inhibitor	MEK inhibitor	AKT1, CHEK1, GSK3B, JAK2, LCK, MAP2K1, MAP2K2, MAP2K7, MAPK1, MAPK11, MAPK12, MAPK14, MAPK8, PRKCA, RAF1, ROCK1, RPS6KB1, SGK1	MEK inhibitor
941	47.52	cp	BRD-A22684332	procaterol	Adrenergic receptor agonist	Beta-adrenergic receptor agonist	ADRB2	Adrenergic receptor agonist
942	47.51	cp	BRD-K64755930	etazolate	Phosphodiesterase inhibitor		GABRB3, PDE4A	Phosphodiesterase inhibitor
943	47.5	kd	CGS001-5686	PSMA5	Proteasome subunits	Proteasome Pathway LOF
944	47.48	kd	CGS001-10427	SEC24B	-
945	47.48	kd	CGS001-55644	OSGEP	-
946	47.4	oe	ccsbBroad304_08684	CXCR7	-
947	47.39	kd	CGS001-5932	RBBP8	-
948	47.38	kd	CGS001-51719	CAB39	-
949	47.38	oe	ccsbBroad304_02378	STUB1	Tetratricopeptide (TTC) repeat domain containing
950	47.34	cp	BRD-K10466330	AVA	Nucleophosmin inhibitor	Nucleophosmin inhibitor		Nucleophosmin inhibitor
951	47.32	cp	BRD-K42679050	Y-27152	Potassium channel activator		ABCC9, KCNJ8	Potassium channel activator
952	47.32	kd	CGS001-10695	CNPY3	Trinucleotide (CAG) repeat containing
953	47.28	kd	CGS001-2992	GYG1	Glycosyltransferase family 8 domain containing
954	47.24	kd	CGS001-9063	PIAS2	Zinc fingers, MIZ-type
955	47.21	cp	BRD-K61993165	niacin	NAD precursor with lipid lowering effects		HCAR2, HCAR3, ACHE, DGAT2, HCAR1, NNMT, PTGDR, QPRT	NAD precursor with lipid lowering effects, Vitamin B
956	47.18	cp	BRD-A68888262	azelastine	Histamine receptor antagonist		HRH1, CYP2C19	Histamine receptor antagonist
957	47.1	kd	CGS001-9443	MED7	-	Mediator complex LOF
958	46.94	kd	CGS001-613	BCR	Rho guanine nucleotide exchange factors
959	46.89	cp	BRD-K30649484	mafenide	Carbonic anhydrase inhibitor		CA6, CA12, CA14, CA2, CA4, CA9	Carbonic anhydrase inhibitor
960	46.79	cp	BRD-K21672174	RO-28-1675	Glucokinase activator		GCK	Glucokinase activator
961	46.77	cp	BRD-K50836978	purvalanol-a	CDK inhibitor	CDK inhibitor	CDK1, CDK2, CDK4, CDK5, CCND1, CCNE1, CSNK1G3, RPS6KA1, SRC	CDK inhibitor, DYRK inhibitor
962	46.71	cp	BRD-A36267905	buphenine	Adrenergic receptor agonist	Beta-adrenergic receptor agonist	ADRB2	Adrenergic receptor agonist
963	46.7	cp	BRD-K48735772	PD-158780	EGFR inhibitor	EGFR inhibitor	EGFR	EGFR inhibitor
964	46.66	oe	ccsbBroad304_00944	LIMK2	LIMK subfamily
965	46.64	kd	CGS001-2232	FDXR	-
966	46.6	kd	CGS001-55703	POLR3B	RNA polymerase subunits
967	46.58	cp	BRD-K88849294	lobaric-acid	Tyrosine phosphatase inhibitor		PTPN1	Tyrosine phosphatase inhibitor
968	46.51	kd	CGS001-6845	VAMP7	Pseudoautosomal regions / PAR2
969	46.49	kd	CGS001-2313	FLI1	ETS Transcription Factors
970	46.47	kd	CGS001-54512	EXOSC4	-
971	46.35	kd	CGS001-25800	SLC39A6	SLC39 family of metal ion transporters
972	46.24	kd	CGS001-6890	TAP1	ATP binding cassette transporters / subfamily B
973	46.24	kd	CGS001-58478	ENOPH1	-
974	46.24	kd	CGS001-1163	CKS1B	-
975	46.24	oe	ccsbBroad304_07832	XPO7	Exportins
976	46.17	cp	BRD-K81169441	cerivastatin	HMGCR inhibitor	HMGCR inhibitor	HMGCR, CYP2C8, CYP3A5	HMGCR inhibitor
977	46.17	cp	BRD-K87048468	RS-102221	Serotonin receptor antagonist		HTR2C, HTR2A, HTR2B	Serotonin receptor antagonist
978	46.16	oe	ccsbBroad304_06131	DUSP6	Protein tyrosine phosphatases / Class I Cys-based PTPs : MAP kinase phosphatases
979	46.16	kd	CGS001-3295	HSD17B4	Short chain dehydrogenase/reductase superfamily / Classical SDR fold cluster 3
980	46.11	cp	BRD-K60460488	nelfinavir	HIV protease inhibitor	HIV protease inhibitor	CYP2C19, CYP3A5, CYP3A7	HIV protease inhibitor
981	46.07	oe	ccsbBroad304_05939	CBLB	RING-type (C3HC4) zinc fingers
982	46.06	cp	BRD-K59522102	piperine	Monoamine oxidase inhibitor		MAOA, MAOB, TRPV1	Monoamine oxidase inhibitor
983	46.03	cp	BRD-K78122587	NNC-55-0396	T-type calcium channel blocker	T-type calcium channel blocker	CATSPER1, CATSPER2, CATSPER3, CATSPER4	T-type calcium channel blocker
984	46.01	kd	CGS001-7251	TSG101	-
985	45.96	cp	BRD-K18678457	ZD-7288	HCN channel blocker		HCN1, HCN2, HCN3, HCN4	HCN channel blocker
986	45.96	kd	CGS001-2952	GSTT1	Glutathione S-transferases / Soluble
987	45.94	oe	ccsbBroad304_09344	ZNF764	Zinc fingers, C2H2-type
988	45.88	kd	CGS001-84525	HOPX	Homeoboxes / PRD class
989	45.85	kd	CGS001-1874	E2F4	-
990	45.83	kd	CGS001-665	BNIP3L	-
991	45.82	oe	ccsbBroad304_05006	ZNF583	Zinc fingers, C2H2-type
992	45.75	kd	CGS001-2821	GPI	-
993	45.73	cp	BRD-A59985574	topotecan	Topoisomerase inhibitor	Topoisomerase inhibitor	TOP1, TOP1MT	Topoisomerase inhibitor
994	45.73	kd	CGS001-11007	CCDC85B	-
995	45.71	kd	CGS001-163059	ZNF433	Zinc fingers, C2H2-type
996	45.71	kd	CGS001-91975	ZNF300	Zinc fingers, C2H2-type
997	45.67	kd	CGS001-2195	FAT1	Cadherins / Cadherin-related
998	45.66	kd	CGS001-7528	YY1	INO80 complex subunits
999	45.58	kd	CGS001-7433	VIPR1	GPCR / Class B : VIP and PACAP (ADCYAP1) receptors
1000	45.54	kd	CGS001-7443	VRK1	Vaccina related kinase (VRK) family
1001	45.51	oe	ccsbBroad304_00838	IGFBP5	insulin-like growth factor (IGF) binding proteins
1002	45.49	cp	BRD-K99749624	linifanib	PDGFR receptor inhibitor		CSF1R, KDR, PDGFRB, FLT1, FLT3, FLT4, CSF1, KIT, PDGFRA, RET, TEK	PDGFR receptor inhibitor, VEGFR inhibitor
1003	45.49	kd	CGS001-24148	PRPF6	-
1004	45.47	oe	ccsbBroad304_00593	NR5A2	Fushi tarazu F1-like receptors
1005	45.43	oe	ccsbBroad304_01981	DYNLL1	Cytoplasmic dyneins
1006	45.42	cp	BRD-K13800121	parecoxib	Cyclooxygenase inhibitor		LTF, PTGS2	Cyclooxygenase inhibitor
1007	45.41	oe	ccsbBroad304_00744	HLA-DRB3	Immunoglobulin superfamily / C1-set domain containing
1008	45.4	kd	CGS001-26353	HSPB8	Heat shock proteins / HSPB
1009	45.34	kd	CGS001-79902	NUP85	-	Nucleoporin LOF
1010	45.31	kd	CGS001-64326	RFWD2	RING-type (C3HC4) zinc fingers
1011	45.29	kd	CGS001-150	ADRA2A	GPCR / Class A : Adrenoceptors : alpha
1012	45.25	kd	CGS001-3337	DNAJB1	Heat shock proteins / DNAJ (HSP40)
1013	45.25	oe	ccsbBroad304_03032	HTATSF1	RNA binding motif (RRM) containing
1014	45.23	oe	ccsbBroad304_01408	RNF5	RING-type (C3HC4) zinc fingers
1015	45.2	kd	CGS001-4173	MCM4	-
1016	45.14	kd	CGS001-1195	CLK1	CDC-like kinases
1017	45.12	oe	ccsbBroad304_09206	ZGPAT	G patch domain containing
1018	45.09	cp	BRD-K77175907	calcifediol	Vitamin D receptor agonist	Vitamin D receptor agonist	VDR	Vitamin D receptor agonist
1019	45.06	cp	BRD-A94709349	metaxalone	Muscle relaxant			Muscle relaxant
1020	45.04	cp	BRD-K83508485	FK-888	Tachykinin antagonist	Tachykinin antagonist	TACR1, TACR2	Tachykinin antagonist
1021	45.03	oe	ccsbBroad304_08873	P2RY12	GPCR / Class A : Purinergic receptors, P2Y	Purinergic receptors P2Y GOF
1022	45.02	kd	CGS001-3123	HLA-DRB1	Immunoglobulin superfamily / C1-set domain containing
1023	45.01	cp	BRD-K26669427	WR-216174	PFMRK inhibitor			PFMRK inhibitor
1024	45	cp	BRD-K63874012	thioperamide	Histamine receptor antagonist		HRH3, HRH4	Histamine receptor antagonist
1025	45	oe	ccsbBroad304_06797	PSMA5	Proteasome subunits
1026	44.99	cp	BRD-A53077924	tianeptine	Selective serotonin reuptake enhancer (SSRE)		SLC6A4	Selective serotonin reuptake enhancer (SSRE)
1027	44.99	cp	BRD-K67080878	milrinone	Phosphodiesterase inhibitor		PDE3A, PDE2A, PDE3B, PDE5A	Phosphodiesterase inhibitor
1028	44.94	kd	CGS001-6722	SRF	-
1029	44.94	kd	CGS001-23624	CBLC	RING-type (C3HC4) zinc fingers
1030	44.9	cp	BRD-A13807286	HA-14-1	BCL inhibitor	BCL inhibitor	BCL2	BCL inhibitor
1031	44.9	cp	BRD-K96809896	SKF-86002	p38 MAPK inhibitor	P38 MAPK inhibitor	ALOX5, MAPK14	p38 MAPK inhibitor
1032	44.9	kd	CGS001-91304	C19ORF6	-
1033	44.89	cp	BRD-K88679075	methandriol	Androgenic steroid	Androgen receptor modulator		Androgenic steroid
1034	44.89	kd	CGS001-6856	SYPL1	-
1035	44.85	kd	CGS001-1044	CDX1	Homeoboxes / ANTP class : HOXL subclass
1036	44.84	kd	CGS001-23047	PDS5B	-
1037	44.84	kd	CGS001-4077	NBR1	-
1038	44.79	kd	CGS001-8883	NAE1	Ubiquitin-like modifier activating enzymes
1039	44.71	kd	CGS001-23046	KIF21B	Kinesins
1040	44.71	kd	CGS001-2037	EPB41L2	-
1041	44.62	oe	ccsbBroad304_05821	ANXA1	Annexins
1042	44.61	cp	BRD-K07403598	CAY-10470	NFkB pathway inhibitor		NFKB1, TNF	NFkB pathway inhibitor
1043	44.58	cp	BRD-K48935217	epothilone	Microtubule inhibitor	Tubulin inhibitor	TUBA1A, TUBA1B, TUBA1C, TUBA3C, TUBA4A, TUBA8, TUBB, TUBB1, TUBB3, TUBB4A, TUBB4B	Microtubule inhibitor
1044	44.57	kd	CGS001-5588	PRKCQ	Delta subfamily	C2 domain containing protein kinases LOF
1045	44.55	cp	BRD-K12357156	AG-490	EGFR inhibitor		JAK2, JAK3, EGFR, STAT3	EGFR inhibitor, ErbB2 inhibitor, JAK inhibitor
1046	44.53	oe	ccsbBroad304_07197	PDHX	-
1047	44.52	cp	BRD-K90259198	W-7	Calmodulin antagonist		CALM1, CALM2, KCNA5, KCNH2, TNNC1, TNNI3	Calmodulin antagonist, Potassium channel blocker
1048	44.49	cp	BRD-K97061094	azacyclonol	Histamine receptor antagonist		HRH1	Histamine receptor antagonist
1049	44.48	kd	CGS001-8566	PDXK	-
1050	44.48	kd	CGS001-80274	SCUBE1	-
1051	44.41	kd	CGS001-8644	AKR1C3	Prostaglandin synthases
1052	44.39	kd	CGS001-7298	TYMS	Methyltransferases
1053	44.38	kd	CGS001-51222	ZNF219	Zinc fingers, C2H2-type
1054	44.36	kd	CGS001-221391	OPN5	GPCR / Class A : Opsin receptors
1055	44.31	cp	BRD-K15567136	papaverine	Phosphodiesterase inhibitor		PDE10A, PDE4B, PDE5A	Phosphodiesterase inhibitor
1056	44.3	oe	ccsbBroad304_00799	HSP90AB1	Heat shock proteins / HSPC
1057	44.25	cp	BRD-K83637872	SANT-1	Smoothened receptor antagonist		DHH, IHH, PTCH1, SMO	Smoothened receptor antagonist
1058	44.23	kd	CGS001-9263	STK17A	Death-associated kinase (DAPK) family
1059	44.2	kd	CGS001-10841	FTCD	-
1060	44.14	oe	ccsbBroad304_11796	ULK3	Unc-51-like kinase (ULK) family
1061	44.13	kd	CGS001-5720	PSME1	Proteasome (prosome, macropain) subunits
1062	44.08	cp	BRD-K79877282	PF-543	Sphingosine kinase inhibitor		SPHK1	Sphingosine kinase inhibitor
1063	44.07	kd	CGS001-1389	CREBL2	basic leucine zipper proteins
1064	44.03	kd	CGS001-89882	TPD52L3	-
1065	43.97	cp	BRD-K94353609	fluocinolone	Glucocorticoid receptor agonist	Glucocorticoid receptor agonist	NR3C1, SERPINA6	Glucocorticoid receptor agonist, Corticosteroid agonist
1066	43.95	kd	CGS001-116039	OSR2	Zinc fingers, C2H2-type
1067	43.92	kd	CGS001-486	FXYD2	Ion transport regulator
1068	43.91	kd	CGS001-84527	ZNF559	Zinc fingers, C2H2-type
1069	43.89	kd	CGS001-2678	GGT1	CD molecules
1070	43.88	kd	CGS001-5264	PHYH	-
1071	43.83	oe	ccsbBroad304_04933	GPR119	GPCR / Class A : Orphans	GPCR Subset GOF
1072	43.82	kd	CGS001-390148	OR5W2	GPCR / Class A : Olfactory receptors
1073	43.8	cp	BRD-K64994968	progesterone	Progesterone receptor agonist	Progesterone receptor agonist	PGR, CYP17A1, NR3C2, CATSPER1, CATSPER2, CATSPER3, CATSPER4, CYP2C19, ESR1, OPRK1, TRPC5	Progesterone receptor agonist
1074	43.79	kd	CGS001-11329	STK38	NDR family
1075	43.78	kd	CGS001-85315	PAQR8	-
1076	43.78	kd	CGS001-54583	EGLN1	2-oxoglutarate oxygenases
1077	43.77	kd	CGS001-222894	FERD3L	Basic helix-loop-helix proteins
1078	43.76	kd	CGS001-868	CBLB	RING-type (C3HC4) zinc fingers
1079	43.74	kd	CGS001-9374	PPT2	-
1080	43.68	kd	CGS001-1831	TSC22D3	-
1081	43.68	kd	CGS001-27316	RBMX	RNA binding motif (RRM) containing
1082	43.61	kd	CGS001-10468	FST	-
1083	43.58	oe	ccsbBroad304_08742	ZNF398	Zinc fingers, C2H2-type
1084	43.58	kd	CGS001-10434	LYPLA1	-
1085	43.58	kd	CGS001-2752	GLUL	-
1086	43.57	cp	BRD-A10070317	propranolol	Adrenergic receptor antagonist		ADRB2, ADRB3, ADRB1, CYP2C19, HTR1A, HTR1B	Adrenergic receptor antagonist
1087	43.52	cp	BRD-A31312900	montelukast	Leukotriene receptor antagonist		CYSLTR1, ALOX5, CYP2C8	Leukotriene receptor antagonist
1088	43.51	oe	ccsbBroad304_05970	CDC20	WD repeat domain containing
1089	43.5	kd	CGS001-4191	MDH2	-
1090	43.47	kd	CGS001-35	ACADS	-
1091	43.39	cp	BRD-K62858456	lomerizine	Calcium channel blocker	Calcium channel blocker	ABCB1, CACNA1B, SCN5A	Calcium channel blocker
1092	43.37	oe	ccsbBroad304_01327	PSPH	-
1093	43.34	kd	CGS001-121599	SPIC	ETS Transcription Factors
1094	43.32	cp	BRD-A31159102	fluoxetine	Selective serotonin reuptake inhibitor (SSRI)		SLC6A4, ANO1, CYP2C19, HTR2B	Selective serotonin reuptake inhibitor (SSRI)
1095	43.29	kd	CGS001-29998	GLTSCR1	-
1096	43.26	kd	CGS001-1643	DDB2	WD repeat domain containing
1097	43.25	cp	BRD-A11678676	wortmannin	PI3K inhibitor	PI3K inhibitor	PIK3CA, PIK3CG, PLK1, ATM, ATR, MTOR, PI4KA, PI4KB, PIK3CD, PIK3R1, PLK3, PRKDC	PI3K inhibitor
1098	43.2	cp	BRD-A68631409	evodiamine	ATPase inhibitor		TRPV1	ATPase inhibitor, TRPV agonist
1099	43.19	oe	ccsbBroad304_06549	SMAD3	SMADs
1100	43.11	kd	CGS001-8315	BRAP	RING-type (C3HC4) zinc fingers
1101	43.09	oe	ccsbBroad304_02279	RBX1	RING-type (C3HC4) zinc fingers
1102	43.04	cp	BRD-A35511923	L-803087	Somatostatin receptor agonist		SSTR4	Somatostatin receptor agonist
1103	43.04	kd	CGS001-7108	TM7SF2	-
1104	43.03	cp	BRD-K36627727	tamibarotene	Retinoid receptor agonist	Retinoid receptor agonist	RARA, RARB	Retinoid receptor agonist
1105	43.03	kd	CGS001-900	CCNG1	-
1106	43.02	cp	BRD-K41564320	purvalanol-b	Tyrosine kinase inhibitor		CDK2, CDK4, MAPK1, MAPK3, CDK5, SRPK2	Tyrosine kinase inhibitor
1107	43.02	kd	CGS001-5723	PSPH	-
1108	43.01	oe	ccsbBroad304_02565	RALBP1	-
1109	42.91	kd	CGS001-7039	TGFA	-
1110	42.88	kd	CGS001-22	ABCB7	ATP binding cassette transporters / subfamily B
1111	42.88	kd	CGS001-7690	ZNF131	BTB/POZ domain containing
1112	42.88	kd	CGS001-4223	MEOX2	Homeoboxes / ANTP class : HOXL subclass	HOXL subclass homeoboxes LOF
1113	42.88	kd	CGS001-9261	MAPKAPK2	MAPKAPK subfamily
1114	42.86	kd	CGS001-10493	VAT1	-
1115	42.82	oe	ccsbBroad304_01376	RARB	Retinoic acid receptors
1116	42.8	oe	ccsbBroad304_05309	OR52B2	GPCR / Class A : Olfactory receptors
1117	42.79	cp	BRD-K48367671	febuxostat	Xanthine oxidase inhibitor		XDH	Xanthine oxidase inhibitor
1118	42.79	kd	CGS001-23483	TGDS	Short chain dehydrogenase/reductase superfamily / Extended SDR fold
1119	42.77	cp	BRD-K66782112	BRD-K66782112	Histamine receptor antagonist		HRH2	Histamine receptor antagonist
1120	42.74	kd	CGS001-5352	PLOD2	-
1121	42.7	cp	BRD-K37080523	isoreserpine	Vesicular monoamine transporter inhibitor		SLC18A2, SLC18A1, SIAH1	Vesicular monoamine transporter inhibitor
1122	42.69	kd	CGS001-10096	ACTR3	-
1123	42.64	kd	CGS001-2266	FGG	Endogenous ligands
1124	42.62	kd	CGS001-2886	GRB7	Pleckstrin homology (PH) domain containing
1125	42.61	cp	BRD-K66896231	BRD-K66896231	Acetylcholinesterase inhibitor		ACHE	Acetylcholinesterase inhibitor
1126	42.5	kd	CGS001-246778	IL27	Interleukins and interleukin receptors
1127	42.5	kd	CGS001-8669	EIF3J	-
1128	42.45	oe	ccsbBroad304_00533	FABP4	Fatty acid binding protein family
1129	42.4	kd	CGS001-51375	SNX7	Sorting nexins
1130	42.4	cp	BRD-K26818574	BIX-01294	Histone lysine methyltransferase inhibitor		EHMT1, EHMT2	Histone lysine methyltransferase inhibitor, DNA methyltransferase inhibitor
1131	42.38	oe	ccsbBroad304_03119	C16ORF5	-
1132	42.37	kd	CGS001-5170	PDPK1	PDK1 family	Akt Signaling LOF
1133	42.36	cp	BRD-K90864987	cobalt(II)-chloride	HSP inducer	HIF activator	HIF1A	HSP inducer
1134	42.33	kd	CGS001-478	ATP1A3	ATPases / P-type
1135	42.32	oe	ccsbBroad304_00518	ETFA	-
1136	42.29	kd	CGS001-8226	HDHD1	-
1137	42.28	kd	CGS001-9375	TM9SF2	-
1138	42.28	kd	CGS001-2181	ACSL3	Acyl-CoA synthetase family
1139	42.27	kd	CGS001-10672	GNA13	-
1140	42.25	kd	CGS001-7695	ZNF136	Zinc fingers, C2H2-type
1141	42.25	kd	CGS001-4316	MMP7	Matrix metallopeptidase
1142	42.23	oe	ccsbBroad304_01377	RARG	Retinoic acid receptors
1143	42.21	kd	CGS001-9918	NCAPD2	-
1144	42.17	cp	BRD-A64933752	CV-1808	Adenosine receptor agonist	Adenosine receptor agonist	ADORA2A, ADORA2B	Adenosine receptor agonist
1145	42.15	kd	CGS001-3579	CXCR2	Chemokine receptors
1146	42.13	kd	CGS001-64135	IFIH1	-
1147	42.13	kd	CGS001-8915	BCL10	-
1148	42.13	kd	CGS001-488	ATP2A2	Calcium-ATPases
1149	42.13	oe	ccsbBroad304_07760	KAT7	Histone acetyltransferases (HATs)
1150	42.11	cp	BRD-K18059238	gamma-linolenic-acid	Cyclooxygenase inhibitor		TBXAS1	Cyclooxygenase inhibitor, Prostanoid receptor agonist
1151	42.09	cp	BRD-K49294207	BIBU-1361	EGFR inhibitor	EGFR inhibitor	EGFR	EGFR inhibitor
1152	42.08	kd	CGS001-55654	TMEM127	-
1153	42.05	cp	BRD-K02867583	minaprine	Serotonin reuptake inhibitor		HTR2B, SLC6A4, ACHE, CHRM1, DRD1, DRD2, HTR2A, HTR2C, MAOA	Serotonin reuptake inhibitor
1154	42.04	oe	ccsbBroad304_07088	TP53	-
1155	42.03	cp	BRD-K17953061	staurosporine	PKC inhibitor		CDK2, GSK3B, CAMK2B, CDK1, CDK5, CHEK1, CHRM1, CHRM2, CHRM4, CSK, DAPK1, GPR35, IKBKB, ITK, LCK, LRRK2, MAP2K4, MAP2K6, MAPKAPK2, PAK2, PDPK1, PHKG2, PIK3CG, PIM1, PKN1, PRKACB, PRKCI, PRKCQ, RPS6KA1, STK3, SYK, TNIK, ZAP70	PKC inhibitor
1156	42.01	cp	BRD-K08206212	entecavir	Reverse transcriptase inhibitor	Reverse transcriptase inhibitor		Reverse transcriptase inhibitor, DNA replication inhibitor
1157	41.97	oe	ccsbBroad304_04054	PHF23	Zinc fingers, PHD-type
1158	41.89	oe	ccsbBroad304_10487	BPHL	-
1159	41.8	cp	BRD-K91733562	secoisolariciresinol	Antioxidant			Antioxidant
1160	41.74	cp	BRD-K29173907	isoflupredone	Glucocorticoid receptor agonist	Glucocorticoid receptor agonist	NR3C1	Glucocorticoid receptor agonist
1161	41.69	cp	BRD-K51918615	iodophenpropit	Histamine receptor antagonist		HRH3, HRH4, GRIN2B	Histamine receptor antagonist
1162	41.63	cp	BRD-K12906962	dichlorobenzamil	Sodium/calcium exchange inhibitor	T-type calcium channel blocker		Sodium/calcium exchange inhibitor
1163	41.62	kd	CGS001-140609	NEK7	NIMA (never in mitosis gene a)- related kinase (NEK) family
1164	41.62	cp	BRD-K36862742	hydroflumethiazide	Sodium/potassium/chloride transporter inhibitor		SLC12A1, ATP1A1, CA1, CA12, CA2, CA4, CA9, KCNMA1	Sodium/potassium/chloride transporter inhibitor
1165	41.6	cp	BRD-K72703948	ZM-447439	Aurora kinase inhibitor	Aurora kinase inhibitor	AURKA, AURKB	Aurora kinase inhibitor
1166	41.56	cp	BRD-A02990301	lofexidine	Adrenergic receptor agonist		ADRA2A	Adrenergic receptor agonist
1167	41.55	kd	CGS001-205	AK4	Adenylate kinases
1168	41.52	kd	CGS001-1497	CTNS	-
1169	41.51	oe	ccsbBroad304_06234	G6PC	-
1170	41.51	kd	CGS001-26036	ZNF451	Zinc fingers, C2H2-type
1171	41.51	oe	ccsbBroad304_08102	MRPL18	Mitochondrial ribosomal proteins / large subunits
1172	41.48	kd	CGS001-6647	SOD1	-
1173	41.48	kd	CGS001-124535	HSF5	-
1174	41.48	kd	CGS001-638	BIK	-
1175	41.46	cp	BRD-K67100011	pivmecillinam	Bacterial cell wall synthesis inhibitor			Bacterial cell wall synthesis inhibitor
1176	41.4	cp	BRD-A60245366	AS-601245	JNK inhibitor		GSK3B, MAPK10, MAPK8, MAPK9, PIM1	JNK inhibitor
1177	41.4	cp	BRD-K52459643	prostaglandin-e1	Prostanoid receptor agonist		PTGER1, PTGER2, CATSPER1, CATSPER2, CATSPER3, CATSPER4, PTGDR, PTGER4, PTGIR	Prostanoid receptor agonist
1178	41.37	kd	CGS001-204	AK2	Adenylate kinases
1179	41.33	oe	ccsbBroad304_00709	GUK1	-
1180	41.3	kd	CGS001-11140	CDC37	-
1181	41.29	oe	ccsbBroad304_07596	DLC1	Rho GTPase activating proteins
1182	41.29	oe	ccsbBroad304_04053	DERL1	-
1183	41.24	kd	CGS001-79837	PIP4K2C	1-phosphatidylinositol-5-phosphate 4-kinase family
1184	41.22	cc		Mitochondrial complex IV LOF	-
1185	41.2	cp	BRD-K27721098	clopidogrel	Purinergic receptor antagonist		P2RY12, CYP2B6, CYP2C19, CYP3A5	Purinergic receptor antagonist
1186	41.16	oe	ccsbBroad304_00371	MAPK14	MAPK:p38 subfamily
1187	41.15	kd	CGS001-5888	RAD51	-
1188	41.14	kd	CGS001-10644	IGF2BP2	RNA binding motif (RRM) containing
1189	41.13	kd	CGS001-1848	DUSP6	Protein tyrosine phosphatases / Class I Cys-based PTPs : MAP kinase phosphatases
1190	41.12	kd	CGS001-9703	KIAA0100	-
1191	41.11	kd	CGS001-5073	PARN	-
1192	41.1	cp	BRD-A90515964	guaifenesin	Expectorant			Expectorant
1193	41.08	kd	CGS001-5524	PPP2R4	Serine/threonine phosphatases / Protein phosphatase 2, regulatory subunits
1194	41	kd	CGS001-9871	SEC24D	-
1195	41	kd	CGS001-9415	FADS2	Fatty acid desaturases
1196	40.99	cp	BRD-K77286328	reversine	Aurora kinase inhibitor	Aurora kinase inhibitor	AURKB, ADORA3, AURKA, INCENP, MAP2K1	Aurora kinase inhibitor
1197	40.97	cp	BRD-K15842202	eudesmic-acid	-666			-666
1198	40.89	kd	CGS001-7001	PRDX2	-
1199	40.85	kd	CGS001-339403	RXFP4	GPCR / Class A : Relaxin family peptide receptors
1200	40.76	oe	ccsbBroad304_03186	GMNN	-
1201	40.74	kd	CGS001-6741	SSB	La ribonucleoprotein domain containing
1202	40.74	kd	CGS001-10657	KHDRBS1	-
1203	40.72	kd	CGS001-1432	MAPK14	MAPK:p38 subfamily	Mitogen activated protein kinases LOF
1204	40.67	oe	ccsbBroad304_08054	EIF2AK1	Other PEK family kinases
1205	40.66	kd	CGS001-3586	IL10	Interleukins and interleukin receptors
1206	40.59	kd	CGS001-3399	ID3	Basic helix-loop-helix proteins
1207	40.58	kd	CGS001-10475	TRIM38	-
1208	40.58	kd	CGS001-776	CACNA1D	Calcium channel subunits
1209	40.51	kd	CGS001-147837	ZNF563	Zinc fingers, C2H2-type
1210	40.51	kd	CGS001-23464	GCAT	-
1211	40.5	kd	CGS001-7153	TOP2A	DNA Topoisomerases
1212	40.5	kd	CGS001-3661	IRF3	-
1213	40.5	cp	BRD-K37991163	paroxetine	Selective serotonin reuptake inhibitor (SSRI)		SLC6A4, CHRM1, CHRM2, CHRM3, CHRM4, CHRM5, HTR2A, SLC6A2	Selective serotonin reuptake inhibitor (SSRI)
1214	40.47	oe	ccsbBroad304_02503	TNFSF13B	CD molecules
1215	40.46	kd	CGS001-80351	TNKS2	Ankyrin repeat domain containing	Poly ADP ribose polymerases LOF
1216	40.46	kd	CGS001-3275	PRMT2	Protein arginine N-methyltransferases
1217	40.45	kd	CGS001-4482	MSRA	-
1218	40.44	cp	BRD-K91904471	SD-169	p38 MAPK inhibitor		MAPK14	p38 MAPK inhibitor
1219	40.44	kd	CGS001-10113	PREB	WD repeat domain containing
1220	40.44	kd	CGS001-3084	NRG1	Immunoglobulin superfamily / I-set domain containing
1221	40.44	oe	ccsbBroad304_00783	HPRT1	-
1222	40.43	cp	BRD-A13084692	troglitazone	Insulin sensitizer	PPAR receptor agonist	PPARG, ACSL4, AKR1B1, CCL2, CYP3A4, ESRRA, ESRRG, INS, SERPINE1, SLC29A1, TRPM3	Insulin sensitizer, PPAR receptor agonist
1223	40.4	kd	CGS001-7301	TYRO3	Type XI RTKs: TAM (TYRO3-, AXL- and MER-TK) receptor family
1224	40.4	oe	ccsbBroad304_05612	GPR152	GPCR / Class A : Orphans
1225	40.39	kd	CGS001-293	SLC25A6	Mitochondrial nucleotide transporter subfamily
1226	40.38	kd	CGS001-8553	BHLHE40	Basic helix-loop-helix proteins
1227	40.37	oe	ccsbBroad304_03103	SNX11	Sorting nexins
1228	40.35	cp	BRD-K18250272	propoxycaine	Local anesthetic			Local anesthetic
1229	40.32	kd	CGS001-9200	PTPLA	-
1230	40.31	cp	BRD-K34098590	tienilic-acid	Sodium/potassium/chloride transporter inhibitor		CYP2C9, SLC12A1, SLC22A12	Sodium/potassium/chloride transporter inhibitor
1231	40.29	cp	BRD-K73391359	quinisocaine	Local anesthetic			Local anesthetic
1232	40.29	kd	CGS001-1605	DAG1	-
1233	40.23	cp	BRD-K09549677	mibefradil	T-type calcium channel blocker	T-type calcium channel blocker	CACNA1G, CACNA1H, CACNA1C, CACNA1I, ANO1, CACNA1D, CACNA1F, CACNA1S, CACNB1, CACNB2, CACNB3, CACNB4, CATSPER1, CATSPER2, CATSPER3, CATSPER4, CYP3A5, CYP3A7, SCN2A, SCN4A, SCN5A, SCN9A	T-type calcium channel blocker
1234	40.23	kd	CGS001-8569	MKNK1	MKN subfamily
1235	40.21	cp	BRD-A83237092	fulvestrant	Estrogen receptor antagonist	Estrogen receptor antagonist	ESR1, EPHX2, ESR2, GPER1	Estrogen receptor antagonist
1236	40.19	cp	BRD-K47717570	NBQX	Glutamate receptor antagonist		GRIA1, GRIA2, GRIA3, GRIA4, GRIK1, GRIN1, GRIN2A, GRIN2B	Glutamate receptor antagonist
1237	40.19	kd	CGS001-5331	PLCB3	Phosphoinositide-specific phospholipase C
1238	40.1	cp	BRD-K76908866	CP-724714	EGFR inhibitor		ERBB2	EGFR inhibitor, Receptor tyrosine protein kinase inhibitor, Tyrosine kinase inhibitor
1239	40.1	kd	CGS001-144811	LACC1	-
1240	40.1	kd	CGS001-11112	HIBADH	-
1241	40.08	kd	CGS001-6723	SRM	-
1242	40.06	cp	BRD-K06712146	YM-90709	IL5 inhibitor		CSF2RB, IL5RA	IL5 inhibitor
1243	40.05	kd	CGS001-4175	MCM6	-	MCM family LOF
1244	40.04	kd	CGS001-4439	MSH5	-
1245	40	oe	ccsbBroad304_02394	ZNF267	Zinc fingers, C2H2-type
1246	39.89	oe	ccsbBroad304_00492	EIF5A	-
1247	39.83	cp	BRD-K84895041	BMY-45778	IP1 prostacyclin receptor agonist		PTGIR	IP1 prostacyclin receptor agonist
1248	39.81	kd	CGS001-347736	NME9	-
1249	39.78	kd	CGS001-207	AKT1	Akt (Protein kinase B)	Akt Signaling LOF, IL4 Pathway LOF
1250	39.72	cp	BRD-A24381660	zeranol	Estrogen receptor agonist			Estrogen receptor agonist
1251	39.7	kd	CGS001-3242	HPD	Oxidoreductases
1252	39.69	kd	CGS001-5567	PRKACB	Protein kinase A
1253	39.69	kd	CGS001-23028	KDM1A	Histone demethylase
1254	39.67	cp	BRD-K30563334	rifabutin	Protein synthesis inhibitor		CYP3A4, HSP90AA1, HSP90B1	Protein synthesis inhibitor
1255	39.65	kd	CGS001-573	BAG1	-
1256	39.61	cp	BRD-K17743697	KB-R7943	Sodium/calcium exchange inhibitor	T-type calcium channel blocker	SLC8A1, TRPC3, TRPC5, TRPC6	Sodium/calcium exchange inhibitor
1257	39.61	kd	CGS001-7184	HSP90B1	Heat shock proteins / HSPC
1258	39.59	cp	BRD-K93460210	lamotrigine	Serotonin receptor antagonist		SCN1A, SCN2A, SCN3A	Serotonin receptor antagonist, Sodium channel blocker
1259	39.58	kd	CGS001-7106	TSPAN4	Tetraspanins
1260	39.58	kd	CGS001-5467	PPARD	Nuclear hormone receptors
1261	39.53	kd	CGS001-266977	GPR110	Adhesion Class GPCRs
1262	39.53	cp	BRD-A92585442	RU-28318	Cytochrome P450 inhibitor		NR3C2	Cytochrome P450 inhibitor
1263	39.51	kd	CGS001-9869	SETDB1	Histone methyltransferases (HMTs)
1264	39.38	kd	CGS001-5361	PLXNA1	Plexins
1265	39.36	kd	CGS001-200734	SPRED2	-
1266	39.35	cp	BRD-K63675182	triflupromazine	Dopamine receptor antagonist	Dopamine receptor antagonist	HTR2B, CHRM1, CHRM2, CHRNA7, DRD1, DRD2	Dopamine receptor antagonist
1267	39.31	kd	CGS001-3104	ZBTB48	BTB/POZ domain containing
1268	39.3	kd	CGS001-3171	FOXA3	Forkhead boxes
1269	39.28	kd	CGS001-2568	GABRP	GABA receptors
1270	39.2	kd	CGS001-84515	MCM8	-	MCM family LOF
1271	39.19	cp	BRD-A84189516	baccatin-III	Paclitaxel precursor			Paclitaxel precursor
1272	39.19	kd	CGS001-11254	SLC6A14	Glycine transporter subfamily
1273	39.17	cp	BRD-A65145453	ATPA	Glutamate receptor agonist		GRIK1, GRIA2	Glutamate receptor agonist
1274	39.16	oe	ccsbBroad304_05882	BCL6	BTB/POZ domain containing
1275	39.12	kd	CGS001-51704	GPRC5B	GPCR / Class C : Orphans
1276	39.09	cp	BRD-K88677950	PD-198306	MAP kinase inhibitor	MEK inhibitor	MAP2K1, MAP2K2, MAPK1, MAPK3	MAP kinase inhibitor, MEK inhibitor
1277	39.07	oe	ccsbBroad304_07843	FCHO1	-
1278	39.02	cp	BRD-K31611373	fluprostenol	Prostanoid receptor agonist		PTGER3, PTGFR, TBXA2R	Prostanoid receptor agonist
1279	38.96	kd	CGS001-8576	STK16	NAK family
1280	38.92	oe	ccsbBroad304_02653	PRAF2	-
1281	38.88	cp	BRD-K15164005	apoptosis-activator-II	Carboxylesterase inhibitor		BCHE, CES1	Carboxylesterase inhibitor
1282	38.88	oe	ccsbBroad304_06658	NT5E	Adenosine turnover
1283	38.87	cc		Wnt family GOF	-
1284	38.87	kd	CGS001-16	AARS	Aminoacyl tRNA synthetases / Class II
1285	38.84	kd	CGS001-84547	PGBD1	-
1286	38.84	kd	CGS001-9314	KLF4	Kruppel-like transcription factors
1287	38.83	kd	CGS001-10365	KLF2	Kruppel-like transcription factors	Kruppel like transcription factors LOF
1288	38.8	kd	CGS001-10857	PGRMC1	-
1289	38.8	cp	BRD-K22031190	diflunisal	Prostanoid receptor antagonist		PTGS2, PTGS1	Prostanoid receptor antagonist
1290	38.79	kd	CGS001-25861	DFNB31	-
1291	38.79	kd	CGS001-2919	CXCL1	Endogenous ligands
1292	38.74	cp	BRD-K50325075	UCL-2077	Slow after hyperpolarization channel blocker			Slow after hyperpolarization channel blocker
1293	38.52	oe	ccsbBroad304_01579	SOX2	SRY (sex determining region Y)-boxes
1294	38.51	kd	CGS001-34	ACADM	-
1295	38.5	cc		Akt Signaling LOF	-
1296	38.48	cc		SMAD family LOF	-
1297	38.47	kd	CGS001-6832	SUPV3L1	-
1298	38.47	oe	ccsbBroad304_02408	HMG20B	High mobility group / Non-canonical
1299	38.46	kd	CGS001-8772	FADD	-
1300	38.43	cp	BRD-A27489425	rolitetracycline	Bacterial 30S ribosomal subunit inhibitor			Bacterial 30S ribosomal subunit inhibitor
1301	38.41	cp	BRD-K11636097	JNJ-7706621	CDK inhibitor	CDK inhibitor	CDK1, CDK2, AURKA, AURKB	CDK inhibitor
1302	38.38	kd	CGS001-5891	MOK	RCK family
1303	38.35	kd	CGS001-26191	PTPN22	Protein tyrosine phosphatases / Class I Cys-based PTPs : Non-receptor
1304	38.31	oe	ccsbBroad304_06094	DFFA	-
1305	38.25	kd	CGS001-50808	AK3	-
1306	38.2	kd	CGS001-857	CAV1	-
1307	38.12	cp	BRD-K95899059	LY-344864	Serotonin receptor agonist		HTR1F, HTR1A, HTR1B, HTR1D, HTR1E, HTR2A, HTR2B, HTR2C, HTR7	Serotonin receptor agonist
1308	38.08	kd	CGS001-10285	SMNDC1	Tudor domain containing
1309	38.08	oe	ccsbBroad304_02432	IFI30	-
1310	38.07	cp	BRD-K73319509	PF-04217903	c-Met inhibitor		MET	c-Met inhibitor
1311	38.04	kd	CGS001-3265	HRAS	RAS subfamily
1312	38.03	kd	CGS001-53347	UBASH3A	-
1313	38.03	kd	CGS001-5708	PSMD2	Proteasome subunits
1314	38.03	oe	ccsbBroad304_01010	MGST2	Glutathione S-transferases / Microsomal
1315	38.01	cc		Thromboxane receptor antagonist	-
1316	37.99	kd	CGS001-5211	PFKL	-
1317	37.95	cp	BRD-K55127134	fluphenazine	Dopamine receptor antagonist	Dopamine receptor antagonist	DRD2, DRD1, CALM1, CHRNA7, DRD5, HRH1, HTR2A, HTR6, HTR7	Dopamine receptor antagonist
1318	37.93	kd	CGS001-10221	TRIB1	Trbl family
1319	37.93	kd	CGS001-3567	IL5	Interleukins and interleukin receptors
1320	37.92	oe	ccsbBroad304_01290	MAP2K5	MAPKK:STE7 family
1321	37.91	cp	BRD-A78942461	ICI-118551	Adrenergic receptor antagonist			Adrenergic receptor antagonist
1322	37.91	kd	CGS001-26149	ZNF658	Zinc fingers, C2H2-type
1323	37.91	oe	ccsbBroad304_05787	ADRBK1	BARK/GRK2 subfamily
1324	37.87	kd	CGS001-11257	TP53TG1	-
1325	37.85	cp	BRD-K15891719	tenofovir	Reverse transcriptase inhibitor			Reverse transcriptase inhibitor, Cytochrome P450 inhibitor, DNA polymerase inhibitor, HIV integrase inhibitor
1326	37.81	kd	CGS001-1345	COX6C	Mitochondrial respiratory chain complex
1327	37.8	kd	CGS001-10227	MFSD10	-
1328	37.77	oe	ccsbBroad304_00471	E2F6	-
1329	37.76	kd	CGS001-9031	BAZ1B	Zinc fingers, PHD-type
1330	37.69	oe	ccsbBroad304_06992	SRC	Src family
1331	37.68	kd	CGS001-51053	GMNN	-
1332	37.65	oe	ccsbBroad304_03880	RXFP1	GPCR / Class A : Relaxin family peptide receptors
1333	37.65	kd	CGS001-79947	DHDDS	-
1334	37.62	kd	CGS001-3198	HOXA1	Homeoboxes / ANTP class : HOXL subclass	HOXL subclass homeoboxes LOF
1335	37.62	kd	CGS001-8061	FOSL1	basic leucine zipper proteins
1336	37.61	kd	CGS001-1119	CHKA	-
1337	37.6	oe	ccsbBroad304_14174	CDKAL1	-
1338	37.51	kd	CGS001-29850	TRPM5	Transient Receptor Potential channels
1339	37.5	cp	BRD-A83431637	resmethrin	Cytochrome P450 inhibitor			Cytochrome P450 inhibitor
1340	37.5	kd	CGS001-10202	DHRS2	Short chain dehydrogenase/reductase superfamily / Classical SDR fold cluster 1
1341	37.49	kd	CGS001-283383	GPR133	Adhesion Class GPCRs
1342	37.43	oe	ccsbBroad304_06518	LDHA	-
1343	37.43	kd	CGS001-161725	OTUD7A	OTU domain containing
1344	37.42	cp	BRD-A11990600	lorazepam	Benzodiazepine receptor agonist	Benzodiazepine receptor agonist	GABRA1, GABRA2, GABRA3, GABRA5, GABRA4, GABRA6, GABRB1, GABRB2, GABRB3, GABRD, GABRE, GABRG1, GABRG2, GABRG3, GABRP, GABRQ, TSPO	Benzodiazepine receptor agonist
1345	37.42	kd	CGS001-2697	GJA1	Ion channels / Gap junction proteins (connexins)
1346	37.33	kd	CGS001-95	ACY1	-
1347	37.32	kd	CGS001-4074	M6PR	-
1348	37.29	oe	ccsbBroad304_06639	NFYB	-
1349	37.29	cp	BRD-A10355991	norketamine	Glutamate receptor antagonist		CYP2B6, CYP2C19, CYP3A5, GRIN1	Glutamate receptor antagonist
1350	37.28	cp	BRD-A98431941	ephedrine	Adrenergic receptor agonist		ACHE, ADRA1A, ADRB2, SLC18A2, SLC6A2	Adrenergic receptor agonist
1351	37.23	oe	ccsbBroad304_01234	POLB	DNA polymerases
1352	37.21	kd	CGS001-4297	MLL	-
1353	37.2	cp	BRD-K06750613	GSK-1059615	PI3K inhibitor	MTOR inhibitor, PI3K inhibitor	PIK3CA, PIK3CG	PI3K inhibitor
1354	37.17	kd	CGS001-79090	TRAPPC6A	Trafficking protein particle complex
1355	37.16	kd	CGS001-79145	CHCHD7	Coiled-coil-helix-coiled-coil-helix domain containing
1356	37.12	kd	CGS001-9252	RPS6KA5	MSK subfamily
1357	37.11	kd	CGS001-3161	HMMR	CD molecules
1358	37.1	cp	BRD-K13566078	BMS-345541	IKK inhibitor		IKBKB, CHUK	IKK inhibitor
1359	37.07	kd	CGS001-5423	POLB	DNA polymerases
1360	37.01	kd	CGS001-150962	PUS10	-
1361	37	oe	ccsbBroad304_07428	PSMF1	Proteasome (prosome, macropain) subunits
1362	36.98	cp	BRD-K40619305	larixinic-acid	Compound that interacts with metal centers			Compound that interacts with metal centers
1363	36.93	oe	ccsbBroad304_02702	MSRB2	-
1364	36.85	oe	ccsbBroad304_07861	COBL	-
1365	36.82	cp	BRD-K43978949	PIT	Purinergic receptor antagonist		P2RY1	Purinergic receptor antagonist
1366	36.82	cp	BRD-K65786282	CGP-7930	GABA receptor modulator		GABBR1	GABA receptor modulator, GABA receptor positive allosteric modulator
1367	36.8	kd	CGS001-3416	IDE	Pitrilysin
1368	36.74	cp	BRD-K39983086	loteprednol	Glucocorticoid receptor agonist	Glucocorticoid receptor agonist	NR3C1	Glucocorticoid receptor agonist, Phospholipase inhibitor
1369	36.71	kd	CGS001-10919	EHMT2	Histone methyltransferases
1370	36.64	cp	BRD-A16444946	acarbose	Glucosidase inhibitor		GAA, MGAM, AMY2A, SI	Glucosidase inhibitor
1371	36.63	oe	ccsbBroad304_03005	HCAR1	GPCR / Class A : Hydroxy-carboxylic acid receptors
1372	36.62	cp	BRD-K67261995	adipiodone	Contrast agent		ALB	Contrast agent
1373	36.61	cp	BRD-K00627859	tubastatin-a	HDAC inhibitor	HDAC inhibitor	HDAC6	HDAC inhibitor
1374	36.6	cp	BRD-K69600043	thiethylperazine	Dopamine receptor antagonist	Dopamine receptor antagonist	DRD1, DRD2, DRD4	Dopamine receptor antagonist
1375	36.55	kd	CGS001-192286	HIGD2A	-
1376	36.54	kd	CGS001-124961	ZFP3	Zinc fingers, C2H2-type
1377	36.53	cp	BRD-K26429091	J-104129	Acetylcholine receptor antagonist		CHRM3	Acetylcholine receptor antagonist
1378	36.52	oe	ccsbBroad304_06831	RAC1	Endogenous ligands
1379	36.52	kd	CGS001-3074	HEXB	-
1380	36.5	cc		MTOR inhibitor	-
1381	36.47	kd	CGS001-4092	SMAD7	SMADs	BMP Signaling LOF
1382	36.45	kd	CGS001-9978	RBX1	RING-type (C3HC4) zinc fingers
1383	36.42	cc		Integrin subunits beta LOF	-
1384	36.37	cp	BRD-K71003802	hippeastrine	Plant alkaloid			Plant alkaloid
1385	36.37	kd	CGS001-51569	UFM1	-
1386	36.36	kd	CGS001-10084	PQBP1	-
1387	36.35	cc		Lysine acetyltransferases LOF	-
1388	36.34	kd	CGS001-23596	OPN3	GPCR / Class A : Opsin receptors
1389	36.33	cp	BRD-K47323024	methapyrilene	Histamine receptor antagonist	HRH1 antagonist		Histamine receptor antagonist
1390	36.29	kd	CGS001-1027	CDKN1B	-
1391	36.23	kd	CGS001-54541	DDIT4	-
1392	36.22	cp	BRD-K02227374	milnacipran	Serotonin reuptake inhibitor		SLC6A2, SLC6A4, GRIN1, GRIN2A, GRIN2B, GRIN2C, GRIN2D, GRIN3A, GRIN3B	Serotonin reuptake inhibitor
1393	36.21	kd	CGS001-901	CCNG2	-
1394	36.21	oe	ccsbBroad304_07220	CDC45	-
1395	36.2	kd	CGS001-54438	GFOD1	-
1396	36.16	kd	CGS001-836	CASP3	Caspases
1397	36.14	kd	CGS001-5501	PPP1CC	Serine/threonine phosphatases / Protein phosphatase, catalytic subunits
1398	36.13	cp	BRD-K31627533	rimexolone	Glucocorticoid receptor agonist	Glucocorticoid receptor agonist	NR3C1, SERPINA6	Glucocorticoid receptor agonist
1399	36.1	kd	CGS001-1326	MAP3K8	MAPKKK:STE-unique family
1400	36.05	kd	CGS001-5480	PPIC	-
1401	36.02	oe	ccsbBroad304_02604	B3GNT1	-
1402	36.01	kd	CGS001-23564	DDAH2	Dimethylarginine dimethylaminohydrolases
1403	35.99	cp	BRD-K11696279	BU-239	Imidazoline receptor agonist	Imidazoline ligand		Imidazoline receptor agonist, Imidazoline receptor ligand
1404	35.97	cp	BRD-K97399794	quercetin	Polar auxin transport inhibitor		PIK3CG, AKR1B1, ATP5A1, ATP5B, ATP5C1, CYP2C8, EGFR, GAA, HCK, HIBCH, MAOA, PIM1, PTPN1, SCN5A, SIRT1, STK17B, UGT3A1, XDH	Polar auxin transport inhibitor
1405	35.92	kd	CGS001-9967	THRAP3	-
1406	35.91	cp	BRD-K22227508	targinine	Nitric oxide synthase inhibitor		NOS2, NOS3	Nitric oxide synthase inhibitor
1407	35.91	kd	CGS001-7316	UBC	-
1408	35.88	oe	ccsbBroad304_01767	VDR	Vitamin D receptors
1409	35.87	kd	CGS001-11019	LIAS	-
1410	35.87	cp	BRD-K12219985	glipizide	Sulfonylurea	KCNJ11 modulator	ABCC8, KCNJ10, KCNJ11, PPARG	Sulfonylurea
1411	35.84	kd	CGS001-5934	RBL2	-
1412	35.83	cp	BRD-A44008656	doxylamine	Histamine receptor antagonist		HRH1, CHRM1	Histamine receptor antagonist
1413	35.81	oe	ccsbBroad304_04788	OVCA2	-
1414	35.81	oe	ccsbBroad304_02337	SLC25A13	Mitochondrial amino acid transporter subfamily
1415	35.81	cp	BRD-K55301415	abiraterone	17,20 lyase inhibitor		CYP17A1, CYP11B1	17,20 lyase inhibitor, Androgen biosynthesis inhibitor, Cytochrome P450 inhibitor, Steroid sulfatase inhibitor
1416	35.78	kd	CGS001-25797	QPCT	Aminopeptidase Y
1417	35.77	kd	CGS001-83737	ITCH	-
1418	35.75	oe	ccsbBroad304_02681	MGLL	Endocannabinoid turnover
1419	35.75	kd	CGS001-23131	GPATCH8	G patch domain containing
1420	35.71	kd	CGS001-7543	ZFX	Zinc fingers, C2H2-type
1421	35.7	oe	ccsbBroad304_00975	MAT2A	-
1422	35.67	oe	ccsbBroad304_13880	IDH3G	-
1423	35.64	cp	BRD-K36198571	WAY-170523	Metalloproteinase inhibitor		MMP13	Metalloproteinase inhibitor
1424	35.58	kd	CGS001-130497	OSR1	Zinc fingers, C2H2-type
1425	35.58	kd	CGS001-9908	G3BP2	RNA binding motif (RRM) containing
1426	35.57	oe	ccsbBroad304_01090	NFE2L2	basic leucine zipper proteins
1427	35.56	oe	ccsbBroad304_02674	STK38	NDR family
1428	35.54	cp	BRD-K54142781	cirazoline	Adrenergic receptor agonist		ADRA1A	Adrenergic receptor agonist
1429	35.51	kd	CGS001-84539	MCHR2	GPCR / Class A : MCH receptors
1430	35.47	cc		EGFR inhibitor	-
1431	35.47	cp	BRD-A04706586	bucladesine	Adenosine receptor agonist		PRKACA	Adenosine receptor agonist, cAMP stimulant
1432	35.47	oe	ccsbBroad304_05121	ZNF296	Zinc fingers, C2H2-type
1433	35.46	cp	BRD-K14681867	somatostatin	Somatostatin receptor agonist		SSTR1, SSTR2, SSTR3, SSTR4, SSTR5, GH1, GHR, OPRD1, OPRM1	Somatostatin receptor agonist
1434	35.45	kd	CGS001-116832	RPL39L	L ribosomal proteins
1435	35.44	cp	BRD-K82795137	loratadine	Histamine receptor antagonist	HRH1 antagonist	HRH1, CYP2C19, CYP3A5	Histamine receptor antagonist
1436	35.42	kd	CGS001-6195	RPS6KA1	RSK subfamily
1437	35.4	cp	BRD-K64881305	ispinesib	Kinesin-like spindle protein inhibitor		KIF11	Kinesin-like spindle protein inhibitor
1438	35.36	kd	CGS001-6016	RIT1	-
1439	35.36	kd	CGS001-55008	HERC6	-
1440	35.35	kd	CGS001-4794	NFKBIE	Ankyrin repeat domain containing
1441	35.32	oe	ccsbBroad304_06120	DRD1	Dopamine receptors
1442	35.32	kd	CGS001-54584	GNB1L	WD repeat domain containing
1443	35.32	oe	ccsbBroad304_05002	ZNF563	Zinc fingers, C2H2-type
1444	35.27	cp	BRD-K58299615	RO-90-7501	Beta amyloid inhibitor		APP	Beta amyloid inhibitor
1445	35.27	cp	BRD-K88741031	methyl-2,5-dihydroxycinnamate	EGFR inhibitor		EGFR	EGFR inhibitor, Tyrosine kinase inhibitor
1446	35.25	cp	BRD-K89274813	DMP-543	Acetylcholine release stimulant			Acetylcholine release stimulant
1447	35.23	kd	CGS001-5930	RBBP6	-
1448	35.22	cc		Heat shock 70kDa proteins LOF	-
1449	35.19	kd	CGS001-147686	ZNF418	Zinc fingers, C2H2-type
1450	35.18	cp	BRD-A16700644	isoxsuprine	Adrenergic receptor agonist	Beta-adrenergic receptor agonist	ADRB2	Adrenergic receptor agonist
1451	35.16	cp	BRD-K76617868	fasudil	Rho associated kinase inhibitor	PKA inhibitor, Rho associated kinase inhibitor	ROCK1, ROCK2, PKIA, PRKACA	Rho associated kinase inhibitor
1452	35.14	kd	CGS001-8634	RTCD1	-
1453	35.13	kd	CGS001-5867	RAB4A	RAB, member RAS oncogene
1454	35.13	kd	CGS001-2534	FYN	Src family
1455	35.09	oe	ccsbBroad304_01061	NAB2	-
1456	35.09	cp	BRD-K09497549	kawain	Calcium channel modulator		MTOR	Calcium channel modulator, MTOR inhibitor, Sodium channel blocker
1457	35.03	kd	CGS001-6271	S100A1	EF-hand domain containing	S100 calcium binding proteins LOF
1458	35.03	kd	CGS001-10196	PRMT3	Protein arginine N-methyltransferases
1459	35.01	cp	BRD-K11801786	trimidox	Ribonucleotide reductase inhibitor		RRM1	Ribonucleotide reductase inhibitor
1460	35	cp	BRD-K64670467	JNJ-16259685	Glutamate receptor antagonist		GRM1	Glutamate receptor antagonist
1461	34.96	kd	CGS001-475	ATOX1	-
1462	34.95	kd	CGS001-1305	COL13A1	Collagens
1463	34.93	cp	BRD-A00100033	nifurtimox	DNA inhibitor			DNA inhibitor
1464	34.92	kd	CGS001-23581	CASP14	Caspases
1465	34.88	cp	BRD-K98157055	SIB-1757	Glutamate receptor antagonist		GRM5	Glutamate receptor antagonist
1466	34.87	kd	CGS001-3693	ITGB5	Integrins	Integrin subunits beta LOF
1467	34.86	cc		Purinergic receptors P2Y GOF	-
1468	34.86	kd	CGS001-7775	ZNF232	Zinc fingers, C2H2-type
1469	34.86	kd	CGS001-55120	FANCL	Fanconi anemia, complementation groups
1470	34.84	kd	CGS001-38	ACAT1	Lanosterol biosynthesis pathway
1471	34.81	oe	ccsbBroad304_03056	MCTS1	-
1472	34.8	kd	CGS001-9709	HERPUD1	-
1473	34.77	oe	ccsbBroad304_00677	GPR34	GPCR / Class A : Orphans
1474	34.74	cp	BRD-A10903566	imiloxan	Adrenergic receptor antagonist		ADRA2B	Adrenergic receptor antagonist
1475	34.71	kd	CGS001-2548	GAA	Glycosidases
1476	34.7	cp	BRD-K34170797	fexaramine	FXR agonist		NR1H4	FXR agonist
1477	34.7	kd	CGS001-10892	MALT1	Immunoglobulin superfamily / Immunoglobulin-like domain containing
1478	34.69	kd	CGS001-3643	INSR	Type II RTKs: Insulin receptor family
1479	34.68	oe	ccsbBroad304_00171	BNIP3L	-
1480	34.67	kd	CGS001-127540	HMGB4	High-mobility group / Canonical	Canonical high mobility group proteins LOF
1481	34.66	kd	CGS001-7572	ZNF24	Zinc fingers, C2H2-type
1482	34.63	kd	CGS001-5605	MAP2K2	MAPKK:STE7 family
1483	34.63	oe	ccsbBroad304_07291	RNGTT	Protein tyrosine phosphatases / Class I Cys-based PTPs : Atypical dual specificity phosphatases
1484	34.61	kd	CGS001-57117	INTS12	Zinc fingers, PHD-type
1485	34.61	kd	CGS001-23119	HIC2	BTB/POZ domain containing
1486	34.55	cp	BRD-A41450521	tosufloxacin	Bacterial DNA gyrase inhibitor			Bacterial DNA gyrase inhibitor
1487	34.53	kd	CGS001-1069	CETN2	EF-hand domain containing
1488	34.45	cp	BRD-K63504947	semaxanib	VEGFR inhibitor		KDR, FLT1, KIT, PDGFRB, FGFR1, FLT3, MET, PDGFRA, RET	VEGFR inhibitor
1489	34.44	kd	CGS001-6678	SPARC	-
1490	34.39	oe	ccsbBroad304_07128	VHL	-
1491	34.37	cp	BRD-K16444452	ibudilast	Leukotriene receptor antagonist		PDE4A, PDE4B, PDE4C, MIF, PDE10A, PDE3A, PDE4D, TLR4, CYSLTR1, IL1B, IL6, PDE11A, PDE5A	Leukotriene receptor antagonist, Phosphodiesterase inhibitor
1492	34.37	cp	BRD-A81772229	simvastatin	HMGCR inhibitor	HMGCR inhibitor	HMGCR, CYP2C8, CYP3A4, CYP3A5, ITGB2	HMGCR inhibitor
1493	34.37	kd	CGS001-148103	ZNF599	Zinc fingers, C2H2-type
1494	34.33	kd	CGS001-2168	FABP1	Fatty acid-binding proteins
1495	34.31	cp	BRD-A63043573	cabergoline	Dopamine receptor agonist		DRD2, ADRA1A, ADRA2A, ADRA2B, ADRA2C, DRD1, DRD3, DRD4, DRD5, HTR1A, HTR1B, HTR1D, HTR2A, HTR2B, HTR2C, ADRA1B, ADRA1D, ADRB1, ADRB2, HTR7, PRL	Dopamine receptor agonist
1496	34.28	kd	CGS001-637	BID	Endogenous ligands
1497	34.28	cp	BRD-K41895714	AS-605240	PI3K inhibitor	PI3K inhibitor	MAOB, PIK3CA, PIK3CB, PIK3CD, PIK3CG	PI3K inhibitor
1498	34.26	kd	CGS001-134860	TAAR9	GPCR / Class A : Trace amine associated receptors	Trace amine receptors LOF
1499	34.21	kd	CGS001-116511	MAS1L	GPCR / Class A : Orphans
1500	34.2	oe	ccsbBroad304_03129	ERO1L	-
1501	34.17	kd	CGS001-2108	ETFA	-
1502	34.16	kd	CGS001-8899	PRPF4B	PRP4 subfamily
1503	34.14	kd	CGS001-3398	ID2	Basic helix-loop-helix proteins
1504	34.14	oe	ccsbBroad304_00841	IKBKB	IKK family
1505	34.13	cc		HOXL subclass homeoboxes LOF	-
1506	34.13	kd	CGS001-57154	SMURF1	-	BMP Signaling LOF
1507	34.1	kd	CGS001-25989	ULK3	Unc-51-like kinase (ULK) family
1508	34.08	kd	CGS001-23678	SGK3	SGK family
1509	34.06	kd	CGS001-5883	RAD9A	-
1510	34.04	cp	BRD-K97863768	prothionamide	Mycobacterium tuberculosis enoyl-[acyl-carrier-protein] reductase [NADH] (inhA) inhibitor			Mycobacterium tuberculosis enoyl-[acyl-carrier-protein] reductase [NADH] (inhA) inhibitor
1511	33.98	kd	CGS001-28964	GIT1	Ankyrin repeat domain containing
1512	33.89	kd	CGS001-54815	GATAD2A	GATA zinc finger domain containing
1513	33.86	kd	CGS001-387	RHOA	-
1514	33.83	cp	BRD-A95513702	androsta-1,4-dien-3,17-dione	Aromatase inhibitor	Aromatase inhibitor	CYP19A1	Aromatase inhibitor
1515	33.81	cp	BRD-K18135438	chenodeoxycholic-acid	11-beta-HSD1 inhibitor		HSD11B1, NR1H4	11-beta-HSD1 inhibitor, FXR agonist
1516	33.81	cp	BRD-A83695761	chromanol	Potassium channel blocker	Potassium channel blocker		Potassium channel blocker
1517	33.81	kd	CGS001-9618	TRAF4	RING-type (C3HC4) zinc fingers
1518	33.81	kd	CGS001-54677	CROT	-
1519	33.79	cp	BRD-K99595596	salsolinol	Monoamine oxidase inhibitor		DRD2	Monoamine oxidase inhibitor, Tyrosine hydroxylase inhibitor
1520	33.79	kd	CGS001-2073	ERCC5	-
1521	33.77	kd	CGS001-823	CAPN1	EF-hand domain containing
1522	33.77	cp	BRD-K02265150	amoxapine	Norepinephrine reuptake inhibitor	Norepinephrine reuptake inhibitor	SLC6A2, SLC6A4, HTR2A, HTR6, ADRA1A, ADRA1B, ADRA1D, ADRA2A, ADRA2B, ADRA2C, CHRM1, CHRM2, CHRM3, CHRM4, CHRM5, DRD1, DRD2, DRD3, DRD4, GABRA1, GABRA2, GABRA3, GABRA4, GABRA5, GABRA6, GABRB1, GABRB2, GABRB3, GABRD, GABRE, GABRG1, GABRG2, GABRG3, GABRP, GABRQ, HRH1, HRH4, HTR1A, HTR1B, HTR2B, HTR2C, HTR3A, HTR7, SLC6A3	Norepinephrine reuptake inhibitor
1523	33.76	kd	CGS001-51268	PIPOX	-
1524	33.74	oe	ccsbBroad304_01540	SLC2A1	Solute carriers
1525	33.73	cp	BRD-K59753853	MDL-29951	Glutamate receptor antagonist		FBP1, GPR17	Glutamate receptor antagonist
1526	33.73	kd	CGS001-10489	LRRC41	-
1527	33.73	kd	CGS001-9568	GABBR2	GABA receptors
1528	33.71	cp	BRD-A29734509	disopyramide	Sodium channel blocker		SCN5A, CHRM1, CHRM2, CHRM3, KCND2, KCND3, KCNH2	Sodium channel blocker
1529	33.68	kd	CGS001-3930	LBR	Tudor domain containing
1530	33.65	kd	CGS001-8935	SKAP2	Pleckstrin homology (PH) domain containing	Akt Signaling LOF
1531	33.59	oe	ccsbBroad304_13936	PTPRF	Receptor tyrosine phosphatases (RTP)
1532	33.58	oe	ccsbBroad304_02671	ECD	-
1533	33.57	cp	BRD-K09668667	benzo(a)pyrene	Carcinogen			Carcinogen
1534	33.56	kd	CGS001-10587	TXNRD2	-
1535	33.54	kd	CGS001-23224	SYNE2	-
1536	33.51	cp	BRD-K46441700	GR-55562	Serotonin receptor antagonist	Serotonin receptor antagonist	HTR1B, HTR1D	Serotonin receptor antagonist
1537	33.5	kd	CGS001-7423	VEGFB	-
1538	33.47	kd	CGS001-5110	PCMT1	-
1539	33.46	cp	BRD-K51541829	RO-25-6981	Ionotropic glutamate receptor antagonist		GRIN2B, SLC18A2	Ionotropic glutamate receptor antagonist, Monamine transporter modulator
1540	33.45	cp	BRD-A15914070	4-hydroxy-2-nonenal	Cytotoxic lipid peroxidation product		IKBKB	Cytotoxic lipid peroxidation product
1541	33.45	cp	BRD-K93325701	damnacanthal	SRC inhibitor			SRC inhibitor
1542	33.45	cp	BRD-K05434375	HA-1004	Calcium channel blocker			Calcium channel blocker
1543	33.4	kd	CGS001-84669	USP32	EF-hand domain containing
1544	33.37	oe	ccsbBroad304_00856	CXCR2	Chemokine receptors
1545	33.35	oe	ccsbBroad304_13633	PI4KAP2	-
1546	33.33	kd	CGS001-83593	RASSF5	-
1547	33.3	kd	CGS001-10456	HAX1	-
1548	33.25	oe	ccsbBroad304_00115	ASPH	-
1549	33.25	kd	CGS001-2324	FLT4	Type IV RTKs: VEGF (vascular endothelial growth factor) receptor family
1550	33.21	oe	ccsbBroad304_01137	P2RY6	GPCR / Class A : Purinergic receptors, P2Y	Purinergic receptors P2Y GOF
1551	33.19	kd	CGS001-79073	TMEM109	-
1552	33.12	kd	CGS001-5287	PIK3C2B	Phosphatidylinositol-4-phosphate 3-kinase family
1553	33.11	cp	BRD-K28428262	brivanib	FGFR inhibitor	FGFR inhibitor	FGFR1, KDR, FLT1, CYP3A4, FGFR2, FGFR3, FLT4, KCNH2	FGFR inhibitor, VEGFR inhibitor
1554	33.11	cp	BRD-K01649396	indatraline	Norepinephrine transporter inhibitor		SLC6A2, SLC6A3, SLC6A4	Norepinephrine transporter inhibitor
1555	33.11	oe	ccsbBroad304_01452	RPS13	S ribosomal proteins
1556	33.09	cp	BRD-K25905511	buddleoflavonoloside	Acetylcholinesterase inhibitor			Acetylcholinesterase inhibitor
1557	33.09	cp	BRD-A35912562	pregnenolone	Glutamate receptor modulator		CYP17A1, PGR, SULT2B1	Glutamate receptor modulator, Acetylcholine release enhancer, Dopamine release enhancer, GABA receptor negative allosteric modulator
1558	33.07	cp	BRD-K01638814	rilmenidine	Adrenergic receptor agonist	Imidazoline ligand	NISCH	Adrenergic receptor agonist, Imidazoline receptor agonist
1559	33.05	cp	BRD-K96402602	farnesylthiotriazole	PPMTase inhibitor			PPMTase inhibitor
1560	33.05	kd	CGS001-652	BMP4	Bone morphogenetic proteins
1561	33.03	kd	CGS001-81611	ANP32E	ANP32 acidic nuclear phosphoproteins
1562	33	kd	CGS001-7027	TFDP1	-
1563	32.95	kd	CGS001-5202	PFDN2	-
1564	32.93	kd	CGS001-390	RND3	-
1565	32.93	oe	ccsbBroad304_06575	MEF2A	Myocyte enhancer factors
1566	32.86	cp	BRD-K15601958	SEW-2871	Lysophospholipid receptor agonist		S1PR1	Lysophospholipid receptor agonist
1567	32.86	kd	CGS001-199777	ZNF626	Zinc fingers, C2H2-type
1568	32.81	oe	ccsbBroad304_01781	WNT7B	Endogenous ligands
1569	32.79	kd	CGS001-8623	ASMTL	Pseudoautosomal regions / PAR1
1570	32.76	kd	CGS001-3821	KLRC1	CD molecules
1571	32.74	kd	CGS001-7840	ALMS1	-
1572	32.7	kd	CGS001-1845	DUSP3	Protein tyrosine phosphatases / Class I Cys-based PTPs : Atypical dual specificity phosphatases
1573	32.67	kd	CGS001-11040	PIM2	PIM family
1574	32.67	kd	CGS001-9112	MTA1	GATA zinc finger domain containing	GATA Zinc finger domain containing LOF
1575	32.62	cp	BRD-K22947005	dexbrompheniramine	Histamine receptor antagonist		HRH1	Histamine receptor antagonist
1576	32.61	cp	BRD-K50422030	clomethiazole	GABA receptor antagonist		GABRA1	GABA receptor antagonist, GABA receptor modulator
1577	32.61	cp	BRD-K21667562	AM-404	Cyclooxygenase inhibitor		TRPV1, CNR1, CNR2, FAAH	Cyclooxygenase inhibitor, FAAH inhibitor, TRPV antagonist
1578	32.6	cp	BRD-A06726973	dibutyrylcyclic-gmp	cGMP analog			cGMP analog
1579	32.56	cp	BRD-A75935363	atracurium	Acetylcholine receptor antagonist		CHRNA2	Acetylcholine receptor antagonist
1580	32.52	kd	CGS001-11124	FAF1	UBX domain containing
1581	32.5	kd	CGS001-164091	PAQR7	-
1582	32.49	oe	ccsbBroad304_00734	HDAC1	Histone deacetylases
1583	32.49	kd	CGS001-27	ABL2	Abl family
1584	32.46	cp	BRD-K49372556	mofezolac	Cyclooxygenase inhibitor			Cyclooxygenase inhibitor
1585	32.46	kd	CGS001-10308	ZNF267	Zinc fingers, C2H2-type
1586	32.44	oe	ccsbBroad304_01421	RPL11	L ribosomal proteins
1587	32.43	kd	CGS001-5029	P2RY2	GPCR / Class A : Purinergic receptors, P2Y
1588	32.36	kd	CGS001-7280	TUBB2A	Tubulins
1589	32.36	kd	CGS001-602	BCL3	Ankyrin repeat domain containing
1590	32.3	oe	ccsbBroad304_01446	RPS3A	S ribosomal proteins
1591	32.22	kd	CGS001-5297	PI4KA	1-phosphatidylinositol 4-kinase family
1592	32.19	kd	CGS001-10000	AKT3	Akt (Protein kinase B)	Akt Signaling LOF
1593	32.12	kd	CGS001-2990	GUSB	-
1594	32.12	kd	CGS001-160	AP2A1	-
1595	32.08	kd	CGS001-4302	MLLT6	Zinc fingers, PHD-type
1596	32.02	cp	BRD-A54236247	racephedrine	Adrenergic receptor agonist			Adrenergic receptor agonist
1597	31.99	kd	CGS001-7292	TNFSF4	CD molecules	Tumor necrosis factor superfamily LOF
1598	31.96	oe	ccsbBroad304_00129	ATP5D	ATPases / F-type
1599	31.91	kd	CGS001-139760	GPR119	GPCR / Class A : Orphans
1600	31.88	kd	CGS001-55612	FERMT1	Fermitins
1601	31.84	kd	CGS001-9491	PSMF1	Proteasome (prosome, macropain) subunits
1602	31.82	oe	ccsbBroad304_00162	BIK	-
1603	31.81	cp	BRD-K72903603	zidovudine	Reverse transcriptase inhibitor	Reverse transcriptase inhibitor	TERT	Reverse transcriptase inhibitor
1604	31.76	cp	BRD-K49027941	PSB-1115	Adenosine receptor antagonist		ADORA2B, ADORA1, ADORA3	Adenosine receptor antagonist
1605	31.75	cp	BRD-K14441456	tyrphostin-AG-556	EGFR inhibitor		EGFR	EGFR inhibitor
1606	31.75	kd	CGS001-3590	IL11RA	IL-6 receptor family	Interleukin receptors LOF
1607	31.72	kd	CGS001-51128	SAR1B	-
1608	31.71	kd	CGS001-84328	LZIC	-
1609	31.7	cp	BRD-A50675702	fipronil	GABA gated chloride channel blocker			GABA gated chloride channel blocker, Chloride channel blocker
1610	31.69	kd	CGS001-54386	TERF2IP	-
1611	31.67	kd	CGS001-23326	USP22	Ubiquitin-specific peptidases
1612	31.64	kd	CGS001-51684	SUFU	-
1613	31.62	oe	ccsbBroad304_03445	UGT1A1	UDP glucuronosyltransferases
1614	31.58	oe	ccsbBroad304_01361	RAB27A	RAB, member RAS oncogene
1615	31.57	kd	CGS001-5710	PSMD4	Proteasome (prosome, macropain) subunits
1616	31.57	cp	BRD-K71512533	SNS-314	Aurora kinase inhibitor	Aurora kinase inhibitor	AURKA, AURKB, AURKC	Aurora kinase inhibitor
1617	31.55	kd	CGS001-5291	PIK3CB	Phosphatidylinositol kinases
1618	31.55	kd	CGS001-84288	EFCAB2	EF-hand domain containing
1619	31.54	cp	BRD-A49358627	ciprofibrate	PPAR receptor agonist		PPARA, LPL	PPAR receptor agonist
1620	31.54	kd	CGS001-5721	PSME2	Proteasome (prosome, macropain) subunits
1621	31.54	kd	CGS001-167465	ZNF366	Zinc fingers, C2H2-type
1622	31.53	oe	ccsbBroad304_00690	GRN	-
1623	31.5	oe	ccsbBroad304_03271	ECSIT	Mitochondrial respiratory chain complex assembly factors
1624	31.49	cp	BRD-K31912990	CGP-71683	Neuropeptide receptor antagonist		NPY5R	Neuropeptide receptor antagonist
1625	31.46	oe	ccsbBroad304_01064	NDUFA1	Mitochondrial respiratory chain complex / Complex I
1626	31.46	cp	BRD-K31633810	DAU-5884	Acetylcholine receptor antagonist		CHRM1, CHRM3	Acetylcholine receptor antagonist
1627	31.45	cp	BRD-K46435977	valaciclovir	DNA polymerase inhibitor	DNA polymerase inhibitor		DNA polymerase inhibitor
1628	31.41	cp	BRD-K83302049	protopine	Histamine receptor antagonist		ACHE, SLC6A2, SLC6A4	Histamine receptor antagonist
1629	31.4	kd	CGS001-8996	NOL3	-
1630	31.38	kd	CGS001-3481	IGF2	-
1631	31.37	kd	CGS001-87	ACTN1	EF-hand domain containing
1632	31.36	kd	CGS001-29968	PSAT1	-
1633	31.31	kd	CGS001-7297	TYK2	Janus kinase (JakA) family
1634	31.3	oe	ccsbBroad304_01203	PIM1	PIM family
1635	31.28	kd	CGS001-2969	GTF2I	General transcription factors	General transcription factors group 1 LOF
1636	31.26	kd	CGS001-1131	CHRM3	Cholinergic receptors
1637	31.21	cp	BRD-K43245338	MDL-28170	Calpain inhibitor		CAPN1, CTSB, CTSL	Calpain inhibitor
1638	31.17	kd	CGS001-54851	ANKRD49	Ankyrin repeat domain containing
1639	31.16	kd	CGS001-6626	SNRPA	RNA binding motif (RRM) containing
1640	31.12	kd	CGS001-8731	RNMT	-
1641	31.12	oe	ccsbBroad304_06393	HOXC4	Homeoboxes / ANTP class : HOXL subclass	Homeobox Gene GOF
1642	31.1	kd	CGS001-58492	ZNF77	Zinc fingers, C2H2-type
1643	31.09	oe	ccsbBroad304_08839	IFIH1	-
1644	31.05	cp	BRD-A99833829	bethanechol	Acetylcholine receptor agonist		CHRM2, CHRM1, CHRM3, CHRM4	Acetylcholine receptor agonist
1645	31.02	cp	BRD-K31471398	dihydrexidine	Dopamine receptor agonist		DRD1, DRD2, DRD3, DRD4, DRD5	Dopamine receptor agonist
1646	30.9	cp	BRD-K28183345	proguanil	Dihydrofolate reductase inhibitor		CYP2C19, DHFR	Dihydrofolate reductase inhibitor
1647	30.89	kd	CGS001-8493	PPM1D	Serine/threonine phosphatases / Protein phosphatases, Mg2+/Mn2+ dependent
1648	30.88	cp	BRD-K46556543	canrenoic-acid	Mineralocorticoid receptor antagonist			Mineralocorticoid receptor antagonist
1649	30.88	kd	CGS001-3476	IGBP1	-
1650	30.78	cp	BRD-A84134924	pancuronium	Acetylcholine receptor antagonist		CHRM2, CHRM3, CHRNA1, CHRNA2	Acetylcholine receptor antagonist
1651	30.76	oe	ccsbBroad304_00991	MDH1	-
1652	30.74	kd	CGS001-8726	EED	Neutral sphingomyelinase coupling factors
1653	30.72	cp	BRD-K52911425	GDC-0941	PI3K inhibitor	PI3K inhibitor	PIK3CG, PIK3CA, PIK3CB, PIK3CD	PI3K inhibitor
1654	30.65	kd	CGS001-2957	GTF2A1	General transcription factors	General transcription factors group 2 LOF
1655	30.62	oe	ccsbBroad304_01222	PLP2	-
1656	30.62	oe	ccsbBroad304_00602	SLC37A4	SLC37 family of phosphosugar/phosphate exchangers
1657	30.59	cp	BRD-A55369275	CGP-54626	GABA receptor antagonist		GABBR1, GABBR2, KCTD12, KCTD16, KCTD8	GABA receptor antagonist
1658	30.58	cp	BRD-K93918653	quizartinib	FLT3 inhibitor		FLT3, CSF1R, KIT, RET, PDGFRA, PDGFRB	FLT3 inhibitor
1659	30.57	kd	CGS001-55256	ADI1	-
1660	30.56	oe	ccsbBroad304_01870	CHAF1B	WD repeat domain containing
1661	30.56	kd	CGS001-718	C3	Endogenous ligands
1662	30.55	kd	CGS001-29984	RHOD	-
1663	30.53	kd	CGS001-2963	GTF2F2	General transcription factors	General transcription factors group 2 LOF
1664	30.52	kd	CGS001-56139	PCDHA10	Cadherins / Protocadherins : Clustered
1665	30.5	cp	BRD-K17075857	chloroxine	Opioid receptor antagonist		OPRK1	Opioid receptor antagonist
1666	30.5	kd	CGS001-50810	HDGFRP3	-
1667	30.48	oe	ccsbBroad304_06670	OGG1	-
1668	30.41	kd	CGS001-6201	RPS7	S ribosomal proteins	Ribosomal 40s Subunit LOF
1669	30.38	cp	BRD-K20338176	cefaclor	Bacterial cell wall synthesis inhibitor			Bacterial cell wall synthesis inhibitor
1670	30.36	kd	CGS001-148479	PHF13	Zinc fingers, PHD-type
1671	30.33	kd	CGS001-2828	GPR4	GPCR / Class A : Orphans
1672	30.33	kd	CGS001-7913	DEK	-
1673	30.32	cp	BRD-K31542390	mycophenolic-acid	Dehydrogenase inhibitor	IMPDH inhibitor	IMPDH1, IMPDH2	Dehydrogenase inhibitor, Inositol monophosphatase inhibitor
1674	30.29	kd	CGS001-2909	ARHGAP35	Rho GTPase activating proteins
1675	30.28	kd	CGS001-6817	SULT1A1	Sulfotransferases, cytosolic
1676	30.28	cp	BRD-K41410256	balsalazide	Cyclooxygenase inhibitor		PTGS1, PTGS2, ALOX5, PPARG	Cyclooxygenase inhibitor
1677	30.27	kd	CGS001-9158	FIBP	-
1678	30.26	kd	CGS001-6584	SLC22A5	Organic zwitterions/cation transporters (OCTN)
1679	30.24	kd	CGS001-5654	HTRA1	Serine peptidases / Serine peptidases
1680	30.23	cp	BRD-K91442916	CAM-9-026	Membrane metalloendopeptidase inhibitor			Membrane metalloendopeptidase inhibitor
1681	30.16	kd	CGS001-8409	UXT	-
1682	30.16	kd	CGS001-6576	SLC25A1	Mitochondrial di- and tri-carboxylic acid transporter subfamily
1683	30.14	kd	CGS001-178	AGL	-
1684	30.09	kd	CGS001-23355	VPS8	-
1685	30.07	kd	CGS001-1675	CFD	Complement system
1686	30.05	cp	BRD-K65910366	KUC103904N	-666			-666
1687	30.01	kd	CGS001-5080	PAX6	Paired boxes
1688	29.99	oe	ccsbBroad304_03746	CDC42SE1	-
1689	29.99	cp	BRD-K06159959	CCMQ	Inhibitor of the binding of homoquinolinic acid to non-NMDA sensitive sites			Inhibitor of the binding of homoquinolinic acid to non-NMDA sensitive sites
1690	29.98	kd	CGS001-4363	ABCC1	ATP binding cassette transporters / subfamily C
1691	29.95	oe	ccsbBroad304_00424	DBI	-
1692	29.95	oe	ccsbBroad304_01448	RPS7	S ribosomal proteins
1693	29.94	oe	ccsbBroad304_00956	LYZ	-
1694	29.94	kd	CGS001-126626	GABPB2	Ankyrin repeat domain containing
1695	29.92	oe	ccsbBroad304_08878	METTL4	-
1696	29.84	kd	CGS001-5432	POLR2C	RNA polymerase subunits	RNA Polymerase Enzymes LOF
1697	29.84	oe	ccsbBroad304_01825	SLC30A2	SLC30 zinc transporter family
1698	29.83	kd	CGS001-8239	USP9X	Ubiquitin-specific peptidases	X linked mental retardation group 2 LOF
1699	29.82	cp	BRD-K67783091	haloperidol	Dopamine receptor antagonist		DRD2, DRD1, DRD3, HTR2A, CYP3A7, DRD4, DRD5, GRIN2B, HRH1, HTR1A, HTR1D, HTR2B, HTR7, KCNH1	Dopamine receptor antagonist, Psychoactive drug
1700	29.81	oe	ccsbBroad304_02934	B3GAT3	Beta-1,3-glucuronyltransferases
1701	29.8	oe	ccsbBroad304_02399	TNIP1	-
1702	29.78	kd	CGS001-7693	ZNF134	Zinc fingers, C2H2-type
1703	29.73	kd	CGS001-7415	VCP	ATPases / AAA-type
1704	29.73	kd	CGS001-3215	HOXB5	Homeoboxes / ANTP class : HOXL subclass	HOXL subclass homeoboxes LOF
1705	29.7	cp	BRD-A64297288	amlodipine	Calcium channel blocker	Calcium channel blocker	CACNA1C, CACNA1D, CACNA2D1, ABCG2, CA1, CACNA1B, CACNA1S, CACNA2D3, CACNB1, CACNB2, SMPD1	Calcium channel blocker
1706	29.65	kd	CGS001-4968	OGG1	-
1707	29.64	kd	CGS001-57822	GRHL3	-
1708	29.63	cp	BRD-A95096829	PNU-96415E	Dopamine receptor antagonist			Dopamine receptor antagonist
1709	29.61	oe	ccsbBroad304_03555	PANK4	-
1710	29.54	oe	ccsbBroad304_06089	DDIT3	-
1711	29.53	cp	BRD-K81876028	CP-93129	Serotonin receptor agonist		HTR1A, HTR1B	Serotonin receptor agonist
1712	29.52	cp	BRD-K03842655	penitrem-a	Potassium channel blocker		KCNMA1	Potassium channel blocker
1713	29.51	oe	ccsbBroad304_06694	SERPINA5	Serine (or cysteine) peptidase inhibitors
1714	29.47	cp	BRD-K11853856	PJ-34	PARP inhibitor	PARP inhibitor	EEF2, PARP1, PARP15, PARP3	PARP inhibitor
1715	29.44	kd	CGS001-63874	ABHD4	Abhydrolase domain containing
1716	29.43	kd	CGS001-51231	VRK3	Vaccina related kinase (VRK) family
1717	29.39	kd	CGS001-1009	CDH11	Cadherins / Major cadherins
1718	29.38	oe	ccsbBroad304_02175	MAGED1	-
1719	29.35	oe	ccsbBroad304_02505	GNB5	WD repeat domain containing
1720	29.34	cp	BRD-K90885812	propantheline	Acetylcholine receptor antagonist		CHRM1, CHRM2, CHRM3, CHRM4	Acetylcholine receptor antagonist
1721	29.32	kd	CGS001-257397	TAB3	-	Zinc fingers RanBP2 type LOF
1722	29.32	cp	BRD-A07780951	orciprenaline	Adrenergic receptor agonist	Beta-adrenergic receptor agonist	ADRB2	Adrenergic receptor agonist
1723	29.31	kd	CGS001-10269	ZMPSTE24	-
1724	29.27	kd	CGS001-8834	TMEM11	-
1725	29.27	kd	CGS001-29928	TIMM22	-
1726	29.26	kd	CGS001-23321	TRIM2	RING-type (C3HC4) zinc fingers
1727	29.25	oe	ccsbBroad304_05348	FOXR1	Forkhead boxes
1728	29.25	kd	CGS001-3985	LIMK2	LIMK subfamily
1729	29.25	oe	ccsbBroad304_01155	CDK16	Cyclin-dependent kinases, TAIRE subfamily
1730	29.25	oe	ccsbBroad304_07288	B4GALT4	Beta 4-glycosyltransferases
1731	29.18	kd	CGS001-405	ARNT	Basic helix-loop-helix proteins
1732	29.15	oe	ccsbBroad304_14389	PSMA8	Proteasome (prosome, macropain) subunits
1733	29.07	kd	CGS001-673	BRAF	RAF family
1734	29.06	kd	CGS001-9559	VPS26A	-
1735	29.06	kd	CGS001-6676	SPAG4	-
1736	29.02	kd	CGS001-760	CA2	Carbonic anhydrases
1737	29.01	oe	ccsbBroad304_08152	PSAT1	-
1738	29	kd	CGS001-4726	NDUFS6	Mitochondrial respiratory chain complex / Complex I
1739	28.99	cp	BRD-K14536225	piceid	Glucosidase inhibitor		GAA, XDH	Glucosidase inhibitor
1740	28.94	kd	CGS001-2287	FKBP3	-
1741	28.92	cp	BRD-A63836183	PD-123319	Angiotensin receptor antagonist		AGTR2	Angiotensin receptor antagonist
1742	28.9	oe	ccsbBroad304_05923	DDR1	Type XVI RTKs: DDR (collagen receptor) family
1743	28.9	cp	BRD-K07212038	selinidin	Mast cell stabilizer			Mast cell stabilizer
1744	28.9	kd	CGS001-2138	EYA1	Protein tyrosine phosphatases / Asp-based PTPs
1745	28.89	oe	ccsbBroad304_01326	PSME1	Proteasome (prosome, macropain) subunits
1746	28.88	oe	ccsbBroad304_02094	FIBP	-
1747	28.87	kd	CGS001-699	BUB1	Bub family
1748	28.85	cp	BRD-K54472332	elvitegravir	HIV integrase inhibitor			HIV integrase inhibitor
1749	28.85	kd	CGS001-6188	RPS3	S ribosomal proteins	Ribosomal 40s Subunit LOF
1750	28.81	cp	BRD-A58048407	nimodipine	Calcium channel blocker		CACNA1C, NR3C2, AHR, CACNA1D, CACNA1F, CACNA1S, CACNB1, CACNB2, CACNB3, CACNB4, CFTR	Calcium channel blocker
1751	28.8	oe	ccsbBroad304_04086	TCTN1	Tectonic proteins
1752	28.77	cp	BRD-A58157837	butabindide	Tripeptidyl peptidase inhibitor		TPP2	Tripeptidyl peptidase inhibitor
1753	28.73	cp	BRD-A64092382	mexiletine	Sodium channel blocker	Sodium channel blocker	SCN5A, AHR, CYP2B6, CYP2E1, KCNK2, KCNK3, SCN4A	Sodium channel blocker
1754	28.72	oe	ccsbBroad304_07056	TGFB1	Endogenous ligands
1755	28.71	kd	CGS001-5970	RELA	NFkappaB transcription factor family
1756	28.7	kd	CGS001-23361	ZNF629	Zinc fingers, C2H2-type
1757	28.69	oe	ccsbBroad304_01396	RGS4	Regulators of G-protein signaling
1758	28.66	kd	CGS001-4697	NDUFA4	-
1759	28.64	cp	BRD-A41304429	practolol	Adrenergic receptor antagonist		ADRB1	Adrenergic receptor antagonist
1760	28.63	oe	ccsbBroad304_06088	AKR1C1	Aldo-keto reductases
1761	28.6	kd	CGS001-780	DDR1	Type XVI RTKs: DDR (collagen receptor) family
1762	28.6	oe	ccsbBroad304_00770	HOXA2	Homeoboxes / ANTP class : HOXL subclass
1763	28.58	kd	CGS001-64376	IKZF5	IKAROS zinc fingers
1764	28.56	kd	CGS001-163688	CALML6	EF-hand domain containing
1765	28.51	kd	CGS001-9690	UBE3C	-
1766	28.47	oe	ccsbBroad304_02197	VPS26A	-
1767	28.45	kd	CGS001-5580	PRKCD	Delta subfamily
1768	28.41	kd	CGS001-788	SLC25A20	Mitochondrial amino acid transporter subfamily
1769	28.39	cp	BRD-K52020312	metronidazole	DNA inhibitor		CYP2C8, CYP2E1, CYP3A5, CYP3A7	DNA inhibitor, Antiprotozoal
1770	28.37	kd	CGS001-4121	MAN1A1	-
1771	28.34	oe	ccsbBroad304_08534	STRADB	STLK subfamily
1772	28.33	kd	CGS001-6217	RPS16	S ribosomal proteins	Ribosomal 40s Subunit LOF
1773	28.3	cp	BRD-K94176593	TWS-119	Glycogen synthase kinase inhibitor	Glycogen synthase kinase inhibitor	GSK3B, JUN, MYC	Glycogen synthase kinase inhibitor
1774	28.3	kd	CGS001-1327	COX4I1	Mitochondrial respiratory chain complex	Mitochondrial complex IV LOF
1775	28.29	kd	CGS001-23380	SRGAP2	Rho GTPase activating proteins
1776	28.21	kd	CGS001-1182	CLCN3	Ion channels / Chloride channels : Voltage-sensitive
1777	28.15	kd	CGS001-56916	SMARCAD1	-
1778	28.15	kd	CGS001-6906	SERPINA7	Serine (or cysteine) peptidase inhibitors	Serpin peptidase inhibitors LOF
1779	28.15	kd	CGS001-8660	IRS2	Pleckstrin homology (PH) domain containing
1780	28.13	kd	CGS001-1514	CTSL1	-
1781	28.13	kd	CGS001-29994	BAZ2B	Zinc fingers, PHD-type
1782	28.11	oe	ccsbBroad304_06996	SRM	-
1783	28.06	cp	BRD-K13926615	vardenafil	Phosphodiesterase inhibitor		PDE5A, CYP2C19, CYP2C8, CYP3A5, PDE6G, PDE6H	Phosphodiesterase inhibitor
1784	28.05	cp	BRD-A20126139	medrysone	Glucocorticoid receptor agonist	Glucocorticoid receptor agonist	NR3C1	Glucocorticoid receptor agonist
1785	28.05	cp	BRD-K12102668	nialamide	Monoamine oxidase inhibitor		COMT, MAOA, MAOB	Monoamine oxidase inhibitor
1786	28.04	kd	CGS001-3485	IGFBP2	insulin-like growth factor (IGF) binding proteins
1787	28.01	kd	CGS001-2033	EP300	Chromatin-modifying enzymes / K-acetyltransferases
1788	28	kd	CGS001-2542	SLC37A4	SLC37 family of phosphosugar/phosphate exchangers
1789	27.97	kd	CGS001-4609	MYC	Basic helix-loop-helix proteins
1790	27.96	kd	CGS001-23466	CBX6	-
1791	27.95	kd	CGS001-7508	XPC	-
1792	27.95	kd	CGS001-55206	SBNO1	-
1793	27.95	kd	CGS001-26986	PABPC1	RNA binding motif (RRM) containing
1794	27.94	kd	CGS001-5737	PTGFR	GPCR / Class A : Prostanoid receptors
1795	27.93	kd	CGS001-6595	SMARCA2	Non-enzymatic BRD containing proteins
1796	27.92	cp	BRD-K23192422	lestaurtinib	FLT3 inhibitor	FLT3 inhibitor, JAK inhibitor	FLT3, NTRK1, JAK2, NTRK2, NTRK3	FLT3 inhibitor, Growth factor receptor inhibitor, JAK inhibitor
1797	27.89	kd	CGS001-2034	EPAS1	Basic helix-loop-helix proteins
1798	27.85	kd	CGS001-1806	DPYD	-
1799	27.85	cp	BRD-A23290232	westcort	Glucocorticoid receptor agonist	Glucocorticoid receptor agonist		Glucocorticoid receptor agonist
1800	27.84	kd	CGS001-51182	HSPA14	Heat shock proteins / HSP70	Heat shock 70kDa proteins LOF
1801	27.82	oe	ccsbBroad304_06090	DDOST	-
1802	27.82	kd	CGS001-23118	TAB2	-	Zinc fingers RanBP2 type LOF
1803	27.82	kd	CGS001-253260	RICTOR	-
1804	27.82	kd	CGS001-8019	BRD3	Bromodomain kinase (BRDK) family
1805	27.79	kd	CGS001-57721	METTL14	-
1806	27.79	oe	ccsbBroad304_02659	SLC6A14	Glycine transporter subfamily
1807	27.77	kd	CGS001-7471	WNT1	Endogenous ligands
1808	27.72	kd	CGS001-90649	ZNF486	Zinc fingers, C2H2-type
1809	27.72	cp	BRD-K74133369	oligomycin-a	ATP synthase inhibitor	ATPase inhibitor, ATP synthase inhibitor	ATP5A1	ATP synthase inhibitor, ATPase inhibitor
1810	27.71	cc		General transcription factors group 2 LOF	-
1811	27.69	kd	CGS001-11245	GPR176	GPCR / Class A : Orphans
1812	27.67	cp	BRD-K09499853	KU-0060648	DNA dependent protein kinase inhibitor	DNA dependent protein kinase inhibitor, PI3K inhibitor	PIK3CA, PIK3CB, PIK3CD, PIK3CG, PRKDC	DNA dependent protein kinase inhibitor, PI3K inhibitor
1813	27.64	kd	CGS001-2067	ERCC1	-
1814	27.6	cp	BRD-K32710582	EI-247	IGF-1 inhibitor		INSR	IGF-1 inhibitor
1815	27.6	cp	BRD-A16311756	profenamine	Butyrylcholinesterase inhibitor		CHRM1, BCHE, CHRM2, GRIN3A	Butyrylcholinesterase inhibitor, Cholinergic receptor antagonist
1816	27.59	cp	BRD-K08998509	fananserin	Dopamine receptor antagonist		HTR2A, DRD4	Dopamine receptor antagonist, Serotonin receptor antagonist
1817	27.59	kd	CGS001-8031	NCOA4	-
1818	27.55	cp	BRD-K46862739	metyrapone	Cytochrome P450 inhibitor		CYP11B1, HSD11B1, NR3C2	Cytochrome P450 inhibitor
1819	27.54	cp	BRD-K14767410	SC-560	Cyclooxygenase inhibitor		PTGS1	Cyclooxygenase inhibitor
1820	27.54	kd	CGS001-83439	TCF7L1	-
1821	27.54	cp	BRD-K90543092	levonorgestrel	Estrogen receptor agonist	Progesterone receptor agonist	PGR, AR, CYP2E1, ESR1, SRD5A1	Estrogen receptor agonist, Glucocorticoid receptor antagonist, Progesterone receptor agonist, Progesterone receptor antagonist
1822	27.53	kd	CGS001-10538	BATF	basic leucine zipper proteins
1823	27.52	kd	CGS001-7013	TERF1	-
1824	27.44	cp	BRD-K53123955	niridazole	Phosphofructokinase inhibitor			Phosphofructokinase inhibitor
1825	27.43	kd	CGS001-79174	CRELD2	-
1826	27.42	oe	ccsbBroad304_07834	GGA2	-
1827	27.41	kd	CGS001-10250	SRRM1	-
1828	27.4	kd	CGS001-55825	PECR	Short chain dehydrogenase/reductase superfamily / Classical SDR fold cluster 1
1829	27.39	cp	BRD-A61392169	eliprodil	Glutamate receptor antagonist		GRIN1, GRIN2B	Glutamate receptor antagonist
1830	27.38	cp	BRD-K47943470	tyrphostin-51	EGFR inhibitor			EGFR inhibitor
1831	27.37	oe	ccsbBroad304_08461	CDCA4	-
1832	27.35	cp	BRD-K43068349	AMG-9810	TRPV antagonist		TRPV1	TRPV antagonist
1833	27.35	kd	CGS001-10125	RASGRP1	EF-hand domain containing
1834	27.33	kd	CGS001-292	SLC25A5	Mitochondrial nucleotide transporter subfamily
1835	27.31	kd	CGS001-3832	KIF11	Kinesins
1836	27.26	kd	CGS001-4925	NUCB2	EF-hand domain containing
1837	27.2	kd	CGS001-6818	SULT1A3	Sulfotransferases, cytosolic
1838	27.19	oe	ccsbBroad304_03574	FBXW7	F-boxes / WD-40 domains
1839	27.18	cp	BRD-A33447119	oxfendazole	Anthelmintic			Anthelmintic
1840	27.17	kd	CGS001-9213	XPR1	-
1841	27.13	cp	BRD-K30189597	SYK-inhibitor	SYK inhibitor		SYK	SYK inhibitor
1842	27.11	cp	BRD-K17796732	JWH-015	Cannabinoid receptor agonist	Cannabinoid receptor agonist	CNR2, GPR55	Cannabinoid receptor agonist
1843	27.1	kd	CGS001-6416	MAP2K4	MAPKK:STE7 family
1844	27.1	kd	CGS001-2203	FBP1	-
1845	27.08	kd	CGS001-5440	POLR2K	RNA polymerase subunits	RNA Polymerase Enzymes LOF
1846	27.08	kd	CGS001-2538	G6PC	-
1847	27.08	kd	CGS001-1454	CSNK1E	Casein kinase 1 (CK1) family
1848	27.06	kd	CGS001-9788	MTSS1	-
1849	27.04	cp	BRD-A08709697	heliotrine	Pyrrolizidine alkaloid			Pyrrolizidine alkaloid
1850	27.04	kd	CGS001-3992	FADS1	Fatty acid desaturases
1851	27.03	kd	CGS001-89910	UBE3B	-
1852	27.01	oe	ccsbBroad304_02340	SORBS3	-
1853	27.01	oe	ccsbBroad304_08267	KLF3	Kruppel-like transcription factors
1854	26.94	cp	BRD-K82216340	medroxyprogesterone	progesterone receptor agonist	Progesterone receptor agonist	PGR, ESR1	progesterone receptor agonist
1855	26.9	oe	ccsbBroad304_05098	MAGEB6	-
1856	26.89	kd	CGS001-7416	VDAC1	Voltage-dependent anion channels
1857	26.8	cp	BRD-K08417745	SID-26681509	Cathepsin inhibitor		CTSL	Cathepsin inhibitor
1858	26.8	kd	CGS001-8737	RIPK1	Receptor interacting protein kinase (RIPK) family
1859	26.79	oe	ccsbBroad304_04654	ZIM3	Zinc fingers, C2H2-type
1860	26.77	cp	BRD-K19540840	saracatinib	SRC inhibitor	SRC inhibitor	SRC, ABL1, LCK, YES1	SRC inhibitor
1861	26.76	kd	CGS001-2744	GLS	Ankyrin repeat domain containing
1862	26.74	cp	BRD-K23369905	oxiconazole	Bacterial cell wall synthesis inhibitor			Bacterial cell wall synthesis inhibitor
1863	26.73	cp	BRD-K99616396	motesanib	KIT inhibitor	PDGFR/KIT inhibitor	FLT1, FLT4, KDR, KIT, PDGFRA, RET	KIT inhibitor, PDGFR receptor inhibitor, VEGFR inhibitor
1864	26.71	cp	BRD-K04170657	psoromic-acid	Ras GTPase inhibitor			Ras GTPase inhibitor
1865	26.71	cp	BRD-K37848908	ceforanide	Penicillin binding protein inhibitor			Penicillin binding protein inhibitor
1866	26.68	cp	BRD-A55594068	vinblastine	Microtubule inhibitor	Tubulin inhibitor	TUBB, JUN, TUBA1A, TUBD1, TUBE1, TUBG1	Microtubule inhibitor, Tubulin inhibitor
1867	26.64	kd	CGS001-11041	B3GNT1	-
1868	26.64	oe	ccsbBroad304_04909	ZNF572	Zinc fingers, C2H2-type
1869	26.59	cc		MEK inhibitor	-
1870	26.59	kd	CGS001-10652	YKT6	-
1871	26.56	kd	CGS001-8508	NIPSNAP1	-
1872	26.54	kd	CGS001-134391	GPR151	GPCR / Class A : Orphans
1873	26.51	cp	BRD-K53318339	vinpocetine	Phosphodiesterase inhibitor		PDE1A, PDE1C, SCN10A	Phosphodiesterase inhibitor, Sodium channel blocker
1874	26.5	cp	BRD-K43736954	cortisone	Glucocorticoid receptor agonist		NR3C1	Glucocorticoid receptor agonist
1875	26.48	cp	BRD-A04327189	synephrine	Adrenergic receptor agonist		ADRA1A	Adrenergic receptor agonist
1876	26.47	kd	CGS001-22903	BTBD3	BTB/POZ domain containing
1877	26.46	kd	CGS001-3421	IDH3G	-
1878	26.45	kd	CGS001-10097	ACTR2	-
1879	26.42	oe	ccsbBroad304_08394	UGT1A6	UDP glucuronosyltransferases
1880	26.36	kd	CGS001-27125	AFF4	-
1881	26.35	cp	BRD-A69960130	bromocriptine	Dopamine receptor agonist		DRD2, ADRA2A, ADRA2B, ADRA2C, DRD1, DRD3, DRD4, DRD5, HTR1A, HTR1B, HTR1D, HTR2A, HTR2B, HTR2C, ADRA1A, ADRA1B, ADRA1D, HTR6, HTR7, PRL	Dopamine receptor agonist
1882	26.32	kd	CGS001-7089	TLE2	WD repeat domain containing
1883	26.31	cp	BRD-K89014967	AS-703026	MEK inhibitor	MEK inhibitor	MAP2K1, MAP2K2	MEK inhibitor
1884	26.29	kd	CGS001-1212	CLTB	-
1885	26.28	kd	CGS001-51701	NLK	nmo subfamily
1886	26.25	cp	BRD-K99029477	prometon	Photosynthesis inhibitor			Photosynthesis inhibitor
1887	26.24	kd	CGS001-10610	ST6GALNAC2	Sialyltransferases
1888	26.21	cp	BRD-K00662280	CL-218872	GABA receptor agonist		GABRA1, GABRA2, GABRA3, GABRA5, GABRB2, GABRG2	GABA receptor agonist
1889	26.21	cp	BRD-A16754160	ampicillin	Bacterial cell wall synthesis inhibitor		SLC15A1	Bacterial cell wall synthesis inhibitor
1890	26.17	kd	CGS001-29078	NDUFAF4	Mitochondrial respiratory chain complex assembly factors
1891	26.15	kd	CGS001-431707	LHX8	Homeoboxes / LIM class
1892	26.15	kd	CGS001-10691	GMEB1	-
1893	26.1	oe	ccsbBroad304_03497	TXNL4B	-
1894	26.09	oe	ccsbBroad304_01355	PYGL	Glycogen phosphorylases
1895	26.08	cp	BRD-A15010982	HU-211	Glutamate receptor antagonist		CNR1, CNR2, GLRA1, GLRA2, GLRA3, GPR55, GRIN1, NFKB1	Glutamate receptor antagonist
1896	26.08	kd	CGS001-5223	PGAM1	-
1897	26.05	cp	BRD-K86887724	dofetilide	Potassium channel blocker		KCNH2, KCNH1, KCNJ12, KCNK2	Potassium channel blocker
1898	26.03	cp	BRD-K92492521	LY-255283	Leukotriene receptor antagonist		LTB4R, LTB4R2	Leukotriene receptor antagonist
1899	26.02	kd	CGS001-5900	RALGDS	-
1900	26	cc		Norepinephrine reuptake inhibitor	-
1901	26	oe	ccsbBroad304_00695	CXCL1	Endogenous ligands
1902	25.98	cp	BRD-A44551378	LFM-A12	EGFR inhibitor		EGFR	EGFR inhibitor
1903	25.95	cp	BRD-A24122750	saclofen	GABA receptor antagonist	GABA receptor antagonist	GABBR1, GABBR2, KCTD12, KCTD16, KCTD8	GABA receptor antagonist
1904	25.94	cp	BRD-K62996583	lidoflazine	Calcium channel blocker		SCN1A, SCN3A, SLC29A1	Calcium channel blocker
1905	25.94	kd	CGS001-10383	TUBB2C	Tubulins
1906	25.93	cp	BRD-K20141153	atomoxetine	Norepinephrine transporter inhibitor		SLC6A2, SLC6A3, SLC6A4, GRIN1, GRIN2A, GRIN2B, GRIN2C, GRIN2D, GRIN3A, GRIN3B	Norepinephrine transporter inhibitor
1907	25.93	oe	ccsbBroad304_06394	HOXC9	Homeoboxes / ANTP class : HOXL subclass	Homeobox Gene GOF
1908	25.91	kd	CGS001-25825	BACE2	Pepsin
1909	25.9	cp	BRD-K01095011	finasteride	5-alpha reductase inhibitor		SRD5A2, SRD5A1, AKR1D1, AR	5-alpha reductase inhibitor
1910	25.88	kd	CGS001-5714	PSMD8	Proteasome (prosome, macropain) subunits	Proteasome Pathway LOF
1911	25.84	cc		Aurora kinase inhibitor	-
1912	25.84	kd	CGS001-1728	NQO1	-
1913	25.8	kd	CGS001-54472	TOLLIP	-
1914	25.8	kd	CGS001-94234	FOXQ1	Forkhead boxes
1915	25.78	cp	BRD-A90131694	alclometasone	Glucocorticoid receptor agonist	Glucocorticoid receptor agonist	NR3C1, SERPINA6	Glucocorticoid receptor agonist, Immunosuppressant
1916	25.77	oe	ccsbBroad304_01215	PLAUR	CD molecules
1917	25.76	cp	BRD-A18579359	wiskostatin	Neural Wiskott-Aldrich syndrome protein inhibitor		WAS, WASL	Neural Wiskott-Aldrich syndrome protein inhibitor
1918	25.75	cp	BRD-K83988098	alvespimycin	HSP inhibitor	HSP inhibitor	HSP90AA1	HSP inhibitor
1919	25.71	cp	BRD-K02953697	naringin	Cytochrome P450 inhibitor		SLCO1A2	Cytochrome P450 inhibitor
1920	25.7	cp	BRD-K48115423	2-(4-methoxybenzylthio)-6-methylpyrimidin-4-ol	Matrix metalloprotease inhibitor		MMP13	Matrix metalloprotease inhibitor
1921	25.7	kd	CGS001-22978	NT5C2	Adenosine turnover
1922	25.7	kd	CGS001-1906	EDN1	Endogenous ligands
1923	25.69	kd	CGS001-3276	PRMT1	Protein arginine N-methyltransferases
1924	25.68	oe	ccsbBroad304_01642	TAL2	Basic helix-loop-helix proteins
1925	25.67	oe	ccsbBroad304_03736	SUCNR1	GPCR / Class A : Orphans
1926	25.63	cp	BRD-K17896185	FIT	Opioid receptor agonist		OPRD1	Opioid receptor agonist
1927	25.61	kd	CGS001-9412	MED21	-
1928	25.59	kd	CGS001-55699	IARS2	Aminoacyl tRNA synthetases / Class I
1929	25.56	cp	BRD-K57930253	nitrazepam	Benzodiazepine receptor agonist	Benzodiazepine receptor agonist	GABRA1, GABRA2, GABRA3, GABRA4, GABRA5, GABRA6, GABRB1, GABRB2, GABRB3, GABRD, GABRE, GABRG1, GABRG2, GABRG3, GABRP, GABRQ, GABRR1, GABRR2, GABRR3, SCN1A	Benzodiazepine receptor agonist
1930	25.56	cp	BRD-K02581333	protein-tyrosine-phosphatase-inhibitor-IV	Tyrosine phosphatase inhibitor		PTPN1, PTPN11	Tyrosine phosphatase inhibitor
1931	25.54	kd	CGS001-79142	PHF23	Zinc fingers, PHD-type
1932	25.53	kd	CGS001-301	ANXA1	Annexins
1933	25.53	kd	CGS001-863	CBFA2T3	A-kinase anchor proteins
1934	25.51	kd	CGS001-3146	HMGB1	High-mobility group / Canonical	Canonical high mobility group proteins LOF
1935	25.49	cp	BRD-K97752965	nicorandil	Nitric oxide donor		ABCC9, KCNJ11, KCNJ8	Nitric oxide donor, Potassium channel activator
1936	25.48	oe	ccsbBroad304_06007	CISH	SH2 domain containing	Supressors of cytokine signaling GOF
1937	25.47	cp	BRD-A10969569	ambelline	Plant alkaloid			Plant alkaloid
1938	25.4	kd	CGS001-4998	ORC1	ATPases / AAA-type
1939	25.39	kd	CGS001-66008	TRAK2	-
1940	25.37	cp	BRD-K87990216	piretanide	Glucocorticoid receptor agonist		SLC12A1, SLC12A2	Glucocorticoid receptor agonist
1941	25.34	kd	CGS001-5825	ABCD3	ATP binding cassette transporters / subfamily D
1942	25.29	cp	BRD-K69556541	ryanodine	Calcium channel blocker		RYR1, RYR2, RYR3	Calcium channel blocker
1943	25.29	kd	CGS001-8895	CPNE3	-
1944	25.28	oe	ccsbBroad304_03940	RFWD2	RING-type (C3HC4) zinc fingers
1945	25.26	kd	CGS001-3066	HDAC2	Histone deacetylases
1946	25.23	kd	CGS001-221692	PHACTR1	Phosphatase and actin regulators
1947	25.19	cp	BRD-A59174698	ritodrine	Adrenergic receptor agonist	Beta-adrenergic receptor agonist	ADRB2	Adrenergic receptor agonist
1948	25.18	oe	ccsbBroad304_00762	FOXA3	Forkhead boxes
1949	25.14	kd	CGS001-10289	EIF1B	-
1950	25.12	kd	CGS001-960	CD44	CD molecules
1951	25.11	cp	BRD-K82823076	RO-15-4513	GABA benzodiazepine site receptor inverse agonist		GABRA1, GABRA2, GABRA3, GABRA5, GABRA4, GABRA6, GABRB2, GABRG2	GABA benzodiazepine site receptor inverse agonist
1952	25.1	cp	BRD-K39391626	ethylestrenol	Progesterone receptor agonist	Progesterone receptor agonist, Progesterone receptor antagonist	AR	Progesterone receptor agonist
1953	25.1	kd	CGS001-286380	FOXD4L3	-
1954	25.1	kd	CGS001-2263	FGFR2	Type V RTKs: FGF (fibroblast growth factor) receptor family
1955	25.09	cp	BRD-K30697463	desoximetasone	Glucocorticoid receptor agonist	Glucocorticoid receptor agonist	NR3C1, PLA2G1B	Glucocorticoid receptor agonist
1956	25.09	cp	BRD-K67277431	picotamide	Thromboxane receptor antagonist	Thromboxane receptor antagonist	TBXA2R, TBXAS1	Thromboxane receptor antagonist, Thromboxane synthase inhibitor
1957	25.09	kd	CGS001-11230	PRAF2	-
1958	25.09	kd	CGS001-5329	PLAUR	CD molecules
1959	25.08	cp	BRD-K06014311	DH-97	Melatonin receptor antagonist		MTNR1B	Melatonin receptor antagonist
1960	25.07	kd	CGS001-64407	RGS18	Regulators of G-protein signaling
1961	25.06	oe	ccsbBroad304_02230	HERPUD1	-
1962	25.06	oe	ccsbBroad304_03696	C19ORF10	-
1963	25.06	cp	BRD-A61856038	tremulacin	Lipoxygenase inhibitor			Lipoxygenase inhibitor
1964	25.04	kd	CGS001-10247	HRSP12	-
1965	25.03	kd	CGS001-9276	COPB2	WD repeat domain containing	Vesicular Transport LOF
1966	25.01	oe	ccsbBroad304_06494	KLRC1	CD molecules
1967	24.96	kd	CGS001-116931	MED12L	-
1968	24.96	kd	CGS001-10473	HMGN4	High-mobility group / Canonical	Canonical high mobility group proteins LOF
1969	24.91	oe	ccsbBroad304_00998	MEIS2	Homeoboxes / TALE class
1970	24.89	cp	BRD-A30205217	ethotoin	Hydantoin antiepileptic		SCN5A	Hydantoin antiepileptic
1971	24.87	cp	BRD-K68437527	EMF-bca1-60	caspase inhibitor			caspase inhibitor
1972	24.84	kd	CGS001-7357	UGCG	Glycosyltransferase family 2 domain containing
1973	24.84	kd	CGS001-8986	RPS6KA4	MSK subfamily
1974	24.82	kd	CGS001-6714	SRC	Src family
1975	24.81	kd	CGS001-27161	EIF2C2	-
1976	24.8	cp	BRD-A83326220	brazilin	Nitric oxide production inhibitor			Nitric oxide production inhibitor
1977	24.8	oe	ccsbBroad304_06739	PLOD1	-
1978	24.79	cp	BRD-K19136521	indirubin	CDK inhibitor	CDK inhibitor, Glycogen synthase kinase inhibitor	CDK1, CDK5, CCNE1, CDK2, CDK4, CDK5R1, CDK9, GSK3A, GSK3B, LCK, LRRK1, LRRK2	CDK inhibitor
1979	24.78	kd	CGS001-56997	ADCK3	ABC1-B subfamily
1980	24.76	oe	ccsbBroad304_07888	CBX6	-
1981	24.76	kd	CGS001-5045	FURIN	Subtilisin
1982	24.74	cp	BRD-K63516691	T-0156	Phosphodiesterase inhibitor		PDE5A	Phosphodiesterase inhibitor
1983	24.74	kd	CGS001-6093	ROCK1	Pleckstrin homology (PH) domain containing
1984	24.73	cp	BRD-K78280988	anandamide	Cannabinoid receptor agonist	Cannabinoid receptor agonist	CNR1, CNR2, TRPV1, CACNA1G, CACNA1H, CACNA1I, GLRA1, GPR119, GPR18, GPR55, KCNA2, KCND3, KCNK3, KCNK9, TRPM8	Cannabinoid receptor agonist
1985	24.7	cp	BRD-K32755366	reserpic-acid	Norepinephrine transporter inhibitor			Norepinephrine transporter inhibitor
1986	24.7	kd	CGS001-112398	EGLN2	2-oxoglutarate oxygenases
1987	24.69	oe	ccsbBroad304_04728	TWIST2	Basic helix-loop-helix proteins
1988	24.65	cp	BRD-A34706053	CGP-12177	Adrenergic receptor agonist		ADRB1, ADRB2, ADRB3	Adrenergic receptor agonist
1989	24.62	kd	CGS001-6713	SQLE	Lanosterol biosynthesis pathway
1990	24.62	kd	CGS001-10460	TACC3	-
1991	24.59	kd	CGS001-109	ADCY3	Adenylyl cyclases
1992	24.56	kd	CGS001-4436	MSH2	-
1993	24.56	cp	BRD-K71823332	epothilone-a	Microtubule stabilizing agent			Microtubule stabilizing agent
1994	24.55	cp	BRD-K60298136	ITE	Aryl hydrocarbon receptor agonist		AHR	Aryl hydrocarbon receptor agonist
1995	24.52	kd	CGS001-3592	IL12A	Interleukins and interleukin receptors
1996	24.46	cp	BRD-K31553034	zibotentan	Endothelin receptor antagonist		EDNRA	Endothelin receptor antagonist
1997	24.45	kd	CGS001-1399	CRKL	SH2 domain containing
1998	24.44	cp	BRD-K59633790	VU-0420363-1	SARS coronavirus 3C-like protease inhibitor			SARS coronavirus 3C-like protease inhibitor
1999	24.42	oe	ccsbBroad304_00617	GBA	-
[truncated: 6,560 more rows]
