# Supplementary material for: Systems genetics analysis of the LXS recombinant inbred mouse strains:Genetic and molecular insights into acute ethanol tolerance
Source: PLoS One. 2020 Oct 23;15(10):e0240253. doi: 10.1371/journal.pone.0240253 (PMC7584226; doi:10.1371/journal.pone.0240253)
Supplement: S13 Table — Cmap analysis for genes correlated to AFT-Et. (XLSX) [file pone.0240253.s015.xlsx]

## Sheet: S13_AFT-Et
Rank	Score	Type	ID	Name	Description	CMap Class	Target	MOA
1	99.65	cc		HDAC inhibitor	-
2	99.58	kd	CGS001-7480	WNT10B	Wingless-type MMTV integration sites
3	99.47	cp	BRD-K11558771	droxinostat	HDAC inhibitor	HDAC inhibitor	HDAC6, HDAC8	HDAC inhibitor
4	99.4	oe	ccsbBroad304_06021	KLF6	Kruppel-like transcription factors
5	99.22	cp	BRD-K11663430	pyroxamide	HDAC inhibitor	HDAC inhibitor	HDAC1	HDAC inhibitor
6	99.15	cp	BRD-K69840642	ISOX	HDAC inhibitor	HDAC inhibitor	HDAC6	HDAC inhibitor
7	99.08	cp	BRD-K74761218	WT-171	HDAC inhibitor		HDAC6	HDAC inhibitor
8	99.05	cp	BRD-K56957086	dacinostat	HDAC inhibitor	HDAC inhibitor	HDAC1, HDAC2, HDAC3, HDAC4, HDAC5, HDAC6, HDAC7, HDAC8, HDAC9	HDAC inhibitor
9	98.98	cp	BRD-K74733595	APHA-compound-8	HDAC inhibitor	HDAC inhibitor	HDAC8	HDAC inhibitor
10	98.97	cc		Leucine rich repeat kinase inhibitor	-
11	98.94	cp	BRD-A39646320	HC-toxin	HDAC inhibitor	HDAC inhibitor	HDAC1	HDAC inhibitor
12	98.94	cp	BRD-K13810148	givinostat	HDAC inhibitor	HDAC inhibitor	HDAC2, HDAC1, HDAC3, HDAC4, HDAC5, HDAC6, HDAC7, HDAC8, HDAC9, IL1B, IL1R2, IL6R, TNF	HDAC inhibitor
13	98.87	cp	BRD-K68202742	trichostatin-a	HDAC inhibitor	HDAC inhibitor	HDAC7, HDAC8, HDAC1, HDAC10, HDAC2, HDAC3, HDAC4, HDAC5, HDAC6, HDAC9	HDAC inhibitor, CDK activator, ID1 inhibitor
14	98.87	cp	BRD-K12867552	THM-I-94	HDAC inhibitor	HDAC inhibitor	HDAC1, HDAC10, HDAC2, HDAC3, HDAC6, HDAC8	HDAC inhibitor
15	98.87	cp	BRD-K52522949	NCH-51	HDAC inhibitor	HDAC inhibitor	HDAC1, HDAC10, HDAC11, HDAC2, HDAC3, HDAC4, HDAC5, HDAC6, HDAC7, HDAC8, HDAC9	HDAC inhibitor
16	98.87	cp	BRD-K17743125	belinostat	HDAC inhibitor	HDAC inhibitor	HDAC1, HDAC2, HDAC3, HDAC4, HDAC5, HDAC6, HDAC7, HDAC8, HDAC9	HDAC inhibitor
17	98.87	cp	BRD-K81418486	vorinostat	HDAC inhibitor	HDAC inhibitor	HDAC1, HDAC2, HDAC3, HDAC6, HDAC8, HDAC10, HDAC11, HDAC5, HDAC9	HDAC inhibitor
18	98.83	kd	CGS001-8824	CES2	Carboxylesterases
19	98.77	cp	BRD-K22503835	scriptaid	HDAC inhibitor	HDAC inhibitor	HDAC1, HDAC2, HDAC3, HDAC4, HDAC5, HDAC6, HDAC7, HDAC8, HDAC9	HDAC inhibitor
20	98.68	kd	CGS001-50814	NSDHL	Short chain dehydrogenase/reductase superfamily / Extended SDR fold
21	98.66	cp	BRD-K86873305	piperacillin	Bacterial cell wall synthesis inhibitor			Bacterial cell wall synthesis inhibitor
22	98.59	cp	BRD-K64890080	BI-2536	PLK inhibitor	Bromodomain Inhibitor	PLK1, BRD4, PLK2, PLK3	PLK inhibitor
23	98.52	cp	BRD-K64606589	apicidin	HDAC inhibitor	HDAC inhibitor	HDAC1, HDAC10, HDAC11, HDAC2, HDAC3, HDAC4, HDAC5, HDAC6, HDAC7, HDAC8, HDAC9	HDAC inhibitor
24	98.43	kd	CGS001-9322	TRIP10	-	Minor histocompatibility antigens LOF
25	98.4	cp	BRD-K04466929	Merck60	HDAC inhibitor		HDAC1, HDAC2	HDAC inhibitor
26	98.28	kd	CGS001-10589	DRAP1	-
27	98.03	cp	BRD-K01436366	XMD-1150	Leucine rich repeat kinase inhibitor	Leucine rich repeat kinase inhibitor	LRRK2	Leucine rich repeat kinase inhibitor
28	97.99	kd	CGS001-4713	NDUFB7	Mitochondrial respiratory chain complex / Complex I
29	97.95	cc		Bromodomain Inhibitor	-
30	97.7	kd	CGS001-64376	IKZF5	IKAROS zinc fingers
31	97.67	cp	BRD-K91145395	prostratin	PKC activator	PKC activator	PRKCA, PRKCB, PRKCD, PRKCE, PRKCG, PRKCH, PRKCQ	PKC activator
32	97.6	kd	CGS001-22818	COPZ1	-	Vesicular Transport LOF
33	97.59	kd	CGS001-8317	CDC7	CDC7 family
34	97.56	kd	CGS001-51293	CD320	CD molecules
35	97.5	kd	CGS001-5654	HTRA1	Serine peptidases / Serine peptidases
36	97.29	kd	CGS001-23011	RAB21	RAB, member RAS oncogene
37	97.11	kd	CGS001-6777	STAT5B	SH2 domain containing
38	97.06	kd	CGS001-23338	PHF15	-
39	97.03	kd	CGS001-51116	MRPS2	Mitochondrial ribosomal proteins / small subunits
40	96.95	kd	CGS001-1829	DSG2	Cadherins / Major cadherins
41	96.89	cc		PKC activator	-
42	96.85	kd	CGS001-4688	NCF2	Tetratricopeptide (TTC) repeat domain containing
43	96.76	kd	CGS001-7541	ZFP161	-
44	96.65	kd	CGS001-256281	NUDT14	Nudix motif containing
45	96.58	kd	CGS001-118442	GPR62	GPCR / Class A : Orphans
46	96.55	oe	ccsbBroad304_01321	PSMD5	Proteasome (prosome, macropain) subunits
47	96.52	kd	CGS001-23659	PLA2G15	-
48	96.47	kd	CGS001-5577	PRKAR2B	Protein kinase A
49	96.45	kd	CGS001-55781	RIOK2	RIO2 subfamily
50	96.41	cp	BRD-K50387473	XMD-892	MAP kinase inhibitor	Bromodomain Inhibitor, Leucine rich repeat kinase inhibitor	MAPK7, DCLK2, LRRK2, PLK4, TNK1	MAP kinase inhibitor
51	96.17	kd	CGS001-5184	PEPD	Methionyl aminopeptidase
52	96.15	oe	ccsbBroad304_03311	EVL	-
53	95.97	kd	CGS001-6676	SPAG4	-
54	95.91	kd	CGS001-5930	RBBP6	-
55	95.8	kd	CGS001-2171	FABP5	Fatty acid-binding proteins
56	95.79	kd	CGS001-5710	PSMD4	Proteasome (prosome, macropain) subunits
57	95.68	kd	CGS001-23463	ICMT	-
58	95.59	kd	CGS001-201799	TMEM154	-
59	95.42	kd	CGS001-163049	ZNF791	Zinc fingers, C2H2-type
60	95.38	kd	CGS001-64783	RBM15	RNA binding motif (RRM) containing
61	95.19	kd	CGS001-142	PARP1	Poly (ADP-ribose) polymerases
62	95.1	kd	CGS001-6050	RNH1	-
63	94.98	kd	CGS001-4637	MYL6	EF-hand domain containing
64	94.89	oe	ccsbBroad304_06496	KNG1	Endogenous ligands
65	94.86	cp	BRD-A52650764	ingenol	PKC activator	PKC activator	PRKCD, PRKCE	PKC activator
66	94.6	kd	CGS001-11057	ABHD2	Abhydrolase domain containing
67	94.5	cp	BRD-K64857848	XMD-885	Leucine rich repeat kinase inhibitor	Leucine rich repeat kinase inhibitor	LRRK2, MAPK7	Leucine rich repeat kinase inhibitor, MAP kinase inhibitor
68	94.47	kd	CGS001-598	BCL2L1	Serine/threonine phosphatases / Protein phosphatase 1, regulatory subunits
69	94.43	kd	CGS001-5300	PIN1	-
70	94.38	kd	CGS001-4886	NPY1R	GPCR / Class A : Neuropeptide receptors : Y
71	94.24	kd	CGS001-10180	RBM6	G patch domain containing
72	94.21	oe	ccsbBroad304_01855	NCOA4	-
73	93.9	cp	BRD-K39944607	ochratoxin-a	Phenylalanyl tRNA synthetase inhibitor		SLC22A6	Phenylalanyl tRNA synthetase inhibitor
74	93.73	kd	CGS001-4696	NDUFA3	Mitochondrial respiratory chain complex / Complex I
75	93.63	cp	BRD-K83972459	JWE-035	Aurora kinase inhibitor	Aurora kinase inhibitor	AURKA	Aurora kinase inhibitor
76	93.57	cp	BRD-K13514097	everolimus	MTOR inhibitor		MTOR, CYP3A5, FKBP1A	MTOR inhibitor
77	93.54	cp	BRD-K12502280	TG-101348	FLT3 inhibitor	Bromodomain Inhibitor, FLT3 inhibitor, JAK inhibitor	JAK2, FLT3, BRD4, JAK1, JAK3, RET, TYK2	FLT3 inhibitor, JAK inhibitor
78	93.51	cp	BRD-K77908580	entinostat	HDAC inhibitor	HDAC inhibitor	HDAC1, HDAC2, HDAC3, HDAC9	HDAC inhibitor
79	93.31	cp	BRD-A64228451	terreic-acid	BTK inhibitor		BTK	BTK inhibitor
80	93.16	oe	ccsbBroad304_07006	ST14	Serine peptidases / Transmembrane	Serine proteases GOF
81	93.02	kd	CGS001-8986	RPS6KA4	MSK subfamily
82	92.92	oe	ccsbBroad304_07548	TSSC4	-
83	92.9	oe	ccsbBroad304_10216	ZPBP2	Immunoglobulin superfamily / Immunoglobulin-like domain containing
84	92.89	cp	BRD-A04308630	genipin	Choleretic agent			Choleretic agent
85	92.88	kd	CGS001-166	AES	-
86	92.84	cp	BRD-A19248578	latrunculin-b	Actin polymerization inhibitor		ACTA1, MKL1, SPIRE2	Actin polymerization inhibitor, Unidentified pharmacological activity
87	92.78	cp	BRD-U51951544	ZG-10	JNK inhibitor		MAPK8	JNK inhibitor
88	92.69	kd	CGS001-4790	NFKB1	NFkappaB transcription factor family
89	92.66	oe	ccsbBroad304_00214	CAPN1	EF-hand domain containing
90	92.57	cp	BRD-A34806832	proscillaridin	ATPase inhibitor	ATPase inhibitor	ATP1A1	ATPase inhibitor
91	92.44	cp	BRD-K34098590	tienilic-acid	Sodium/potassium/chloride transporter inhibitor		CYP2C9, SLC12A1, SLC22A12	Sodium/potassium/chloride transporter inhibitor
92	92.43	kd	CGS001-4171	MCM2	-
93	92.24	kd	CGS001-3718	JAK3	Janus kinase (JakA) family
94	92.21	cp	BRD-A15079084	phorbol-12-myristate-13-acetate	PKC activator	PKC activator	CD4, KCNT2, PRKCA, TRPV4	PKC activator
95	92.19	oe	ccsbBroad304_02048	BCL10	-	NFKB Activation GOF
96	92.11	cp	BRD-A62184259	cycloheximide	Protein synthesis inhibitor	Protein synthesis inhibitor	GSK3B, RPL3	Protein synthesis inhibitor
97	92.04	oe	ccsbBroad304_00046	AKT1	Akt (Protein kinase B)	Akt Signaling GOF
98	91.83	kd	CGS001-23030	KDM4B	Histone demethylases
99	91.59	kd	CGS001-5188	PET112	-
100	91.46	cp	BRD-K67844266	MLN-4924	Nedd activating enzyme inhibitor		NAE1, UBA3	Nedd activating enzyme inhibitor
101	91.02	cp	BRD-A94756469	digoxin	ATPase inhibitor	ATPase inhibitor	ATP1A1, ABCB1, RORC, SLCO1B3	ATPase inhibitor
102	90.92	oe	ccsbBroad304_06658	NT5E	Adenosine turnover
103	90.85	kd	CGS001-51588	PIAS4	Zinc fingers, MIZ-type
104	90.84	oe	ccsbBroad304_00867	IMPDH2	Oxidoreductases
105	90.84	cp	BRD-A93236127	digitoxin	ATPase inhibitor	ATPase inhibitor	ATP1A1	ATPase inhibitor
106	90.83	cp	BRD-K18518344	digitoxigenin	ATPase inhibitor	ATPase inhibitor	ATP1A1	ATPase inhibitor
107	90.77	kd	CGS001-1604	CD55	CD molecules
108	90.62	cp	BRD-K24132293	piperlongumine	Glutathione transferase inhibitor			Glutathione transferase inhibitor
109	90.57	kd	CGS001-5092	PCBD1	-
110	90.55	kd	CGS001-6455	SH3GL1	-
111	90.29	oe	ccsbBroad304_05390	DUSP28	Protein tyrosine phosphatases / Class I Cys-based PTPs : Atypical dual specificity phosphatases
112	90.21	kd	CGS001-1718	DHCR24	-
113	90.11	oe	ccsbBroad304_07354	ASH2L	Zinc fingers, PHD-type
114	90.04	oe	ccsbBroad304_09746	ZNF610	Zinc fingers, C2H2-type
115	90.04	kd	CGS001-80349	WDR61	WD repeat domain containing
116	90.03	kd	CGS001-4046	LSP1	-
117	90.01	oe	ccsbBroad304_01923	UXT	-
118	89.64	kd	CGS001-80274	SCUBE1	-
119	89.57	oe	ccsbBroad304_07337	TAF1B	-
120	89.55	kd	CGS001-10427	SEC24B	-
121	89.54	kd	CGS001-28969	BZW2	-
122	89.53	kd	CGS001-6915	TBXA2R	GPCR / Class A : Prostanoid receptors
123	89.5	oe	ccsbBroad304_03574	FBXW7	F-boxes / WD-40 domains
124	89.4	oe	ccsbBroad304_00657	GNG4	-
125	89.39	kd	CGS001-9181	ARHGEF2	Rho guanine nucleotide exchange factors
126	89.35	cc		Apolipoproteins LOF	-
127	89.24	kd	CGS001-348	APOE	Apolipoproteins	Apolipoproteins LOF
128	89.16	kd	CGS001-2077	ERF	ETS Transcription Factors
129	89.15	kd	CGS001-29998	GLTSCR1	-
130	89.14	kd	CGS001-54620	FBXL19	F-boxes / Leucine-rich repeats
131	89.06	kd	CGS001-1605	DAG1	-
132	89	kd	CGS001-51005	AMDHD2	-
133	88.98	kd	CGS001-1453	CSNK1D	Casein kinase 1 (CK1) family
134	88.95	kd	CGS001-29911	HOOK2	-
135	88.9	cp	BRD-K55420858	mirin	MRE11A exonuclease inhibitor		MRE11A	MRE11A exonuclease inhibitor
136	88.88	kd	CGS001-117581	TWIST2	Basic helix-loop-helix proteins
137	88.67	cp	BRD-K80725821	RS-16566	Serotonin receptor antagonist			Serotonin receptor antagonist
138	88.43	kd	CGS001-10670	RRAGA	-
139	88.42	oe	ccsbBroad304_01580	SOX10	SRY (sex determining region Y)-boxes
140	88.34	cp	BRD-A13122391	triptolide	RNA polymerase inhibitor		CYP2C19, RELA	RNA polymerase inhibitor
141	88.23	kd	CGS001-2673	GFPT1	-
142	88.14	kd	CGS001-8850	KAT2B	Histone acetyltransferases (HATs)
143	88.09	kd	CGS001-4782	NFIC	-
144	87.98	oe	ccsbBroad304_00348	MAP3K8	MAPKKK:STE-unique family
145	87.86	kd	CGS001-10538	BATF	basic leucine zipper proteins
146	87.84	kd	CGS001-929	CD14	CD molecules
147	87.77	cp	BRD-A45333398	periplocymarin	Apoptosis stimulant			Apoptosis stimulant
148	87.77	kd	CGS001-8660	IRS2	Pleckstrin homology (PH) domain containing
149	87.72	kd	CGS001-64170	CARD9	-
150	87.62	kd	CGS001-64921	CASD1	-
151	87.48	cp	BRD-K09499853	KU-0060648	DNA dependent protein kinase inhibitor	DNA dependent protein kinase inhibitor, PI3K inhibitor	PIK3CA, PIK3CB, PIK3CD, PIK3CG, PRKDC	DNA dependent protein kinase inhibitor, PI3K inhibitor
152	87.44	cp	BRD-K54233340	dorsomorphin	AMPK inhibitor		ACVR1, BMPR1A, BMPR1B, EPHA2, FKBP1A, FLT1, FLT3, KDR, LCK, MKNK1, PRKAA1, RPS6KA1, SRC	AMPK inhibitor
153	87.29	oe	ccsbBroad304_00706	GTF2B	General transcription factors
154	87.23	kd	CGS001-283455	KSR2	RAF family
155	87.04	oe	ccsbBroad304_06665	OAT	-
156	87.04	cp	BRD-K02130563	panobinostat	HDAC inhibitor	HDAC inhibitor	HDAC1, HDAC2, HDAC3, HDAC4, HDAC6, HDAC7, HDAC8, HDAC9	HDAC inhibitor
157	87.03	kd	CGS001-8325	FZD8	GPCR / Class F : Frizzled receptors
158	87.03	kd	CGS001-8738	CRADD	-
159	87.02	kd	CGS001-11154	AP4S1	-
160	86.99	oe	ccsbBroad304_00810	HYAL1	-
161	86.96	kd	CGS001-2355	FOSL2	basic leucine zipper proteins
162	86.86	kd	CGS001-10755	GIPC1	-
163	86.85	kd	CGS001-6793	STK10	SLK subfamily
164	86.7	kd	CGS001-9455	HOMER2	-
165	86.68	kd	CGS001-23636	NUP62	-
166	86.6	oe	ccsbBroad304_08879	CASD1	-
167	86.53	kd	CGS001-645	BLVRB	Short chain dehydrogenase/reductase superfamily / Atypical members
168	86.49	kd	CGS001-125965	COX6B2	Mitochondrial respiratory chain complex / Complex IV
169	86.47	kd	CGS001-5689	PSMB1	Proteasome subunits	Proteasome Pathway LOF
170	86.45	cp	BRD-K15600710	obatoclax	BCL inhibitor	BCL inhibitor	BCL2, BCL2L1, MCL1	BCL inhibitor
171	86.4	cp	BRD-K63606607	bufalin	ATPase inhibitor	ATPase inhibitor	ATP1A1	ATPase inhibitor
172	86.39	cp	BRD-K04546108	JAK3-inhibitor-VI	JAK inhibitor	JAK inhibitor	JAK3	JAK inhibitor
173	86.38	kd	CGS001-51128	SAR1B	-
174	86.37	cp	BRD-K26818574	BIX-01294	Histone lysine methyltransferase inhibitor		EHMT1, EHMT2	Histone lysine methyltransferase inhibitor, DNA methyltransferase inhibitor
175	86.34	kd	CGS001-93185	IGSF8	CD molecules
176	86.31	kd	CGS001-7270	TTF1	-
177	86.28	oe	ccsbBroad304_03847	GPR107	GPCR / Unclassified : 7TM orphan receptors
178	86.26	cp	BRD-K49669041	BX-912	Pyruvate dehydrogenase kinase inhibitor		PDPK1, AKT2, CDK2, CHEK1, GSK3B, KDR, PDK1	Pyruvate dehydrogenase kinase inhibitor
179	86.25	oe	ccsbBroad304_01180	PFKFB3	-
180	86.23	kd	CGS001-1409	CRYAA	Heat shock proteins / HSPB
181	86.18	kd	CGS001-329	BIRC2	Inhibitors of apoptosis (IAP) protein family	Baculoviral IAP repeat domain containing LOF
182	86.15	kd	CGS001-6509	SLC1A4	Alanine/serine/cysteine transporter subfamily
183	86.1	oe	ccsbBroad304_10491	PFKL	-
184	86.03	kd	CGS001-8899	PRPF4B	PRP4 subfamily
185	86.03	kd	CGS001-3934	LCN2	Lipocalins
186	85.97	kd	CGS001-10298	PAK4	PAKB subfamily
187	85.91	oe	ccsbBroad304_00954	LYN	Src family
188	85.69	kd	CGS001-5096	PCCB	Carboxylases
189	85.66	kd	CGS001-6241	RRM2	Ribonucleoside-diphosphate reductases
190	85.65	cp	BRD-K17140735	SCH-79797	Proteasome inhibitor		F2R	Proteasome inhibitor
191	85.58	cp	BRD-K25504083	cytochalasin-d	Actin polymerization inhibitor		ACTB	Actin polymerization inhibitor
192	85.5	kd	CGS001-83881	MIXL1	Homeoboxes / PRD class	PRD class homeoboxes and psudogenes LOF
193	85.47	oe	ccsbBroad304_07632	PROCR	CD molecules
194	85.2	kd	CGS001-27430	MAT2B	Short chain dehydrogenase/reductase superfamily / Extended SDR fold
195	85.1	kd	CGS001-79862	ZNF669	Zinc fingers, C2H2-type
196	85	oe	ccsbBroad304_08888	ACD	-
197	84.81	cp	BRD-K32977963	eugenol	Androgen receptor antagonist		AR, MAOA	Androgen receptor antagonist
198	84.73	oe	ccsbBroad304_00957	M6PR	-
199	84.71	cp	BRD-A80502530	cinobufagin	ATPase inhibitor	ATPase inhibitor	ATP1A1, ATP1A2, ATP1A3, ATP1A4, ATP1B1, ATP1B2, ATP1B3, ATP1B4, FXYD2	ATPase inhibitor
200	84.56	kd	CGS001-2071	ERCC3	General transcription factors
201	84.47	kd	CGS001-2523	FUT1	Fucosyltransferases
202	84.26	kd	CGS001-10295	BCKDK	Pyruvate dehydrogenase kinase (PDHK) family
203	83.98	cp	BRD-K84595254	strophanthidin	ATPase inhibitor	ATPase inhibitor	ATP1A1, ATP1A2, ATP1A3, ATP1A4, ATP1B1, ATP1B2, ATP1B3, ATP1B4, FXYD2	ATPase inhibitor
204	83.95	cp	BRD-K76907295	VU-0418947-2	HIF modulator	HIF activator		HIF modulator
205	83.93	kd	CGS001-5891	MOK	RCK family
206	83.76	kd	CGS001-9788	MTSS1	-
207	83.69	cp	BRD-K64517075	heliomycin	ATP synthase inhibitor			ATP synthase inhibitor
208	83.65	kd	CGS001-22841	RAB11FIP2	-	C2 domain containing LOF
209	83.45	cp	BRD-K56334280	amonafide	Topoisomerase inhibitor	Topoisomerase inhibitor	TOP2A, TOP2B	Topoisomerase inhibitor
210	83.14	kd	CGS001-140685	ZBTB46	BTB/POZ domain containing
211	83.1	kd	CGS001-775	CACNA1C	Calcium channel subunits
212	83.08	kd	CGS001-54881	TEX10	-
213	82.96	kd	CGS001-7466	WFS1	-
214	82.88	kd	CGS001-26227	PHGDH	-
215	82.8	oe	ccsbBroad304_01936	RAE1	WD repeat domain containing
216	82.72	kd	CGS001-2524	FUT2	Fucosyltransferases
217	82.48	kd	CGS001-5105	PCK1	-
218	82.33	oe	ccsbBroad304_06624	NDUFC2	Mitochondrial respiratory chain complex / Complex I
219	82.26	cp	BRD-K18855837	varenicline	Acetylcholine receptor agonist		CHRNA4, CHRNA3, CHRNA6, CHRNA7, CHRNB2	Acetylcholine receptor agonist
220	82.21	cp	BRD-K32398298	alprazolam	Benzodiazepine receptor agonist		GABRA1, GABRA2, GABRA3, GABRA5, CYP3A5, GABRA4, GABRA6, GABRB1, GABRB2, GABRB3, GABRD, GABRE, GABRG1, GABRG2, GABRG3, GABRP, GABRQ	Benzodiazepine receptor agonist
221	82.1	kd	CGS001-166793	ZBTB49	BTB/POZ domain containing
222	82.06	kd	CGS001-5450	POU2AF1	-
223	81.96	cp	BRD-K64800655	PHA-793887	CDK inhibitor	CDK inhibitor	CDK1, CDK2, CDK4, CDK5, CCND1, CCNE1, CDK7, CDK9	CDK inhibitor
224	81.69	oe	ccsbBroad304_01967	PPAP2A	Lipid phosphate phosphatases
225	81.64	kd	CGS001-8623	ASMTL	Pseudoautosomal regions / PAR1
226	81.63	kd	CGS001-85027	C5ORF62	-
227	81.53	kd	CGS001-1509	CTSD	Cathepsins
228	81.39	cp	BRD-K63630713	etacrynic-acid	Sodium/potassium/chloride transporter inhibitor		SLC12A1, ATP1A1, SLC12A2	Sodium/potassium/chloride transporter inhibitor
229	81.39	cp	BRD-K15108141	gemcitabine	Ribonucleotide reductase inhibitor	Ribonucleotide reductase inhibitor	RRM1, CMPK1, RRM2, TYMS	Ribonucleotide reductase inhibitor
230	81.38	kd	CGS001-29890	RBM15B	RNA binding motif (RRM) containing
231	81.37	kd	CGS001-115509	ZNF689	Zinc fingers, C2H2-type
232	81.12	kd	CGS001-4849	CNOT3	-
233	81.11	kd	CGS001-5781	PTPN11	Protein tyrosine phosphatases
234	81.08	oe	ccsbBroad304_03687	NSFL1C	UBX domain containing
235	80.9	kd	CGS001-10523	CHERP	G patch domain containing
236	80.85	kd	CGS001-79716	NPEPL1	Leucyl aminopeptidase
237	80.7	kd	CGS001-6927	HNF1A	Homeoboxes / HNF class
238	80.56	kd	CGS001-7534	YWHAZ	-
239	80.37	oe	ccsbBroad304_01283	PRKCE	Eta subfamily
240	80.34	kd	CGS001-374291	NDUFS7	Mitochondrial respiratory chain complex / Complex I
241	80.2	oe	ccsbBroad304_02087	PRPF4	WD repeat domain containing
242	80.16	kd	CGS001-51465	UBE2J1	Ubiquitin-conjugating enzymes E2
243	80.15	cc		Akt Signaling GOF	-
244	79.88	kd	CGS001-10969	EBNA1BP2	-
245	79.67	kd	CGS001-23621	BACE1	Pepsin
246	79.66	kd	CGS001-22827	PUF60	RNA binding motif (RRM) containing
247	79.65	cp	BRD-K74305673	IKK-2-inhibitor-V	IKK inhibitor	IKK inhibitor, NFkB pathway inhibitor	IKBKB	IKK inhibitor, NFkB pathway inhibitor
248	79.53	kd	CGS001-55837	EAPP	-
249	79.41	oe	ccsbBroad304_05944	CCBL1	Hydrogen sulphide synthesis
250	79.4	oe	ccsbBroad304_00645	GCLM	-
251	79.4	kd	CGS001-23012	STK38L	NDR family
252	79.34	cp	BRD-K82109576	vincristine	Tubulin inhibitor	Tubulin inhibitor	TUBB, TUBA4A	Tubulin inhibitor
253	79.34	kd	CGS001-5193	PEX12	-
254	79.32	kd	CGS001-23300	ATMIN	Zinc fingers, C2H2-type
255	79.31	oe	ccsbBroad304_07596	DLC1	Rho GTPase activating proteins
256	79.21	cp	BRD-A19633847	perhexiline	Carnitine palmitoyltransferase inhibitor		CPT1A, CPT2	Carnitine palmitoyltransferase inhibitor
257	78.78	oe	ccsbBroad304_09284	UBE3B	-
258	78.71	kd	CGS001-9854	C2CD2L	-
259	78.67	oe	ccsbBroad304_00049	ALDH2	Aldehyde dehydrogenases
260	78.6	kd	CGS001-9988	DMTF1	-
261	78.5	kd	CGS001-60	ACTB	-
262	78.49	oe	ccsbBroad304_07688	FAM114A2	-
263	78.39	cp	BRD-K35960502	niclosamide	DNA replication inhibitor		STAT3	DNA replication inhibitor, STAT inhibitor
264	78.15	kd	CGS001-113878	DTX2	RING-type (C3HC4) zinc fingers
265	78.03	kd	CGS001-10617	STAMBP	-
266	78	cp	BRD-K08273968	griseofulvin	Tubulin inhibitor		KRT12	Tubulin inhibitor
267	77.99	cp	BRD-K19220233	JNK-9L	JNK inhibitor		MAPK8	JNK inhibitor
268	77.95	cp	BRD-A63998256	helveticoside	ATPase inhibitor	ATPase inhibitor	ATP1A1	ATPase inhibitor
269	77.88	kd	CGS001-51031	GLOD4	-
270	77.84	kd	CGS001-23067	SETD1B	Histone methyltransferases (HMTs)
271	77.77	cp	BRD-K24576554	AT-9283	JAK inhibitor	Aurora kinase inhibitor	AURKA, AURKB, ABL1, BCR, FLT3, JAK2, JAK3, RPS6KA6, STK17A	JAK inhibitor, Aurora kinase inhibitor, ABL inhibitor, BCR-ABL kinase inhibitor, FLT3 inhibitor, Mitotic inhibitor, Protein kinase inhibitor
272	77.77	kd	CGS001-9263	STK17A	Death-associated kinase (DAPK) family
273	77.7	kd	CGS001-29937	NENF	-
274	77.62	kd	CGS001-2101	ESRRA	Estrogen-related receptors
275	77.35	kd	CGS001-25836	NIPBL	-
276	77.28	cp	BRD-K39987650	bisacodyl	Laxative			Laxative
277	77.18	oe	ccsbBroad304_00112	ASNA1	-
278	77.09	kd	CGS001-4835	NQO2	-
279	77	cp	BRD-K28360340	TW-37	BCL inhibitor	BCL inhibitor	BCL2, BCL2L1, MCL1	BCL inhibitor
280	76.98	cp	BRD-K14821540	FCCP	Mitochondrial oxidative phosphorylation uncoupler			Mitochondrial oxidative phosphorylation uncoupler
281	76.86	cp	BRD-A10715913	sulpiride	Dopamine receptor antagonist		DRD2, CA7, DRD3, CA1, CA12	Dopamine receptor antagonist
282	76.85	cp	BRD-A04756508	norgestimate	Progesterone receptor agonist	Progesterone receptor agonist	PGR, ESR1	Progesterone receptor agonist
283	76.76	kd	CGS001-5015	OTX2	Homeoboxes / PRD class	PRD class homeoboxes and psudogenes LOF
284	76.52	kd	CGS001-2119	ETV5	ETS Transcription Factors
285	76.23	oe	ccsbBroad304_01720	TSTA3	Short chain dehydrogenase/reductase superfamily / Extended SDR fold
286	76.07	kd	CGS001-79094	CHAC1	-
287	75.9	kd	CGS001-7764	ZNF217	Zinc fingers, C2H2-type
288	75.79	kd	CGS001-7159	TP53BP2	Ankyrin repeat domain containing
289	75.63	kd	CGS001-10112	KIF20A	Kinesins
290	75.62	oe	ccsbBroad304_01958	YARS	Aminoacyl tRNA synthetases / Class I
291	75.54	kd	CGS001-5649	RELN	-
292	75.48	kd	CGS001-8624	PSMG1	-
293	75.45	oe	ccsbBroad304_00371	MAPK14	MAPK:p38 subfamily
294	75.32	kd	CGS001-7031	TFF1	-
295	74.91	oe	ccsbBroad304_01312	PSMB8	Proteasome (prosome, macropain) subunits
296	74.78	kd	CGS001-5422	POLA1	DNA polymerases
297	74.64	cc		ATPase inhibitor	-
298	74.49	kd	CGS001-9618	TRAF4	RING-type (C3HC4) zinc fingers
299	74.4	kd	CGS001-958	CD40	Tumour necrosis factor (TNF) receptor family
300	74.39	kd	CGS001-2674	GFRA1	GDNF receptor family
301	74.37	kd	CGS001-23657	SLC7A11	Solute carriers
302	74.37	kd	CGS001-222894	FERD3L	Basic helix-loop-helix proteins
303	74.26	kd	CGS001-4043	LRPAP1	-
304	74.26	oe	ccsbBroad304_05002	ZNF563	Zinc fingers, C2H2-type
305	74.24	kd	CGS001-79142	PHF23	Zinc fingers, PHD-type
306	74.04	kd	CGS001-51460	SFMBT1	Sterile alpha motif (SAM) domain containing
307	73.99	kd	CGS001-53632	PRKAG3	AMPK subfamily
308	73.95	kd	CGS001-5355	PLP2	-
309	73.95	kd	CGS001-1642	DDB1	-
310	73.92	oe	ccsbBroad304_03305	ANAPC5	Anaphase promoting complex subunits
311	73.85	kd	CGS001-5106	PCK2	-
312	73.84	cp	BRD-A33711280	metixene	Acetylcholine receptor antagonist		CHRM5, CHRM1, CHRM2, CHRM3, CHRM4	Acetylcholine receptor antagonist
313	73.82	kd	CGS001-80351	TNKS2	Ankyrin repeat domain containing	Poly ADP ribose polymerases LOF
314	73.82	kd	CGS001-182	JAG1	CD molecules
315	73.67	oe	ccsbBroad304_01478	S100A11	EF-hand domain containing
316	73.64	cp	BRD-A11702965	chromomycin-a3	DNA binding agent			DNA binding agent
317	73.62	kd	CGS001-51160	VPS28	-
318	73.58	kd	CGS001-196	AHR	Basic helix-loop-helix proteins
319	73.53	kd	CGS001-4038	LRP4	Low density lipoprotein receptors
320	73.53	kd	CGS001-930	CD19	CD molecules
321	73.5	kd	CGS001-9791	PTDSS1	-
322	73.47	cp	BRD-K05653692	DL-PDMP	Glucosyltransferase inhibitor		ASAH1, UGCG	Glucosyltransferase inhibitor
323	73.25	oe	ccsbBroad304_02621	PRDM7	Zinc fingers, C2H2-type
324	73.1	oe	ccsbBroad304_01663	TFF2	-
325	73.08	kd	CGS001-51097	SCCPDH	-
326	73.05	kd	CGS001-3309	HSPA5	Heat shock proteins / HSP70	Heat shock 70kDa proteins LOF
327	72.96	oe	ccsbBroad304_00163	PRDM1	Zinc fingers, C2H2-type
328	72.87	kd	CGS001-3783	KCNN4	Calcium-activated potassium channels
329	72.77	kd	CGS001-168374	ZNF92	Zinc fingers, C2H2-type
330	72.76	cc		PRD class homeoboxes and psudogenes LOF	-
331	72.75	oe	ccsbBroad304_09344	ZNF764	Zinc fingers, C2H2-type
332	72.7	kd	CGS001-3596	IL13	Interleukins and interleukin receptors
333	72.55	kd	CGS001-79001	VKORC1	Oxidoreductases
334	72.54	oe	ccsbBroad304_00986	MCM2	-
335	72.49	kd	CGS001-56940	DUSP22	Protein tyrosine phosphatases / Class I Cys-based PTPs : Atypical dual specificity phosphatases
336	72.3	oe	ccsbBroad304_09036	WDR61	WD repeat domain containing
337	72.3	kd	CGS001-9341	VAMP3	Vesicle-associated membrane proteins
338	72.28	kd	CGS001-9709	HERPUD1	-
339	72.23	cp	BRD-K48722258	dilazep	Adenosine reuptake inhibitor		SLC29A1, CACNA1C	Adenosine reuptake inhibitor
340	72.13	cp	BRD-K15935639	z-leu3-VS	Proteasome inhibitor	Proteasome inhibitor		Proteasome inhibitor
341	72.08	oe	ccsbBroad304_06549	SMAD3	SMADs
342	71.98	kd	CGS001-23462	HEY1	Basic helix-loop-helix proteins
343	71.79	oe	ccsbBroad304_05801	ALDH3A1	Aldehyde dehydrogenases
344	71.72	kd	CGS001-5053	PAH	Amino acid hydroxylases
345	71.67	cp	BRD-K47983010	BX-795	IKK inhibitor	IKK inhibitor	PDPK1, CDK2, CHEK1, GSK3B, IKBKE, KDR, PDK1, TBK1	IKK inhibitor
346	71.55	oe	ccsbBroad304_06542	LTBR	Tumor necrosis factor receptor superfamily	NFKB Activation GOF
347	71.37	kd	CGS001-26472	PPP1R14B	Serine/threonine phosphatases / Protein phosphatase 1, regulatory subunits
348	71.35	kd	CGS001-8800	PEX11A	-
349	71.14	kd	CGS001-25942	SIN3A	-
350	71.05	kd	CGS001-10131	TRAP1	Heat shock proteins / HSPC
351	70.9	kd	CGS001-4817	NIT1	-
352	70.89	kd	CGS001-11007	CCDC85B	-
353	70.87	oe	ccsbBroad304_05124	ZNF114	Zinc fingers, C2H2-type
354	70.86	kd	CGS001-323	APBB2	-
355	70.81	cp	BRD-A68930007	ouabain	ATPase inhibitor	ATPase inhibitor	ATP1A1, ATP1A2, ATP1A3, ATP1A4, ATP1B1, ATP1B2, ATP1B3, ATP1B4, FXYD2	ATPase inhibitor
356	70.74	oe	ccsbBroad304_03441	UGT1A9	UDP glucuronosyltransferases
357	70.69	cp	BRD-K38477985	malonoben	Protein tyrosine kinase inhibitor		EGFR	Protein tyrosine kinase inhibitor
358	70.44	kd	CGS001-55847	CISD1	CDGSH iron sulfur domain containing
359	70.35	kd	CGS001-10887	PROKR1	GPCR / Class A : Prokineticin receptors
360	70.29	oe	ccsbBroad304_01933	TEAD2	-
361	70.29	kd	CGS001-10327	AKR1A1	Aldo-keto reductases
362	70.21	kd	CGS001-8772	FADD	-
363	70.2	cp	BRD-A67605442	tetrahydrobiopterin	Nitric oxide stimulant		PAH, TH, DBH, NOS3, TPH1	Nitric oxide stimulant, Nitric oxide synthase stimulant, Phenylalanine 4-hydroxylase stimulant
364	70.16	kd	CGS001-9616	RNF7	RING-type (C3HC4) zinc fingers
365	70.12	cp	BRD-K44432556	VU-0418946-1	HIF modulator	HIF activator	HIF1A	HIF modulator
366	70.05	cp	BRD-K14550461	doxercalciferol	Vitamin D receptor agonist	Vitamin D receptor agonist	VDR	Vitamin D receptor agonist
367	70.02	cp	BRD-K12539581	nocodazole	Tubulin inhibitor	Tubulin inhibitor	HPGDS	Tubulin inhibitor
368	69.93	oe	ccsbBroad304_01144	PAK1	PAKA subfamily
369	69.8	oe	ccsbBroad304_02869	ASF1A	-
370	69.79	kd	CGS001-7494	XBP1	basic leucine zipper proteins
371	69.62	oe	ccsbBroad304_10230	STK19	G11 family
372	69.32	oe	ccsbBroad304_00563	FGG	Endogenous ligands
373	69.25	kd	CGS001-64077	LHPP	-
374	69.22	kd	CGS001-2063	NR2F6	COUP-TF-like receptors
375	69.14	cp	BRD-U82589721	HG-5-113-01	Protein kinase inhibitor		ABL1, LTK, STK10	Protein kinase inhibitor
376	69.08	cp	BRD-A29901043	KIN001-127	ITK inhibitor		ITK	ITK inhibitor
377	69.02	kd	CGS001-466	ATF1	basic leucine zipper proteins
378	68.96	oe	ccsbBroad304_00125	FXYD2	Ion transport regulator
379	68.95	kd	CGS001-55810	FOXJ2	Forkhead boxes
380	68.93	kd	CGS001-6909	TBX2	T-boxes
381	68.86	kd	CGS001-1025	CDK9	Cyclin-dependent kinases, CDK9 subfamily	Cyclin dependent kinases LOF
382	68.82	kd	CGS001-369	ARAF	RAF family
383	68.61	kd	CGS001-4234	METTL1	-
384	68.59	kd	CGS001-7030	TFE3	Basic helix-loop-helix proteins
385	68.57	kd	CGS001-55802	DCP1A	-
386	68.47	cp	BRD-K40255344	tyrphostin-A9	Protein tyrosine kinase inhibitor			Protein tyrosine kinase inhibitor, Tyrosine kinase inhibitor
387	68.41	oe	ccsbBroad304_06339	GTF2F2	General transcription factors
388	68.4	oe	ccsbBroad304_00593	NR5A2	Fushi tarazu F1-like receptors
389	68.31	kd	CGS001-3326	HSP90AB1	Heat shock proteins / HSPC
390	68.23	oe	ccsbBroad304_01052	MYB	-
391	68.21	kd	CGS001-2852	GPER	-
392	68.19	cp	BRD-K02581333	protein-tyrosine-phosphatase-inhibitor-IV	Tyrosine phosphatase inhibitor		PTPN1, PTPN11	Tyrosine phosphatase inhibitor
393	68.11	kd	CGS001-1072	CFL1	-
394	68.02	cc		HIF activator	-
395	68.02	kd	CGS001-1910	EDNRB	Endothelin receptors
396	68	cp	BRD-K69328504	L-690488	Inositol monophosphatase inhibitor		IMPA1	Inositol monophosphatase inhibitor
397	67.93	kd	CGS001-1843	DUSP1	Protein tyrosine phosphatases / Class I Cys-based PTPs : MAP kinase phosphatases
398	67.7	kd	CGS001-1974	EIF4A2	DEAD-boxes	EIF Proteins LOF
399	67.62	kd	CGS001-1173	AP2M1	-
400	67.52	kd	CGS001-9140	ATG12	-
401	67.46	oe	ccsbBroad304_01593	SRP14	-
402	67.45	kd	CGS001-6857	SYT1	Synaptotagmins
403	67.09	kd	CGS001-54732	TMED9	-
404	66.88	cp	BRD-K28120222	parthenolide	NFkB pathway inhibitor		ADIPOR2, IKBKB, RELA	NFkB pathway inhibitor
405	66.85	kd	CGS001-23549	DNPEP	Aminopeptidase I
406	66.84	cp	BRD-K35687265	ON-01910	PLK inhibitor		CDK1, FLT1, FYN, MCL1, PDGFRA, PLK1, PLK2, SRC	PLK inhibitor
407	66.76	oe	ccsbBroad304_00834	IFNGR1	Interferon receptor family
408	66.74	kd	CGS001-54566	EPB41L4B	-
409	66.72	cc		Minor histocompatibility antigens LOF	-
410	66.71	kd	CGS001-339403	RXFP4	GPCR / Class A : Relaxin family peptide receptors
411	66.51	kd	CGS001-338	APOB	Apolipoproteins	Apolipoproteins LOF
412	66.5	kd	CGS001-3177	SLC29A2	SLC29 family
413	66.43	kd	CGS001-79187	FSD1	Fibronectin type III domain containing
414	66.32	cp	BRD-K59753975	vindesine	Tubulin inhibitor	Tubulin inhibitor	TUBB, TUBB1	Tubulin inhibitor
415	66.31	kd	CGS001-25803	SPDEF	ETS Transcription Factors
416	66.22	oe	ccsbBroad304_07680	NEK6	NIMA (never in mitosis gene a)- related kinase (NEK) family
417	66.05	kd	CGS001-6421	SFPQ	RNA binding motif (RRM) containing
418	65.78	kd	CGS001-64746	ACBD3	A-kinase anchor proteins
419	65.74	cp	BRD-A35338386	NECA	Adenosine receptor agonist	Adenosine receptor agonist	ADORA1, ADORA2A, ADORA2B, ADORA3, HSP90B1	Adenosine receptor agonist
420	65.7	cp	BRD-K97309399	thiothixene	Dopamine receptor antagonist	Dopamine receptor antagonist	HTR2A, DRD1, DRD2, HRH1	Dopamine receptor antagonist
421	65.64	kd	CGS001-10095	ARPC1B	Actin related protein 2/3 complex subunits
422	65.63	kd	CGS001-10285	SMNDC1	Tudor domain containing
423	65.6	kd	CGS001-8634	RTCD1	-
424	65.59	oe	ccsbBroad304_00504	SLC29A1	SLC29 family
425	65.5	kd	CGS001-23142	DCUN1D4	-
426	65.41	kd	CGS001-218	ALDH3A1	Aldehyde dehydrogenases
427	65.31	kd	CGS001-1827	RCAN1	-
428	65.31	kd	CGS001-3280	HES1	Basic helix-loop-helix proteins
429	65.26	oe	ccsbBroad304_02044	EIF2S2	Serine/threonine phosphatases / Protein phosphatase 1, regulatory subunits
430	65.21	cp	BRD-K13390322	AT-7519	CDK inhibitor	CDK inhibitor	CDK2, CDK5, CDK1, CDK4, CDK6, CDK9	CDK inhibitor, Cell cycle inhibitor
431	65.21	kd	CGS001-336	APOA2	Apolipoproteins
432	65.14	oe	ccsbBroad304_06575	MEF2A	Myocyte enhancer factors
433	65.12	kd	CGS001-1675	CFD	Complement system
434	65.08	kd	CGS001-54583	EGLN1	2-oxoglutarate oxygenases
435	65.03	kd	CGS001-5583	PRKCH	Eta subfamily
436	64.98	oe	ccsbBroad304_00477	LPAR1	GPCR / Class A : Lysophospholipid receptors : Lysophosphatidic acid
437	64.96	kd	CGS001-5869	RAB5B	RAB, member RAS oncogene
438	64.95	oe	ccsbBroad304_01101	NME1	-
439	64.94	oe	ccsbBroad304_02855	SPDEF	ETS Transcription Factors
440	64.84	kd	CGS001-5605	MAP2K2	MAPKK:STE7 family
441	64.77	kd	CGS001-5771	PTPN2	Protein tyrosine phosphatases
442	64.66	oe	ccsbBroad304_00532	F11	Chymotrypsin
443	64.65	kd	CGS001-3615	IMPDH2	Oxidoreductases
444	64.61	kd	CGS001-170302	ARX	Homeoboxes / PRD class	PRD class homeoboxes and psudogenes LOF, X linked mental retardation group 2 LOF
445	64.55	kd	CGS001-6048	RNF5	RING-type (C3HC4) zinc fingers
446	64.55	kd	CGS001-5571	PRKAG1	AMPK subfamily
447	64.37	kd	CGS001-291	SLC25A4	Mitochondrial nucleotide transporter subfamily
448	64.31	kd	CGS001-3458	IFNG	Interferons
449	64.3	cp	BRD-K02526760	QS-11	ARFGAP inhibitor		ARFGAP1	ARFGAP inhibitor
450	64.22	kd	CGS001-10813	UTP14A	-
451	64.19	cp	BRD-A29082194	gitoxigenin	ATPase inhibitor	ATPase inhibitor	ATP1A1	ATPase inhibitor
452	64.15	kd	CGS001-2781	GNAZ	-
453	64.1	kd	CGS001-51053	GMNN	-
454	64.06	cp	BRD-K51918615	iodophenpropit	Histamine receptor antagonist		HRH3, HRH4, GRIN2B	Histamine receptor antagonist
455	64.03	oe	ccsbBroad304_01413	RPA2	-
456	63.87	kd	CGS001-4846	NOS3	Nitric oxide synthases
457	63.79	kd	CGS001-7538	ZFP36	RING-type (C3HC4) zinc fingers
458	63.78	oe	ccsbBroad304_01408	RNF5	RING-type (C3HC4) zinc fingers
459	63.71	cp	BRD-A56020723	CA-074-Me	Cathepsin inhibitor		CTSB	Cathepsin inhibitor
460	63.7	kd	CGS001-1643	DDB2	WD repeat domain containing
461	63.69	cp	BRD-K57011718	UK-356618	Metalloproteinase inhibitor		MMP3, MMP13, MMP14, MMP2, MMP9	Metalloproteinase inhibitor
462	63.58	kd	CGS001-8717	TRADD	-
463	63.57	cp	BRD-K10995081	perphenazine	Dopamine receptor antagonist	Dopamine receptor antagonist	DRD2, CALM1, DRD1, HRH1, HTR2A, HTR2C, HTR6, HTR7	Dopamine receptor antagonist
464	63.52	kd	CGS001-10841	FTCD	-
465	63.52	kd	CGS001-51701	NLK	nmo subfamily
466	63.22	cp	BRD-A55594068	vinblastine	Microtubule inhibitor	Tubulin inhibitor	TUBB, JUN, TUBA1A, TUBD1, TUBE1, TUBG1	Microtubule inhibitor, Tubulin inhibitor
467	63.2	oe	ccsbBroad304_02448	UBE2E3	Ubiquitin-conjugating enzymes E2
468	63.2	cp	BRD-K93080877	Ala-Ala-Phe-CMK	Tripeptidyl peptidase inhibitor		TPP2	Tripeptidyl peptidase inhibitor
469	63.1	kd	CGS001-5817	PVR	Immunoglobulin superfamily / C2-set domain containing
470	63.07	kd	CGS001-9767	PHF16	-
471	63	cp	BRD-K07888107	depudecin	HDAC inhibitor	HDAC inhibitor	HDAC1, HDAC2	HDAC inhibitor
472	62.78	kd	CGS001-5898	RALA	-
473	62.74	kd	CGS001-6595	SMARCA2	Non-enzymatic BRD containing proteins
474	62.72	kd	CGS001-9924	PAN2	Ubiquitin-specific peptidases
475	62.67	kd	CGS001-8140	SLC7A5	SLC7 family
476	62.62	kd	CGS001-51545	ZNF581	Zinc fingers, C2H2-type
477	62.62	kd	CGS001-80212	CCDC92	-
478	62.61	kd	CGS001-89884	LHX4	Homeoboxes / LIM class
479	62.6	oe	ccsbBroad304_08322	UFM1	-
480	62.57	kd	CGS001-140735	DYNLL2	Cytoplasmic dyneins
481	62.43	kd	CGS001-4927	NUP88	-	Nucleoporin LOF
482	62.31	oe	ccsbBroad304_03506	AURKAIP1	-
483	62.29	kd	CGS001-9189	ZBED1	Pseudoautosomal regions / PAR1
484	62.19	oe	ccsbBroad304_00099	ARG2	Arginase
485	62.18	cp	BRD-K99749624	linifanib	PDGFR receptor inhibitor		CSF1R, KDR, PDGFRB, FLT1, FLT3, FLT4, CSF1, KIT, PDGFRA, RET, TEK	PDGFR receptor inhibitor, VEGFR inhibitor
486	62.13	kd	CGS001-5693	PSMB5	Proteasome subunits	Proteasome Pathway LOF
487	61.99	cp	BRD-K51730347	diphencyprone	Immunostimulant			Immunostimulant
488	61.96	kd	CGS001-29968	PSAT1	-
489	61.67	kd	CGS001-5469	MED1	-	Mediator complex LOF
490	61.6	kd	CGS001-9344	TAOK2	TAO subfamily
491	61.56	cp	BRD-A79314293	cephalosporanic-acid	Bacterial cell wall synthesis inhibitor			Bacterial cell wall synthesis inhibitor
492	61.56	kd	CGS001-1841	DTYMK	-
493	61.56	oe	ccsbBroad304_01323	PSMD9	Proteasome (prosome, macropain) subunits
494	61.53	kd	CGS001-5829	PXN	-
495	61.52	kd	CGS001-1879	EBF1	-
496	61.43	kd	CGS001-3303	HSPA1A	Heat shock proteins / HSP70
497	61.37	kd	CGS001-2185	PTK2B	Serine/threonine phosphatases / Protein phosphatase 1, regulatory subunits
498	61.34	cp	BRD-A02333338	cyclopamine	Smoothened receptor antagonist		SMO, DHH, IHH, PTCH1	Smoothened receptor antagonist
499	61.33	kd	CGS001-11179	ZNF277	-
500	61.32	kd	CGS001-160	AP2A1	-
501	61.3	kd	CGS001-5910	RAP1GDS1	Armadillo repeat containing
502	61.19	kd	CGS001-6046	BRD2	Bromodomain kinase (BRDK) family
503	61.14	kd	CGS001-5351	PLOD1	-
504	60.85	kd	CGS001-25885	POLR1A	RNA polymerase subunits
505	60.74	kd	CGS001-58492	ZNF77	Zinc fingers, C2H2-type
506	60.73	kd	CGS001-7186	TRAF2	RING-type (C3HC4) zinc fingers
507	60.72	oe	ccsbBroad304_02187	POLR1C	RNA polymerase subunits
508	60.56	cp	BRD-K93034159	cladribine	Adenosine deaminase inhibitor	Ribonucleotide reductase inhibitor	ADA, PNP, POLA1, POLE, POLE2, POLE3, POLE4, RRM1, RRM2, RRM2B	Adenosine deaminase inhibitor, Ribonucleoside reductase inhibitor
509	60.41	cp	BRD-K91696562	orantinib	FGFR inhibitor	FGFR inhibitor	PDGFRB, AURKA, AURKB, KDR, EGFR, FGFR1, FGFR2, PDGFRA, TBK1	FGFR inhibitor, VEGFR inhibitor, PDGFR receptor inhibitor
510	60.4	kd	CGS001-8974	P4HA2	-
511	60.38	oe	ccsbBroad304_02332	MBNL2	Zinc fingers, CCCH-type domain containing
512	60.34	kd	CGS001-1052	CEBPD	basic leucine zipper proteins
513	60.33	cp	BRD-K33204703	AG-370	PDGFR receptor inhibitor		PDGFRB	PDGFR receptor inhibitor
514	60.25	kd	CGS001-56889	TM9SF3	-
515	60.21	cp	BRD-K37691127	hinokitiol	Tyrosinase inhibitor		TYR	Tyrosinase inhibitor
516	60.21	kd	CGS001-23384	SPECC1L	-
517	60.19	kd	CGS001-2864	FFAR1	Fatty acid receptors
518	60.18	kd	CGS001-7291	TWIST1	Basic helix-loop-helix proteins
519	60.12	kd	CGS001-3131	HLF	-
520	60.11	kd	CGS001-64319	FBRS	-
521	60.05	cp	BRD-A80383043	BRD-A80383043	Glutamate receptor agonist		GRM1, GRM2	Glutamate receptor agonist, Glutamate receptor antagonist
522	60.01	oe	ccsbBroad304_06130	DUSP4	Protein tyrosine phosphatases / Class I Cys-based PTPs : MAP kinase phosphatases
523	59.95	kd	CGS001-8517	IKBKG	Zinc fingers, C2HC-type containing
524	59.87	kd	CGS001-8464	SUPT3H	-
525	59.72	cp	BRD-K59962020	CHEMBL-374350	NFkB pathway inhibitor			NFkB pathway inhibitor
526	59.66	kd	CGS001-54850	FBXL12	F-boxes / Leucine-rich repeats
527	59.61	kd	CGS001-116113	FOXP4	Forkhead boxes
528	59.56	kd	CGS001-51547	SIRT7	Histone deacetylases (HDACs)
529	59.55	oe	ccsbBroad304_09881	RFX6	-
530	59.54	cp	BRD-A55484088	BNTX	Opioid receptor antagonist		OPRD1, OPRK1, OPRM1	Opioid receptor antagonist
531	59.46	kd	CGS001-3988	LIPA	-
532	59.46	kd	CGS001-3315	HSPB1	Heat shock proteins / HSPB
533	59.35	oe	ccsbBroad304_01953	PIAS1	Zinc fingers, MIZ-type
534	59.32	kd	CGS001-4795	NFKBIL1	-
535	59.18	kd	CGS001-23057	NMNAT2	-
536	59.1	kd	CGS001-124583	CANT1	-
537	58.86	cc		JAK inhibitor	-
538	58.83	kd	CGS001-23335	WDR7	WD repeat domain containing
539	58.79	kd	CGS001-5775	PTPN4	Protein tyrosine phosphatases
540	58.78	kd	CGS001-7546	ZIC2	Zinc fingers, C2H2-type
541	58.76	cp	BRD-K62363391	dapsone	Bacterial antifolate	Dihydrofolate reductase inhibitor	DHFR	Bacterial antifolate
542	58.66	kd	CGS001-10379	IRF9	-
543	58.54	kd	CGS001-65217	PCDH15	Cadherins / Cadherin-related
544	58.52	kd	CGS001-79733	E2F8	-
545	58.52	kd	CGS001-3169	FOXA1	Forkhead boxes
546	58.5	oe	ccsbBroad304_00744	HLA-DRB3	Immunoglobulin superfamily / C1-set domain containing
547	58.45	kd	CGS001-2243	FGA	Endogenous ligands
548	58.42	oe	ccsbBroad304_09765	ZBTB49	BTB/POZ domain containing
549	58.36	oe	ccsbBroad304_04690	ZNF653	Zinc fingers, C2H2-type
550	58.34	oe	ccsbBroad304_01951	BLZF1	-
551	58.18	kd	CGS001-11257	TP53TG1	-
552	58.16	cp	BRD-K26669427	WR-216174	PFMRK inhibitor			PFMRK inhibitor
553	58.13	oe	ccsbBroad304_05939	CBLB	RING-type (C3HC4) zinc fingers
554	58.05	oe	ccsbBroad304_07981	SENP6	Ulp1 endopeptidase
555	57.95	cp	BRD-A49906757	scopolamine	Acetylcholine receptor antagonist		CHRM2, CHRM1, CHRM3, CHRM4, CHRM5, SI	Acetylcholine receptor antagonist
556	57.93	oe	ccsbBroad304_02175	MAGED1	-
557	57.85	kd	CGS001-26986	PABPC1	RNA binding motif (RRM) containing
558	57.84	oe	ccsbBroad304_02195	SPAG7	-
559	57.68	oe	ccsbBroad304_08613	KLHL9	BTB/POZ domain containing
560	57.52	cp	BRD-K39733634	L-161982	Prostanoid receptor antagonist		PTGER4	Prostanoid receptor antagonist, Angiotensin receptor antagonist
561	57.51	kd	CGS001-3985	LIMK2	LIMK subfamily
562	57.45	oe	ccsbBroad304_02772	ICMT	-
563	57.45	oe	ccsbBroad304_01388	RELB	NFkappaB transcription factor family
564	57.36	kd	CGS001-9928	KIF14	Kinesins
565	57.28	cp	BRD-A60245366	AS-601245	JNK inhibitor		GSK3B, MAPK10, MAPK8, MAPK9, PIM1	JNK inhibitor
566	57.22	oe	ccsbBroad304_04292	INHBE	-
567	57.22	cp	BRD-K14329163	BAY-K8644	Calcium channel activator		CACNA1C	Calcium channel activator, L-type calcium channel activator
568	57.2	kd	CGS001-523	ATP6V1A	ATPases / V-type	V type ATPases LOF
569	57.18	cp	BRD-K99545815	PF-562271	Focal adhesion kinase inhibitor		PTK2, PTK2B	Focal adhesion kinase inhibitor
570	57.08	oe	ccsbBroad304_01484	SATB1	Homeoboxes / CUT class
571	57.06	oe	ccsbBroad304_01754	UCK2	-
572	57.05	kd	CGS001-5430	POLR2A	RNA polymerase subunits	RNA Polymerase Enzymes LOF
573	57.04	kd	CGS001-10365	KLF2	Kruppel-like transcription factors	Kruppel like transcription factors LOF
574	57.03	kd	CGS001-84433	CARD11	-
575	57.01	kd	CGS001-10113	PREB	WD repeat domain containing
576	56.9	kd	CGS001-2837	UTS2R	Urotensin receptor
577	56.82	kd	CGS001-10406	WFDC2	WAP four-disulfide core domain containing
578	56.8	cp	BRD-K79090631	CGP-60474	CDK inhibitor		CDK1, CDK2	CDK inhibitor
579	56.79	kd	CGS001-6775	STAT4	SH2 domain containing
580	56.75	cp	BRD-A95445494	maackiain	Sodium/glucose cotransporter inhibitor		SLC5A2	Sodium/glucose cotransporter inhibitor
581	56.74	kd	CGS001-7471	WNT1	Endogenous ligands
582	56.72	kd	CGS001-2181	ACSL3	Acyl-CoA synthetase family
583	56.63	kd	CGS001-55165	CEP55	-
584	56.62	cp	BRD-K31238592	devazepide	CCK receptor antagonist	CCK receptor antagonist	CCKAR, CCKBR, GAST	CCK receptor antagonist
585	56.57	kd	CGS001-10196	PRMT3	Protein arginine N-methyltransferases
586	56.37	kd	CGS001-2356	FPGS	-
587	56.33	kd	CGS001-3420	IDH3B	-
588	56.28	cp	BRD-K15402119	huperzine-a	Acetylcholinesterase inhibitor		ACHE	Acetylcholinesterase inhibitor
589	56.27	kd	CGS001-2058	EPRS	Aminoacyl tRNA synthetases / Class I
590	56.15	kd	CGS001-10482	NXF1	-
591	55.93	kd	CGS001-57396	CLK4	CDC-like kinases
592	55.79	cp	BRD-A62890442	3-methyl-GABA	GABA aminotransferase activator			GABA aminotransferase activator
593	55.76	kd	CGS001-10123	ARL4C	ADP-ribosylation factors
594	55.69	kd	CGS001-122809	SOCS4	SH2 domain containing
595	55.67	kd	CGS001-3205	HOXA9	Homeoboxes / ANTP class : HOXL subclass
596	55.6	kd	CGS001-5934	RBL2	-
597	55.55	kd	CGS001-23534	TNPO3	Importins
598	55.51	oe	ccsbBroad304_00283	CDKN2C	Ankyrin repeat domain containing	Cell Cycle Inhibition GOF
599	55.48	cp	BRD-K54529596	captopril	ACE inhibitor		ACE, LTA4H, MMP2, MMP9	ACE inhibitor
600	55.43	kd	CGS001-11331	PHB2	-
601	55.39	cp	BRD-K32744045	disulfiram	Aldehyde dehydrogenase inhibitor		ALDH2, ALDH1A2, ALDH5A1, ALDH7A1, CYP2E1, DBH, DNMT1, TRPA1	Aldehyde dehydrogenase inhibitor, TRPV agonist, DNA methyltransferase inhibitor
602	55.39	oe	ccsbBroad304_07683	ZNF268	Zinc fingers, C2H2-type
603	55.33	oe	ccsbBroad304_00370	CS	-
604	55.26	kd	CGS001-23244	PDS5A	-
605	55.14	kd	CGS001-9978	RBX1	RING-type (C3HC4) zinc fingers
606	55.06	cp	BRD-K90864987	cobalt(II)-chloride	HSP inducer	HIF activator	HIF1A	HSP inducer
607	55.05	cp	BRD-A08003242	rhodomyrtoxin-b	sodium fluorescein uptake inhibitor			sodium fluorescein uptake inhibitor
608	54.94	oe	ccsbBroad304_03461	ZNF562	Zinc fingers, C2H2-type
609	54.93	kd	CGS001-7167	TPI1	-
610	54.93	oe	ccsbBroad304_02030	CFLAR	Endogenous ligands
611	54.85	oe	ccsbBroad304_00492	EIF5A	-
612	54.85	kd	CGS001-10400	PEMT	-
613	54.66	cp	BRD-A62809825	thapsigargin	ATPase inhibitor	ATPase inhibitor	ATP2A1	ATPase inhibitor
614	54.61	oe	ccsbBroad304_10806	ERBB3	Type I RTKs: ErbB (epidermal growth factor) receptor family
615	54.57	oe	ccsbBroad304_09471	CSNK1A1L	Casein kinase 1 (CK1) family
616	54.54	oe	ccsbBroad304_14389	PSMA8	Proteasome (prosome, macropain) subunits
617	54.5	kd	CGS001-217	ALDH2	Aldehyde dehydrogenases
618	54.25	oe	ccsbBroad304_02249	KIAA0494	-
619	54.24	cp	BRD-A72711497	lasalocid	Bacterial permeability inducer			Bacterial permeability inducer
620	54.2	kd	CGS001-4771	NF2	A-kinase anchor proteins
621	54.18	kd	CGS001-84636	GPR174	GPCR / Class A : Orphans
622	54.15	kd	CGS001-390	RND3	-
623	54.15	kd	CGS001-16	AARS	Aminoacyl tRNA synthetases / Class II
624	54.1	kd	CGS001-285601	GPR150	GPCR / Class A : Orphans
625	54.06	kd	CGS001-7276	TTR	-
626	54.05	oe	ccsbBroad304_06150	EIF4E	Translation Initiation Factor 4E
627	53.88	oe	ccsbBroad304_02139	HMGN3	High-mobility group / Canonical
628	53.85	kd	CGS001-1616	DAXX	-
629	53.61	oe	ccsbBroad304_07372	ZBED1	Pseudoautosomal regions / PAR1
630	53.57	cp	BRD-K86727142	embelin	HCV inhibitor		XIAP	HCV inhibitor, XIAP inhibitor
631	53.57	kd	CGS001-117196	MRGPRX4	GPCR / Class A : Orphans
632	53.54	oe	ccsbBroad304_03266	ERGIC2	-
633	53.48	cp	BRD-M86331534	pyrvinium-pamoate	AKT inhibitor		AR	AKT inhibitor
634	53.44	kd	CGS001-56916	SMARCAD1	-
635	53.35	kd	CGS001-353322	ANKRD37	Ankyrin repeat domain containing
636	53.26	kd	CGS001-164091	PAQR7	-
637	53.23	kd	CGS001-3682	ITGAE	Integrins
638	53.18	cp	BRD-K15842202	eudesmic-acid	-666			-666
639	53.17	kd	CGS001-23224	SYNE2	-
640	53.12	oe	ccsbBroad304_10489	CSF3	Endogenous ligands
641	53.05	kd	CGS001-4316	MMP7	Matrix metallopeptidase
642	53.05	oe	ccsbBroad304_01203	PIM1	PIM family
643	53.03	cp	BRD-K17008822	BD-1008	Sigma receptor antagonist	Sigma receptor antagonist		Sigma receptor antagonist
644	53.03	kd	CGS001-7311	UBA52	L ribosomal proteins
645	53	kd	CGS001-79712	GTDC1	Glycosyltransferase group 1 domain containing
646	52.94	kd	CGS001-10898	CPSF4	-
647	52.81	kd	CGS001-2956	MSH6	-
648	52.69	kd	CGS001-8751	ADAM15	ADAM metallopeptidase domain containing
649	52.49	oe	ccsbBroad304_01723	TTK	TTK family
650	52.38	oe	ccsbBroad304_10014	RXFP4	GPCR / Class A : Relaxin family peptide receptors
651	52.19	oe	ccsbBroad304_03037	TMEM97	-
652	52.18	kd	CGS001-11065	UBE2C	Ubiquitin-conjugating enzymes E2
653	52.16	oe	ccsbBroad304_04752	IKBIP	-
654	52.15	kd	CGS001-4804	NGFR	Tumour necrosis factor (TNF) receptor family
655	52.01	kd	CGS001-5217	PFN2	-
656	51.93	kd	CGS001-1645	AKR1C1	Aldo-keto reductases
657	51.83	kd	CGS001-4072	EPCAM	CD molecules
658	51.8	cp	BRD-A83431637	resmethrin	Cytochrome P450 inhibitor			Cytochrome P450 inhibitor
659	51.75	cp	BRD-K31912990	CGP-71683	Neuropeptide receptor antagonist		NPY5R	Neuropeptide receptor antagonist
660	51.72	cp	BRD-A09062839	amylocaine	Local anesthetic			Local anesthetic
661	51.54	oe	ccsbBroad304_01067	NDUFA7	Mitochondrial respiratory chain complex / Complex I
662	51.53	cp	BRD-K82823804	SA-792987	PKC inhibitor	PKC inhibitor	WEE1	PKC inhibitor
663	51.52	kd	CGS001-84619	ZGPAT	G patch domain containing
664	51.33	cp	BRD-K97509413	coumestrol	Estrogen receptor agonist	Estrogen receptor agonist	ESR1, ESR2	Estrogen receptor agonist
665	51.33	cp	BRD-K34154330	tracazolate	GABA receptor modulator		GABRA1	GABA receptor modulator
666	51.33	kd	CGS001-10954	PDIA5	Protein disulfide isomerases
667	51.29	oe	ccsbBroad304_06557	MAOA	Catecholamine turnover
668	51.26	kd	CGS001-8669	EIF3J	-
669	51.17	cp	BRD-K80527266	triacsin-c	Adrenergic receptor antagonist		ACSL1	Adrenergic receptor antagonist
670	51.14	kd	CGS001-10092	ARPC5	Actin related protein 2/3 complex subunits
671	51.07	kd	CGS001-63891	RNF123	RING-type (C3HC4) zinc fingers
672	51.03	oe	ccsbBroad304_00282	CDKN1A	-	Cell Cycle Inhibition GOF
673	51.03	cp	BRD-A15010982	HU-211	Glutamate receptor antagonist		CNR1, CNR2, GLRA1, GLRA2, GLRA3, GPR55, GRIN1, NFKB1	Glutamate receptor antagonist
674	51.03	kd	CGS001-563	AZGP1	Immunoglobulin superfamily / C1-set domain containing
675	51.02	kd	CGS001-2002	ELK1	ETS Transcription Factors
676	50.91	cp	BRD-K82731415	olomoucine	CDK inhibitor		CDK1, CDK2, CDK5, MAPK1	CDK inhibitor
677	50.85	oe	ccsbBroad304_00406	CYP1A1	Cytochrome P450s
678	50.77	kd	CGS001-613	BCR	Rho guanine nucleotide exchange factors
679	50.75	kd	CGS001-57192	MCOLN1	Voltage-gated ion channels / Transient receptor potential cation channels
680	50.74	kd	CGS001-1606	DGKA	EF-hand domain containing
681	50.72	kd	CGS001-164832	LONRF2	RING-type (C3HC4) zinc fingers
682	50.7	oe	ccsbBroad304_06185	EYA1	Protein tyrosine phosphatases / Asp-based PTPs
683	50.7	oe	ccsbBroad304_05054	DTX3L	RING-type (C3HC4) zinc fingers
684	50.59	oe	ccsbBroad304_06338	GTF2A2	General transcription factors
685	50.58	oe	ccsbBroad304_03806	MCOLN1	Voltage-gated ion channels / Transient receptor potential cation channels
686	50.56	oe	ccsbBroad304_02756	RRP8	-
687	50.56	kd	CGS001-54407	SLC38A2	System A-like transporters
688	50.49	oe	ccsbBroad304_02560	RNPS1	RNA binding motif (RRM) containing
689	50.39	kd	CGS001-2313	FLI1	ETS Transcription Factors
690	50.37	kd	CGS001-1009	CDH11	Cadherins / Major cadherins
691	50.29	oe	ccsbBroad304_05985	CFL1	-
692	50.28	kd	CGS001-56033	BARX1	Homeoboxes / ANTP class : NKL subclass
693	50.24	oe	ccsbBroad304_00961	SMAD2	SMADs
694	50.1	cp	BRD-K43887077	dopamine	Dopamine receptor agonist		DRD2, DRD1, DRD3, DRD4, DRD5, DBH, HTR1A, HTR7, SLC6A2, SLC6A3, SLC6A4	Dopamine receptor agonist
695	50.07	oe	ccsbBroad304_07029	TADA2A	-
696	49.93	kd	CGS001-5900	RALGDS	-
697	49.92	cp	BRD-K69650333	idarubicin	Topoisomerase inhibitor	Topoisomerase inhibitor	TOP2A	Topoisomerase inhibitor
698	49.84	kd	CGS001-58499	ZNF462	Zinc fingers, C2H2-type
699	49.82	oe	ccsbBroad304_02322	ZNF263	Zinc fingers, C2H2-type
700	49.73	kd	CGS001-79600	TCTN1	Tectonic proteins
701	49.61	cp	BRD-U08759356	EI-346-erlotinib-analog	EGFR inhibitor		EGFR	EGFR inhibitor
702	49.56	cp	BRD-K33551950	radicicol	HSP inhibitor	HSP inhibitor	ACLY, DLAT, HSP90AB1, HSP90B1, MAP3K7, OPRM1, PDK3	HSP inhibitor
703	49.49	kd	CGS001-10610	ST6GALNAC2	Sialyltransferases
704	49.49	kd	CGS001-5985	RFC5	ATPases / AAA-type
705	49.39	oe	ccsbBroad304_00147	BAG1	-
706	49.37	kd	CGS001-3606	IL18	Interleukins and interleukin receptors
707	49.36	kd	CGS001-22809	ATF5	basic leucine zipper proteins
708	49.34	kd	CGS001-6895	TARBP2	-
709	49.32	oe	ccsbBroad304_06209	FGF9	Endogenous ligands
710	48.9	kd	CGS001-2821	GPI	-
711	48.81	kd	CGS001-813	CALU	EF-hand domain containing
712	48.76	cp	BRD-K22631935	neurodazine	Neurogenesis of non-pluripotent C2C12 myoblast inducer			Neurogenesis of non-pluripotent C2C12 myoblast inducer
713	48.62	kd	CGS001-3198	HOXA1	Homeoboxes / ANTP class : HOXL subclass	HOXL subclass homeoboxes LOF
714	48.6	kd	CGS001-335	APOA1	Apolipoproteins
715	48.54	kd	CGS001-23476	BRD4	Bromodomain kinase (BRDK) family
716	48.53	kd	CGS001-2717	GLA	-
717	48.51	oe	ccsbBroad304_00969	MAGEA10	-
718	48.48	kd	CGS001-727	C5	Endogenous ligands
719	48.4	kd	CGS001-219	ALDH1B1	Aldehyde dehydrogenases
720	48.37	kd	CGS001-10245	TIMM17B	-
721	48.35	oe	ccsbBroad304_07008	STAT5A	SH2 domain containing
722	48.31	oe	ccsbBroad304_13998	PDXK	-
723	48.31	cp	BRD-A09539288	homatropine	Acetylcholine receptor antagonist		CES1, CHRM1	Acetylcholine receptor antagonist
724	48.26	oe	ccsbBroad304_02391	BCKDK	Pyruvate dehydrogenase kinase (PDHK) family
725	48.22	oe	ccsbBroad304_02398	LANCL1	-
726	48.21	kd	CGS001-23211	ZC3H4	Zinc fingers, CCCH-type domain containing
727	48.09	kd	CGS001-54851	ANKRD49	Ankyrin repeat domain containing
728	48.06	kd	CGS001-9520	NPEPPS	Aminopeptidase N
729	48.05	cp	BRD-K38615104	A-443644	AKT inhibitor		AKT1, AKT2, AKT3, CDC42BPB, GSK3B, PHKG1, PKIA, PRKACA	AKT inhibitor
730	48.03	cp	BRD-K11717138	benzbromarone	Chloride channel blocker		ABCC1, SLC22A12	Chloride channel blocker
731	48.01	oe	ccsbBroad304_04654	ZIM3	Zinc fingers, C2H2-type
732	47.98	oe	ccsbBroad304_01279	PRKAG1	AMPK subfamily
733	47.95	kd	CGS001-7832	BTG2	-
734	47.92	kd	CGS001-94234	FOXQ1	Forkhead boxes
735	47.89	kd	CGS001-55632	G2E3	Zinc fingers, PHD-type
736	47.88	oe	ccsbBroad304_00174	BRAF	RAF family
737	47.86	kd	CGS001-1983	EIF5	-
738	47.79	oe	ccsbBroad304_01632	SYPL1	-
739	47.79	oe	ccsbBroad304_00280	CDK7	Cyclin-dependent kinases, CDK7 subfamily
740	47.78	kd	CGS001-3567	IL5	Interleukins and interleukin receptors
741	47.58	kd	CGS001-79139	DERL1	-
742	47.57	oe	ccsbBroad304_07520	USP15	Ubiquitin-specific peptidases
743	47.49	kd	CGS001-54512	EXOSC4	-
744	47.46	kd	CGS001-5209	PFKFB3	-
745	47.42	kd	CGS001-26064	RAI14	Ankyrin repeat domain containing
746	47.41	kd	CGS001-2550	GABBR1	GABA receptors
747	47.37	oe	ccsbBroad304_02419	NDRG1	-
748	47.35	kd	CGS001-1349	COX7B	Mitochondrial respiratory chain complex
749	47.33	oe	ccsbBroad304_03314	HSD17B7	Short chain dehydrogenase/reductase superfamily / Classical SDR fold cluster 2
750	47.32	kd	CGS001-79174	CRELD2	-
751	47.28	kd	CGS001-3486	IGFBP3	insulin-like growth factor (IGF) binding proteins
752	47.27	kd	CGS001-83694	RPS6KL1	RSKL family
753	47.27	kd	CGS001-5435	POLR2F	RNA polymerase subunits	RNA Polymerase Enzymes LOF
754	47.26	cp	BRD-A19500257	geldanamycin	HSP inhibitor	HSP inhibitor	HSP90AA1, HSP90AB1	HSP inhibitor
755	47.21	oe	ccsbBroad304_04001	ZNF747	Zinc fingers, C2H2-type
756	47.2	kd	CGS001-7988	ZNF212	Zinc fingers, C2H2-type
757	47.17	oe	ccsbBroad304_01103	NONO	RNA binding motif (RRM) containing
758	47.12	oe	ccsbBroad304_00734	HDAC1	Histone deacetylases
759	47.08	kd	CGS001-7533	YWHAH	-
760	47.03	kd	CGS001-994	CDC25B	Protein tyrosine phosphatases / Class III Cys-based PTPs
761	47.01	kd	CGS001-7046	TGFBR1	Type I receptor serine/threonine kinases
762	46.97	cp	BRD-K59650319	YM-298198	Glutamate receptor antagonist		GRM1	Glutamate receptor antagonist
763	46.96	oe	ccsbBroad304_01371	RALA	-
764	46.96	oe	ccsbBroad304_13813	ARAF	RAF family
765	46.92	kd	CGS001-1738	DLD	-
766	46.92	oe	ccsbBroad304_06335	GSTP1	Glutathione S-transferases
767	46.87	cp	BRD-A89337244	PD-102807	Acetylcholine receptor antagonist		CHRM4	Acetylcholine receptor antagonist
768	46.86	kd	CGS001-5868	RAB5A	RAB, member RAS oncogene
769	46.71	kd	CGS001-8566	PDXK	-
770	46.7	cp	BRD-A71459254	cymarin	ATPase inhibitor	ATPase inhibitor	ATP1A1	ATPase inhibitor
771	46.56	kd	CGS001-7175	TPR	-
772	46.55	oe	ccsbBroad304_06773	PRKAR2B	Protein kinase A
773	46.51	cp	BRD-A94413429	NTNCB	Neuropeptide receptor antagonist		NPY5R	Neuropeptide receptor antagonist
774	46.48	cp	BRD-K15616905	CCCP	Mitochondrial oxidative phosphorylation uncoupler			Mitochondrial oxidative phosphorylation uncoupler
775	46.38	kd	CGS001-25819	CCRN4L	-
776	46.37	kd	CGS001-91137	SLC25A46	Miscellaneous SLC25 mitochondrial transporters
777	46.37	kd	CGS001-163688	CALML6	EF-hand domain containing
778	46.34	kd	CGS001-29947	DNMT3L	-
779	46.26	kd	CGS001-4548	MTR	-
780	46.16	kd	CGS001-10668	CGRRF1	RING-type (C3HC4) zinc fingers
781	46.08	kd	CGS001-56938	ARNTL2	Basic helix-loop-helix proteins
782	46.07	kd	CGS001-535	ATP6V0A1	ATPases / V-type
783	46.03	kd	CGS001-10057	ABCC5	ATP binding cassette transporters / subfamily C
784	45.99	kd	CGS001-5134	PDCD2	Zinc fingers, MYND-type
785	45.98	oe	ccsbBroad304_00047	AKT2	Akt (Protein kinase B)	Akt Signaling GOF
786	45.91	kd	CGS001-2132	EXT2	Exostosin glycosyltransferase family
787	45.88	kd	CGS001-3376	IARS	Aminoacyl tRNA synthetases / Class I
788	45.86	cp	BRD-K22009844	phenprobamate	Muscle relaxant			Muscle relaxant
789	45.68	kd	CGS001-694	BTG1	-
790	45.68	cp	BRD-A34208323	VU-0404997-2	Glutamate receptor modulator		GRM4	Glutamate receptor modulator
791	45.66	cp	BRD-A65597028	RX-821002	Adrenergic receptor antagonist		ADRA2A, ADRA2B, ADRA2C, ADRA1A, ADRA1B, ADRA1D	Adrenergic receptor antagonist
792	45.58	kd	CGS001-83743	GRWD1	WD repeat domain containing
793	45.44	kd	CGS001-10614	HEXIM1	-
794	45.28	kd	CGS001-100133941	CD24	CD molecules
795	45.24	cp	BRD-K64451768	GANT-58	GLI antagonist		DHH, GLI1, IHH	GLI antagonist
796	45.22	cp	BRD-K74402642	NSC-632839	Ubiquitin specific protease inhibitor		USP2, USP7, SENP2, USP1	Ubiquitin specific protease inhibitor
797	45.22	cp	BRD-K33396764	alpha-linolenic-acid	Omega 3 fatty acid stimulant		ELOVL4, FADS1, FADS2, FFAR1, FFAR4, PTGS2, SLC8A1, TRPV1	Omega 3 fatty acid stimulant
798	45.18	kd	CGS001-9429	ABCG2	ATP binding cassette transporters / subfamily G
799	45.14	kd	CGS001-3148	HMGB2	High-mobility group / Canonical
800	45.12	kd	CGS001-4706	NDUFAB1	Mitochondrial respiratory chain complex / Complex I	NADH ubiquinone oxidoreductase supernumerary subunits LOF
801	45	oe	ccsbBroad304_00164	BLMH	-
802	44.92	kd	CGS001-2925	GRPR	GPCR / Class A : Bombesin receptors
803	44.89	oe	ccsbBroad304_07294	TNFSF10	CD molecules
804	44.84	kd	CGS001-11098	PRSS23	Serine peptidases / Serine peptidases
805	44.83	kd	CGS001-5690	PSMB2	Proteasome subunits	Proteasome Pathway LOF
806	44.76	oe	ccsbBroad304_00087	FAS	Tumour necrosis factor (TNF) receptor family
807	44.72	oe	ccsbBroad304_07079	TSPAN4	Tetraspanins
808	44.61	cp	BRD-K18787491	U-0126	MEK inhibitor	MEK inhibitor	AKT1, CHEK1, GSK3B, JAK2, LCK, MAP2K1, MAP2K2, MAP2K7, MAPK1, MAPK11, MAPK12, MAPK14, MAPK8, PRKCA, RAF1, ROCK1, RPS6KB1, SGK1	MEK inhibitor
809	44.56	kd	CGS001-9020	MAP3K14	MAPKKK:STE-unique family
810	44.44	oe	ccsbBroad304_03479	YTHDF1	-
811	44.4	kd	CGS001-868	CBLB	RING-type (C3HC4) zinc fingers
812	44.38	kd	CGS001-3119	HLA-DQB1	Immunoglobulin superfamily / C1-set domain containing
813	44.36	kd	CGS001-9813	KIAA0494	-
814	44.28	cp	BRD-K07881437	danusertib	Aurora kinase inhibitor	Aurora kinase inhibitor	AURKA, AURKB, AURKC, FGFR1, NTRK1, RET, BCR, SLK	Aurora kinase inhibitor, Growth factor receptor inhibitor
815	44.23	kd	CGS001-10781	ZNF266	Zinc fingers, C2H2-type
816	44.23	kd	CGS001-8548	BLZF1	-
817	44.19	oe	ccsbBroad304_02554	TRAFD1	-
818	44.14	kd	CGS001-4707	NDUFB1	Mitochondrial respiratory chain complex / Complex I
819	44.14	kd	CGS001-823	CAPN1	EF-hand domain containing
820	43.83	kd	CGS001-4208	MEF2C	Myocyte enhancer factors
821	43.79	oe	ccsbBroad304_06806	PSMD3	Proteasome (prosome, macropain) subunits
822	43.64	kd	CGS001-5971	RELB	NFkappaB transcription factor family
823	43.52	oe	ccsbBroad304_01174	PEX13	-
824	43.48	kd	CGS001-79727	LIN28A	Zinc fingers, CCHC domain containing
825	43.43	kd	CGS001-57787	MARK4	MARK subfamily
826	43.38	kd	CGS001-8853	ASAP2	Ankyrin repeat domain containing
827	43.27	kd	CGS001-6917	TCEA1	General transcription factors
828	43.2	kd	CGS001-23536	ADAT1	-
829	43.19	oe	ccsbBroad304_00129	ATP5D	ATPases / F-type
830	43.13	kd	CGS001-5277	PIGA	Glycosyltransferase group 1 domain containing
831	43.12	cp	BRD-K06543683	bisindolylmaleimide-ix	CDK inhibitor		SIRT1, AKT1, GSK3B, LCK, LRRK2, MAPK1, MAPK11, MAPK12, MAPK14, MAPK8, PRKCA, ROCK1, RPS6KB1, SIRT2	CDK inhibitor, PKC inhibitor
832	43.06	cp	BRD-K96740444	itopride	Dopamine receptor antagonist		DRD2, ACHE, CHRM3	Dopamine receptor antagonist
833	43.05	oe	ccsbBroad304_02299	NR1H3	Liver X receptor-like receptors
834	42.98	kd	CGS001-28511	NKIRAS2	-
835	42.97	oe	ccsbBroad304_01304	PSEN1	Presenilin
836	42.96	kd	CGS001-2876	GPX1	-
837	42.95	kd	CGS001-8805	TRIM24	TIF1 family
838	42.9	kd	CGS001-5029	P2RY2	GPCR / Class A : Purinergic receptors, P2Y
839	42.9	kd	CGS001-6119	RPA3	-	DNA Replication LOF
840	42.86	oe	ccsbBroad304_00510	EPHX2	-
841	42.8	kd	CGS001-84823	LMNB2	Intermediate filaments type V, lamins
842	42.77	kd	CGS001-5709	PSMD3	Proteasome (prosome, macropain) subunits
843	42.74	kd	CGS001-51071	DERA	-
844	42.73	kd	CGS001-64094	SMOC2	EF-hand domain containing
845	42.71	kd	CGS001-8829	NRP1	CD molecules
846	42.55	kd	CGS001-9774	BCLAF1	-
847	42.53	oe	ccsbBroad304_00651	GNAI3	-
848	42.5	kd	CGS001-1345	COX6C	Mitochondrial respiratory chain complex
849	42.48	oe	ccsbBroad304_00316	CKS1B	-
850	42.48	kd	CGS001-83637	ZMIZ2	Zinc fingers, MIZ-type
851	42.48	kd	CGS001-50813	COPS7A	-
852	42.37	cp	BRD-K31491153	1-phenylbiguanide	Serotonin receptor agonist		HTR3A, HTR3B	Serotonin receptor agonist
853	42.32	kd	CGS001-2067	ERCC1	-
854	42.32	kd	CGS001-558	AXL	Fibronectin type III domain containing
855	42.29	kd	CGS001-6722	SRF	-
856	42.29	kd	CGS001-57018	CCNL1	-	Cyclins LOF
857	42.28	cp	BRD-K87909389	alvocidib	CDK inhibitor		CDK2, CDK4, CDK1, CDK6, CDK7, CDK9, CDK5, CDK8, EGFR, PYGM, BCL2, BIRC5, CCNT1, MCL1, XIAP	CDK inhibitor
858	42.25	kd	CGS001-203	AK1	Adenylate kinases
859	42.24	kd	CGS001-1211	CLTA	-
860	42.09	kd	CGS001-58477	SRPRB	-
861	42.05	kd	CGS001-6757	SSX2	-
862	41.99	cp	BRD-K96527333	dehydroisoandosterone	GABA receptor modulator			GABA receptor modulator
863	41.96	kd	CGS001-22877	MLXIP	Basic helix-loop-helix proteins
864	41.91	kd	CGS001-10381	TUBB3	Tubulins
865	41.86	oe	ccsbBroad304_00100	RHOA	-
866	41.82	oe	ccsbBroad304_06992	SRC	Src family
867	41.79	oe	ccsbBroad304_00836	IGF2	-
868	41.79	kd	CGS001-1493	CTLA4	CD molecules
869	41.76	oe	ccsbBroad304_00539	FANCG	Fanconi anemia, complementation groups
870	41.68	kd	CGS001-11284	PNKP	-
871	41.64	kd	CGS001-87	ACTN1	EF-hand domain containing
872	41.63	cp	BRD-K92093830	doxorubicin	Topoisomerase inhibitor	Topoisomerase inhibitor	TOP2A	Topoisomerase inhibitor
873	41.54	kd	CGS001-150962	PUS10	-
874	41.5	kd	CGS001-10308	ZNF267	Zinc fingers, C2H2-type
875	41.47	kd	CGS001-8554	PIAS1	Zinc fingers, MIZ-type
876	41.47	kd	CGS001-39	ACAT2	Lanosterol biosynthesis pathway
877	41.38	kd	CGS001-835	CASP2	Caspases
878	41.33	oe	ccsbBroad304_02589	COPS5	-
879	41.23	oe	ccsbBroad304_04754	SPIC	ETS Transcription Factors
880	41.21	oe	ccsbBroad304_06785	PRSS2	Serine peptidases
881	41.04	oe	ccsbBroad304_00233	CBR1	Prostaglandin synthases
882	41.02	kd	CGS001-8313	AXIN2	-
883	40.99	oe	ccsbBroad304_00501	EMD	-
884	40.9	kd	CGS001-3306	HSPA2	Heat shock proteins / HSP70
885	40.87	oe	ccsbBroad304_02340	SORBS3	-
886	40.74	cp	BRD-M64432851	sunitinib	FLT3 inhibitor	FLT3 inhibitor, PDGFR/KIT inhibitor, RAF inhibitor, VEGFR inhibitor	FLT3, KDR, KIT, FLT4, FLT1, PDGFRA, PDGFRB, RET, CSF1R, FGFR1	FLT3 inhibitor, KIT inhibitor, PDGFR receptor inhibitor, RET tyrosine kinase inhibitor, VEGFR inhibitor
887	40.73	oe	ccsbBroad304_08594	PECR	Short chain dehydrogenase/reductase superfamily / Classical SDR fold cluster 1
888	40.66	kd	CGS001-7852	CXCR4	Chemokine receptors
889	40.52	kd	CGS001-4907	NT5E	Adenosine turnover
890	40.48	cp	BRD-A18497530	5-iodotubercidin	Adenosine kinase inhibitor		MAPK3, ADK, CSNK1G2, GSG2, LRRK2	Adenosine kinase inhibitor
891	40.45	cp	BRD-K50384076	7,4'-dihydroxyflavone	Opioid receptor antagonist		CYP19A1	Opioid receptor antagonist
892	40.3	cp	BRD-A83855350	naltrexone	Opioid receptor antagonist		OPRK1, OPRM1, OPRD1, SIGMAR1	Opioid receptor antagonist
893	40.28	kd	CGS001-6720	SREBF1	Basic helix-loop-helix proteins
894	40.28	cp	BRD-K68143200	SA-792541	CDC inhibitor		CASP3, CDC25A, CDC25B	CDC inhibitor
895	40.26	kd	CGS001-3108	HLA-DMA	Immunoglobulin superfamily / C1-set domain containing
896	40.23	kd	CGS001-6850	SYK	Syk family
897	40.23	kd	CGS001-1028	CDKN1C	-
898	40.17	kd	CGS001-2592	GALT	-
899	40.08	kd	CGS001-29940	DSE	-
900	40.03	oe	ccsbBroad304_02956	EHF	-
901	40.01	cp	BRD-A44008656	doxylamine	Histamine receptor antagonist		HRH1, CHRM1	Histamine receptor antagonist
902	40	kd	CGS001-85366	MYLK2	Myosin Light Chain Kinase (MLCK) family
903	39.99	oe	ccsbBroad304_02154	COX5A	Mitochondrial respiratory chain complex
904	39.97	oe	ccsbBroad304_00739	ZBTB48	BTB/POZ domain containing
905	39.96	kd	CGS001-387129	NPSR1	GPCR / Class A : Neuropeptide receptors : S
906	39.9	kd	CGS001-5054	SERPINE1	Serine (or cysteine) peptidase inhibitors
907	39.88	oe	ccsbBroad304_03047	BZW2	-
908	39.87	kd	CGS001-51601	LIPT1	-
909	39.73	oe	ccsbBroad304_00048	ALDH1A1	Aldehyde dehydrogenases
910	39.69	kd	CGS001-23443	SLC35A3	SLC35 family of nucleotide sugar transporters
911	39.43	kd	CGS001-23047	PDS5B	-
912	39.42	kd	CGS001-1591	CYP24A1	Cytochrome P450s
913	39.39	kd	CGS001-6443	SGCB	-
914	39.26	oe	ccsbBroad304_00857	IL10	Interleukins and interleukin receptors
915	39.25	oe	ccsbBroad304_07017	SUOX	-
916	39.23	kd	CGS001-6886	TAL1	Basic helix-loop-helix proteins
917	39.14	oe	ccsbBroad304_03822	GATAD2B	GATA zinc finger domain containing
918	39.14	oe	ccsbBroad304_05152	SSBP4	-
919	39.11	cp	BRD-K50720187	flupirtine	Glutamate receptor antagonist		KCNQ2, ADRA2A, KCNQ1, KCNQ3	Glutamate receptor antagonist
920	38.98	cp	BRD-K17075857	chloroxine	Opioid receptor antagonist		OPRK1	Opioid receptor antagonist
921	38.97	kd	CGS001-9900	SV2A	Major facilitator superfamily (MFS) of transporters
922	38.95	oe	ccsbBroad304_04780	GPR139	GPCR / Class A : Orphans
923	38.91	kd	CGS001-11011	TLK2	Tousled-like kinase (TLK) family
924	38.8	oe	ccsbBroad304_00548	FDPS	Lanosterol biosynthesis pathway
925	38.72	cp	BRD-K73589401	corticosterone	mineralocorticoid receptor agonist		HSD11B1, NR3C2, NCOA1	mineralocorticoid receptor agonist
926	38.71	oe	ccsbBroad304_01375	RARA	Retinoic acid receptors
927	38.69	cp	BRD-K09549677	mibefradil	T-type calcium channel blocker	T-type calcium channel blocker	CACNA1G, CACNA1H, CACNA1C, CACNA1I, ANO1, CACNA1D, CACNA1F, CACNA1S, CACNB1, CACNB2, CACNB3, CACNB4, CATSPER1, CATSPER2, CATSPER3, CATSPER4, CYP3A5, CYP3A7, SCN2A, SCN4A, SCN5A, SCN9A	T-type calcium channel blocker
928	38.69	kd	CGS001-25989	ULK3	Unc-51-like kinase (ULK) family
929	38.63	kd	CGS001-25987	TSKU	-
930	38.46	cp	BRD-K18757346	U-46619	Thromboxane receptor agonist		PTGDR, PTGDR2, PTGER1, PTGER2, PTGER3, PTGER4, PTGFR, PTGIR, TBXA2R	Thromboxane receptor agonist
931	38.46	kd	CGS001-7780	SLC30A2	SLC30 zinc transporter family
932	38.4	kd	CGS001-79711	IPO4	Importins
933	38.35	kd	CGS001-29928	TIMM22	-
934	38.32	cp	BRD-K21680192	mitoxantrone	Topoisomerase inhibitor	Topoisomerase inhibitor	TOP2A, PIM1	Topoisomerase inhibitor
935	38.27	kd	CGS001-57616	TSHZ3	Teashirt zinc fingers
936	38.22	cp	BRD-A28970875	puromycin	Protein synthesis inhibitor	Protein synthesis inhibitor	NHP2L1, RPL10L, RPL11, RPL13A, RPL15, RPL19, RPL23, RPL23A, RPL26L1, RPL3, RPL37, RPL8, RSL24D1	Protein synthesis inhibitor
937	38.22	kd	CGS001-8518	IKBKAP	Elongator acetyltransferase complex subunits
938	38.2	kd	CGS001-4833	NME4	-
939	38.17	cp	BRD-K09436313	prostaglandin	Prostanoid receptor antagonist		AKR1C3, PTGDR, PTGDR2, PTGER1, PTGER2, PTGER4, PTGFR	Prostanoid receptor antagonist
940	38.17	kd	CGS001-7477	WNT7B	Endogenous ligands	Wnt family LOF
941	38.04	kd	CGS001-7862	BRPF1	Non-enzymatic BRD containing proteins
942	38	kd	CGS001-6818	SULT1A3	Sulfotransferases, cytosolic
943	37.99	kd	CGS001-5928	RBBP4	WD repeat domain containing	EMSY complex LOF
944	37.97	kd	CGS001-23046	KIF21B	Kinesins
945	37.93	kd	CGS001-6282	S100A11	EF-hand domain containing
946	37.93	kd	CGS001-55604	LRRC16A	-
947	37.9	kd	CGS001-4938	OAS1	-
948	37.84	kd	CGS001-137209	ZNF572	Zinc fingers, C2H2-type
949	37.8	kd	CGS001-11073	TOPBP1	-
950	37.74	kd	CGS001-2068	ERCC2	General transcription factor IIH complex subunits	General transcription factors group 1 LOF
951	37.67	oe	ccsbBroad304_00811	ICAM1	CD molecules
952	37.62	oe	ccsbBroad304_01771	VIM	Intermediate filaments type III
953	37.59	kd	CGS001-7272	TTK	TTK family
954	37.58	kd	CGS001-25861	DFNB31	-
955	37.51	kd	CGS001-23624	CBLC	RING-type (C3HC4) zinc fingers
956	37.48	kd	CGS001-271	AMPD2	-
957	37.38	oe	ccsbBroad304_07306	TNFRSF10A	Tumour necrosis factor (TNF) receptor family	NFKB Activation GOF
958	37.36	oe	ccsbBroad304_09309	CREB3L1	basic leucine zipper proteins
959	37.34	kd	CGS001-23192	ATG4B	Aut2 peptidase
960	37.28	kd	CGS001-5293	PIK3CD	Phosphatidylinositol kinases
961	37.28	kd	CGS001-4194	MDM4	-
962	37.26	kd	CGS001-506	ATP5B	ATPases / F-type
963	37.22	cp	BRD-K15519488	CS-110266	Dopamine receptor agonist		SLC6A3	Dopamine receptor agonist
964	37.21	kd	CGS001-8892	EIF2B2	-	EIF Proteins LOF
965	37.17	kd	CGS001-148103	ZNF599	Zinc fingers, C2H2-type
966	37.14	cc		BCL inhibitor	-
967	37.13	cp	BRD-A73909368	dactinomycin	RNA polymerase inhibitor		POLR2A	RNA polymerase inhibitor
968	37.13	kd	CGS001-6787	NEK4	NIMA (never in mitosis gene a)- related kinase (NEK) family
969	37.04	cp	BRD-K92723993	imatinib	BCR-ABL kinase inhibitor		ABL1, KIT, PDGFRA, BCR, CSF1R, PDGFRB, ABCG2, CYP2C19, CYP2C8, CYP3A5, DDR1, NTRK1, RET	BCR-ABL kinase inhibitor, KIT inhibitor, PDGFR receptor inhibitor
970	37	kd	CGS001-9380	GRHPR	-
971	36.93	kd	CGS001-58478	ENOPH1	-
972	36.91	kd	CGS001-57154	SMURF1	-	BMP Signaling LOF
973	36.8	oe	ccsbBroad304_04675	ATG4A	-
974	36.78	kd	CGS001-54600	UGT1A9	UDP glucuronosyltransferases
975	36.77	kd	CGS001-116931	MED12L	-
976	36.72	kd	CGS001-11243	PMF1	-
977	36.7	cp	BRD-K62289640	lylamine	Cannabinoid receptor agonist		CNR1	Cannabinoid receptor agonist
978	36.66	oe	ccsbBroad304_07061	TGM2	Transglutaminases
979	36.62	kd	CGS001-126295	ZNF57	Zinc fingers, C2H2-type
980	36.6	kd	CGS001-84539	MCHR2	GPCR / Class A : MCH receptors
981	36.51	oe	ccsbBroad304_01735	UBE2D1	Ubiquitin-conjugating enzymes E2
982	36.5	kd	CGS001-8438	RAD54L	-
983	36.42	oe	ccsbBroad304_07074	TLR2	Toll-like receptor family
984	36.4	oe	ccsbBroad304_11024	PDGFRA	Type III RTKs: PDGFR, CSFR, Kit, FLT3 receptor family
985	36.37	cp	BRD-K09638361	SA-63133	-666	Tubulin inhibitor	CSNK1E, CSNK1A1, CSNK1D, CSNK1G2	-666
986	36.37	cp	BRD-K07691486	roscovitine	CDK inhibitor	CDK inhibitor	CDK2, CDK9, CDK7, CDK1, CDK5	CDK inhibitor
987	36.34	kd	CGS001-27242	TNFRSF21	Tumour necrosis factor (TNF) receptor family
988	36.32	oe	ccsbBroad304_07245	PPFIBP2	Sterile alpha motif (SAM) domain containing
989	36.27	cp	BRD-K48722833	iloperidone	Dopamine receptor antagonist		DRD2, HTR2A, HTR1A, HTR6, HTR7, ADRA1A, ADRA2C, DRD1, DRD3, DRD4, HRH1	Dopamine receptor antagonist, Serotonin receptor antagonist
990	36.19	kd	CGS001-6625	SNRNP70	RNA binding motif (RRM) containing
991	36.18	kd	CGS001-27102	EIF2AK1	Other PEK family kinases
992	36.13	cp	BRD-K07762753	aminopurvalanol-a	Tyrosine kinase inhibitor	CDK inhibitor	CDK1, CDK2, CDK5, CDK6	Tyrosine kinase inhibitor, CDK inhibitor
993	36.12	cp	BRD-A09495397	bicuculline	GABA receptor antagonist	GABA receptor antagonist	GABRA1, GABRA2, GABRA3, GABRA4, GABRA5, GABRA6, KCNN1	GABA receptor antagonist
994	36.01	cp	BRD-K72264770	QW-BI-011	Histone lysine methyltransferase inhibitor		EHMT2	Histone lysine methyltransferase inhibitor
995	35.93	oe	ccsbBroad304_02582	UQCR11	Mitochondrial respiratory chain complex / Complex III
996	35.9	kd	CGS001-57007	CXCR7	-
997	35.88	kd	CGS001-26574	AATF	-
998	35.85	cp	BRD-K17896185	FIT	Opioid receptor agonist		OPRD1	Opioid receptor agonist
999	35.79	kd	CGS001-9703	KIAA0100	-
1000	35.73	kd	CGS001-51447	IP6K2	-
1001	35.73	kd	CGS001-1386	ATF2	basic leucine zipper proteins
1002	35.67	kd	CGS001-3821	KLRC1	CD molecules
1003	35.58	oe	ccsbBroad304_03089	PACSIN3	-
1004	35.53	oe	ccsbBroad304_04786	CANT1	-
1005	35.48	oe	ccsbBroad304_06354	SERPIND1	Serine (or cysteine) peptidase inhibitors
1006	35.45	cp	BRD-M16762496	PIK-75	DNA protein kinase inhibitor	PI3K inhibitor	PIK3CA, PIK3CB, PIK3CD, PIK3CG, PRKDC	DNA protein kinase inhibitor, PI3K inhibitor
1007	35.39	oe	ccsbBroad304_06469	KARS	Aminoacyl tRNA synthetases / Class II
1008	35.37	kd	CGS001-5480	PPIC	-
1009	35.13	oe	ccsbBroad304_06831	RAC1	Endogenous ligands
1010	35.06	kd	CGS001-9212	AURKB	Aurora kinase
1011	35.03	kd	CGS001-10555	AGPAT2	1-acylglycerol-3-phosphate O-acyltransferases
1012	34.92	kd	CGS001-474354	LRRC18	-
1013	34.86	oe	ccsbBroad304_13598	NRBP2	NRBP family
1014	34.85	cp	BRD-K75699339	rizatriptan	Serotonin receptor agonist		HTR1D, HTR1B, HTR1F, HTR1A, HTR1E	Serotonin receptor agonist
1015	34.83	oe	ccsbBroad304_04534	HN1L	-
1016	34.82	kd	CGS001-9847	KIAA0528	-
1017	34.7	cp	BRD-K37312348	kenpaullone	CDK inhibitor	CDK inhibitor, Glycogen synthase kinase inhibitor	GSK3B, CDK1, CDK5, CCNB1, CDK2, LCK	CDK inhibitor, Glycogen synthase kinase inhibitor
1018	34.68	kd	CGS001-5578	PRKCA	Delta subfamily
1019	34.67	cp	BRD-A68888262	azelastine	Histamine receptor antagonist		HRH1, CYP2C19	Histamine receptor antagonist
1020	34.63	kd	CGS001-191	AHCY	Adenosine turnover
1021	34.61	kd	CGS001-1381	CRABP1	Fatty acid-binding proteins
1022	34.6	cc		Cell Cycle Inhibition GOF	-
1023	34.57	kd	CGS001-5986	RFNG	Beta 3-glycosyltransferases
1024	34.47	kd	CGS001-5440	POLR2K	RNA polymerase subunits	RNA Polymerase Enzymes LOF
1025	34.32	cp	BRD-K06593056	LE-135	Retinoid receptor agonist		RARB	Retinoid receptor agonist
1026	34.25	cp	BRD-K04833372	GSK-1904529A	IGF-1 inhibitor		IGF1R, INSR	IGF-1 inhibitor, IGF-1R inhibitor, Insulin receptor ligand
1027	34.18	kd	CGS001-1845	DUSP3	Protein tyrosine phosphatases / Class I Cys-based PTPs : Atypical dual specificity phosphatases
1028	34.07	kd	CGS001-9908	G3BP2	RNA binding motif (RRM) containing
1029	33.93	kd	CGS001-10765	KDM5B	Histone demethylases
1030	33.9	kd	CGS001-5728	PTEN	Protein tyrosine phosphatases / Class I Cys-based PTPs : PTENs
1031	33.89	oe	ccsbBroad304_02026	NRP1	CD molecules
1032	33.86	kd	CGS001-9533	POLR1C	RNA polymerase subunits
1033	33.85	oe	ccsbBroad304_05982	CDX2	Homeoboxes / ANTP class : HOXL subclass
1034	33.84	cp	BRD-A61856038	tremulacin	Lipoxygenase inhibitor			Lipoxygenase inhibitor
1035	33.84	cp	BRD-A89434049	sarmentogenin	ATPase inhibitor	ATPase inhibitor	ATP1A1	ATPase inhibitor
1036	33.81	kd	CGS001-6659	SOX4	SRY (sex determining region Y)-boxes
1037	33.78	cp	BRD-K63784565	BRD-K63784565	Topoisomerase inhibitor		TOP1	Topoisomerase inhibitor
1038	33.78	oe	ccsbBroad304_02566	MORF4L1	-
1039	33.73	kd	CGS001-4728	NDUFS8	Mitochondrial respiratory chain complex / Complex I
1040	33.71	cp	BRD-K04548931	pidorubicine	Topoisomerase inhibitor	Topoisomerase inhibitor	TOP2A	Topoisomerase inhibitor
1041	33.69	cp	BRD-A35912562	pregnenolone	Glutamate receptor modulator		CYP17A1, PGR, SULT2B1	Glutamate receptor modulator, Acetylcholine release enhancer, Dopamine release enhancer, GABA receptor negative allosteric modulator
1042	33.66	oe	ccsbBroad304_07783	PMF1-BGLAP	-
1043	33.65	kd	CGS001-5793	PTPRG	Receptor tyrosine phosphatases (RTP)
1044	33.63	oe	ccsbBroad304_08724	CYP20A1	Cytochrome P450s
1045	33.54	kd	CGS001-6203	RPS9	S ribosomal proteins	Ribosomal 40s Subunit LOF
1046	33.54	kd	CGS001-1906	EDN1	Endogenous ligands
1047	33.47	oe	ccsbBroad304_02801	CASP14	Caspases
1048	33.45	oe	ccsbBroad304_01065	NDUFA3	Mitochondrial respiratory chain complex / Complex I
1049	33.42	oe	ccsbBroad304_06255	LRRC32	-
1050	33.31	oe	ccsbBroad304_04613	HSPB9	Heat shock proteins / HSPB
1051	33.27	kd	CGS001-10642	IGF2BP1	RNA binding motif (RRM) containing
1052	33.23	oe	ccsbBroad304_14143	NUSAP1	-
1053	33.21	cp	BRD-A28105619	cucurbitacin-i	JAK inhibitor		JAK2, STAT3	JAK inhibitor, Lipocortin synthesis stimulant, STAT inhibitor
1054	33.18	cc		Proteasome Pathway LOF	-
1055	33.08	kd	CGS001-4199	ME1	-
1056	33	kd	CGS001-4695	NDUFA2	Mitochondrial respiratory chain complex / Complex I
1057	32.98	kd	CGS001-51433	ANAPC5	Anaphase promoting complex subunits
1058	32.89	kd	CGS001-5875	RABGGTA	Prenyltransferase alpha subunit repeat containing
1059	32.89	kd	CGS001-5688	PSMA7	Proteasome subunits	Proteasome Pathway LOF
1060	32.83	cp	BRD-K98684188	GSK-0660	PPAR receptor antagonist		PPARD	PPAR receptor antagonist
1061	32.67	kd	CGS001-10476	ATP5H	ATPases / F-type
1062	32.59	kd	CGS001-7247	TSN	-
1063	32.58	cp	BRD-K14643723	4-(2-Amino-ethyl)-benzenesulfonamide	carbonic anhydrase inhibitor		CA2, CA1, CA9, CA12, CA14, CA4	carbonic anhydrase inhibitor
1064	32.57	cp	BRD-K86003836	flubendazole	Tubulin inhibitor	Tubulin inhibitor	TUBB	Tubulin inhibitor
1065	32.57	kd	CGS001-1326	MAP3K8	MAPKKK:STE-unique family
1066	32.54	oe	ccsbBroad304_03469	ANKRD49	Ankyrin repeat domain containing
1067	32.53	kd	CGS001-2145	EZH1	Chromatin-modifying enzymes / K-methyltransferases
1068	32.45	kd	CGS001-344	APOC2	Apolipoproteins	Apolipoproteins LOF
1069	32.43	kd	CGS001-6240	RRM1	Ribonucleoside-diphosphate reductases
1070	32.39	kd	CGS001-23528	ZNF281	Zinc fingers, C2H2-type
1071	32.38	cp	BRD-K13356952	methazolamide	Carbonic anhydrase inhibitor		CA1, CA2, CA4, CA7, CA12, CA14, INS	Carbonic anhydrase inhibitor
1072	32.38	kd	CGS001-19	ABCA1	ATP binding cassette transporters / subfamily A
1073	32.38	cp	BRD-A09472452	flecainide	Sodium channel blocker		SCN5A, KCNA5, KCNA7, SCN4A	Sodium channel blocker
1074	32.36	kd	CGS001-10472	ZNF238	-
1075	32.32	cp	BRD-K22385716	LY-303511	Casein kinase inhibitor	Bromodomain Inhibitor	CSNK2A1, CSNK2A2, CSNK2B, MTOR	Casein kinase inhibitor, MTOR inhibitor, PI3K inhibitor
1076	32.3	kd	CGS001-1440	CSF3	Endogenous ligands
1077	32.25	kd	CGS001-4718	NDUFC2	Mitochondrial respiratory chain complex / Complex I
1078	32.24	cp	BRD-K43389675	daunorubicin	RNA synthesis inhibitor	Topoisomerase inhibitor	TOP2A, TOP2B	RNA synthesis inhibitor, Topoisomerase inhibitor
1079	32.22	oe	ccsbBroad304_00772	HOXA6	Homeoboxes / ANTP class : HOXL subclass	Homeobox Gene GOF
1080	32.17	oe	ccsbBroad304_13991	NCOA3	Histone acetyltransferases
1081	32.16	kd	CGS001-2944	GSTM1	Glutathione S-transferases / Soluble
1082	32.08	kd	CGS001-50846	DHH	-
1083	32.02	kd	CGS001-26147	PHF19	Zinc fingers, PHD-type
1084	32.01	kd	CGS001-9296	ATP6V1F	ATPases / V-type	V type ATPases LOF
1085	32	oe	ccsbBroad304_07124	UROD	-
1086	31.97	kd	CGS001-152	ADRA2C	GPCR / Class A : Adrenoceptors : alpha
1087	31.91	cp	BRD-K53123955	niridazole	Phosphofructokinase inhibitor			Phosphofructokinase inhibitor
1088	31.85	kd	CGS001-2042	EPHA3	Type XIII RTKs: Ephrin receptor family
1089	31.83	kd	CGS001-1487	CTBP1	-
1090	31.81	kd	CGS001-2030	SLC29A1	SLC29 family
1091	31.81	kd	CGS001-1030	CDKN2B	-
1092	31.79	oe	ccsbBroad304_02752	TRIM2	RING-type (C3HC4) zinc fingers
1093	31.68	kd	CGS001-143	PARP4	Poly (ADP-ribose) polymerases	Poly ADP ribose polymerases LOF
1094	31.61	cp	BRD-K81376179	TCS-359	FLT3 inhibitor		FLT3	FLT3 inhibitor
1095	31.59	cp	BRD-K34608650	BRD-K34608650	Cannabinoid receptor agonist		CNR2	Cannabinoid receptor agonist
1096	31.56	cp	BRD-A69636825	diltiazem	Calcium channel blocker		CACNA1C, CACNA1S, CACNA2D1, CACNG1, CYP3A5, CYP3A7, HTR3A, KCNA5	Calcium channel blocker
1097	31.44	oe	ccsbBroad304_06081	DGKA	EF-hand domain containing
1098	31.42	kd	CGS001-29775	CARD10	-
1099	31.38	oe	ccsbBroad304_06381	HMGB1	High-mobility group / Canonical
1100	31.3	kd	CGS001-3978	LIG1	-
1101	31.29	kd	CGS001-64400	AKTIP	Ubiquitin-conjugating enzymes E2
1102	31.18	cp	BRD-A81402010	KU-C103443N	CDC inhibitor			CDC inhibitor, Rho associated kinase inhibitor
1103	31.1	kd	CGS001-2542	SLC37A4	SLC37 family of phosphosugar/phosphate exchangers
1104	31.06	cp	BRD-K20313525	rosmarinic-acid	GABA transaminase inhibitor		MCL1, TYR	GABA transaminase inhibitor
1105	31.05	kd	CGS001-6608	SMO	GPCR / Class F : Frizzled receptors
1106	31.05	kd	CGS001-84811	BUD13	-
1107	31	kd	CGS001-7849	PAX8	Paired boxes
1108	30.98	oe	ccsbBroad304_01845	RDBP	-
1109	30.88	kd	CGS001-6493	SIM2	Basic helix-loop-helix proteins
1110	30.88	kd	CGS001-29103	DNAJC15	Heat shock proteins / DNAJ (HSP40)
1111	30.88	kd	CGS001-115201	ATG4A	-
1112	30.87	oe	ccsbBroad304_05471	ABCB5	ATP binding cassette transporters / subfamily B
1113	30.85	kd	CGS001-64429	ZDHHC6	Zinc fingers, DHHC-type
1114	30.79	oe	ccsbBroad304_06038	CRK	SH2 domain containing
1115	30.74	oe	ccsbBroad304_07273	ASMTL	Pseudoautosomal regions / PAR1
1116	30.65	oe	ccsbBroad304_03853	LSM2	-
1117	30.63	oe	ccsbBroad304_01880	LAGE3	-
1118	30.6	kd	CGS001-3113	HLA-DPA1	Immunoglobulin superfamily / C1-set domain containing
1119	30.53	oe	ccsbBroad304_03940	RFWD2	RING-type (C3HC4) zinc fingers
1120	30.52	oe	ccsbBroad304_01605	SSX2	-
1121	30.5	oe	ccsbBroad304_00774	HOXA10	Homeoboxes / ANTP class : HOXL subclass
1122	30.5	cp	BRD-K88560311	rucaparib	PARP inhibitor	PARP inhibitor	PARP1, PARP2	PARP inhibitor
1123	30.45	cp	BRD-K81847782	scandenin	Plant compound with antimicrobial activity			Plant compound with antimicrobial activity
1124	30.39	kd	CGS001-10314	LANCL1	-
1125	30.37	oe	ccsbBroad304_14020	SH3BP5	-
1126	30.27	kd	CGS001-26205	GMEB2	-
1127	30.22	oe	ccsbBroad304_00763	HNF4A	Hepatocyte nuclear factor-4 receptors
1128	30.22	oe	ccsbBroad304_06774	PRKCQ	Delta subfamily
1129	30.22	cp	BRD-K94353609	fluocinolone	Glucocorticoid receptor agonist	Glucocorticoid receptor agonist	NR3C1, SERPINA6	Glucocorticoid receptor agonist, Corticosteroid agonist
1130	30.21	cp	BRD-K11433652	aspirin	Cyclooxygenase inhibitor		PTGS1, PTGS2, TP53, AKR1C1, ASIC3, EDNRA, HSPA5, IKBKB, NFKB1, NFKB2, NFKBIA, PRKAA1, PRKAA2, PRKAB1, PRKAB2, PRKAG1, PRKAG2, PRKAG3, RPS6KA3	Cyclooxygenase inhibitor
1131	30.09	kd	CGS001-3115	HLA-DPB1	Immunoglobulin superfamily / C1-set domain containing
1132	30.07	cp	BRD-A84481105	thioridazine	Dopamine receptor antagonist	Dopamine receptor antagonist	DRD1, DRD2, HTR2A, ADRA1A, ADRA1B, CHRNA7, DRD5, HRH1, HTR1A, HTR2C, HTR6, HTR7, KCNH2, MALT1	Dopamine receptor antagonist
1133	30.02	cp	BRD-K81855038	roxatidine	Histamine receptor antagonist		HRH2	Histamine receptor antagonist
1134	30.02	kd	CGS001-55890	GPRC5C	GPCR / Class C : Orphans
1135	29.94	oe	ccsbBroad304_04767	SOCS4	SH2 domain containing	Supressors of cytokine signaling GOF
1136	29.94	kd	CGS001-3799	KIF5B	Kinesins
1137	29.93	kd	CGS001-55937	APOM	Apolipoproteins
1138	29.91	cp	BRD-A13807286	HA-14-1	BCL inhibitor	BCL inhibitor	BCL2	BCL inhibitor
1139	29.91	cp	BRD-K73395020	SA-1478088	-666		MMP12, MMP14, MMP2, MMP8, MMP9	-666
1140	29.85	oe	ccsbBroad304_01809	ZNF136	Zinc fingers, C2H2-type
1141	29.85	kd	CGS001-283450	C12ORF51	-
1142	29.76	cp	BRD-K75478907	GS-39783	GABA receptor modulator		GABBR1	GABA receptor modulator
1143	29.75	cp	BRD-A41112154	oleanolic-acid	G protein-coupled receptor agonist			G protein-coupled receptor agonist
1144	29.7	cp	BRD-K53790871	triamcinolone	Glucocorticoid receptor agonist	Glucocorticoid receptor agonist	NR3C1, CYP3A5, CYP3A7, SERPINA6	Glucocorticoid receptor agonist, Corticosteroid agonist, Immunosuppressant
1145	29.53	kd	CGS001-30	ACAA1	-
1146	29.52	kd	CGS001-79885	HDAC11	Histone deacetylases	Histone deacetylases LOF
1147	29.46	cp	BRD-K09485525	GANT-61	GLI antagonist		DHH, IHH	GLI antagonist
1148	29.44	kd	CGS001-5927	KDM5A	Histone demethylases
1149	29.44	oe	ccsbBroad304_03625	HIF1AN	-
1150	29.4	kd	CGS001-29959	NRBP1	NRBP family
1151	29.4	oe	ccsbBroad304_00097	ARF6	ADP-ribosylation factors
1152	29.39	kd	CGS001-8321	FZD1	GPCR / Class F : Frizzled receptors
1153	29.21	oe	ccsbBroad304_06621	NDUFA8	Mitochondrial respiratory chain complex / Complex I
1154	29.18	kd	CGS001-2752	GLUL	-
1155	29.11	kd	CGS001-6643	SNX2	Sorting nexins
1156	29.06	oe	ccsbBroad304_03450	TMED9	-
1157	28.93	cp	BRD-K61314889	IWR-1-ENDO	PARP inhibitor	PARP inhibitor	TNKS, TNKS2	PARP inhibitor
1158	28.89	cp	BRD-K86465814	HO-013	PPAR receptor agonist	PPAR receptor agonist	PPARG	PPAR receptor agonist
1159	28.87	oe	ccsbBroad304_02974	HAVCR1	Immunoglobulin superfamily / V-set domain containing
1160	28.87	kd	CGS001-3622	ING2	Zinc fingers, PHD-type
1161	28.85	cp	BRD-K56301217	ABT-737	BCL inhibitor	BCL inhibitor	BCL2, BCL2L1, BCL2L2	BCL inhibitor
1162	28.83	kd	CGS001-3956	LGALS1	Endogenous ligands
1163	28.8	oe	ccsbBroad304_02276	MVP	-
1164	28.77	cp	BRD-A83937277	mephenytoin	Hydantoin antiepileptic		SCN5A, CYP2C19	Hydantoin antiepileptic
1165	28.73	cp	BRD-K11927976	ER-27319	Mediator release inhibitor		SYK	Mediator release inhibitor, SYK inhibitor
1166	28.62	kd	CGS001-11137	PWP1	WD repeat domain containing
1167	28.6	cp	BRD-K40887525	ritanserin	Serotonin receptor antagonist		HTR2A, HTR2C, HTR2B, ADRA1A, ADRA1B, ADRA1D, HTR1A, HTR1B, HTR1D, HTR5A, HTR6, HTR7	Serotonin receptor antagonist
1168	28.6	cp	BRD-A65440446	cimaterol	Adrenergic receptor agonist	Beta-adrenergic receptor agonist		Adrenergic receptor agonist
1169	28.59	cp	BRD-K16485616	mocetinostat	HDAC inhibitor	HDAC inhibitor	HDAC1, HDAC2, HDAC3, HDAC11	HDAC inhibitor
1170	28.54	cp	BRD-K52512893	SC-19220	Prostanoid receptor antagonist		PTGER1	Prostanoid receptor antagonist
1171	28.52	oe	ccsbBroad304_02806	OPN3	GPCR / Class A : Opsin receptors
1172	28.52	kd	CGS001-7321	UBE2D1	Ubiquitin-conjugating enzymes E2
1173	28.52	oe	ccsbBroad304_07754	FGFR1OP	-
1174	28.5	kd	CGS001-9123	SLC16A3	SLC16 family of monocarboxylate transporters
1175	28.46	kd	CGS001-25937	WWTR1	Hippo Signaling
1176	28.45	oe	ccsbBroad304_02455	CREB3	basic leucine zipper proteins
1177	28.45	kd	CGS001-55644	OSGEP	-
1178	28.42	oe	ccsbBroad304_08534	STRADB	STLK subfamily
1179	28.4	kd	CGS001-64223	MLST8	WD repeat domain containing
1180	28.35	kd	CGS001-4700	NDUFA6	LYR motif containing
1181	28.31	kd	CGS001-55657	ZNF692	Zinc fingers, C2H2-type
1182	28.28	oe	ccsbBroad304_01075	NDUFV1	Mitochondrial respiratory chain complex / Complex I
1183	28.19	oe	ccsbBroad304_07459	SOCS5	SH2 domain containing
1184	28.19	kd	CGS001-3155	HMGCL	-
1185	28.19	oe	ccsbBroad304_06642	NIT1	-
1186	28.13	kd	CGS001-10939	AFG3L2	ATPases / AAA-type
1187	28.1	kd	CGS001-84844	PHF5A	Zinc fingers, PHD-type
1188	28.1	kd	CGS001-468	ATF4	basic leucine zipper proteins
1189	28.07	oe	ccsbBroad304_04544	RCCD1	-
1190	28.07	cp	BRD-K08502430	angiogenesis-inhibitor	Angiogenesis inhibitor		EGFR	Angiogenesis inhibitor
1191	27.99	oe	ccsbBroad304_01446	RPS3A	S ribosomal proteins
1192	27.96	kd	CGS001-6418	SET	-
1193	27.96	kd	CGS001-1594	CYP27B1	Cytochrome P450s
1194	27.93	oe	ccsbBroad304_00478	S1PR3	GPCR / Class A : Lysophospholipid receptors : Sphingosine 1-phosphate
1195	27.92	kd	CGS001-84547	PGBD1	-
1196	27.87	cp	BRD-K52075715	oxibendazole	Tubulin inhibitor	Tubulin inhibitor	TUBB, TUBB4B	Tubulin inhibitor
1197	27.84	kd	CGS001-56998	CTNNBIP1	Catenins
1198	27.81	kd	CGS001-51727	CMPK1	-
1199	27.79	cp	BRD-K65331431	retinyl	vitamin analog			vitamin analog
1200	27.79	cp	BRD-K27665173	D-64406	PDGFR receptor inhibitor	PDGFR/KIT inhibitor	FLT3, PDGFRA, PDGFRB	PDGFR receptor inhibitor
1201	27.78	oe	ccsbBroad304_02057	P4HA2	-
1202	27.78	oe	ccsbBroad304_03415	GFOD1	-
1203	27.76	oe	ccsbBroad304_05792	AGTR1	Angiotensin receptors
1204	27.69	oe	ccsbBroad304_03023	CRCP	-
1205	27.69	kd	CGS001-7172	TPMT	-
1206	27.66	oe	ccsbBroad304_02715	WDTC1	DDB1 and CUL4 associated factors
1207	27.48	kd	CGS001-8202	NCOA3	Histone acetyltransferases	Lysine acetyltransferases LOF
1208	27.48	oe	ccsbBroad304_07427	PIGB	Dolichyl D-mannosyl phosphate dependent mannosyltransferases
1209	27.37	kd	CGS001-23401	FRAT2	-
1210	27.34	kd	CGS001-5567	PRKACB	Protein kinase A
1211	27.34	kd	CGS001-5423	POLB	DNA polymerases
1212	27.31	kd	CGS001-3214	HOXB4	Homeoboxes / ANTP class : HOXL subclass
1213	27.29	kd	CGS001-4758	NEU1	-
1214	27.26	kd	CGS001-4547	MTTP	-
1215	27.25	oe	ccsbBroad304_01189	PHF1	Zinc fingers, PHD-type
1216	27.23	cp	BRD-A95513702	androsta-1,4-dien-3,17-dione	Aromatase inhibitor	Aromatase inhibitor	CYP19A1	Aromatase inhibitor
1217	27.21	cp	BRD-K22096725	ALW-II-49-7	Ephrin inhibitor		DDR1, EPHA2, EPHA4, EPHA7, EPHB2, EPHB4, EPHB6	Ephrin inhibitor
1218	27.2	kd	CGS001-9097	USP14	Ubiquitin-specific peptidases	Ubiquitin-specific peptidases LOF
1219	27.16	cp	BRD-A38030642	cyclosporin-a	Calcineurin inhibitor		PPIA, ABCB11, CAMLG, CYP3A5, CYP3A7, FPR1, PPID, PPIF, PPP3CA, PPP3R2, SLC10A1, SLCO1B1, SLCO1B3	Calcineurin inhibitor
1220	27.14	cp	BRD-K20152659	gamma-homolinolenic-acid	Cholesterol inhibitor		PTGS1, PTGS2	Cholesterol inhibitor, Platelet aggregation inhibitor, Prostanoid receptor agonist, Prostanoid receptor stimulant
1221	27.13	cp	BRD-K52459643	prostaglandin-e1	Prostanoid receptor agonist		PTGER1, PTGER2, CATSPER1, CATSPER2, CATSPER3, CATSPER4, PTGDR, PTGER4, PTGIR	Prostanoid receptor agonist
1222	27.06	cp	BRD-K36965586	m-chlorophenylbiguanide	Serotonin receptor agonist		HTR3A, HTR3B	Serotonin receptor agonist
1223	27.04	cp	BRD-A81795050	U-18666A	Oxidosqualene cyclase inhibitor			Oxidosqualene cyclase inhibitor
1224	27.04	kd	CGS001-978	CDA	-
1225	27.01	kd	CGS001-635	BHMT	-
1226	26.94	kd	CGS001-22832	KIAA1009	-
1227	26.88	cp	BRD-K85985071	ellipticine	Topoisomerase inhibitor	Topoisomerase inhibitor	TOP2A, TOP2B	Topoisomerase inhibitor
1228	26.87	kd	CGS001-3575	IL7R	IL-2 receptor family
1229	26.83	oe	ccsbBroad304_06174	ERCC1	-
1230	26.82	kd	CGS001-8453	CUL2	-
1231	26.78	kd	CGS001-51548	SIRT6	Histone deacetylases (HDACs)
1232	26.77	kd	CGS001-23380	SRGAP2	Rho GTPase activating proteins
1233	26.75	kd	CGS001-66008	TRAK2	-
1234	26.69	cp	BRD-K96720755	relcovaptan	Vasopressin receptor antagonist		AVPR1A, AVPR1B, AVPR2, OXTR	Vasopressin receptor antagonist
1235	26.67	cp	BRD-A23637604	oxymetholone	Androgen receptor agonist	Androgen receptor modulator	AR	Androgen receptor agonist
1236	26.66	kd	CGS001-11041	B3GNT1	-
1237	26.61	cp	BRD-K36638830	anabasine	Acetylcholine receptor agonist			Acetylcholine receptor agonist
1238	26.5	kd	CGS001-55206	SBNO1	-
1239	26.46	kd	CGS001-581	BAX	-
1240	26.44	kd	CGS001-8848	TSC22D1	-
1241	26.41	kd	CGS001-9443	MED7	-	Mediator complex LOF
1242	26.38	kd	CGS001-5646	PRSS3	Serine peptidases / Serine peptidases
1243	26.35	cp	BRD-A80793822	pemoline	Dopamine receptor agonist			Dopamine receptor agonist
1244	26.23	kd	CGS001-2254	FGF9	Endogenous ligands
1245	26.22	cp	BRD-A39747742	estradiol-valerate	Estrogen receptor agonist	Estrogen receptor agonist	ESR1	Estrogen receptor agonist
1246	26.22	kd	CGS001-1525	CXADR	Immunoglobulin superfamily / Immunoglobulin-like domain containing
1247	26.18	cp	BRD-K84987553	MDM2-inhibitor	MDM inhibitor	MDM inhibitor	MDM2	MDM inhibitor
1248	26.18	kd	CGS001-3221	HOXC4	Homeoboxes / ANTP class : HOXL subclass
1249	26.15	kd	CGS001-22894	DIS3	-
1250	26.13	kd	CGS001-160851	DGKH	Pleckstrin homology (PH) domain containing
1251	26.11	oe	ccsbBroad304_00024	ADCY3	Adenylyl cyclases
1252	26.11	kd	CGS001-55038	CDCA4	-
1253	26.01	kd	CGS001-9112	MTA1	GATA zinc finger domain containing	GATA Zinc finger domain containing LOF
1254	25.99	oe	ccsbBroad304_03812	PBXIP1	-
1255	25.98	cp	BRD-A87719232	naproxen	Cyclooxygenase inhibitor		PTGS2, PTGS1	Cyclooxygenase inhibitor
1256	25.98	kd	CGS001-9891	NUAK1	NuaK subfamily
1257	25.95	kd	CGS001-6277	S100A6	EF-hand domain containing	S100 calcium binding proteins LOF
1258	25.92	oe	ccsbBroad304_03532	ANKZF1	Ankyrin repeat domain containing
1259	25.92	kd	CGS001-2321	FLT1	Type IV RTKs: VEGF (vascular endothelial growth factor) receptor family
1260	25.9	oe	ccsbBroad304_02709	SCMH1	Sterile alpha motif (SAM) domain containing
1261	25.78	cp	BRD-K55703048	latrepirdine	Glutamate receptor antagonist		HTR6, GRIN2B, HRH1	Glutamate receptor antagonist
1262	25.75	kd	CGS001-4312	MMP1	Matrix metallopeptidase
1263	25.66	oe	ccsbBroad304_06336	GSTT1	Glutathione S-transferases / Soluble
1264	25.56	kd	CGS001-22850	ADNP2	Zinc fingers, C2H2-type
1265	25.54	kd	CGS001-6817	SULT1A1	Sulfotransferases, cytosolic
1266	25.53	cp	BRD-K63343048	orlistat	Lipase inhibitor		PNLIP, DAGLA, FASN, LIPF, CNR1, DAGLB	Lipase inhibitor
1267	25.48	cp	BRD-K42573370	avrainvillamide-analog-2	nucleophosmin inhibitor	Nucleophosmin inhibitor	NPM1	nucleophosmin inhibitor
1268	25.45	kd	CGS001-6469	SHH	-
1269	25.45	oe	ccsbBroad304_01835	CXCR4	Chemokine receptors
1270	25.45	oe	ccsbBroad304_01448	RPS7	S ribosomal proteins
1271	25.42	cp	BRD-A98378129	talniflumate	Cyclooxygenase inhibitor		CLCA1	Cyclooxygenase inhibitor
1272	25.38	kd	CGS001-23492	CBX7	-
1273	25.33	kd	CGS001-998	CDC42	-
1274	25.31	cc		X linked mental retardation group 2 LOF	-
1275	25.28	oe	ccsbBroad304_00237	CCND3	-
1276	25.23	oe	ccsbBroad304_03113	DSE	-
1277	25.22	oe	ccsbBroad304_05547	TMEM110	-
1278	25.14	kd	CGS001-5763	PTMS	-
1279	25.14	kd	CGS001-843	CASP10	Caspases
1280	25.1	cp	BRD-A43849199	karakoline	Phytotoxin			Phytotoxin
1281	25.1	kd	CGS001-80777	CYB5B	-
1282	25.06	kd	CGS001-5025	P2RX4	Ligand-gated ion channels / Purinergic receptors, ionotropic
1283	25.04	oe	ccsbBroad304_06087	DDB2	WD repeat domain containing
1284	25.04	cp	BRD-K41996876	tyrphostin-1	EGFR inhibitor		EGFR	EGFR inhibitor
1285	25.02	kd	CGS001-50604	IL20	Interleukins and interleukin receptors
1286	25	cp	BRD-K29113274	ketoconazole	Sterol demethylase inhibitor	Sterol demethylase inhibitor	AR, CYP19A1, CYP21A2, CYP2C19, CYP3A5, CYP3A7, KCNA10	Sterol demethylase inhibitor
1287	24.96	kd	CGS001-8536	CAMK1	CAMK1 family
1288	24.83	oe	ccsbBroad304_01578	SOS2	Rho guanine nucleotide exchange factors
1289	24.81	kd	CGS001-2828	GPR4	GPCR / Class A : Orphans
1290	24.8	kd	CGS001-115196	ZNF554	Zinc fingers, C2H2-type
1291	24.79	cp	BRD-K51805276	temefos	Cholinesterase inhibitor			Cholinesterase inhibitor
1292	24.77	kd	CGS001-1622	DBI	-
1293	24.74	cp	BRD-K61829047	7b-cis	Exportin antagonist		XPO1	Exportin antagonist
1294	24.72	kd	CGS001-4723	NDUFV1	Mitochondrial respiratory chain complex / Complex I
1295	24.67	cc		Baculoviral IAP repeat domain containing LOF	-
1296	24.66	kd	CGS001-29965	C16ORF5	-
1297	24.62	oe	ccsbBroad304_02572	SERINC3	-
1298	24.6	oe	ccsbBroad304_02138	TRIP10	-
1299	24.59	kd	CGS001-405	ARNT	Basic helix-loop-helix proteins
1300	24.53	kd	CGS001-8651	SOCS1	SH2 domain containing
1301	24.52	cc		C2 domain containing LOF	-
1302	24.49	cp	BRD-A80775386	hyperforin	Cyclooxygenase inhibitor		NR1I2, ALOX5, PTGS1, TRPC6	Cyclooxygenase inhibitor, Dopamine uptake inhibitor, Interleukin receptor antagonist, Lipoxygenase inhibitor, Serotonin reuptake inhibitor
1303	24.48	cp	BRD-A44551378	LFM-A12	EGFR inhibitor		EGFR	EGFR inhibitor
1304	24.37	kd	CGS001-7702	ZNF143	Zinc fingers, C2H2-type
1305	24.37	kd	CGS001-6883	TAF12	-
1306	24.33	oe	ccsbBroad304_00526	EZH2	Chromatin-modifying enzymes / K-methyltransferases
1307	24.32	oe	ccsbBroad304_02203	MAD2L1BP	-
1308	24.32	kd	CGS001-23522	KAT6B	Histone acetyltransferases (HATs)	Lysine acetyltransferases LOF
1309	24.27	kd	CGS001-11014	KDELR2	-
1310	24.26	kd	CGS001-114904	C1QTNF6	-
1311	24.25	cp	BRD-K54665485	R-59022	Diacylglycerol kinase inhibitor		DGKA	Diacylglycerol kinase inhibitor, Protein kinase inhibitor
1312	24.21	oe	ccsbBroad304_05590	NOTCH2NL	-
1313	24.15	kd	CGS001-9128	PRPF4	WD repeat domain containing
1314	24.14	kd	CGS001-54386	TERF2IP	-
1315	24.13	kd	CGS001-2308	FOXO1	Forkhead boxes
1316	24.09	cp	BRD-A50675702	fipronil	GABA gated chloride channel blocker			GABA gated chloride channel blocker, Chloride channel blocker
1317	24.08	cp	BRD-K95309561	dienestrol	Estrogen receptor agonist	Estrogen receptor agonist	ESR1	Estrogen receptor agonist
1318	24.01	oe	ccsbBroad304_03817	NMRAL1	Short chain dehydrogenase/reductase superfamily / Atypical members
1319	23.99	kd	CGS001-29982	NRBF2	-
1320	23.97	cp	BRD-A43082555	loxoprofen	Cyclooxygenase inhibitor		PTGS2	Cyclooxygenase inhibitor, Prostanoid receptor antagonist
1321	23.96	cp	BRD-K59851896	calycanthine	GABA release inhibitor			GABA release inhibitor
1322	23.92	kd	CGS001-5888	RAD51	-
1323	23.91	oe	ccsbBroad304_09665	SIK1	QIK subfamily
1324	23.91	kd	CGS001-10657	KHDRBS1	-
1325	23.89	kd	CGS001-3614	IMPDH1	Oxidoreductases
1326	23.86	cp	BRD-A56987319	SQ-22536	Adenylyl cyclase inhibitor		ADCY1, ADCY5	Adenylyl cyclase inhibitor
1327	23.85	cp	BRD-K36737713	AG-957	Protein tyrosine kinase inhibitor		ABL1, EGFR	Protein tyrosine kinase inhibitor
1328	23.84	cp	BRD-A90515964	guaifenesin	Expectorant			Expectorant
1329	23.77	kd	CGS001-51335	NGRN	-
1330	23.77	kd	CGS001-1147	CHUK	IKK family
1331	23.76	kd	CGS001-3339	HSPG2	Immunoglobulin superfamily / Immunoglobulin-like domain containing
1332	23.72	cp	BRD-K83636919	entacapone	Catechol O methyltransferase inhibitor		COMT	Catechol O methyltransferase inhibitor
1333	23.67	oe	ccsbBroad304_00498	ELK1	ETS Transcription Factors
1334	23.66	kd	CGS001-32	ACACB	Carboxylases
1335	23.64	cp	BRD-K94512704	spiramide	Dopamine receptor antagonist	Serotonin receptor antagonist	DRD2, HTR1A, HTR2A, HTR2B, HTR2C	Dopamine receptor antagonist, Serotonin receptor antagonist
1336	23.64	oe	ccsbBroad304_00602	SLC37A4	SLC37 family of phosphosugar/phosphate exchangers
1337	23.62	kd	CGS001-85315	PAQR8	-
1338	23.62	kd	CGS001-351	APP	Endogenous ligands
1339	23.61	kd	CGS001-383	ARG1	Arginase
1340	23.61	oe	ccsbBroad304_00067	SLC25A4	Mitochondrial nucleotide transporter subfamily
1341	23.52	kd	CGS001-84290	CAPNS2	EF-hand domain containing
1342	23.5	kd	CGS001-2769	GNA15	-
1343	23.49	kd	CGS001-51586	MED15	-
1344	23.46	kd	CGS001-4726	NDUFS6	Mitochondrial respiratory chain complex / Complex I
1345	23.46	kd	CGS001-5641	LGMN	Legumain
1346	23.45	kd	CGS001-4485	MST1	-
1347	23.41	cp	BRD-A39522003	OMDM-2	FAAH inhibitor		GPR119	FAAH inhibitor
1348	23.41	kd	CGS001-634	CEACAM1	CD molecules
1349	23.41	kd	CGS001-4179	CD46	CD molecules
1350	23.38	kd	CGS001-7157	TP53	-
1351	23.29	kd	CGS001-51024	FIS1	-
1352	23.28	kd	CGS001-11116	FGFR1OP	-
1353	23.21	cp	BRD-A20126139	medrysone	Glucocorticoid receptor agonist	Glucocorticoid receptor agonist	NR3C1	Glucocorticoid receptor agonist
1354	23.18	kd	CGS001-79603	CERS4	Homeoboxes / CERS class
1355	23.17	oe	ccsbBroad304_08289	PRKAG2	AMPK subfamily
1356	23.15	kd	CGS001-3576	IL8	-
1357	23.15	cp	BRD-A37492983	iocetamic-acid	Radiopaque medium			Radiopaque medium
1358	23.06	kd	CGS001-84231	TRAF7	RING-type (C3HC4) zinc fingers
1359	23.04	cp	BRD-K12357156	AG-490	EGFR inhibitor		JAK2, JAK3, EGFR, STAT3	EGFR inhibitor, ErbB2 inhibitor, JAK inhibitor
1360	22.9	cp	BRD-K11636097	JNJ-7706621	CDK inhibitor	CDK inhibitor	CDK1, CDK2, AURKA, AURKB	CDK inhibitor
1361	22.87	kd	CGS001-6924	TCEB3	-
1362	22.85	kd	CGS001-5819	PVRL2	Immunoglobulin superfamily / C2-set domain containing
1363	22.8	kd	CGS001-259249	MRGPRX1	GPCR / Class A : Orphans
1364	22.8	kd	CGS001-1209	CLPTM1	-
1365	22.75	cp	BRD-K13566078	BMS-345541	IKK inhibitor		IKBKB, CHUK	IKK inhibitor
1366	22.69	cp	BRD-K50836978	purvalanol-a	CDK inhibitor	CDK inhibitor	CDK1, CDK2, CDK4, CDK5, CCND1, CCNE1, CSNK1G3, RPS6KA1, SRC	CDK inhibitor, DYRK inhibitor
1367	22.67	cc		NFKB Activation GOF	-
1368	22.65	kd	CGS001-8558	CDK10	Cyclin-dependent kinases, CDK10 subfamily	Cyclin dependent kinases LOF
1369	22.6	oe	ccsbBroad304_04082	SLC52A2	SLC52 family of riboflavin transporters
1370	22.59	cp	BRD-A04668240	CGP-52432	GABA receptor antagonist	GABA receptor antagonist	GABBR1, GABBR2	GABA receptor antagonist
1371	22.54	oe	ccsbBroad304_00665	GOT1	-
1372	22.54	cp	BRD-K99498722	NPI-2358	Tubulin inhibitor	Tubulin inhibitor		Tubulin inhibitor
1373	22.52	oe	ccsbBroad304_08602	HDAC8	Histone deacetylases
1374	22.5	oe	ccsbBroad304_01820	ZNF217	Zinc fingers, C2H2-type
1375	22.48	kd	CGS001-55654	TMEM127	-
1376	22.43	kd	CGS001-85236	HIST1H2BK	Histones / Replication-dependent
1377	22.35	cp	BRD-A65767837	hydrocortisone	Glucocorticoid receptor agonist	Glucocorticoid receptor agonist	ANXA1, NOS2, NR3C1, NR3C2	Glucocorticoid receptor agonist
1378	22.3	oe	ccsbBroad304_02502	GNA13	-
1379	22.29	oe	ccsbBroad304_07582	NET1	Rho guanine nucleotide exchange factors
1380	22.2	cp	BRD-K60184833	tyrphostin-46	Tyrosine kinase inhibitor		EGFR	Tyrosine kinase inhibitor
1381	22.16	kd	CGS001-23647	ARFIP2	-
1382	22.11	oe	ccsbBroad304_05832	AIRE	Zinc fingers, PHD-type
1383	22.1	cp	BRD-K96670504	lonidamine	Glucokinase inhibitor		GCK	Glucokinase inhibitor
1384	22.1	kd	CGS001-10202	DHRS2	Short chain dehydrogenase/reductase superfamily / Classical SDR fold cluster 1
1385	22.08	cp	BRD-A16311756	profenamine	Butyrylcholinesterase inhibitor		CHRM1, BCHE, CHRM2, GRIN3A	Butyrylcholinesterase inhibitor, Cholinergic receptor antagonist
1386	22.06	oe	ccsbBroad304_02268	G3BP2	RNA binding motif (RRM) containing
1387	22.05	cp	BRD-K01624546	docosatrienoic-acid	LTB4 inhibitor			LTB4 inhibitor
1388	22.02	kd	CGS001-1852	DUSP9	Protein tyrosine phosphatases / Class I Cys-based PTPs : MAP kinase phosphatases
1389	21.99	kd	CGS001-8227	AKAP17A	A-kinase anchor proteins
1390	21.94	kd	CGS001-79722	ANKRD55	Ankyrin repeat domain containing
1391	21.93	cp	BRD-K28115081	apafant	Platelet activating factor receptor antagonist		PTAFR	Platelet activating factor receptor antagonist
1392	21.93	oe	ccsbBroad304_00689	GRB7	Pleckstrin homology (PH) domain containing
1393	21.92	oe	ccsbBroad304_06847	RBBP4	WD repeat domain containing
1394	21.89	kd	CGS001-57407	NMRAL1	Short chain dehydrogenase/reductase superfamily / Atypical members
1395	21.88	oe	ccsbBroad304_02843	FTSJ1	-
1396	21.84	kd	CGS001-63948	DMRTB1	-
1397	21.83	cp	BRD-K26134695	calpeptin	Calpain inhibitor			Calpain inhibitor
1398	21.81	oe	ccsbBroad304_01128	OTX2	Homeoboxes / PRD class
1399	21.81	kd	CGS001-5468	PPARG	Peroxisome proliferator-activated receptors
1400	21.75	kd	CGS001-1112	FOXN3	Forkhead boxes
1401	21.72	kd	CGS001-9126	SMC3	Structural maintenance of chromosomes proteins	Structural maintenance of chromosomes proteins LOF
1402	21.65	cp	BRD-A91555231	norepinephrine	Adrenergic receptor agonist		ADRA1A, ADRA1B, ADRA1D, ADRA2A, ADRA2B, ADRA2C, ADRB1, ADRB3, ADRB2, DRD1, DRD5, PAH, SLC18A1, SLC18A2	Adrenergic receptor agonist
1403	21.59	kd	CGS001-6774	STAT3	SH2 domain containing
1404	21.57	oe	ccsbBroad304_02295	PIGK	Phosphatidylinositol glycan anchor biosynthesis
1405	21.51	kd	CGS001-7850	IL1R2	Immunoglobulin-like family of IL-1 receptors
1406	21.49	oe	ccsbBroad304_08531	ZNF331	Zinc fingers, C2H2-type
1407	21.44	oe	ccsbBroad304_01166	PDK2	PDHK family
1408	21.43	kd	CGS001-10533	ATG7	Ubiquitin-like modifier activating enzymes
1409	21.42	kd	CGS001-387509	GPR153	GPCR / Class A : Orphans
1410	21.37	oe	ccsbBroad304_09391	DTX2	RING-type (C3HC4) zinc fingers
1411	21.37	cp	BRD-A25569250	KI-16425	Lysophosphatidic acid receptor antagonist		LPAR1, LPAR3	Lysophosphatidic acid receptor antagonist
1412	21.35	kd	CGS001-3586	IL10	Interleukins and interleukin receptors
1413	21.34	kd	CGS001-975	CD81	CD molecules
1414	21.31	kd	CGS001-10434	LYPLA1	-
1415	21.26	kd	CGS001-7295	TXN	-
1416	21.24	kd	CGS001-29946	SERTAD3	-
1417	21.21	oe	ccsbBroad304_03445	UGT1A1	UDP glucuronosyltransferases
1418	21.18	oe	ccsbBroad304_09396	TIRAP	-
1419	21.17	kd	CGS001-5782	PTPN12	Protein tyrosine phosphatases / Class I Cys-based PTPs : Non-receptor
1420	21.14	oe	ccsbBroad304_06191	FABP6	Fatty acid binding protein family
1421	21.13	cp	BRD-K63165456	norcyclobenzaprine	Adrenergic receptor agonist	Serotonin receptor antagonist	HTR2A	Adrenergic receptor agonist, Serotonin receptor antagonist
1422	21.09	cp	BRD-A10355991	norketamine	Glutamate receptor antagonist		CYP2B6, CYP2C19, CYP3A5, GRIN1	Glutamate receptor antagonist
1423	20.98	oe	ccsbBroad304_04565	COG7	Components of oligomeric golgi complex
1424	20.9	kd	CGS001-481	ATP1B1	ATPases / P-type
1425	20.87	cp	BRD-K78599730	manumycin-a	Farnesyltransferase inhibitor	NFkB pathway inhibitor	FNTA, IKBKB	Farnesyltransferase inhibitor, NFkB pathway inhibitor
1426	20.86	kd	CGS001-537	ATP6AP1	-
1427	20.83	kd	CGS001-7465	WEE1	WEE family
1428	20.78	kd	CGS001-3385	ICAM3	CD molecules
1429	20.74	kd	CGS001-6259	RYK	Type XV RTKs: RYK
1430	20.73	oe	ccsbBroad304_07889	QPRT	-
1431	20.73	kd	CGS001-23405	DICER1	-
1432	20.72	oe	ccsbBroad304_06840	RAP1GDS1	Armadillo repeat containing
1433	20.71	oe	ccsbBroad304_01114	NUP88	-
1434	20.61	cp	BRD-A82656074	naltrindole	Opioid receptor antagonist		OPRD1, OPRK1, OPRM1	Opioid receptor antagonist
1435	20.61	cp	BRD-A12016240	LY-278584	Serotonin receptor antagonist		HTR3A	Serotonin receptor antagonist
1436	20.61	kd	CGS001-6253	RTN2	-
1437	20.49	oe	ccsbBroad304_00303	CHN1	Rho GTPase activating proteins
1438	20.49	kd	CGS001-6804	STX1A	-
1439	20.48	oe	ccsbBroad304_09345	TIMM50	Serine/threonine phosphatases / CTD aspartate-based phosphatases
1440	20.48	cp	BRD-A24514565	warfarin	Vitamin K antagonist		VKORC1, CYP2C19, CYP2C8, CYP4F2	Vitamin K antagonist
1441	20.45	kd	CGS001-5236	PGM1	-
1442	20.44	oe	ccsbBroad304_02875	BRP44	-
1443	20.37	kd	CGS001-8764	TNFRSF14	Tumour necrosis factor (TNF) receptor family
1444	20.36	cp	BRD-M45964048	verteporfin	Photosensitizing agent			Photosensitizing agent
1445	20.36	kd	CGS001-3590	IL11RA	IL-6 receptor family	Interleukin receptors LOF
1446	20.26	oe	ccsbBroad304_06022	COX7B	Mitochondrial respiratory chain complex
1447	20.24	kd	CGS001-8520	HAT1	Histone acetyltransferases (HATs)
1448	20.22	oe	ccsbBroad304_07709	AFG3L2	ATPases / AAA-type
1449	20.2	kd	CGS001-84449	ZNF333	Zinc fingers, C2H2-type
1450	20.12	cp	BRD-A11007541	BCI-hydrochloride	Protein phosphatase inhibitor		DUSP1, DUSP6	Protein phosphatase inhibitor
1451	20.12	cp	BRD-K98763141	niflumic-acid	Cyclooxygenase inhibitor		CLCNKA, PTGS2, ANO1, CLCN1, CLCNKB, KCNQ1, PLA2G1B, PLA2G4A, PTGS1, UGT1A9	Cyclooxygenase inhibitor
1452	20.08	kd	CGS001-2580	GAK	Heat shock proteins / DNAJ (HSP40)
1453	20.08	kd	CGS001-57491	AHRR	Basic helix-loop-helix proteins
1454	19.96	cp	BRD-K48367671	febuxostat	Xanthine oxidase inhibitor		XDH	Xanthine oxidase inhibitor
1455	19.96	kd	CGS001-2643	GCH1	-
1456	19.95	oe	ccsbBroad304_02578	EBNA1BP2	-
1457	19.95	kd	CGS001-199777	ZNF626	Zinc fingers, C2H2-type
1458	19.94	oe	ccsbBroad304_02864	PRDX5	-
1459	19.94	kd	CGS001-5525	PPP2R5A	Serine/threonine phosphatases / Protein phosphatase 2, regulatory subunits
1460	19.93	kd	CGS001-5879	RAC1	Endogenous ligands
1461	19.91	cc		RNA Polymerase Enzymes LOF	-
1462	19.91	oe	ccsbBroad304_00572	FKBP3	-
1463	19.83	kd	CGS001-25888	ZNF473	Zinc fingers, C2H2-type
1464	19.81	kd	CGS001-5052	PRDX1	-
1465	19.8	kd	CGS001-6938	TCF12	Basic helix-loop-helix proteins
1466	19.78	oe	ccsbBroad304_00381	CSNK2A1	Casein kinase 2 (CK2) family
1467	19.76	kd	CGS001-80818	ZNF436	Zinc fingers, C2H2-type
1468	19.71	kd	CGS001-117194	MRGPRX2	GPCR / Class A : Orphans
1469	19.66	kd	CGS001-169270	ZNF596	Zinc fingers, C2H2-type
1470	19.65	kd	CGS001-2793	GNGT2	-
1471	19.65	kd	CGS001-891	CCNB1	-	G2 M Checkpoint LOF
1472	19.46	cp	BRD-K33312228	halometasone	Glucocorticoid receptor agonist	Glucocorticoid receptor agonist	NR3C1	Glucocorticoid receptor agonist
1473	19.46	cp	BRD-K30296925	flavokavain-b	Antineoplastic		HIF1A	Antineoplastic
1474	19.45	cp	BRD-A93477898	PETCM	Caspase activator		CASP3	Caspase activator
1475	19.44	oe	ccsbBroad304_02825	POLA2	DNA polymerases
1476	19.39	oe	ccsbBroad304_05348	FOXR1	Forkhead boxes
1477	19.35	kd	CGS001-55723	ASF1B	-
1478	19.3	oe	ccsbBroad304_02834	GABARAPL1	-
1479	19.23	oe	ccsbBroad304_04064	PRR15L	-
1480	19.2	cp	BRD-K14441456	tyrphostin-AG-556	EGFR inhibitor		EGFR	EGFR inhibitor
1481	19.19	cp	BRD-K96263742	GW-7647	PPAR receptor agonist	PPAR receptor agonist	PPARA	PPAR receptor agonist
1482	19.14	kd	CGS001-7297	TYK2	Janus kinase (JakA) family
1483	19.13	kd	CGS001-10795	ZNF268	Zinc fingers, C2H2-type
1484	19.11	cp	BRD-K65814004	diphenyleneiodonium	Nitric oxide synthase inhibitor		ALDH1A2, ALDH2, ALDH5A1, ALDH7A1, NOX3, XDH	Nitric oxide synthase inhibitor
1485	19.09	cp	BRD-K30570479	VU-0400195-3	Glutamate receptor modulator		GRM4	Glutamate receptor modulator
1486	19	kd	CGS001-222545	GPRC6A	GPCR / Class C : Calcium-sensing receptors
1487	18.98	kd	CGS001-35	ACADS	-
1488	18.93	kd	CGS001-10771	ZMYND11	Zinc fingers, MYND-type
1489	18.89	oe	ccsbBroad304_02440	PPIE	RNA binding motif (RRM) containing
1490	18.84	kd	CGS001-23369	PUM2	-
1491	18.79	oe	ccsbBroad304_03497	TXNL4B	-
1492	18.79	cp	BRD-A25067867	benzatropine	Acetylcholine receptor antagonist		CHRM1, HRH1, SLC6A3	Acetylcholine receptor antagonist
1493	18.77	kd	CGS001-1054	CEBPG	basic leucine zipper proteins
1494	18.74	oe	ccsbBroad304_04472	HIST1H2BK	Histones / Replication-dependent
1495	18.73	oe	ccsbBroad304_10901	IGF1R	Type II RTKs: Insulin receptor family
1496	18.73	oe	ccsbBroad304_00130	ATP5F1	ATPases / F-type
1497	18.69	cp	BRD-A42831637	tetrahydrocannabinol-7-oic-acid	Anti-inflammatory			Anti-inflammatory, Cannabinoid metabolite
1498	18.69	kd	CGS001-1644	DDC	Catecholamine turnover
1499	18.69	cp	BRD-K52313696	tacedinaline	HDAC inhibitor		HDAC1	HDAC inhibitor
1500	18.63	kd	CGS001-8573	CASK	CASK family
1501	18.61	cp	BRD-K84709232	caffeic-acid	Lipoxygenase inhibitor		ALOX5, MIF, RELA, TNF	Lipoxygenase inhibitor, HIV integrase inhibitor, NFkB pathway inhibitor, Nitric oxide production inhibitor, PPAR receptor modulator, TNF production inhibitor, Tumor necrosis factor production inhibitor
1502	18.48	cp	BRD-K28137194	loreclezole	GABA receptor agonist		GABRB2, GABRB3	GABA receptor agonist
1503	18.41	cp	BRD-K13169950	NSC-3852	HDAC inhibitor	HDAC inhibitor	HDAC1	HDAC inhibitor
1504	18.39	cp	BRD-K20742498	RS-39604	Serotonin receptor antagonist	Serotonin receptor antagonist	HTR4	Serotonin receptor antagonist
1505	18.39	oe	ccsbBroad304_00866	IMPA1	Inositol monophosphatase
1506	18.38	kd	CGS001-6038	RNASE4	Ribonucleases, RNase A
1507	18.36	kd	CGS001-84875	PARP10	Poly (ADP-ribose) polymerases
1508	18.32	kd	CGS001-2059	EPS8	-
1509	18.31	oe	ccsbBroad304_08786	ZNF350	Zinc fingers, C2H2-type
1510	18.27	oe	ccsbBroad304_07071	TKT	-
1511	18.26	oe	ccsbBroad304_00389	CTBP1	-
1512	18.26	kd	CGS001-10058	ABCB6	ATP binding cassette transporters / subfamily B
1513	18.25	kd	CGS001-4482	MSRA	-
1514	18.25	kd	CGS001-158	ADSL	-
1515	18.24	kd	CGS001-3215	HOXB5	Homeoboxes / ANTP class : HOXL subclass	HOXL subclass homeoboxes LOF
1516	18.21	kd	CGS001-9695	EDEM1	-
1517	18.12	cp	BRD-K94070024	depomedrol	Glucocorticoid receptor agonist	Glucocorticoid receptor agonist		Glucocorticoid receptor agonist
1518	18.11	kd	CGS001-134864	TAAR1	GPCR / Class A : Trace amine associated receptors
1519	18.1	kd	CGS001-27032	ATP2C1	Calcium-ATPases
1520	18.09	cp	BRD-K14807180	SB-221284	Serotonin receptor antagonist		HTR2B, HTR2C, HTR2A	Serotonin receptor antagonist
1521	18.08	kd	CGS001-4552	MTRR	-
1522	18.05	kd	CGS001-255725	OR52B2	GPCR / Class A : Olfactory receptors
1523	18	kd	CGS001-821	CANX	-
1524	17.99	kd	CGS001-10289	EIF1B	-
1525	17.97	cp	BRD-A34205397	suloctidil	Adrenergic receptor antagonist			Adrenergic receptor antagonist
1526	17.95	cp	BRD-K43978949	PIT	Purinergic receptor antagonist		P2RY1	Purinergic receptor antagonist
1527	17.94	oe	ccsbBroad304_06098	DHCR24	-
1528	17.92	kd	CGS001-2289	FKBP5	Tetratricopeptide (TTC) repeat domain containing
1529	17.91	cp	BRD-K93095519	SJ-172550	MDM inhibitor	MDM inhibitor	MDM4	MDM inhibitor
1530	17.9	kd	CGS001-56005	C19ORF10	-
1531	17.89	oe	ccsbBroad304_09578	PASD1	-
1532	17.87	cp	BRD-K83794624	pirarubicin	Topoisomerase inhibitor	Topoisomerase inhibitor	TOP2A	Topoisomerase inhibitor
1533	17.83	kd	CGS001-51027	BOLA1	-
1534	17.82	kd	CGS001-7316	UBC	-
1535	17.81	cc		HOXL subclass homeoboxes LOF	-
1536	17.79	cp	BRD-A18579359	wiskostatin	Neural Wiskott-Aldrich syndrome protein inhibitor		WAS, WASL	Neural Wiskott-Aldrich syndrome protein inhibitor
1537	17.79	kd	CGS001-8878	SQSTM1	-
1538	17.75	kd	CGS001-2261	FGFR3	Type V RTKs: FGF (fibroblast growth factor) receptor family
1539	17.72	oe	ccsbBroad304_07761	CORO1A	Coronins
1540	17.71	kd	CGS001-23291	FBXW11	F-boxes / WD-40 domains
1541	17.71	cp	BRD-K36740062	GSK-1070916	Aurora kinase inhibitor	Aurora kinase inhibitor	AURKB, AURKC, AURKA, CYP2D6, CYP3A4	Aurora kinase inhibitor
1542	17.7	cp	BRD-A50764878	MDL-73005EF	Serotonin receptor antagonist		HTR1A	Serotonin receptor antagonist
1543	17.68	kd	CGS001-2155	F7	Chymotrypsin
1544	17.6	cp	BRD-K51302260	KU-C103871	GSP agonist		SMAD3	GSP agonist
1545	17.58	kd	CGS001-5925	RB1	Endogenous ligands
1546	17.55	oe	ccsbBroad304_08255	ZNF219	Zinc fingers, C2H2-type
1547	17.44	oe	ccsbBroad304_07657	ATP5L	ATPases / F-type
1548	17.43	kd	CGS001-55423	SIRPG	Immunoglobulin superfamily / C1-set domain containing
1549	17.42	cp	BRD-K35498378	alrestatin	Aldose reductase inhibitor		AKR1B1	Aldose reductase inhibitor
1550	17.42	kd	CGS001-440	ASNS	-
1551	17.37	cp	BRD-K21520694	sulfacetamide	PABA antagonist			PABA antagonist
1552	17.36	cp	BRD-A46179541	doxapram	Potassium channel blocker	Potassium channel blocker	KCNK3, KCNK9	Potassium channel blocker
1553	17.31	kd	CGS001-10014	HDAC5	Histone deacetylases
1554	17.3	oe	ccsbBroad304_06288	GMDS	Short chain dehydrogenase/reductase superfamily / Extended SDR fold
1555	17.29	kd	CGS001-388585	HES5	Basic helix-loop-helix proteins
1556	17.26	kd	CGS001-122402	TDRD9	Tudor domain containing
1557	17.17	oe	ccsbBroad304_01686	TNFAIP3	OTU domain containing
1558	17.15	kd	CGS001-56993	TOMM22	-
1559	17.14	cp	BRD-K93658967	aloisine	CDK inhibitor	CDK inhibitor, Glycogen synthase kinase inhibitor	CDK2, CDK5, CDK1, CDK5R1, CFTR, PTK2B, ZAP70	CDK inhibitor, CFTR channel agonist, Glycogen synthase kinase inhibitor
1560	17.07	oe	ccsbBroad304_10428	ETS2	ETS Transcription Factors
1561	17.06	oe	ccsbBroad304_01538	SKP2	F-boxes / Leucine-rich repeats
1562	17.01	cp	BRD-K47869605	podophyllotoxin	Microtubule inhibitor	Tubulin inhibitor	IGF1R, CASP3, TOP2A, TUBA4A, TUBB	Microtubule inhibitor, Tubulin inhibitor
1563	17	kd	CGS001-7703	PCGF2	Polycomb group ring fingers
1564	17	kd	CGS001-7227	TRPS1	GATA zinc finger domain containing	GATA Zinc finger domain containing LOF
1565	16.97	oe	ccsbBroad304_09429	FOXP4	Forkhead boxes
1566	16.96	kd	CGS001-51176	LEF1	-
1567	16.95	kd	CGS001-7415	VCP	ATPases / AAA-type
1568	16.95	kd	CGS001-5163	PDK1	-
1569	16.94	kd	CGS001-2242	FES	Fer family
1570	16.94	cp	BRD-A19195498	trimipramine	Norepinephrine reuptake inhibitor	Norepinephrine reuptake inhibitor, Tricyclic antidepressant	SLC6A2, SLC6A4, SLC6A3, ADRA1A, ADRA1B, ADRA2A, ADRA2B, ADRB1, ADRB2, ADRB3, CHRM1, CHRM2, CHRM3, CHRM4, CHRM5, DRD1, DRD2, DRD5, HRH1, HTR1A, HTR1D, HTR2A, HTR2C, HTR3A	Norepinephrine reuptake inhibitor, Tricyclic antidepressant
1571	16.85	oe	ccsbBroad304_02145	VAMP3	Vesicle-associated membrane proteins
1572	16.85	kd	CGS001-51079	NDUFA13	Mitochondrial respiratory chain complex / Complex I
1573	16.83	kd	CGS001-223	ALDH9A1	Aldehyde dehydrogenases
1574	16.82	oe	ccsbBroad304_04153	PHF17	-
1575	16.79	cp	BRD-K64881305	ispinesib	Kinesin-like spindle protein inhibitor		KIF11	Kinesin-like spindle protein inhibitor
1576	16.76	cp	BRD-K92301463	16,16-dimethylprostaglandin-e2	Prostanoid receptor agonist		HPGD	Prostanoid receptor agonist
1577	16.76	cp	BRD-K48427617	U-0124	MEK inhibitor			MEK inhibitor
1578	16.74	oe	ccsbBroad304_07679	ZNF274	Zinc fingers, C2H2-type
1579	16.71	kd	CGS001-3212	HOXB2	Homeoboxes / ANTP class : HOXL subclass
1580	16.7	oe	ccsbBroad304_00276	CDK2	Cyclin-dependent kinases, CDK1 subfamily
1581	16.66	kd	CGS001-55526	DHTKD1	-
1582	16.64	kd	CGS001-5699	PSMB10	Proteasome (prosome, macropain) subunits
1583	16.64	kd	CGS001-10845	CLPX	ATPases / AAA-type
1584	16.62	cp	BRD-K10467831	tibolone	Androgen receptor agonist	Androgen receptor modulator	AR, ESR1, PGR, STS	Androgen receptor agonist, Estrogen receptor agonist, Progesterone receptor agonist
1585	16.62	kd	CGS001-10987	COPS5	-
1586	16.54	kd	CGS001-3608	ILF2	-
1587	16.53	cp	BRD-K69032158	diprotin-a	Dipeptidyl peptidase inhibitor		DPP4	Dipeptidyl peptidase inhibitor
1588	16.52	cp	BRD-K22947005	dexbrompheniramine	Histamine receptor antagonist		HRH1	Histamine receptor antagonist
1589	16.52	cp	BRD-K78637815	LY-320135	Cannabinoid receptor antagonist		CNR1	Cannabinoid receptor antagonist
1590	16.52	oe	ccsbBroad304_07140	XPC	-
1591	16.5	cp	BRD-K00337317	NU-7441	DNA dependent protein kinase inhibitor	DNA dependent protein kinase inhibitor	PRKDC, ABCB1	DNA dependent protein kinase inhibitor, P-glycoprotein inhibitor
1592	16.5	kd	CGS001-81611	ANP32E	ANP32 acidic nuclear phosphoproteins
1593	16.49	kd	CGS001-83463	MXD3	Basic helix-loop-helix proteins
1594	16.48	kd	CGS001-9337	CNOT8	-
1595	16.41	cc		Lysine acetyltransferases LOF	-
1596	16.4	cp	BRD-K32610195	androstenedione	Cytochrome P450 inhibitor		AKR1C3, HSD17B1, HSD3B1	Cytochrome P450 inhibitor
1597	16.39	oe	ccsbBroad304_02143	CNOT8	-
1598	16.34	cp	BRD-A80574334	oxalomalic-acid	Isocitrate dehydrogenase inhibitor		ACO1, IDH1	Isocitrate dehydrogenase inhibitor
1599	16.32	kd	CGS001-10273	STUB1	Tetratricopeptide (TTC) repeat domain containing
1600	16.32	kd	CGS001-5518	PPP2R1A	Serine/threonine phosphatases / Protein phosphatase 2, regulatory subunits
1601	16.27	kd	CGS001-51295	ECSIT	Mitochondrial respiratory chain complex assembly factors
1602	16.21	oe	ccsbBroad304_06260	GATA3	GATA zinc finger domain containing
1603	16.2	oe	ccsbBroad304_03696	C19ORF10	-
1604	16.16	kd	CGS001-3249	HPN	Serine peptidases / Transmembrane
1605	16.14	oe	ccsbBroad304_08840	KIF9	Kinesins
1606	16.13	cp	BRD-K67439147	SIB-1893	Glutamate receptor antagonist		GRM5, GRM4	Glutamate receptor antagonist
1607	16.11	kd	CGS001-84969	TOX2	-
1608	16.07	kd	CGS001-55256	ADI1	-
1609	16.02	oe	ccsbBroad304_07411	LPXN	-
1610	15.98	kd	CGS001-2950	GSTP1	Glutathione S-transferases
1611	15.96	cp	BRD-K64044582	linoleamide	ACAT inhibitor		SOAT1, SOAT2	ACAT inhibitor
1612	15.95	kd	CGS001-2168	FABP1	Fatty acid-binding proteins
1613	15.94	kd	CGS001-8480	RAE1	WD repeat domain containing
1614	15.9	kd	CGS001-8535	CBX4	-
1615	15.87	kd	CGS001-5230	PGK1	-
1616	15.86	kd	CGS001-167465	ZNF366	Zinc fingers, C2H2-type
1617	15.83	cp	BRD-K64157027	ZD-2079	Adrenergic receptor agonist		ADRB3	Adrenergic receptor agonist
1618	15.81	cp	BRD-A15297126	fluocinonide	Glucocorticoid receptor agonist	Glucocorticoid receptor agonist	NR3C1, SERPINA6, SMO	Glucocorticoid receptor agonist
1619	15.8	cp	BRD-K83322645	L-693403	Sigma receptor agonist		DRD2, SIGMAR1	Sigma receptor agonist, Sigma receptor antagonist
1620	15.8	kd	CGS001-539	ATP5O	ATPases / F-type
1621	15.8	kd	CGS001-84159	ARID5B	-
1622	15.79	cp	BRD-A79803969	memantine	Glutamate receptor antagonist		GRIN1, CHRFAM7A, CYP2E1, DRD2, GRIN2A, GRIN2B, GRIN3A, HTR3A	Glutamate receptor antagonist
1623	15.71	cp	BRD-K78122587	NNC-55-0396	T-type calcium channel blocker	T-type calcium channel blocker	CATSPER1, CATSPER2, CATSPER3, CATSPER4	T-type calcium channel blocker
1624	15.7	kd	CGS001-10150	MBNL2	Zinc fingers, CCCH-type domain containing
1625	15.69	oe	ccsbBroad304_09497	ZNF57	Zinc fingers, C2H2-type
1626	15.68	kd	CGS001-2806	GOT2	-
1627	15.66	cp	BRD-K73290745	ICI-199441	Opioid receptor agonist		OPRK1, CYP2D6, OPRD1, OPRM1, UTS2R	Opioid receptor agonist
1628	15.63	cp	BRD-K07212038	selinidin	Mast cell stabilizer			Mast cell stabilizer
1629	15.6	oe	ccsbBroad304_07876	LARS2	Aminoacyl tRNA synthetases / Class I
1630	15.59	kd	CGS001-3925	STMN1	-
1631	15.59	kd	CGS001-983	CDK1	Cyclin-dependent kinases, CDK1 subfamily
1632	15.57	cp	BRD-K51485625	ritonavir	HIV protease inhibitor	HIV protease inhibitor	CYP3A4, CYP1A2, CYP2B6, CYP2C19, CYP3A5, CYP3A7	HIV protease inhibitor
1633	15.52	oe	ccsbBroad304_04387	MKI67IP	-
1634	15.49	oe	ccsbBroad304_09983	ZNF454	Zinc fingers, C2H2-type
1635	15.44	oe	ccsbBroad304_00704	GSTZ1	Glutathione S-transferases / Soluble
1636	15.44	kd	CGS001-55746	NUP133	-	Minor histocompatibility antigens LOF, Nucleoporin LOF
1637	15.44	kd	CGS001-9815	GIT2	Ankyrin repeat domain containing
1638	15.42	oe	ccsbBroad304_10882	HLA-DRB1	Immunoglobulin superfamily / C1-set domain containing
1639	15.38	cc		Poly ADP ribose polymerases LOF	-
1640	15.35	kd	CGS001-286075	ZNF707	Zinc fingers, C2H2-type
1641	15.35	oe	ccsbBroad304_07117	UGCG	Glycosyltransferase family 2 domain containing
1642	15.31	oe	ccsbBroad304_06433	IGHMBP2	Zinc fingers, AN1-type domain containing
1643	15.27	cp	BRD-A77349281	RK-682	Tyrosine phosphatase inhibitor		HPSE, PTPN1	Tyrosine phosphatase inhibitor
1644	15.14	kd	CGS001-5516	PPP2CB	Serine/threonine phosphatases / Protein phosphatase, catalytic subunits	Protein phosphatase catalytic subunits LOF
1645	15.13	kd	CGS001-10914	PAPOLA	-
1646	15.1	cp	BRD-A07765530	epinephrine	carbonic anhydrase activator		ADRA1A, ADRA1B, ADRA1D, ADRA2A, ADRA2B, ADRA2C, ADRB1, ADRB2, ADRB3, PAH, TNF	carbonic anhydrase activator
1647	15.05	kd	CGS001-6256	RXRA	Retinoid X receptors
1648	15.04	cp	BRD-K86887724	dofetilide	Potassium channel blocker		KCNH2, KCNH1, KCNJ12, KCNK2	Potassium channel blocker
1649	15.04	cp	BRD-K53959060	indirubin	CDK inhibitor	Glycogen synthase kinase inhibitor	CDK1, CDK5, CCNE1, CDK2, CDK4, CDK5R1, CDK9, GSK3A, GSK3B, LCK, LRRK1, LRRK2	CDK inhibitor, Glycogen synthase kinase inhibitor, Leucine rich repeat kinase inhibitor, SRC inhibitor, Serum/glucocorticoid regulated kinase inhibitor
1650	14.99	kd	CGS001-4204	MECP2	-	X linked mental retardation group 1 LOF
1651	14.94	cp	BRD-K45542189	diethylcarbamazine	Lipoxygenase inhibitor		ALOX5, PTGS1	Lipoxygenase inhibitor
1652	14.94	kd	CGS001-7010	TEK	Type XII RTKs: TIE family of angiopoietin receptors
1653	14.93	kd	CGS001-516	ATP5G1	ATPases / F-type
1654	14.9	kd	CGS001-6868	ADAM17	ADAM metallopeptidase domain containing
1655	14.86	cc		V type ATPases LOF	-
1656	14.86	cp	BRD-K26863634	BIX-01338	Histone lysine methyltransferase inhibitor			Histone lysine methyltransferase inhibitor
1657	14.83	cc		Mediator complex LOF	-
1658	14.83	kd	CGS001-81570	CLPB	Ankyrin repeat domain containing
1659	14.8	cp	BRD-K82562631	tolmetin	Cyclooxygenase inhibitor	Cyclooxygenase inhibitor	PTGS2, PTGS1	Cyclooxygenase inhibitor
1660	14.8	kd	CGS001-1662	DDX10	DEAD-boxes
1661	14.79	kd	CGS001-57693	ZNF317	Zinc fingers, C2H2-type
1662	14.78	cp	BRD-K57886322	fluocinonide	Glucocorticoid receptor agonist	Glucocorticoid receptor agonist	NR3C1, SERPINA6, SMO	Glucocorticoid receptor agonist
1663	14.77	kd	CGS001-178	AGL	-
1664	14.76	kd	CGS001-8477	GPR65	GPCR / Class A : Orphans
1665	14.69	kd	CGS001-6500	SKP1	-
1666	14.63	oe	ccsbBroad304_07808	RAB11FIP2	-
1667	14.63	kd	CGS001-91392	ZNF502	Zinc fingers, C2H2-type
1668	14.63	kd	CGS001-9314	KLF4	Kruppel-like transcription factors
1669	14.58	kd	CGS001-117195	MRGPRX3	GPCR / Class A : Orphans
1670	14.57	kd	CGS001-23252	OTUD3	OTU domain containing
1671	14.56	cp	BRD-K63265447	docetaxel	Tubulin inhibitor	Tubulin inhibitor	TUBB, BCL2, MAP2, MAP4, MAPT, NR1I2, TUBB1	Tubulin inhibitor
1672	14.52	kd	CGS001-11325	DDX42	DEAD-boxes
1673	14.52	oe	ccsbBroad304_07078	TSPAN6	Tetraspanins
1674	14.48	cp	BRD-K73391359	quinisocaine	Local anesthetic			Local anesthetic
1675	14.47	kd	CGS001-2147	F2	Endogenous ligands
1676	14.47	cp	BRD-K67637637	olopatadine	Histamine receptor antagonist		HRH1, S100A1, S100A12, S100A13, S100A2, S100B	Histamine receptor antagonist
1677	14.42	cp	BRD-A55815733	phylloquinone	Vitamin K		BGLAP, GGCX	Vitamin K, Gamma carboxylase enzyme
1678	14.35	kd	CGS001-9467	SH3BP5	-
1679	14.32	cp	BRD-K47328134	lysylphenylalanyl-tyrosine	Heparin activation inhibitor			Heparin activation inhibitor
1680	14.31	cp	BRD-K64785675	TG100-115	-666		PIK3CG, PIK3CA, PIK3CB, PIK3CD	-666
1681	14.31	kd	CGS001-6660	SOX5	SRY (sex determining region Y)-boxes
1682	14.28	oe	ccsbBroad304_06797	PSMA5	Proteasome subunits
1683	14.25	cp	BRD-K69763916	LY-341495	Glutamate receptor antagonist		GRM2, GRM3	Glutamate receptor antagonist
1684	14.21	cp	BRD-K15588452	R-96544	Serotonin receptor antagonist	Serotonin receptor antagonist	HTR2A	Serotonin receptor antagonist
1685	14.17	cp	BRD-K23623876	decafluorobutane	Contrast agent		GRM5	Contrast agent
1686	14.15	cp	BRD-K77987382	mebendazole	Tubulin inhibitor	Tubulin inhibitor	TUBA1A, TUBB, TUBB4B	Tubulin inhibitor
1687	14.1	oe	ccsbBroad304_09615	LACC1	-
1688	14.09	oe	ccsbBroad304_01148	PCBD1	-
1689	14.03	kd	CGS001-1465	CSRP1	-
1690	14.02	oe	ccsbBroad304_00709	GUK1	-
1691	14	oe	ccsbBroad304_02534	UTP14A	-
1692	13.97	kd	CGS001-10465	PPIH	-
1693	13.95	cp	BRD-A96897502	U-74389F	Lipid peroxidase inhibitor			Lipid peroxidase inhibitor
1694	13.95	cp	BRD-A22769835	homochlorcyclizine	Antihistamine		HRH1	Antihistamine
1695	13.95	kd	CGS001-2353	FOS	basic leucine zipper proteins
1696	13.94	cc		GATA Zinc finger domain containing LOF	-
1697	13.92	kd	CGS001-1452	CSNK1A1	Casein kinase 1 (CK1) family
1698	13.89	kd	CGS001-170463	SSBP4	-
1699	13.85	oe	ccsbBroad304_08898	TRAK2	-
1700	13.83	kd	CGS001-3170	FOXA2	Forkhead boxes
1701	13.78	oe	ccsbBroad304_06856	RET	Type XIV RTKs: RET
1702	13.77	cp	BRD-K66766661	17-beta-estradiol	Estrogen receptor agonist	Estrogen receptor agonist	ESR1	Estrogen receptor agonist
1703	13.75	cp	BRD-A20697603	thiostrepton	FOXM1 inhibitor	Protein synthesis inhibitor	FOXM1	FOXM1 inhibitor, Protein synthesis inhibitor
1704	13.74	cp	BRD-K63792901	arecaidine	Acetylcholine receptor agonist		CHRM1, CHRM2, CHRM3, CHRM4	Acetylcholine receptor agonist
1705	13.73	kd	CGS001-259	AMBP	Lipocalins
1706	13.66	kd	CGS001-55876	GSDMB	-
1707	13.64	kd	CGS001-139135	PASD1	-
1708	13.63	kd	CGS001-64781	CERK	Ceramide kinase
1709	13.61	kd	CGS001-290	ANPEP	Aminopeptidase N
1710	13.6	kd	CGS001-80204	FBXO11	Protein arginine N-methyltransferases
1711	13.51	cp	BRD-K92138166	mammea-a	other antibiotic			other antibiotic
1712	13.48	kd	CGS001-83551	TAAR8	GPCR / Class A : Trace amine associated receptors	Trace amine receptors LOF
1713	13.48	oe	ccsbBroad304_07015	SULT1A1	Sulfotransferases, cytosolic
1714	13.46	cp	BRD-K91243525	SR-142948	Neurotensin receptor antagonist		NTSR1	Neurotensin receptor antagonist
1715	13.44	kd	CGS001-58472	SQRDL	-
1716	13.39	kd	CGS001-64147	KIF9	Kinesins
1717	13.36	oe	ccsbBroad304_01205	PIN1	-
1718	13.33	oe	ccsbBroad304_01019	MLH1	-
1719	13.32	kd	CGS001-9706	ULK2	Unc-51-like kinase (ULK) family
1720	13.29	cp	BRD-K18779551	bifemelane	Acetylcholine release stimulant		SLC6A2	Acetylcholine release stimulant, Adrenergic transmitter uptake inhibitor, Reducing agent
1721	13.27	kd	CGS001-5087	PBX1	Homeoboxes / TALE class
1722	13.26	oe	ccsbBroad304_00524	EXT2	Exostosin glycosyltransferase family
1723	13.2	kd	CGS001-7358	UGDH	-
1724	13.16	kd	CGS001-7484	WNT9B	Wingless-type MMTV integration sites	Wnt family LOF
1725	13.15	cp	BRD-K13642330	cosmosiin	Cytochrome P450 inhibitor			Cytochrome P450 inhibitor
1726	13.15	cp	BRD-A11678676	wortmannin	PI3K inhibitor	PI3K inhibitor	PIK3CA, PIK3CG, PLK1, ATM, ATR, MTOR, PI4KA, PI4KB, PIK3CD, PIK3R1, PLK3, PRKDC	PI3K inhibitor
1727	13.08	kd	CGS001-121549	ASCL4	Basic helix-loop-helix proteins
1728	13.02	kd	CGS001-11215	AKAP11	A-kinase anchor proteins	Kinase anchoring proteins LOF
1729	12.99	kd	CGS001-6193	RPS5	S ribosomal proteins	Ribosomal 40s Subunit LOF
1730	12.98	kd	CGS001-7994	KAT6A	Histone acetyltransferases (HATs)	Lysine acetyltransferases LOF
1731	12.95	oe	ccsbBroad304_06897	RPS6KB2	p70 subfamily
1732	12.85	kd	CGS001-2593	GAMT	-
1733	12.83	kd	CGS001-4092	SMAD7	SMADs	BMP Signaling LOF
1734	12.8	oe	ccsbBroad304_02123	RPS6KA5	MSK subfamily
1735	12.8	kd	CGS001-2730	GCLM	-
1736	12.8	cp	BRD-K91263825	nortriptyline	Tricyclic antidepressant	Tricyclic antidepressant	KCNJ10, SLC6A2, SLC6A4, ADRA1A, ADRA1B, ADRA1D, ADRA2A, ADRA2B, ADRA2C, ADRB1, ADRB2, ADRB3, CHRM1, CHRM2, CHRM3, CHRM4, CHRM5, CYP2C19, DRD2, HRH1, HTR1A, HTR2A, HTR2C, HTR6, PGRMC1, PIK3CD, SIGMAR1	Tricyclic antidepressant
1737	12.77	oe	ccsbBroad304_06386	HNMT	-
1738	12.75	cp	BRD-A92537424	danazol	Estrogen receptor antagonist		ESR1, GNRHR, AR, CCL2, CYP2C8, GNRHR2, PGR, TNF	Estrogen receptor antagonist, Progesterone receptor agonist
1739	12.74	kd	CGS001-219333	USP12	Ubiquitin-specific peptidases	Ubiquitin-specific peptidases LOF
1740	12.71	cp	BRD-K60038276	irbesartan	Angiotensin receptor antagonist	Angiotensin receptor antagonist	AGTR1, JUN, SLC10A1	Angiotensin receptor antagonist
1741	12.7	kd	CGS001-8239	USP9X	Ubiquitin-specific peptidases	X linked mental retardation group 2 LOF
1742	12.68	kd	CGS001-353	APRT	-
1743	12.64	oe	ccsbBroad304_06090	DDOST	-
1744	12.64	kd	CGS001-5320	PLA2G2A	Hydrolases	Phospholipases LOF
1745	12.62	cp	BRD-K90259198	W-7	Calmodulin antagonist		CALM1, CALM2, KCNA5, KCNH2, TNNC1, TNNI3	Calmodulin antagonist, Potassium channel blocker
1746	12.62	kd	CGS001-388	RHOB	-
1747	12.59	cp	BRD-K87510569	RS-504393	CC chemokine receptor antagonist		CCR2, CCL2	CC chemokine receptor antagonist
1748	12.59	cp	BRD-K72029282	probucol	Atherogenesis inhibitor		ABCA1, ABCB11, CES1	Atherogenesis inhibitor
1749	12.57	oe	ccsbBroad304_06770	PRKAA1	AMPK subfamily
1750	12.55	cp	BRD-K82036761	sertraline	Serotonin receptor antagonist	Serotonin receptor antagonist	SLC6A4, CYP2C19, SLC6A3	Serotonin receptor antagonist
1751	12.55	cp	BRD-K15933101	ropinirole	Dopamine receptor agonist		DRD2, DRD3, ADRA2A, ADRA2B, ADRA2C, DRD1, DRD4, DRD5, HTR1A, HTR1B, HTR1D, HTR2A, HTR2B, HTR2C	Dopamine receptor agonist
1752	12.53	kd	CGS001-3054	HCFC1	-
1753	12.52	cp	BRD-K39391626	ethylestrenol	Progesterone receptor agonist	Progesterone receptor agonist, Progesterone receptor antagonist	AR	Progesterone receptor agonist
1754	12.5	oe	ccsbBroad304_07024	SYK	Syk family
1755	12.49	cp	BRD-K46212057	voriconazole	Cytochrome P450 inhibitor		CYP2C19, CYP51A1	Cytochrome P450 inhibitor
1756	12.47	cp	BRD-K59753853	MDL-29951	Glutamate receptor antagonist		FBP1, GPR17	Glutamate receptor antagonist
1757	12.44	cp	BRD-K33882852	ZK-93423	Benzodiazepine receptor agonist		GABRA1, GABRA2, GABRA3, GABRA5, GABRB2, GABRG2	Benzodiazepine receptor agonist
1758	12.4	cp	BRD-K75958195	pizotifen	Serotonin receptor antagonist	Serotonin receptor antagonist	HTR2A, HTR1A, HTR2C	Serotonin receptor antagonist
1759	12.38	kd	CGS001-7089	TLE2	WD repeat domain containing
1760	12.37	oe	ccsbBroad304_01078	NDUFV2	Mitochondrial respiratory chain complex / Complex I	NADH ubiquinone oxidoreductase core subunits GOF
1761	12.37	kd	CGS001-149428	BNIPL	-
1762	12.36	cp	BRD-K02404261	caffeine	Adenosine receptor antagonist		ADORA1, ADORA2A, ADORA2B, ATM, ITPR1, RYR1, ADORA3, ATR, ITPR2, ITPR3, PDE10A, PDE11A, PDE1A, PDE1B, PDE1C, PDE2A, PDE3A, PDE3B, PDE4A, PDE4B, PDE4C, PDE4D, PDE5A, PDE6A, PDE6B, PDE6C, PDE7A, PDE7B, PDE8A, PDE8B, PDE9A, PIK3CA, PIK3CB, PIK3CD, PRKDC, RYR2, RYR3	Adenosine receptor antagonist, Diuretic, Phosphodiesterase inhibitor
1763	12.36	kd	CGS001-4853	NOTCH2	Ankyrin repeat domain containing
1764	12.34	cp	BRD-A33833419	TER-14687	Inhibitor of translocation of PKCq in T cells		PRKCQ	Inhibitor of translocation of PKCq in T cells
1765	12.34	kd	CGS001-9354	UBE4A	U-box domain containing
1766	12.3	oe	ccsbBroad304_03386	SPA17	-
1767	12.25	cp	BRD-A62071884	siguazodan	Phosphodiesterase inhibitor		PDE3A	Phosphodiesterase inhibitor
1768	12.25	kd	CGS001-5265	SERPINA1	Serine (or cysteine) peptidase inhibitors
1769	12.18	kd	CGS001-1855	DVL1	Dishevelled homologs
1770	12.18	oe	ccsbBroad304_06365	HIF1A	Basic helix-loop-helix proteins
1771	12.17	kd	CGS001-54915	YTHDF1	-
1772	12.16	oe	ccsbBroad304_00843	IL1B	Interleukins and interleukin receptors
1773	12.15	cp	BRD-K02607075	tubocurarine	Acetylcholine receptor antagonist		CHRNA2, HTR3A, ACHE, HTR3B, KCNN1, KCNN2, KCNN3, ZACN	Acetylcholine receptor antagonist
1774	12.12	cp	BRD-A66927094	nemonapride	Dopamine receptor antagonist		DRD2, DRD3, DRD4	Dopamine receptor antagonist
1775	12.08	oe	ccsbBroad304_10116	SHC4	SH2 domain containing
1776	12.07	kd	CGS001-6251	RSU1	-
1777	12.06	oe	ccsbBroad304_09058	SLC25A32	Mitochondrial nucleotide transporter subfamily
1778	12.02	oe	ccsbBroad304_00778	HOXC10	Homeoboxes / ANTP class : HOXL subclass	Homeobox Gene GOF
1779	12	oe	ccsbBroad304_00652	GNAS	-
1780	11.98	oe	ccsbBroad304_09050	ZNF436	Zinc fingers, C2H2-type
1781	11.96	cp	BRD-K57033106	tripelennamine	Histamine receptor antagonist		HRH1	Histamine receptor antagonist
1782	11.95	kd	CGS001-286380	FOXD4L3	-
1783	11.95	kd	CGS001-25966	C2CD2	-	C2 domain containing LOF
1784	11.95	cp	BRD-A53952395	prilocaine	Local anesthetic		SCN5A	Local anesthetic
1785	11.94	cp	BRD-K82484965	carmoxirole	Dopamine receptor agonist		DRD2	Dopamine receptor agonist
1786	11.91	kd	CGS001-10901	DHRS4	Short chain dehydrogenase/reductase superfamily / Classical SDR fold cluster 1
1787	11.91	kd	CGS001-125919	ZNF543	Zinc fingers, C2H2-type
1788	11.87	kd	CGS001-3995	FADS3	Fatty acid desaturases
1789	11.83	kd	CGS001-10325	RRAGB	-
1790	11.81	oe	ccsbBroad304_01093	NFKBIA	Ankyrin repeat domain containing
1791	11.8	cp	BRD-A72483914	spiroxatrine	Serotonin receptor antagonist		HTR1A, ADRA1A, ADRA1B, ADRA1D, ADRA2A, ADRA2B, ADRA2C, HTR2B	Serotonin receptor antagonist
1792	11.78	cc		Ubiquitin-specific peptidases LOF	-
1793	11.78	cp	BRD-K00959089	thenoyltrifluoroacetone	Chelating agent		CES1, PPARA, SDHA	Chelating agent
1794	11.78	kd	CGS001-79837	PIP4K2C	1-phosphatidylinositol-5-phosphate 4-kinase family
1795	11.75	kd	CGS001-10973	ASCC3	-
1796	11.71	cp	BRD-K40619305	larixinic-acid	Compound that interacts with metal centers			Compound that interacts with metal centers
1797	11.71	kd	CGS001-2078	ERG	ETS Transcription Factors
1798	11.7	kd	CGS001-5013	OTX1	Homeoboxes / PRD class	PRD class homeoboxes and psudogenes LOF
1799	11.68	kd	CGS001-2877	GPX2	-
1800	11.68	oe	ccsbBroad304_13952	SHMT2	-
1801	11.64	oe	ccsbBroad304_00429	AKR1C2	Aldo-keto reductases
1802	11.59	cp	BRD-K84566043	fenpiverinium	Acetylcholine receptor antagonist			Acetylcholine receptor antagonist
1803	11.59	kd	CGS001-1495	CTNNA1	Catenins
1804	11.57	oe	ccsbBroad304_05420	EIF4E3	Translation Initiation Factor 4E
1805	11.5	kd	CGS001-3726	JUNB	basic leucine zipper proteins
1806	11.49	cp	BRD-K90027355	spironolactone	Mineralocorticoid receptor antagonist		NR3C2, AR, CACNA1A, CACNA1B, CACNA1C, CACNA1D, CACNA1F, CACNA1G, CACNA1H, CACNA1I, CACNA1S, CACNA2D1, CACNA2D2, CACNA2D3, CACNB1, CACNB2, CACNB3, CACNB4, CACNG1, CYP11B2, KCNA5, KCND3, NR3C1, PGR, SCNN1A, SHBG	Mineralocorticoid receptor antagonist
1807	11.47	cp	BRD-K18905250	ST-91	Adrenergic receptor agonist			Adrenergic receptor agonist
1808	11.45	cp	BRD-K37456065	VU-0365114-2	M5 modulator		CHRM5	M5 modulator
1809	11.44	kd	CGS001-205564	SENP5	-
1810	11.44	cp	BRD-K78373679	RO-3306	CDK inhibitor	CDK inhibitor	CDK1	CDK inhibitor
1811	11.42	kd	CGS001-5338	PLD2	Hydrolases	Phospholipases LOF
1812	11.4	kd	CGS001-4947	OAZ2	-
1813	11.36	kd	CGS001-5194	PEX13	-
1814	11.36	kd	CGS001-11031	RAB31	RAB, member RAS oncogene
1815	11.34	kd	CGS001-2153	F5	Blood coagulation components
1816	11.32	kd	CGS001-5261	PHKG2	Phosphorylase kinase (PHK) family
1817	11.3	oe	ccsbBroad304_07651	HEXIM1	-
1818	11.29	kd	CGS001-5950	RBP4	Lipocalins
1819	11.24	kd	CGS001-5754	PTK7	Type VI RTKs: PTK7/CCK4
1820	11.23	kd	CGS001-79017	GGCT	Leukotriene and lipoxin metabolism
1821	11.23	kd	CGS001-2581	GALC	-
1822	11.22	cc		Serine proteases GOF	-
1823	11.21	cp	BRD-K96799727	pifithrin-mu	HSP inhibitor		HSPA1A, TP53	HSP inhibitor
1824	11.2	kd	CGS001-2629	GBA	-
1825	11.19	cp	BRD-K76805682	SB-415286	Glycogen synthase kinase inhibitor	Glycogen synthase kinase inhibitor	GSK3B, GSK3A, RPS6KB1	Glycogen synthase kinase inhibitor
1826	11.18	oe	ccsbBroad304_01013	MIF	-
1827	11.17	kd	CGS001-23566	LPAR3	GPCR / Class A : Lysophospholipid receptors : Lysophosphatidic acid
1828	11.14	cc		IKK inhibitor	-
1829	11.14	cp	BRD-K94832621	Y-134	Estrogen receptor antagonist	Estrogen receptor antagonist	ESR1, ESR2	Estrogen receptor antagonist
1830	11.07	kd	CGS001-1632	ECI1	-
1831	11.06	cp	BRD-K72783841	tyrphostin-AG-555	EGFR inhibitor		CDK2, EGFR	EGFR inhibitor
1832	11.02	kd	CGS001-3476	IGBP1	-
1833	11.02	oe	ccsbBroad304_06350	HAL	-
1834	11.01	oe	ccsbBroad304_08461	CDCA4	-
1835	10.99	cp	BRD-K92758126	gibberellic-acid	NFkB pathway inhibitor		AADACL2	NFkB pathway inhibitor
1836	10.98	kd	CGS001-203523	ZNF449	Zinc fingers, C2H2-type
1837	10.97	kd	CGS001-54861	SNRK	SNRK subfamily
1838	10.92	oe	ccsbBroad304_07349	MAP7	-
1839	10.9	kd	CGS001-5966	REL	NFkappaB transcription factor family
1840	10.81	kd	CGS001-3570	IL6R	IL-6 receptor family
1841	10.8	oe	ccsbBroad304_06372	HLA-DPB1	Immunoglobulin superfamily / C1-set domain containing
1842	10.79	kd	CGS001-10105	PPIF	-
1843	10.79	kd	CGS001-64858	DCLRE1B	-
1844	10.78	oe	ccsbBroad304_01026	MNAT1	RING-type (C3HC4) zinc fingers
1845	10.77	cc		Proteasome inhibitor	-
1846	10.77	cp	BRD-K72816382	cinalukast	Leukotriene receptor antagonist		CYSLTR1	Leukotriene receptor antagonist
1847	10.75	oe	ccsbBroad304_01563	SNCA	Parkinson disease
1848	10.74	kd	CGS001-64241	ABCG8	ATP binding cassette transporters / subfamily G
1849	10.72	kd	CGS001-5682	PSMA1	Proteasome subunits	Proteasome Pathway LOF
1850	10.66	cp	BRD-K67261995	adipiodone	Contrast agent		ALB	Contrast agent
1851	10.63	kd	CGS001-84923	FAM104A	-
1852	10.61	kd	CGS001-147694	ZNF548	Zinc fingers, C2H2-type
1853	10.61	kd	CGS001-9668	ZNF432	Zinc fingers, C2H2-type
1854	10.59	cp	BRD-K76810206	nicergoline	Adrenergic receptor antagonist		ADRA1A	Adrenergic receptor antagonist
1855	10.59	kd	CGS001-2287	FKBP3	-
1856	10.56	oe	ccsbBroad304_07280	LAMTOR3	-
1857	10.52	cp	BRD-K13049116	BMS-754807	IGF-1 inhibitor	IGF-1 inhibitor	IGF1R, AKT1	IGF-1 inhibitor
1858	10.51	kd	CGS001-9270	ITGB1BP1	-
1859	10.5	kd	CGS001-4313	MMP2	Matrix metallopeptidase
1860	10.48	oe	ccsbBroad304_00759	HMOX2	Haem oxygenase
1861	10.42	kd	CGS001-55892	MYNN	BTB/POZ domain containing
1862	10.42	kd	CGS001-8804	CREG1	-
1863	10.34	kd	CGS001-527	ATP6V0C	ATPases / V-type	V type ATPases LOF
1864	10.32	kd	CGS001-350	APOH	Apolipoproteins
1865	10.31	cp	BRD-A53576514	orphenadrine	Acetylcholine receptor antagonist		CYP2B6, GRIN1, GRIN2D, GRIN3A, GRIN3B, HRH1, SCN10A, SLC6A2	Acetylcholine receptor antagonist
1866	10.3	kd	CGS001-10600	USP16	Ubiquitin-specific peptidases
1867	10.29	cp	BRD-A71765365	mepireserpate	Catecholamine depleting sympatholytic		SLC18A2, SLC18A1	Catecholamine depleting sympatholytic
1868	10.28	kd	CGS001-2150	F2RL1	GPCR / Class A : Protease activated receptors
1869	10.27	cp	BRD-A79903587	tegafur	Thymidylate synthase inhibitor		TYMS	Thymidylate synthase inhibitor
1870	10.24	kd	CGS001-1534	CYB561	Cytochrome b genes
1871	10.24	cp	BRD-K27141178	SB-203186	Serotonin receptor antagonist		HTR4	Serotonin receptor antagonist
1872	10.23	cp	BRD-K47278471	diphenhydramine	Histamine receptor antagonist		HRH1	Histamine receptor antagonist
1873	10.19	kd	CGS001-1649	DDIT3	-
1874	10.16	cp	BRD-A03816571	CP-55940	Cannabinoid receptor agonist		CNR1, CNR2, CXCR4, GPR55	Cannabinoid receptor agonist
1875	10.12	oe	ccsbBroad304_03736	SUCNR1	GPCR / Class A : Orphans
1876	10.11	kd	CGS001-509	ATP5C1	ATPases / F-type
1877	10.08	kd	CGS001-10776	ARPP19	-
1878	10.05	kd	CGS001-6657	SOX2	SRY (sex determining region Y)-boxes	SRY LOF
1879	10.05	kd	CGS001-64135	IFIH1	-
1880	10.01	kd	CGS001-7874	USP7	Ubiquitin-specific peptidases	Ubiquitin-specific peptidases LOF
1881	10.01	oe	ccsbBroad304_03767	TOMM22	-
1882	10	cp	BRD-K62736196	guanabenz	-666		ADRA2A, ADRA2B, ADRA2C	-666
1883	9.98	oe	ccsbBroad304_08104	MED4	-
1884	9.98	cp	BRD-K38436528	imipramine	Norepinephrine reuptake inhibitor	Norepinephrine reuptake inhibitor	SLC6A2, SLC6A4, CHRM2, ADRA1A, ADRA1B, ADRA1D, CHRM1, CHRM3, CHRM4, CHRM5, CYP2C19, DRD1, DRD2, DRD5, HRH1, HTR1A, HTR2A, HTR2C, HTR6, HTR7, KCND2, KCND3, KCNH1, KCNH2, SLC6A3	Norepinephrine reuptake inhibitor, Serotonin reuptake inhibitor
1885	9.97	cp	BRD-K63828191	raloxifene	Estrogen receptor antagonist	Estrogen receptor antagonist	ESR1, ESR2, ACVRL1, ENG	Estrogen receptor antagonist, Selective estrogen receptor modulator (SERM)
1886	9.95	cp	BRD-K26548821	quinpirole	Dopamine receptor agonist		DRD2, DRD3, DRD4, DRD1, HTR1A, HTR2A, HTR2B, HTR2C	Dopamine receptor agonist
1887	9.93	kd	CGS001-2010	EMD	-
1888	9.92	cp	BRD-K05906022	limonin	HIV protease inhibitor			HIV protease inhibitor
1889	9.92	kd	CGS001-8884	SLC5A6	Sodium iodide symporter, sodium-dependent multivitamin transporter and sodium-coupled monocarboxylate transporters
1890	9.9	kd	CGS001-7525	YES1	Src family
1891	9.85	cp	BRD-A73581086	ergometrine	Adrenergic receptor agonist		ADRA1A, HTR1E, HTR2A	Adrenergic receptor agonist, Serotonin receptor agonist
1892	9.82	kd	CGS001-120103	SLC36A4	SLC36 family of proton-coupled amino acid transporters
1893	9.8	cp	BRD-K70358946	aripiprazole	Serotonin receptor agonist		DRD2, HTR1A, HTR2A, HRH1, HTR1B, HTR1D, HTR2C, ADRA1A, ADRA1B, ADRA2A, ADRA2B, ADRA2C, CHRM1, CHRM2, CHRM3, CHRM4, CHRM5, DRD1, DRD3, DRD4, DRD5, HTR1E, HTR3A, HTR6, HTR7	Serotonin receptor agonist, Serotonin receptor antagonist
1894	9.76	cp	BRD-K97799481	theophylline	Adenosine receptor antagonist		ADORA1, ADORA2A, ADORA2B, ADORA3, CHIA, CYP2E1, CYP3A4, HDAC2, PDE3A, PDE4A, PDE4B, PDE5A	Adenosine receptor antagonist
1895	9.76	cp	BRD-K04170657	psoromic-acid	Ras GTPase inhibitor			Ras GTPase inhibitor
1896	9.76	kd	CGS001-6709	SPTAN1	EF-hand domain containing
1897	9.72	oe	ccsbBroad304_00464	DTNA	-
1898	9.7	kd	CGS001-5325	PLAGL1	Zinc fingers, C2H2-type
1899	9.7	kd	CGS001-85004	RERG	-
1900	9.69	cp	BRD-K82216340	medroxyprogesterone	progesterone receptor agonist	Progesterone receptor agonist	PGR, ESR1	progesterone receptor agonist
1901	9.69	kd	CGS001-819	CAMLG	-
1902	9.68	kd	CGS001-330	BIRC3	Inhibitors of apoptosis (IAP) protein family	Baculoviral IAP repeat domain containing LOF
1903	9.68	oe	ccsbBroad304_07291	RNGTT	Protein tyrosine phosphatases / Class I Cys-based PTPs : Atypical dual specificity phosphatases
1904	9.66	cp	BRD-A17428743	BW-723C86	Serotonin receptor agonist		HTR2B, HTR2A, HTR2C	Serotonin receptor agonist
1905	9.63	kd	CGS001-2909	ARHGAP35	Rho GTPase activating proteins
1906	9.61	cp	BRD-K85383046	IAA-94	Chloride channel blocker			Chloride channel blocker
1907	9.6	kd	CGS001-9632	SEC24C	-
1908	9.6	kd	CGS001-54442	KCTD5	-
1909	9.58	kd	CGS001-114609	TIRAP	-
1910	9.58	cp	BRD-K67080878	milrinone	Phosphodiesterase inhibitor		PDE3A, PDE2A, PDE3B, PDE5A	Phosphodiesterase inhibitor
1911	9.54	cp	BRD-A23683907	NAS-181	Serotonin receptor antagonist		HTR1B	Serotonin receptor antagonist
1912	9.5	kd	CGS001-7405	UVRAG	-	C2 domain containing LOF
1913	9.5	oe	ccsbBroad304_08183	NSDHL	Short chain dehydrogenase/reductase superfamily / Extended SDR fold
1914	9.49	cp	BRD-A87848830	bimatoprost	Prostanoid receptor agonist		PTGFR, AKR1C3, PTGER1, PTGER3	Prostanoid receptor agonist
1915	9.47	kd	CGS001-6678	SPARC	-
1916	9.46	cp	BRD-K19525698	ozagrel	Thromboxane synthase inhibitor		TBXAS1	Thromboxane synthase inhibitor
1917	9.46	cp	BRD-K79124250	ioxaglic-acid	Radiopaque medium			Radiopaque medium
1918	9.46	kd	CGS001-801	CALM1	EF-hand domain containing
1919	9.43	cp	BRD-A08709697	heliotrine	Pyrrolizidine alkaloid			Pyrrolizidine alkaloid
1920	9.41	kd	CGS001-1537	CYC1	Mitochondrial respiratory chain complex / Complex III
1921	9.4	cp	BRD-K26674531	GR-235	Estrogen receptor agonist	FXR antagonist	ESR1, IKBKB, NR1H4, NR1I2, PGR	Estrogen receptor agonist, FXR antagonist, Progesterone receptor agonist
1922	9.39	oe	ccsbBroad304_07663	IGF2BP3	RNA binding motif (RRM) containing
1923	9.39	cp	BRD-A22143024	estropipate	Estrogen receptor agonist	Estrogen receptor agonist	ESR1, ESR2	Estrogen receptor agonist
1924	9.39	kd	CGS001-7248	TSC1	-
1925	9.37	kd	CGS001-6829	SUPT5H	-
1926	9.37	kd	CGS001-1874	E2F4	-
1927	9.36	oe	ccsbBroad304_02671	ECD	-
1928	9.36	cp	BRD-A42423104	benproperine	Antitussive			Antitussive
1929	9.34	kd	CGS001-7090	TLE3	WD repeat domain containing
1930	9.29	kd	CGS001-7264	TSTA3	Short chain dehydrogenase/reductase superfamily / Extended SDR fold
1931	9.29	kd	CGS001-3159	HMGA1	High-mobility group / Canonical
1932	9.29	kd	CGS001-5244	ABCB4	ATP binding cassette transporters / subfamily B
1933	9.27	kd	CGS001-896	CCND3	-
1934	9.26	kd	CGS001-1045	CDX2	Homeoboxes / ANTP class : HOXL subclass
1935	9.14	cp	BRD-K40902647	vincamine	Adrenergic receptor antagonist		CHRM1, CHRM2, CHRM3, CHRM4	Adrenergic receptor antagonist
1936	9.14	cp	BRD-K04185004	oxybuprocaine	Local anesthetic		SCN10A	Local anesthetic
1937	9.13	kd	CGS001-6885	MAP3K7	MAPKKK:TAK1 subfamily
1938	9.11	kd	CGS001-135	ADORA2A	GPCR / Class A : Adenosine receptors
1939	9.1	cp	BRD-K96471533	nitazoxanide	Pyruvate ferredoxin oxidoreductase inhibitor			Pyruvate ferredoxin oxidoreductase inhibitor
1940	9.09	kd	CGS001-4953	ODC1	Decarboxylases
1941	9.03	kd	CGS001-8192	CLPP	ATPases / AAA-type
1942	8.98	cp	BRD-K98493452	honokiol	AKT inhibitor		ALOX5, PTGS1, PTGS2	AKT inhibitor
1943	8.97	cc		DNA dependent protein kinase inhibitor	-
1944	8.97	cp	BRD-K15409150	penfluridol	T-type calcium channel blocker	T-type calcium channel blocker	CACNA1G, DRD1, DRD2	T-type calcium channel blocker
1945	8.95	kd	CGS001-3397	ID1	Basic helix-loop-helix proteins
1946	8.94	cp	BRD-K51290057	SA-792709	Retinoid receptor agonist		RARA, RARB	Retinoid receptor agonist
1947	8.93	cp	BRD-K28578425	cilostamide	Phosphodiesterase inhibitor		PDE3A, PDE3B	Phosphodiesterase inhibitor
1948	8.92	kd	CGS001-6337	SCNN1A	Epithelial sodium channels (ENaC)
1949	8.91	oe	ccsbBroad304_01147	PC	Carboxylases
1950	8.83	kd	CGS001-2004	ELK3	ETS Transcription Factors
1951	8.8	oe	ccsbBroad304_02229	TRAM2	-
1952	8.71	kd	CGS001-27201	GPR78	GPCR / Class A : Orphans
1953	8.71	kd	CGS001-255877	BCL6B	BTB/POZ domain containing
1954	8.71	kd	CGS001-185	AGTR1	Angiotensin receptors
1955	8.71	oe	ccsbBroad304_07531	TANK	-
1956	8.7	kd	CGS001-9326	ZNHIT3	Zinc fingers, HIT-type
1957	8.68	oe	ccsbBroad304_02266	RHOBTB1	BTB/POZ domain containing
1958	8.64	kd	CGS001-5747	PTK2	Serine/threonine phosphatases / Protein phosphatase 1, regulatory subunits
1959	8.64	kd	CGS001-79751	SLC25A22	Mitochondrial amino acid transporter subfamily
1960	8.58	kd	CGS001-3690	ITGB3	Integrins
1961	8.58	kd	CGS001-2017	CTTN	-
1962	8.54	cp	BRD-A01295252	trans-7-hydroxy-pipat	Dopamine receptor ligand			Dopamine receptor ligand
1963	8.54	kd	CGS001-4610	MYCL1	-
1964	8.53	oe	ccsbBroad304_03186	GMNN	-
1965	8.53	kd	CGS001-7528	YY1	INO80 complex subunits
1966	8.52	cp	BRD-K62858456	lomerizine	Calcium channel blocker	Calcium channel blocker	ABCB1, CACNA1B, SCN5A	Calcium channel blocker
1967	8.51	kd	CGS001-85480	TSLP	-
1968	8.47	oe	ccsbBroad304_10012	ZNF546	Zinc fingers, C2H2-type
1969	8.45	cp	BRD-K52394958	GR-159897	Tachykinin antagonist	Tachykinin antagonist	TACR2, TAC1	Tachykinin antagonist
1970	8.45	kd	CGS001-7381	UQCRB	Mitochondrial respiratory chain complex / Complex III
1971	8.45	kd	CGS001-10613	ERLIN1	-
1972	8.44	oe	ccsbBroad304_04202	MED28	-
1973	8.43	kd	CGS001-23395	LARS2	Aminoacyl tRNA synthetases / Class I
1974	8.42	cp	BRD-A09094913	strychnine	Acetylcholine receptor antagonist		GLRA1, CHRM1, CHRM2, CHRM3, CHRM4, CHRM5, CHRNA10, CHRNA9, GLRA2, GLRA3, GLRB	Acetylcholine receptor antagonist
1975	8.38	cp	BRD-K99922388	DPO-1	Potassium channel blocker	Potassium channel blocker	KCNA5	Potassium channel blocker
1976	8.38	cp	BRD-K03670461	tyrphostin-AG-82	EGFR inhibitor		EGFR, LCK	EGFR inhibitor
1977	8.37	oe	ccsbBroad304_10427	DHX8	DEAH-boxes
1978	8.37	kd	CGS001-27097	TAF5L	WD repeat domain containing
1979	8.36	kd	CGS001-10287	RGS19	Regulators of G-protein signaling
1980	8.32	kd	CGS001-4216	MAP3K4	MAPKKK:STE11 family
1981	8.29	oe	ccsbBroad304_01204	PIK3CD	Phosphatidylinositol kinases
1982	8.28	oe	ccsbBroad304_01452	RPS13	S ribosomal proteins
1983	8.26	cp	BRD-K05350981	oligomycin-c	ATPase inhibitor	ATPase inhibitor, ATP synthase inhibitor	ATP5A1	ATPase inhibitor, ATP synthase inhibitor
1984	8.26	cp	BRD-K09416995	lovastatin	HMGCR inhibitor	HMGCR inhibitor	HMGCR, CYP3A5, HDAC2, ITGAL, NR1I2	HMGCR inhibitor
1985	8.26	kd	CGS001-79850	FAM57A	-
1986	8.25	oe	ccsbBroad304_07211	ZRSR2	RNA binding motif (RRM) containing
1987	8.25	cp	BRD-K41564320	purvalanol-b	Tyrosine kinase inhibitor		CDK2, CDK4, MAPK1, MAPK3, CDK5, SRPK2	Tyrosine kinase inhibitor
1988	8.2	kd	CGS001-11212	PROSC	-
1989	8.18	kd	CGS001-8574	AKR7A2	Aldo-keto reductases
1990	8.17	oe	ccsbBroad304_14158	GPR87	GPCR / Class A : Orphans
1991	8.15	kd	CGS001-11004	KIF2C	Kinesins
1992	8.11	oe	ccsbBroad304_10857	MKNK2	MKN subfamily
1993	8.05	kd	CGS001-6389	SDHA	Mitochondrial respiratory chain complex
1994	8.03	kd	CGS001-140612	ZFP28	Zinc fingers, C2H2-type
1995	8.03	oe	ccsbBroad304_06902	RRM1	Ribonucleoside-diphosphate reductases
1996	8.01	cp	BRD-K82164249	andarine	Androgen receptor modulator	Androgen receptor modulator	AR	Androgen receptor modulator
1997	8.01	oe	ccsbBroad304_00424	DBI	-
1998	8	kd	CGS001-1725	DHPS	-
1999	8	oe	ccsbBroad304_04713	MAS1L	GPCR / Class A : Orphans
[truncated: 6,560 more rows]
