# Supplementary material for: Systems genetics analysis of the LXS recombinant inbred mouse strains:Genetic and molecular insights into acute ethanol tolerance
Source: PLoS One. 2020 Oct 23;15(10):e0240253. doi: 10.1371/journal.pone.0240253 (PMC7584226; doi:10.1371/journal.pone.0240253)
Supplement: S14 Table — Cmap analysis for DE genes. (XLSX) [file pone.0240253.s016.xlsx]

## Sheet: S14_Et-responsive
Rank	Score	Type	ID	Name	Description	CMap Class	Target	MOA
1	99.55	cc		HDAC inhibitor	-
2	99.4	oe	ccsbBroad304_06021	KLF6	Kruppel-like transcription factors
3	99.37	kd	CGS001-6829	SUPT5H	-
4	98.92	kd	CGS001-9341	VAMP3	Vesicle-associated membrane proteins
5	98.91	cp	BRD-K13810148	givinostat	HDAC inhibitor	HDAC inhibitor	HDAC2, HDAC1, HDAC3, HDAC4, HDAC5, HDAC6, HDAC7, HDAC8, HDAC9, IL1B, IL1R2, IL6R, TNF	HDAC inhibitor
6	98.91	cp	BRD-K11663430	pyroxamide	HDAC inhibitor	HDAC inhibitor	HDAC1	HDAC inhibitor
7	98.91	cp	BRD-K69840642	ISOX	HDAC inhibitor	HDAC inhibitor	HDAC6	HDAC inhibitor
8	98.8	cp	BRD-K52522949	NCH-51	HDAC inhibitor	HDAC inhibitor	HDAC1, HDAC10, HDAC11, HDAC2, HDAC3, HDAC4, HDAC5, HDAC6, HDAC7, HDAC8, HDAC9	HDAC inhibitor
9	98.75	cp	BRD-K68202742	trichostatin-a	HDAC inhibitor	HDAC inhibitor	HDAC7, HDAC8, HDAC1, HDAC10, HDAC2, HDAC3, HDAC4, HDAC5, HDAC6, HDAC9	HDAC inhibitor, CDK activator, ID1 inhibitor
10	98.73	cp	BRD-K74761218	WT-171	HDAC inhibitor		HDAC6	HDAC inhibitor
11	98.7	cp	BRD-K22503835	scriptaid	HDAC inhibitor	HDAC inhibitor	HDAC1, HDAC2, HDAC3, HDAC4, HDAC5, HDAC6, HDAC7, HDAC8, HDAC9	HDAC inhibitor
12	98.66	oe	ccsbBroad304_02195	SPAG7	-
13	98.66	cp	BRD-K81418486	vorinostat	HDAC inhibitor	HDAC inhibitor	HDAC1, HDAC2, HDAC3, HDAC6, HDAC8, HDAC10, HDAC11, HDAC5, HDAC9	HDAC inhibitor
14	98.59	cp	BRD-K17743125	belinostat	HDAC inhibitor	HDAC inhibitor	HDAC1, HDAC2, HDAC3, HDAC4, HDAC5, HDAC6, HDAC7, HDAC8, HDAC9	HDAC inhibitor
15	98.33	cp	BRD-K11558771	droxinostat	HDAC inhibitor	HDAC inhibitor	HDAC6, HDAC8	HDAC inhibitor
16	98.22	kd	CGS001-8891	EIF2B3	-	EIF Proteins LOF
17	98.21	kd	CGS001-1666	DECR1	Short chain dehydrogenase/reductase superfamily / Classical SDR fold cluster 1
18	98.13	kd	CGS001-3312	HSPA8	Heat shock proteins / HSP70
19	98.13	oe	ccsbBroad304_03732	NPDC1	-
20	98.1	cc		DNA dependent protein kinase inhibitor	-
21	97.99	cp	BRD-K56957086	dacinostat	HDAC inhibitor	HDAC inhibitor	HDAC1, HDAC2, HDAC3, HDAC4, HDAC5, HDAC6, HDAC7, HDAC8, HDAC9	HDAC inhibitor
22	97.92	oe	ccsbBroad304_02751	SATB2	Homeoboxes / CUT class
23	97.88	kd	CGS001-8243	SMC1A	Structural maintenance of chromosomes proteins	Structural maintenance of chromosomes proteins LOF
24	97.87	oe	ccsbBroad304_05982	CDX2	Homeoboxes / ANTP class : HOXL subclass
25	97.8	cp	BRD-K12867552	THM-I-94	HDAC inhibitor	HDAC inhibitor	HDAC1, HDAC10, HDAC2, HDAC3, HDAC6, HDAC8	HDAC inhibitor
26	97.78	cp	BRD-A39646320	HC-toxin	HDAC inhibitor	HDAC inhibitor	HDAC1	HDAC inhibitor
27	97.76	kd	CGS001-9016	SLC25A14	Mitochondrial uncoupling proteins
28	97.75	kd	CGS001-54851	ANKRD49	Ankyrin repeat domain containing
29	97.6	cp	BRD-U51951544	ZG-10	JNK inhibitor		MAPK8	JNK inhibitor
30	97.56	oe	ccsbBroad304_05980	CDKN1B	-	Cell Cycle Inhibition GOF
31	97.53	kd	CGS001-7415	VCP	ATPases / AAA-type
32	97.53	cp	BRD-K77908580	entinostat	HDAC inhibitor	HDAC inhibitor	HDAC1, HDAC2, HDAC3, HDAC9	HDAC inhibitor
33	97.52	kd	CGS001-5888	RAD51	-
34	97.41	kd	CGS001-7090	TLE3	WD repeat domain containing
35	97.37	kd	CGS001-3927	LASP1	-
36	97.29	kd	CGS001-1363	CPE	Carboxypeptidase A
37	97.25	cp	BRD-A13122391	triptolide	RNA polymerase inhibitor		CYP2C19, RELA	RNA polymerase inhibitor
38	97.04	cp	BRD-K74733595	APHA-compound-8	HDAC inhibitor	HDAC inhibitor	HDAC8	HDAC inhibitor
39	96.91	kd	CGS001-2852	GPER	-
40	96.83	cp	BRD-K19220233	JNK-9L	JNK inhibitor		MAPK8	JNK inhibitor
41	96.78	cp	BRD-K83972459	JWE-035	Aurora kinase inhibitor	Aurora kinase inhibitor	AURKA	Aurora kinase inhibitor
42	96.78	kd	CGS001-3326	HSP90AB1	Heat shock proteins / HSPC
43	96.78	oe	ccsbBroad304_07117	UGCG	Glycosyltransferase family 2 domain containing
44	96.58	kd	CGS001-8878	SQSTM1	-
45	96.58	kd	CGS001-949	SCARB1	-
46	96.47	oe	ccsbBroad304_01579	SOX2	SRY (sex determining region Y)-boxes
47	96.39	cc		Bromodomain Inhibitor	-
48	96.36	kd	CGS001-10827	FAM114A2	-
49	96.23	cp	BRD-K36198571	WAY-170523	Metalloproteinase inhibitor		MMP13	Metalloproteinase inhibitor
50	96.23	kd	CGS001-9587	MAD2L1BP	-
51	96.22	cp	BRD-A59985574	topotecan	Topoisomerase inhibitor	Topoisomerase inhibitor	TOP1, TOP1MT	Topoisomerase inhibitor
52	96.19	cp	BRD-K64800655	PHA-793887	CDK inhibitor	CDK inhibitor	CDK1, CDK2, CDK4, CDK5, CCND1, CCNE1, CDK7, CDK9	CDK inhibitor
53	96.16	cp	BRD-K85606544	neratinib	EGFR inhibitor	EGFR inhibitor	EGFR, ERBB2, ERBB4, KDR	EGFR inhibitor
54	96.02	cp	BRD-K09499853	KU-0060648	DNA dependent protein kinase inhibitor	DNA dependent protein kinase inhibitor, PI3K inhibitor	PIK3CA, PIK3CB, PIK3CD, PIK3CG, PRKDC	DNA dependent protein kinase inhibitor, PI3K inhibitor
55	95.89	cc		CDK inhibitor	-
56	95.88	cp	BRD-A30437061	camptothecin	Topoisomerase inhibitor	Topoisomerase inhibitor	TOP1, HIF1A	Topoisomerase inhibitor
57	95.63	cp	BRD-K07762753	aminopurvalanol-a	Tyrosine kinase inhibitor	CDK inhibitor	CDK1, CDK2, CDK5, CDK6	Tyrosine kinase inhibitor, CDK inhibitor
58	95.56	cp	BRD-K64890080	BI-2536	PLK inhibitor	Bromodomain Inhibitor	PLK1, BRD4, PLK2, PLK3	PLK inhibitor
59	95.54	cp	BRD-K64606589	apicidin	HDAC inhibitor	HDAC inhibitor	HDAC1, HDAC10, HDAC11, HDAC2, HDAC3, HDAC4, HDAC5, HDAC6, HDAC7, HDAC8, HDAC9	HDAC inhibitor
60	95.35	kd	CGS001-11004	KIF2C	Kinesins
61	95.21	cp	BRD-K57080016	selumetinib	MEK inhibitor	MEK inhibitor	MAP2K1, MAP2K2	MEK inhibitor
62	95.15	kd	CGS001-1515	CTSL2	-
63	95.1	cp	BRD-K06543683	bisindolylmaleimide-ix	CDK inhibitor		SIRT1, AKT1, GSK3B, LCK, LRRK2, MAPK1, MAPK11, MAPK12, MAPK14, MAPK8, PRKCA, ROCK1, RPS6KB1, SIRT2	CDK inhibitor, PKC inhibitor
64	95	oe	ccsbBroad304_00763	HNF4A	Hepatocyte nuclear factor-4 receptors
65	94.95	oe	ccsbBroad304_00283	CDKN2C	Ankyrin repeat domain containing	Cell Cycle Inhibition GOF
66	94.92	cp	BRD-K79090631	CGP-60474	CDK inhibitor		CDK1, CDK2	CDK inhibitor
67	94.89	cp	BRD-A62025033	temsirolimus	MTOR inhibitor	MTOR inhibitor	MTOR, PTEN	MTOR inhibitor
68	94.77	kd	CGS001-5469	MED1	-	Mediator complex LOF
69	94.75	kd	CGS001-55837	EAPP	-
70	94.67	kd	CGS001-51742	ARID4B	-
71	94.61	cp	BRD-K30677119	PP-30	RAF inhibitor		RAF1	RAF inhibitor
72	94.57	kd	CGS001-7405	UVRAG	-	C2 domain containing LOF
73	94.55	cp	BRD-A19248578	latrunculin-b	Actin polymerization inhibitor		ACTA1, MKL1, SPIRE2	Actin polymerization inhibitor, Unidentified pharmacological activity
74	94.36	cp	BRD-K78373679	RO-3306	CDK inhibitor	CDK inhibitor	CDK1	CDK inhibitor
75	94.27	cp	BRD-K92991072	PAC-1	Caspase activator		CASP3	Caspase activator
76	94.11	kd	CGS001-2969	GTF2I	General transcription factors	General transcription factors group 1 LOF
77	94.05	cp	BRD-K05653692	DL-PDMP	Glucosyltransferase inhibitor		ASAH1, UGCG	Glucosyltransferase inhibitor
78	93.96	kd	CGS001-55612	FERMT1	Fermitins
79	93.95	cp	BRD-K11636097	JNJ-7706621	CDK inhibitor	CDK inhibitor	CDK1, CDK2, AURKA, AURKB	CDK inhibitor
80	93.76	cp	BRD-A02481876	importazole	Importin-beta transport receptor inhibitor		KPNB1	Importin-beta transport receptor inhibitor
81	93.76	cp	BRD-A35588707	teniposide	Topoisomerase inhibitor	Topoisomerase inhibitor	TOP2A, CYP3A5	Topoisomerase inhibitor
82	93.75	cp	BRD-K51018020	VAMA-37	DNA dependent protein kinase inhibitor	DNA dependent protein kinase inhibitor	PRKDC	DNA dependent protein kinase inhibitor
83	93.67	kd	CGS001-1725	DHPS	-
84	93.63	cp	BRD-K13390322	AT-7519	CDK inhibitor	CDK inhibitor	CDK2, CDK5, CDK1, CDK4, CDK6, CDK9	CDK inhibitor, Cell cycle inhibitor
85	93.52	cp	BRD-K12184916	dactolisib	MTOR inhibitor	MTOR inhibitor, PI3K inhibitor	MTOR, PIK3CA, PIK3CG, PIK3CD, ATR, PIK3CB	MTOR inhibitor, PI3K inhibitor, Protein kinase inhibitor
86	93.5	cc		HIF activator	-
87	93.49	kd	CGS001-60468	BACH2	BTB/POZ domain containing
88	93.35	cp	BRD-A19633847	perhexiline	Carnitine palmitoyltransferase inhibitor		CPT1A, CPT2	Carnitine palmitoyltransferase inhibitor
89	93.22	cp	BRD-K13514097	everolimus	MTOR inhibitor		MTOR, CYP3A5, FKBP1A	MTOR inhibitor
90	93.15	cp	BRD-K69932463	AZD-8055	MTOR inhibitor	MTOR inhibitor	MTOR	MTOR inhibitor
91	93.11	kd	CGS001-10014	HDAC5	Histone deacetylases
92	93.09	cp	BRD-K16485616	mocetinostat	HDAC inhibitor	HDAC inhibitor	HDAC1, HDAC2, HDAC3, HDAC11	HDAC inhibitor
93	93.08	oe	ccsbBroad304_01291	MAP2K6	MAPKK:STE7 family
94	93.07	cc		IGF-1 inhibitor	-
95	93.04	cc		EGFR inhibitor	-
96	93.01	kd	CGS001-478	ATP1A3	ATPases / P-type
97	92.99	cp	BRD-K34581968	BMS-536924	IGF-1 inhibitor	IGF-1 inhibitor	IGF1R, AKT1, CCNE1, CDK2, CYP3A4, ERBB2, INSR, KDR, LCK, MAPK1, MET, PDGFRA, PDGFRB	IGF-1 inhibitor
98	92.98	cp	BRD-A45498368	WYE-125132	MTOR inhibitor	MTOR inhibitor	MTOR, PIK3CA	MTOR inhibitor
99	92.95	cp	BRD-K12502280	TG-101348	FLT3 inhibitor	Bromodomain Inhibitor, FLT3 inhibitor, JAK inhibitor	JAK2, FLT3, BRD4, JAK1, JAK3, RET, TYK2	FLT3 inhibitor, JAK inhibitor
100	92.7	cp	BRD-A36630025	SN-38	Topoisomerase inhibitor	Topoisomerase inhibitor	TOP1	Topoisomerase inhibitor
101	92.59	cc		MTOR inhibitor	-
102	92.57	kd	CGS001-54546	RNF186	RING-type (C3HC4) zinc fingers
103	92.56	cp	BRD-K69328504	L-690488	Inositol monophosphatase inhibitor		IMPA1	Inositol monophosphatase inhibitor
104	92.5	kd	CGS001-5357	PLS1	EF-hand domain containing
105	92.4	cp	BRD-K50836978	purvalanol-a	CDK inhibitor	CDK inhibitor	CDK1, CDK2, CDK4, CDK5, CCND1, CCNE1, CSNK1G3, RPS6KA1, SRC	CDK inhibitor, DYRK inhibitor
106	92.27	kd	CGS001-10406	WFDC2	WAP four-disulfide core domain containing
107	92.24	cp	BRD-K99545815	PF-562271	Focal adhesion kinase inhibitor		PTK2, PTK2B	Focal adhesion kinase inhibitor
108	92.14	cp	BRD-K50140147	NVP-TAE684	ALK inhibitor		ALK, INSR	ALK inhibitor
109	92.12	kd	CGS001-10247	HRSP12	-
110	92.07	cc		Structural maintenance of chromosomes proteins LOF	-
111	91.94	kd	CGS001-9170	LPAR2	GPCR / Class A : Lysophospholipid receptors : Lysophosphatidic acid
112	91.93	kd	CGS001-22828	SCAF8	RNA binding motif (RRM) containing
113	91.9	cp	BRD-K20755323	SA-792728	Sphingosine kinase inhibitor		SPHK1, VCP	Sphingosine kinase inhibitor
114	91.87	cp	BRD-K27305650	LY-294002	MTOR inhibitor	Bromodomain Inhibitor, MTOR inhibitor, PI3K inhibitor	MTOR, PIK3CD, PIK3CG, PIK3CA, PIK3CB, PLK1, PRKDC, AKT1, CHEK1, GSK3B, LCK, MAPK1, MAPK11, MAPK12, MAPK14, MAPK8, PDE2A, PRKCA, ROCK1, RPS6KB1, SGK1	MTOR inhibitor, PI3K inhibitor, DNA dependent protein kinase inhibitor, Phosphodiesterase inhibitor, PLK inhibitor
115	91.86	cc		PI3K inhibitor	-
116	91.86	kd	CGS001-1655	DDX5	DEAD-boxes
117	91.82	oe	ccsbBroad304_00282	CDKN1A	-	Cell Cycle Inhibition GOF
118	91.76	kd	CGS001-6185	RPN2	-
119	91.74	cp	BRD-K15108141	gemcitabine	Ribonucleotide reductase inhibitor	Ribonucleotide reductase inhibitor	RRM1, CMPK1, RRM2, TYMS	Ribonucleotide reductase inhibitor
120	91.68	kd	CGS001-1022	CDK7	Cyclin-dependent kinases, CDK7 subfamily
121	91.64	oe	ccsbBroad304_02451	HOXB13	Homeoboxes / ANTP class : HOXL subclass
122	91.58	cp	BRD-U82589721	HG-5-113-01	Protein kinase inhibitor		ABL1, LTK, STK10	Protein kinase inhibitor
123	91.5	cp	BRD-K13049116	BMS-754807	IGF-1 inhibitor	IGF-1 inhibitor	IGF1R, AKT1	IGF-1 inhibitor
124	91.5	kd	CGS001-28985	MCTS1	-
125	91.48	kd	CGS001-5829	PXN	-
126	91.4	kd	CGS001-2015	EMR1	Adhesion Class GPCRs
127	91.37	cp	BRD-K06750613	GSK-1059615	PI3K inhibitor	MTOR inhibitor, PI3K inhibitor	PIK3CA, PIK3CG	PI3K inhibitor
128	91.31	kd	CGS001-5763	PTMS	-
129	91.31	oe	ccsbBroad304_05098	MAGEB6	-
130	91.24	cp	BRD-K52911425	GDC-0941	PI3K inhibitor	PI3K inhibitor	PIK3CG, PIK3CA, PIK3CB, PIK3CD	PI3K inhibitor
131	91.2	kd	CGS001-23512	SUZ12	Zinc fingers, C2H2-type
132	91.16	kd	CGS001-6788	STK3	MST subfamily
133	91.15	oe	ccsbBroad304_00487	EGR1	Zinc fingers, C2H2-type
134	91.09	cp	BRD-K37691127	hinokitiol	Tyrosinase inhibitor		TYR	Tyrosinase inhibitor
135	91.03	cp	BRD-K15616905	CCCP	Mitochondrial oxidative phosphorylation uncoupler			Mitochondrial oxidative phosphorylation uncoupler
136	91	kd	CGS001-11320	MGAT4A	-
137	90.99	kd	CGS001-5604	MAP2K1	MAPKK:STE7 family
138	90.98	cp	BRD-K82823804	SA-792987	PKC inhibitor	PKC inhibitor	WEE1	PKC inhibitor
139	90.95	kd	CGS001-23223	RRP12	-
140	90.83	oe	ccsbBroad304_00773	HOXA9	Homeoboxes / ANTP class : HOXL subclass	Homeobox Gene GOF
141	90.83	kd	CGS001-6646	SOAT1	-
142	90.81	kd	CGS001-23476	BRD4	Bromodomain kinase (BRDK) family
143	90.8	kd	CGS001-10174	SORBS3	-
144	90.78	cp	BRD-K59058766	chlorprothixene	Dopamine receptor antagonist	Dopamine receptor antagonist	DRD2, CHRM1, CHRM2, CHRM3, CHRM4, CHRM5, DRD1, DRD3, HRH1, HTR2A, HTR2B, HTR2C	Dopamine receptor antagonist
145	90.78	kd	CGS001-115196	ZNF554	Zinc fingers, C2H2-type
146	90.76	kd	CGS001-55111	PLEKHJ1	Pleckstrin homology (PH) domain containing
147	90.44	cp	BRD-K11927976	ER-27319	Mediator release inhibitor		SYK	Mediator release inhibitor, SYK inhibitor
148	90.4	cp	BRD-K73395020	SA-1478088	-666		MMP12, MMP14, MMP2, MMP8, MMP9	-666
149	90.22	cp	BRD-M16762496	PIK-75	DNA protein kinase inhibitor	PI3K inhibitor	PIK3CA, PIK3CB, PIK3CD, PIK3CG, PRKDC	DNA protein kinase inhibitor, PI3K inhibitor
150	90.08	cp	BRD-K14618467	IKK-16	IKK inhibitor	IKK inhibitor	IKBKB	IKK inhibitor
151	90.01	cp	BRD-K77008974	WYE-354	MTOR inhibitor	MTOR inhibitor	MTOR	MTOR inhibitor
152	89.97	kd	CGS001-7184	HSP90B1	Heat shock proteins / HSPC
153	89.95	kd	CGS001-3670	ISL1	Homeoboxes / LIM class
154	89.93	cp	BRD-K67566344	KU-0063794	MTOR inhibitor	MTOR inhibitor	MTOR	MTOR inhibitor
155	89.9	cp	BRD-K37991163	paroxetine	Selective serotonin reuptake inhibitor (SSRI)		SLC6A4, CHRM1, CHRM2, CHRM3, CHRM4, CHRM5, HTR2A, SLC6A2	Selective serotonin reuptake inhibitor (SSRI)
156	89.83	oe	ccsbBroad304_02138	TRIP10	-
157	89.81	cp	BRD-K17140735	SCH-79797	Proteasome inhibitor		F2R	Proteasome inhibitor
158	89.75	cc		Cell Cycle Inhibition GOF	-
159	89.74	cp	BRD-K94832621	Y-134	Estrogen receptor antagonist	Estrogen receptor antagonist	ESR1, ESR2	Estrogen receptor antagonist
160	89.71	cp	BRD-K17497770	butein	EGFR inhibitor		ACE, CXCL8, IL6, SIRT1, SRD5A1, SRD5A2, TNF	EGFR inhibitor, SRC inhibitor
161	89.67	oe	ccsbBroad304_06523	LIG1	-
162	89.66	kd	CGS001-8566	PDXK	-
163	89.57	kd	CGS001-51053	GMNN	-
164	89.56	cp	BRD-A60245366	AS-601245	JNK inhibitor		GSK3B, MAPK10, MAPK8, MAPK9, PIM1	JNK inhibitor
165	89.54	kd	CGS001-10525	HYOU1	Heat shock proteins / HSP70	Heat shock 70kDa proteins LOF
166	89.52	cp	BRD-K00337317	NU-7441	DNA dependent protein kinase inhibitor	DNA dependent protein kinase inhibitor	PRKDC, ABCB1	DNA dependent protein kinase inhibitor, P-glycoprotein inhibitor
167	89.5	cp	BRD-K94294671	OSI-027	MTOR inhibitor	MTOR inhibitor	MTOR	MTOR inhibitor
168	89.43	cp	BRD-A08003242	rhodomyrtoxin-b	sodium fluorescein uptake inhibitor			sodium fluorescein uptake inhibitor
169	89.28	cp	BRD-K64857848	XMD-885	Leucine rich repeat kinase inhibitor	Leucine rich repeat kinase inhibitor	LRRK2, MAPK7	Leucine rich repeat kinase inhibitor, MAP kinase inhibitor
170	88.93	cp	BRD-K89626439	sirolimus	MTOR inhibitor	MTOR inhibitor	MTOR, FKBP1A, CCR5, FGF2	MTOR inhibitor
171	88.9	kd	CGS001-81621	KAZALD1	Immunoglobulin superfamily / I-set domain containing
172	88.89	cp	BRD-K44432556	VU-0418946-1	HIF modulator	HIF activator	HIF1A	HIF modulator
173	88.88	cp	BRD-A73909368	dactinomycin	RNA polymerase inhibitor		POLR2A	RNA polymerase inhibitor
174	88.83	kd	CGS001-27032	ATP2C1	Calcium-ATPases
175	88.74	kd	CGS001-79711	IPO4	Importins
176	88.64	cp	BRD-K76907295	VU-0418947-2	HIF modulator	HIF activator		HIF modulator
177	88.63	kd	CGS001-6240	RRM1	Ribonucleoside-diphosphate reductases
178	88.62	oe	ccsbBroad304_00696	CXCL2	Endogenous ligands
179	88.62	cp	BRD-K04887706	AKT-inhibitor-1-2	AKT inhibitor		AKT1, AKT2, AKT3	AKT inhibitor
180	88.62	cp	BRD-A02333338	cyclopamine	Smoothened receptor antagonist		SMO, DHH, IHH, PTCH1	Smoothened receptor antagonist
181	88.52	kd	CGS001-593	BCKDHA	-
182	88.5	kd	CGS001-22827	PUF60	RNA binding motif (RRM) containing
183	88.44	kd	CGS001-2261	FGFR3	Type V RTKs: FGF (fibroblast growth factor) receptor family
184	88.44	oe	ccsbBroad304_00799	HSP90AB1	Heat shock proteins / HSPC
185	88.41	cp	BRD-A72711497	lasalocid	Bacterial permeability inducer			Bacterial permeability inducer
186	88.36	kd	CGS001-7528	YY1	INO80 complex subunits
187	88.35	oe	ccsbBroad304_01641	TAF13	-
188	88.29	kd	CGS001-55176	SEC61A2	-
189	88.27	cp	BRD-U25771771	WZ-4-145	EGFR inhibitor	EGFR inhibitor	CSF1R, DDR1, EGFR, PDGFRA, TIE1	EGFR inhibitor
190	88.26	cp	BRD-K54233340	dorsomorphin	AMPK inhibitor		ACVR1, BMPR1A, BMPR1B, EPHA2, FKBP1A, FLT1, FLT3, KDR, LCK, MKNK1, PRKAA1, RPS6KA1, SRC	AMPK inhibitor
191	88.25	cp	BRD-K97365803	PI-828	PI3K inhibitor	PI3K inhibitor		PI3K inhibitor
192	88.07	cp	BRD-K78122587	NNC-55-0396	T-type calcium channel blocker	T-type calcium channel blocker	CATSPER1, CATSPER2, CATSPER3, CATSPER4	T-type calcium channel blocker
193	87.99	cp	BRD-A82238138	budesonide	Glucocorticoid receptor agonist	Glucocorticoid receptor agonist	NR3C1, CYP3A5, CYP3A7	Glucocorticoid receptor agonist
194	87.94	cc		Estrogen receptor antagonist	-
195	87.93	kd	CGS001-22832	KIAA1009	-
196	87.9	kd	CGS001-2194	FASN	Short chain dehydrogenase/reductase superfamily / Atypical members
197	87.86	cp	BRD-K88625236	nonoxynol-9	Membrane integrity inhibitor			Membrane integrity inhibitor
198	87.8	cp	BRD-K84709232	caffeic-acid	Lipoxygenase inhibitor		ALOX5, MIF, RELA, TNF	Lipoxygenase inhibitor, HIV integrase inhibitor, NFkB pathway inhibitor, Nitric oxide production inhibitor, PPAR receptor modulator, TNF production inhibitor, Tumor necrosis factor production inhibitor
199	87.78	kd	CGS001-1643	DDB2	WD repeat domain containing
200	87.74	oe	ccsbBroad304_03864	OVOL2	Zinc fingers, C2H2-type
201	87.73	cc		IKK inhibitor	-
202	87.71	kd	CGS001-213	ALB	-
203	87.7	kd	CGS001-206358	SLC36A1	SLC36 family of proton-coupled amino acid transporters
204	87.67	oe	ccsbBroad304_02857	BAMBI	-
205	87.66	kd	CGS001-10915	TCERG1	-
206	87.6	cp	BRD-A34205397	suloctidil	Adrenergic receptor antagonist			Adrenergic receptor antagonist
207	87.46	cp	BRD-A11702965	chromomycin-a3	DNA binding agent			DNA binding agent
208	87.4	cp	BRD-K68065987	MK-2206	AKT inhibitor		AKT1, AKT2, AKT3	AKT inhibitor
209	87.37	cp	BRD-K89930444	AG-592	Tyrosine kinase inhibitor			Tyrosine kinase inhibitor
210	87.33	kd	CGS001-64746	ACBD3	A-kinase anchor proteins
211	87.32	kd	CGS001-91949	COG7	Components of oligomeric golgi complex
212	87.32	cp	BRD-K10573841	tunicamycin	GLCNAC phosphotransferase inhibitor		GNPTAB	GLCNAC phosphotransferase inhibitor
213	87.24	kd	CGS001-5710	PSMD4	Proteasome (prosome, macropain) subunits
214	87.23	oe	ccsbBroad304_00477	LPAR1	GPCR / Class A : Lysophospholipid receptors : Lysophosphatidic acid
215	87.15	cp	BRD-K37798499	etoposide	Topoisomerase inhibitor	Topoisomerase inhibitor	TOP2A, CYP2E1, CYP3A5, TOP2B	Topoisomerase inhibitor
216	87.1	cp	BRD-K04546108	JAK3-inhibitor-VI	JAK inhibitor	JAK inhibitor	JAK3	JAK inhibitor
217	87.02	cp	BRD-K02130563	panobinostat	HDAC inhibitor	HDAC inhibitor	HDAC1, HDAC2, HDAC3, HDAC4, HDAC6, HDAC7, HDAC8, HDAC9	HDAC inhibitor
218	86.99	cp	BRD-K92093830	doxorubicin	Topoisomerase inhibitor	Topoisomerase inhibitor	TOP2A	Topoisomerase inhibitor
219	86.99	kd	CGS001-23499	MACF1	EF-hand domain containing
220	86.94	kd	CGS001-57215	THAP11	THAP (C2CH-type zinc finger) domain containing
221	86.87	cp	BRD-K09549677	mibefradil	T-type calcium channel blocker	T-type calcium channel blocker	CACNA1G, CACNA1H, CACNA1C, CACNA1I, ANO1, CACNA1D, CACNA1F, CACNA1S, CACNB1, CACNB2, CACNB3, CACNB4, CATSPER1, CATSPER2, CATSPER3, CATSPER4, CYP3A5, CYP3A7, SCN2A, SCN4A, SCN5A, SCN9A	T-type calcium channel blocker
222	86.87	kd	CGS001-54677	CROT	-
223	86.83	cp	BRD-K64517075	heliomycin	ATP synthase inhibitor			ATP synthase inhibitor
224	86.8	kd	CGS001-3398	ID2	Basic helix-loop-helix proteins
225	86.79	oe	ccsbBroad304_09396	TIRAP	-
226	86.75	kd	CGS001-1662	DDX10	DEAD-boxes
227	86.74	kd	CGS001-11014	KDELR2	-
228	86.69	kd	CGS001-3157	HMGCS1	Lanosterol biosynthesis pathway
229	86.6	cc		T-type calcium channel blocker	-
230	86.52	kd	CGS001-29079	MED4	-
231	86.51	kd	CGS001-4191	MDH2	-
232	86.37	kd	CGS001-4047	LSS	Lanosterol biosynthesis pathway
233	86.3	oe	ccsbBroad304_09503	KLHDC9	-
234	86.23	kd	CGS001-11329	STK38	NDR family
235	86.18	oe	ccsbBroad304_06814	PTPN12	Protein tyrosine phosphatases / Class I Cys-based PTPs : Non-receptor
236	86.13	kd	CGS001-5770	PTPN1	Protein tyrosine phosphatases
237	85.99	cp	BRD-K67868012	PI-103	MTOR inhibitor	MTOR inhibitor, PI3K inhibitor	PIK3CA, PIK3CG, MTOR, PIK3CB, PIK3CD, PRKDC	MTOR inhibitor, PI3K inhibitor
238	85.98	cc		FLT3 inhibitor	-
239	85.91	cp	BRD-K17075857	chloroxine	Opioid receptor antagonist		OPRK1	Opioid receptor antagonist
240	85.77	kd	CGS001-55038	CDCA4	-
241	85.73	oe	ccsbBroad304_06754	PPARD	Nuclear hormone receptors
242	85.69	kd	CGS001-7167	TPI1	-
243	85.69	kd	CGS001-1025	CDK9	Cyclin-dependent kinases, CDK9 subfamily	Cyclin dependent kinases LOF
244	85.68	cp	BRD-K33106058	cytarabine	Ribonucleotide reductase inhibitor	Ribonucleotide reductase inhibitor	POLB, POLA1	Ribonucleotide reductase inhibitor
245	85.65	cp	BRD-A28105619	cucurbitacin-i	JAK inhibitor		JAK2, STAT3	JAK inhibitor, Lipocortin synthesis stimulant, STAT inhibitor
246	85.63	kd	CGS001-64754	SMYD3	Chromatin-modifying enzymes / K-methyltransferases
247	85.57	kd	CGS001-29890	RBM15B	RNA binding motif (RRM) containing
248	85.5	kd	CGS001-1499	CTNNB1	Catenins
249	85.49	kd	CGS001-1512	CTSH	Cathepsins
250	85.45	kd	CGS001-2768	GNA12	-
251	85.43	cp	BRD-K50168500	canertinib	EGFR inhibitor	EGFR inhibitor	EGFR, ERBB2, ERBB4, AKT1	EGFR inhibitor
252	85.36	oe	ccsbBroad304_03071	CHMP4A	Charged multivesicular body proteins
253	85.33	cp	BRD-A11678676	wortmannin	PI3K inhibitor	PI3K inhibitor	PIK3CA, PIK3CG, PLK1, ATM, ATR, MTOR, PI4KA, PI4KB, PIK3CD, PIK3R1, PLK3, PRKDC	PI3K inhibitor
254	85.28	oe	ccsbBroad304_01054	GADD45B	-
255	85.21	cp	BRD-K25504083	cytochalasin-d	Actin polymerization inhibitor		ACTB	Actin polymerization inhibitor
256	85.18	oe	ccsbBroad304_01514	SDHC	Mitochondrial respiratory chain complex / Complex II
257	85.16	kd	CGS001-26020	LRP10	Low density lipoprotein receptors
258	85.14	cp	BRD-K13646352	midostaurin	FLT3 inhibitor	FLT3 inhibitor, PDGFR/KIT inhibitor, PKC inhibitor, VEGFR inhibitor	FLT3, KIT, CCNB1, FLT1, KDR, PDGFRB, PRKCA, PRKCG, VEGFA	FLT3 inhibitor, KIT inhibitor, PKC inhibitor
259	85.12	cp	BRD-K63675182	triflupromazine	Dopamine receptor antagonist	Dopamine receptor antagonist	HTR2B, CHRM1, CHRM2, CHRNA7, DRD1, DRD2	Dopamine receptor antagonist
260	85.06	cp	BRD-K28360340	TW-37	BCL inhibitor	BCL inhibitor	BCL2, BCL2L1, MCL1	BCL inhibitor
261	85.02	kd	CGS001-9709	HERPUD1	-
262	84.96	kd	CGS001-6499	SKIV2L	-
263	84.95	cp	BRD-K62221994	T-98475	Gonadotropin releasing factor hormone receptor antagonist		GNRH1, GNRHR	Gonadotropin releasing factor hormone receptor antagonist
264	84.93	kd	CGS001-9014	TAF1B	-
265	84.92	kd	CGS001-21	ABCA3	ATP binding cassette transporters / subfamily A
266	84.91	kd	CGS001-7026	NR2F2	COUP-TF-like receptors
267	84.9	cp	BRD-K17705806	JTC-801	Opioid receptor antagonist		OPRL1	Opioid receptor antagonist
268	84.9	cp	BRD-K14821540	FCCP	Mitochondrial oxidative phosphorylation uncoupler			Mitochondrial oxidative phosphorylation uncoupler
269	84.86	cc		C2 domain containing LOF	-
270	84.85	cp	BRD-K74305673	IKK-2-inhibitor-V	IKK inhibitor	IKK inhibitor, NFkB pathway inhibitor	IKBKB	IKK inhibitor, NFkB pathway inhibitor
271	84.85	kd	CGS001-5689	PSMB1	Proteasome subunits	Proteasome Pathway LOF
272	84.84	kd	CGS001-1719	DHFR	Oxidoreductases
273	84.81	cp	BRD-A81772229	simvastatin	HMGCR inhibitor	HMGCR inhibitor	HMGCR, CYP2C8, CYP3A4, CYP3A5, ITGB2	HMGCR inhibitor
274	84.77	cp	BRD-K82216340	medroxyprogesterone	progesterone receptor agonist	Progesterone receptor agonist	PGR, ESR1	progesterone receptor agonist
275	84.77	kd	CGS001-11116	FGFR1OP	-
276	84.76	cc		Vesicular Transport LOF	-
277	84.76	kd	CGS001-22818	COPZ1	-	Vesicular Transport LOF
278	84.74	cp	BRD-U73238814	QL-XI-92	DDR1 inhibitor		DDR1	DDR1 inhibitor
279	84.65	kd	CGS001-23649	POLA2	DNA polymerases
280	84.64	cp	BRD-K19295594	gossypol	BCL inhibitor	BCL inhibitor	BCL2, BCL2L1, MCL1, BCL2L2, CTGF, EGF	BCL inhibitor, MCL1 inhibitor
281	84.61	cp	BRD-K76840893	RS-17053	Adrenergic receptor antagonist		ADRA1A, ADRA1D	Adrenergic receptor antagonist
282	84.57	cp	BRD-K00615600	AG-14361	PARP inhibitor	PARP inhibitor	PARP1	PARP inhibitor
283	84.53	kd	CGS001-339403	RXFP4	GPCR / Class A : Relaxin family peptide receptors
284	84.47	kd	CGS001-57178	ZMIZ1	Zinc fingers, MIZ-type
285	84.42	oe	ccsbBroad304_01070	NDUFB3	Mitochondrial respiratory chain complex / Complex I
286	84.38	cc		JAK inhibitor	-
287	84.38	kd	CGS001-10153	CEBPZ	-
288	84.33	kd	CGS001-55632	G2E3	Zinc fingers, PHD-type
289	84.27	cp	BRD-K59469039	AG-879	Angiogenesis inhibitor	EGFR inhibitor, VEGFR inhibitor	ERBB2, KDR, NTRK1	Angiogenesis inhibitor, Tyrosine kinase inhibitor, VEGFR inhibitor
290	84.22	kd	CGS001-2961	GTF2E2	General transcription factors
291	84.2	cp	BRD-K91263825	nortriptyline	Tricyclic antidepressant	Tricyclic antidepressant	KCNJ10, SLC6A2, SLC6A4, ADRA1A, ADRA1B, ADRA1D, ADRA2A, ADRA2B, ADRA2C, ADRB1, ADRB2, ADRB3, CHRM1, CHRM2, CHRM3, CHRM4, CHRM5, CYP2C19, DRD2, HRH1, HTR1A, HTR2A, HTR2C, HTR6, PGRMC1, PIK3CD, SIGMAR1	Tricyclic antidepressant
292	84.18	cp	BRD-K04548931	pidorubicine	Topoisomerase inhibitor	Topoisomerase inhibitor	TOP2A	Topoisomerase inhibitor
293	84.16	cp	BRD-A50737080	CGK-733	ATR kinase inhibitor		ATM, ATR	ATR kinase inhibitor
294	84.14	kd	CGS001-8804	CREG1	-
295	84.11	oe	ccsbBroad304_06126	TSC22D3	-
296	84.11	kd	CGS001-6723	SRM	-
297	84.04	oe	ccsbBroad304_04072	HMGN5	High-mobility group / Canonical
298	83.93	kd	CGS001-5586	PKN2	Protein kinase N (PKN) family
299	83.92	cp	BRD-K51290057	SA-792709	Retinoid receptor agonist		RARA, RARB	Retinoid receptor agonist
300	83.9	kd	CGS001-8935	SKAP2	Pleckstrin homology (PH) domain containing	Akt Signaling LOF
301	83.88	cp	BRD-U68942961	JW-7-24-1	LCK Inhibitor		LCK	LCK Inhibitor
302	83.78	kd	CGS001-5754	PTK7	Type VI RTKs: PTK7/CCK4
303	83.78	kd	CGS001-5217	PFN2	-
304	83.7	oe	ccsbBroad304_08481	CEP55	-
305	83.66	oe	ccsbBroad304_07680	NEK6	NIMA (never in mitosis gene a)- related kinase (NEK) family
306	83.65	cp	BRD-K54095730	CMPD-1	p38 MAPK inhibitor		GNRHR, MAPK14	p38 MAPK inhibitor
307	83.55	cp	BRD-A06352418	terfenadine	Histamine receptor antagonist		HRH1, KCNH2, CHRM1, CHRM2, CHRM3, CHRM4, CHRM5, KCNH1	Histamine receptor antagonist
308	83.51	oe	ccsbBroad304_02509	GMEB1	-
309	83.49	kd	CGS001-8409	UXT	-
310	83.48	kd	CGS001-4175	MCM6	-	MCM family LOF
311	83.43	kd	CGS001-9212	AURKB	Aurora kinase
312	83.4	cp	BRD-K11911061	GR-127935	Serotonin receptor antagonist	Serotonin receptor antagonist	HTR1B, HTR1D, HTR1A, HTR2A, HTR2C, HTR1E, HTR1F, HTR2B, HTR6	Serotonin receptor antagonist
313	83.37	cp	BRD-K68336408	tyrphostin-AG-1478	EGFR inhibitor	EGFR inhibitor	EGFR, MAPK14	EGFR inhibitor
314	83.36	oe	ccsbBroad304_00122	ATP1B1	ATPases / P-type
315	83.27	cp	BRD-K31912990	CGP-71683	Neuropeptide receptor antagonist		NPY5R	Neuropeptide receptor antagonist
316	83.26	cp	BRD-A48237631	mitomycin-c	DNA alkylating agent	DNA synthesis inhibitor		DNA alkylating agent, DNA inhibitor, DNA synthesis inhibitor
317	83.26	cp	BRD-K15592317	CP466722	ATM kinase inhibitor		ATM	ATM kinase inhibitor
318	83.18	cp	BRD-K61829047	7b-cis	Exportin antagonist		XPO1	Exportin antagonist
319	83.18	cp	BRD-K82036761	sertraline	Serotonin receptor antagonist	Serotonin receptor antagonist	SLC6A4, CYP2C19, SLC6A3	Serotonin receptor antagonist
320	83.08	kd	CGS001-56521	DNAJC12	Heat shock proteins / DNAJ (HSP40)
321	83.02	cp	BRD-K49294207	BIBU-1361	EGFR inhibitor	EGFR inhibitor	EGFR	EGFR inhibitor
322	83	kd	CGS001-3364	HUS1	-
323	82.97	cc		Leucine rich repeat kinase inhibitor	-
324	82.96	cp	BRD-K43389675	daunorubicin	RNA synthesis inhibitor	Topoisomerase inhibitor	TOP2A, TOP2B	RNA synthesis inhibitor, Topoisomerase inhibitor
325	82.9	kd	CGS001-10381	TUBB3	Tubulins
326	82.85	oe	ccsbBroad304_06926	SDHA	Mitochondrial respiratory chain complex
327	82.8	oe	ccsbBroad304_06260	GATA3	GATA zinc finger domain containing
328	82.74	cp	BRD-K01649396	indatraline	Norepinephrine transporter inhibitor		SLC6A2, SLC6A3, SLC6A4	Norepinephrine transporter inhibitor
329	82.72	kd	CGS001-2108	ETFA	-
330	82.67	cp	BRD-A15079084	phorbol-12-myristate-13-acetate	PKC activator	PKC activator	CD4, KCNT2, PRKCA, TRPV4	PKC activator
331	82.66	kd	CGS001-4615	MYD88	-
332	82.64	cp	BRD-K17674993	diflorasone	Corticosteroid agonist	Glucocorticoid receptor agonist	NR3C1, PLA2G1B	Corticosteroid agonist, Glucocorticoid receptor agonist, Cytochrome P450 inhibitor, Immunosuppressant
333	82.37	kd	CGS001-39	ACAT2	Lanosterol biosynthesis pathway
334	82.34	cp	BRD-K08417745	SID-26681509	Cathepsin inhibitor		CTSL	Cathepsin inhibitor
335	82.32	cp	BRD-K38477985	malonoben	Protein tyrosine kinase inhibitor		EGFR	Protein tyrosine kinase inhibitor
336	82.16	cp	BRD-K12906962	dichlorobenzamil	Sodium/calcium exchange inhibitor	T-type calcium channel blocker		Sodium/calcium exchange inhibitor
337	82.15	cp	BRD-K23192422	lestaurtinib	FLT3 inhibitor	FLT3 inhibitor, JAK inhibitor	FLT3, NTRK1, JAK2, NTRK2, NTRK3	FLT3 inhibitor, Growth factor receptor inhibitor, JAK inhibitor
338	82.15	cp	BRD-K03816923	rottlerin	MAP kinase inhibitor		KCNH2, PRKCD, TGM2	MAP kinase inhibitor, Protein kinase inhibitor
339	82.14	cp	BRD-K70914287	BIBX-1382	EGFR inhibitor	EGFR inhibitor	EGFR, ERBB2	EGFR inhibitor, Tyrosine kinase inhibitor
340	82.05	kd	CGS001-6275	S100A4	EF-hand domain containing
341	81.93	kd	CGS001-10221	TRIB1	Trbl family
342	81.83	kd	CGS001-51203	NUSAP1	-
343	81.76	cp	BRD-K79353516	indolophenanthridine	CALY activator		CALY, DRD1	CALY activator
344	81.72	kd	CGS001-5252	PHF1	Zinc fingers, PHD-type
345	81.71	oe	ccsbBroad304_03806	MCOLN1	Voltage-gated ion channels / Transient receptor potential cation channels
346	81.7	kd	CGS001-23528	ZNF281	Zinc fingers, C2H2-type
347	81.69	cp	BRD-K83794624	pirarubicin	Topoisomerase inhibitor	Topoisomerase inhibitor	TOP2A	Topoisomerase inhibitor
348	81.67	oe	ccsbBroad304_04240	CLPB	Ankyrin repeat domain containing
349	81.64	cp	BRD-K68488863	ENMD-2076	FLT3 inhibitor	Aurora kinase inhibitor	AURKA, FLT3, KDR, PDGFRA, SRC, CSF1R, EPHA1, FGFR1, FGFR2, FGFR3, FLT4, KIT, PTK2	FLT3 inhibitor, VEGFR inhibitor, Aurora kinase inhibitor
350	81.64	kd	CGS001-5577	PRKAR2B	Protein kinase A
351	81.56	kd	CGS001-4199	ME1	-
352	81.48	kd	CGS001-23509	POFUT1	Fucosyltransferases
353	81.45	cp	BRD-A22713669	BVT-948	Tyrosine phosphatase inhibitor		PTPN1, PTPN11, PTPN2	Tyrosine phosphatase inhibitor
354	81.44	oe	ccsbBroad304_00998	MEIS2	Homeoboxes / TALE class
355	81.37	cp	BRD-A49225603	alimemazine	Histamine receptor agonist		HRH1	Histamine receptor agonist
356	81.32	kd	CGS001-7508	XPC	-
357	81.23	cp	BRD-K35960502	niclosamide	DNA replication inhibitor		STAT3	DNA replication inhibitor, STAT inhibitor
358	81.17	kd	CGS001-4329	ALDH6A1	Aldehyde dehydrogenases	Aldehyde dehydrogenases LOF
359	81.08	oe	ccsbBroad304_05439	O3FAR1	-
360	81.02	kd	CGS001-50604	IL20	Interleukins and interleukin receptors
361	81.02	kd	CGS001-25825	BACE2	Pepsin
362	81.01	oe	ccsbBroad304_00471	E2F6	-
363	80.96	cc		Ribonucleotide reductase inhibitor	-
364	80.8	cp	BRD-K84895041	BMY-45778	IP1 prostacyclin receptor agonist		PTGIR	IP1 prostacyclin receptor agonist
365	80.75	oe	ccsbBroad304_00472	EBF1	-
366	80.68	kd	CGS001-10939	AFG3L2	ATPases / AAA-type
367	80.65	cp	BRD-K07303502	arachidonyl-trifluoro-methane	Cytosolic phospholipase inhibitor		PLA2G4A	Cytosolic phospholipase inhibitor
368	80.63	cp	BRD-K67439147	SIB-1893	Glutamate receptor antagonist		GRM5, GRM4	Glutamate receptor antagonist
369	80.61	cp	BRD-K21806131	tegaserod	Serotonin receptor partial agonist		HTR4, HTR2B, HTR2A, HTR2C	Serotonin receptor partial agonist
370	80.34	kd	CGS001-6118	RPA2	-	DNA Replication LOF
371	80.34	kd	CGS001-83743	GRWD1	WD repeat domain containing
372	80.32	kd	CGS001-2673	GFPT1	-
373	80.24	kd	CGS001-1528	CYB5A	Cytochrome b genes
374	80.24	kd	CGS001-7010	TEK	Type XII RTKs: TIE family of angiopoietin receptors
375	80.15	kd	CGS001-4609	MYC	Basic helix-loop-helix proteins
376	80.12	cp	BRD-K01436366	XMD-1150	Leucine rich repeat kinase inhibitor	Leucine rich repeat kinase inhibitor	LRRK2	Leucine rich repeat kinase inhibitor
377	80.07	kd	CGS001-55608	ANKRD10	Ankyrin repeat domain containing
378	80.04	cp	BRD-K05151076	ZK-164015	Estrogen receptor antagonist	Estrogen receptor antagonist	ESR1, ESR2	Estrogen receptor antagonist
379	80.02	kd	CGS001-5824	PEX19	-
380	80	kd	CGS001-2254	FGF9	Endogenous ligands
381	79.96	kd	CGS001-9296	ATP6V1F	ATPases / V-type	V type ATPases LOF
382	79.95	kd	CGS001-2581	GALC	-
383	79.91	cp	BRD-K97810537	beclometasone	Glucocorticoid receptor agonist	Glucocorticoid receptor agonist	NR3C1, CYP3A5, GPR97, SERPINA6	Glucocorticoid receptor agonist, Immunosuppressant
384	79.84	kd	CGS001-8518	IKBKAP	Elongator acetyltransferase complex subunits
385	79.82	kd	CGS001-9531	BAG3	-
386	79.81	kd	CGS001-6885	MAP3K7	MAPKKK:TAK1 subfamily
387	79.7	cp	BRD-A26095496	clobetasol	Glucocorticoid receptor agonist	Glucocorticoid receptor agonist	NR3C1, PLA2G1B	Glucocorticoid receptor agonist
388	79.66	oe	ccsbBroad304_04271	MXD3	Basic helix-loop-helix proteins
389	79.62	kd	CGS001-115650	TNFRSF13C	Tumour necrosis factor (TNF) receptor family
390	79.6	cp	BRD-A43331270	niguldipine	Calcium channel blocker		ADRA1A, CACNA1C, ADRA1B, ADRA1D	Calcium channel blocker, Adrenergic receptor antagonist
391	79.54	cp	BRD-K28907958	CD-437	Retinoid receptor agonist		RARG	Retinoid receptor agonist
392	79.44	kd	CGS001-10928	RALBP1	-
393	79.43	cp	BRD-A48570745	ivermectin	GABA receptor agonist		CHRNA7, GABRB3, GLRA3, P2RX7	GABA receptor agonist
394	79.42	cp	BRD-K98548675	parthenolide	NFkB pathway inhibitor	NFkB pathway inhibitor	ADIPOR2, IKBKB, RELA	NFkB pathway inhibitor, Adiponectin receptor agonist
395	79.41	kd	CGS001-1994	ELAVL1	RNA binding motif (RRM) containing
396	79.37	kd	CGS001-64376	IKZF5	IKAROS zinc fingers
397	79.36	kd	CGS001-5608	MAP2K6	MAPKK:STE7 family
398	79.29	kd	CGS001-929	CD14	CD molecules
399	79.2	cp	BRD-K07403598	CAY-10470	NFkB pathway inhibitor		NFKB1, TNF	NFkB pathway inhibitor
400	79.1	kd	CGS001-1497	CTNS	-
401	79.04	kd	CGS001-89910	UBE3B	-
402	78.99	kd	CGS001-2203	FBP1	-
403	78.96	kd	CGS001-30836	DNTTIP2	-
404	78.95	oe	ccsbBroad304_09578	PASD1	-
405	78.91	cp	BRD-K73293050	WZ-3146	EGFR inhibitor		EGFR	EGFR inhibitor
406	78.8	cp	BRD-K17953061	staurosporine	PKC inhibitor		CDK2, GSK3B, CAMK2B, CDK1, CDK5, CHEK1, CHRM1, CHRM2, CHRM4, CSK, DAPK1, GPR35, IKBKB, ITK, LCK, LRRK2, MAP2K4, MAP2K6, MAPKAPK2, PAK2, PDPK1, PHKG2, PIK3CG, PIM1, PKN1, PRKACB, PRKCI, PRKCQ, RPS6KA1, STK3, SYK, TNIK, ZAP70	PKC inhibitor
407	78.8	kd	CGS001-9275	BCL7B	-
408	78.77	kd	CGS001-2266	FGG	Endogenous ligands
409	78.72	cp	BRD-K51575138	TPCA-1	IKK inhibitor	IKK inhibitor	IKBKB	IKK inhibitor
410	78.7	cc		Topoisomerase inhibitor	-
411	78.64	cp	BRD-K04466929	Merck60	HDAC inhibitor		HDAC1, HDAC2	HDAC inhibitor
412	78.6	cp	BRD-K08219523	5-nonyloxytryptamine	Serotonin receptor agonist		HTR1B, HTR1D	Serotonin receptor agonist
413	78.56	oe	ccsbBroad304_04565	COG7	Components of oligomeric golgi complex
414	78.41	oe	ccsbBroad304_04947	DYNLL2	Cytoplasmic dyneins
415	78.29	oe	ccsbBroad304_02626	PKIG	-
416	78.28	kd	CGS001-310	ANXA7	Annexins
417	78.2	cp	BRD-A82371568	clofarabine	Ribonucleoside reductase inhibitor	Ribonucleotide reductase inhibitor	RRM1, POLA1, RRM2, SLC22A8	Ribonucleoside reductase inhibitor
418	78.18	kd	CGS001-219333	USP12	Ubiquitin-specific peptidases	Ubiquitin-specific peptidases LOF
419	78.1	cp	BRD-M64432851	sunitinib	FLT3 inhibitor	FLT3 inhibitor, PDGFR/KIT inhibitor, RAF inhibitor, VEGFR inhibitor	FLT3, KDR, KIT, FLT4, FLT1, PDGFRA, PDGFRB, RET, CSF1R, FGFR1	FLT3 inhibitor, KIT inhibitor, PDGFR receptor inhibitor, RET tyrosine kinase inhibitor, VEGFR inhibitor
420	78.04	cp	BRD-A52650764	ingenol	PKC activator	PKC activator	PRKCD, PRKCE	PKC activator
421	78.02	kd	CGS001-4835	NQO2	-
422	77.97	cp	BRD-K12994359	valdecoxib	Cyclooxygenase inhibitor		PTGS2, CA12, CYP2C19	Cyclooxygenase inhibitor
423	77.93	cp	BRD-K87909389	alvocidib	CDK inhibitor		CDK2, CDK4, CDK1, CDK6, CDK7, CDK9, CDK5, CDK8, EGFR, PYGM, BCL2, BIRC5, CCNT1, MCL1, XIAP	CDK inhibitor
424	77.87	cp	BRD-A20126139	medrysone	Glucocorticoid receptor agonist	Glucocorticoid receptor agonist	NR3C1	Glucocorticoid receptor agonist
425	77.86	kd	CGS001-3800	KIF5C	Kinesins
426	77.82	cp	BRD-K18787491	U-0126	MEK inhibitor	MEK inhibitor	AKT1, CHEK1, GSK3B, JAK2, LCK, MAP2K1, MAP2K2, MAP2K7, MAPK1, MAPK11, MAPK12, MAPK14, MAPK8, PRKCA, RAF1, ROCK1, RPS6KB1, SGK1	MEK inhibitor
427	77.78	kd	CGS001-10379	IRF9	-
428	77.76	oe	ccsbBroad304_03186	GMNN	-
429	77.74	kd	CGS001-166793	ZBTB49	BTB/POZ domain containing
430	77.73	oe	ccsbBroad304_01832	PAX8	Paired boxes
431	77.71	kd	CGS001-55193	PBRM1	Non-enzymatic BRD containing proteins
432	77.65	cp	BRD-K78431006	crizotinib	ALK inhibitor		ALK, MET, CYP2B6, CYP3A5, MST1R, ROS1	ALK inhibitor
433	77.59	cp	BRD-K60219430	serdemetan	MDM inhibitor		MDM2	MDM inhibitor
434	77.52	cp	BRD-K38615104	A-443644	AKT inhibitor		AKT1, AKT2, AKT3, CDC42BPB, GSK3B, PHKG1, PKIA, PRKACA	AKT inhibitor
435	77.47	oe	ccsbBroad304_02370	HRSP12	-
436	77.45	kd	CGS001-63891	RNF123	RING-type (C3HC4) zinc fingers
437	77.43	oe	ccsbBroad304_02092	SYNGR3	-
438	77.35	kd	CGS001-342926	ZNF677	Zinc fingers, C2H2-type
439	77.27	cp	BRD-A38030642	cyclosporin-a	Calcineurin inhibitor		PPIA, ABCB11, CAMLG, CYP3A5, CYP3A7, FPR1, PPID, PPIF, PPP3CA, PPP3R2, SLC10A1, SLCO1B1, SLCO1B3	Calcineurin inhibitor
440	77.25	oe	ccsbBroad304_00747	HLF	-
441	77.22	oe	ccsbBroad304_03878	SENP2	-
442	77.19	kd	CGS001-137209	ZNF572	Zinc fingers, C2H2-type
443	77.17	cp	BRD-K78599730	manumycin-a	Farnesyltransferase inhibitor	NFkB pathway inhibitor	FNTA, IKBKB	Farnesyltransferase inhibitor, NFkB pathway inhibitor
444	77.14	cp	BRD-K66792149	quinoclamine	Algicide			Algicide
445	77.12	cp	BRD-K28296557	AKT-inhibitor-IV	AKT inhibitor		AKT1	AKT inhibitor
446	77.12	kd	CGS001-79187	FSD1	Fibronectin type III domain containing
447	77.06	oe	ccsbBroad304_13813	ARAF	RAF family
448	77.05	cp	BRD-K04210847	tamoxifen	Estrogen receptor antagonist	Estrogen receptor antagonist	ESR1, ESR2, CYP3A5, EBP, GPER1, PRKCA, PRKCB, PRKCD, PRKCE, PRKCG, PRKCI, PRKCQ, PRKCZ	Estrogen receptor antagonist, Selective estrogen receptor modulator (SERM)
449	77.05	kd	CGS001-51026	GOLT1B	-
450	76.87	cp	BRD-K53414658	tivozanib	VEGFR inhibitor	PDGFR/KIT inhibitor, VEGFR inhibitor	FLT1, FLT4, KDR, KIT, PDGFRA, PDGFRB	VEGFR inhibitor
451	76.83	kd	CGS001-9453	GGPS1	Lanosterol biosynthesis pathway
452	76.8	kd	CGS001-23355	VPS8	-
453	76.73	kd	CGS001-5906	RAP1A	-
454	76.71	cp	BRD-A18497530	5-iodotubercidin	Adenosine kinase inhibitor		MAPK3, ADK, CSNK1G2, GSG2, LRRK2	Adenosine kinase inhibitor
455	76.64	kd	CGS001-8649	LAMTOR3	-
456	76.51	kd	CGS001-9375	TM9SF2	-
457	76.36	cp	BRD-K10995081	perphenazine	Dopamine receptor antagonist	Dopamine receptor antagonist	DRD2, CALM1, DRD1, HRH1, HTR2A, HTR2C, HTR6, HTR7	Dopamine receptor antagonist
458	76.35	kd	CGS001-57154	SMURF1	-	BMP Signaling LOF
459	76.34	cp	BRD-K50387473	XMD-892	MAP kinase inhibitor	Bromodomain Inhibitor, Leucine rich repeat kinase inhibitor	MAPK7, DCLK2, LRRK2, PLK4, TNK1	MAP kinase inhibitor
460	76.33	kd	CGS001-10921	RNPS1	RNA binding motif (RRM) containing
461	76.27	kd	CGS001-9412	MED21	-
462	76.26	kd	CGS001-80746	TSEN2	tRNA splicing endonuclease subunits
463	76.16	cp	BRD-A84481105	thioridazine	Dopamine receptor antagonist	Dopamine receptor antagonist	DRD1, DRD2, HTR2A, ADRA1A, ADRA1B, CHRNA7, DRD5, HRH1, HTR1A, HTR2C, HTR6, HTR7, KCNH2, MALT1	Dopamine receptor antagonist
464	76.07	kd	CGS001-1452	CSNK1A1	Casein kinase 1 (CK1) family
465	76.07	kd	CGS001-23581	CASP14	Caspases
466	75.98	kd	CGS001-4072	EPCAM	CD molecules
467	75.85	cp	BRD-K73589401	corticosterone	mineralocorticoid receptor agonist		HSD11B1, NR3C2, NCOA1	mineralocorticoid receptor agonist
468	75.77	cp	BRD-K32744045	disulfiram	Aldehyde dehydrogenase inhibitor		ALDH2, ALDH1A2, ALDH5A1, ALDH7A1, CYP2E1, DBH, DNMT1, TRPA1	Aldehyde dehydrogenase inhibitor, TRPV agonist, DNA methyltransferase inhibitor
469	75.77	cp	BRD-K69650333	idarubicin	Topoisomerase inhibitor	Topoisomerase inhibitor	TOP2A	Topoisomerase inhibitor
470	75.74	kd	CGS001-9851	KIAA0753	-
471	75.68	oe	ccsbBroad304_00140	ATP6V0A1	ATPases / V-type
472	75.67	kd	CGS001-4869	NPM1	-
473	75.56	kd	CGS001-7543	ZFX	Zinc fingers, C2H2-type
474	75.48	kd	CGS001-84890	ADO	-
475	75.47	oe	ccsbBroad304_01342	PTPN6	Protein tyrosine phosphatases
476	75.46	cp	BRD-K77987382	mebendazole	Tubulin inhibitor	Tubulin inhibitor	TUBA1A, TUBB, TUBB4B	Tubulin inhibitor
477	75.41	oe	ccsbBroad304_01610	STAT4	SH2 domain containing
478	75.38	kd	CGS001-8613	PPAP2B	Lipid phosphate phosphatases
479	75.34	kd	CGS001-5029	P2RY2	GPCR / Class A : Purinergic receptors, P2Y
480	75.25	kd	CGS001-2189	FANCG	Fanconi anemia, complementation groups
481	75.21	cp	BRD-A69960130	bromocriptine	Dopamine receptor agonist		DRD2, ADRA2A, ADRA2B, ADRA2C, DRD1, DRD3, DRD4, DRD5, HTR1A, HTR1B, HTR1D, HTR2A, HTR2B, HTR2C, ADRA1A, ADRA1B, ADRA1D, HTR6, HTR7, PRL	Dopamine receptor agonist
482	75.12	cp	BRD-K66175015	afatinib	EGFR inhibitor	EGFR inhibitor	EGFR, ERBB2, ERBB4	EGFR inhibitor
483	75.06	kd	CGS001-3572	IL6ST	IL-6 receptor family	Interleukin receptors LOF
484	75.03	kd	CGS001-5501	PPP1CC	Serine/threonine phosphatases / Protein phosphatase, catalytic subunits
485	74.99	kd	CGS001-23013	SPEN	RNA binding motif (RRM) containing
486	74.96	cp	BRD-A55594068	vinblastine	Microtubule inhibitor	Tubulin inhibitor	TUBB, JUN, TUBA1A, TUBD1, TUBE1, TUBG1	Microtubule inhibitor, Tubulin inhibitor
487	74.95	cp	BRD-K02123250	JNJ-38877605	Tyrosine kinase inhibitor		MET	Tyrosine kinase inhibitor
488	74.91	kd	CGS001-84969	TOX2	-
489	74.91	kd	CGS001-57121	LPAR5	GPCR / Class A : Lysophospholipid receptors : Lysophosphatidic acid
490	74.9	kd	CGS001-89849	ATG16L2	WD repeat domain containing
491	74.8	cp	BRD-K08547377	irinotecan	Topoisomerase inhibitor	Topoisomerase inhibitor	TOP1, CYP3A5, TOP1MT	Topoisomerase inhibitor
492	74.76	kd	CGS001-6776	STAT5A	SH2 domain containing
493	74.75	kd	CGS001-5591	PRKDC	Other PIKK family kinases
494	74.65	kd	CGS001-9308	CD83	CD molecules
495	74.61	kd	CGS001-9897	KIAA0196	-
496	74.55	oe	ccsbBroad304_04216	PBX4	Homeoboxes / TALE class
497	74.47	cp	BRD-K06593056	LE-135	Retinoid receptor agonist		RARB	Retinoid receptor agonist
498	74.46	cp	BRD-K20655524	mefexamide	Psychoactive drug			Psychoactive drug
499	74.44	kd	CGS001-8655	DYNLL1	Cytoplasmic dyneins
500	74.36	cp	BRD-K30296925	flavokavain-b	Antineoplastic		HIF1A	Antineoplastic
501	74.32	oe	ccsbBroad304_02455	CREB3	basic leucine zipper proteins
502	74.22	oe	ccsbBroad304_03368	GPRC5B	GPCR / Class C : Orphans
503	74.14	kd	CGS001-23047	PDS5B	-
504	74.14	kd	CGS001-3638	INSIG1	-
505	74.07	cp	BRD-A16311756	profenamine	Butyrylcholinesterase inhibitor		CHRM1, BCHE, CHRM2, GRIN3A	Butyrylcholinesterase inhibitor, Cholinergic receptor antagonist
506	73.99	kd	CGS001-25949	SYF2	-
507	73.96	kd	CGS001-10427	SEC24B	-
508	73.93	cp	BRD-K41895714	AS-605240	PI3K inhibitor	PI3K inhibitor	MAOB, PIK3CA, PIK3CB, PIK3CD, PIK3CG	PI3K inhibitor
509	73.92	cp	BRD-A65767837	hydrocortisone	Glucocorticoid receptor agonist	Glucocorticoid receptor agonist	ANXA1, NOS2, NR3C1, NR3C2	Glucocorticoid receptor agonist
510	73.75	kd	CGS001-2782	GNB1	WD repeat domain containing
511	73.67	cp	BRD-K93480852	KN-93	Calcium-calmodulin dependent protein kinase inhibitor		CAMK2A	Calcium-calmodulin dependent protein kinase inhibitor
512	73.66	cp	BRD-U08759356	EI-346-erlotinib-analog	EGFR inhibitor		EGFR	EGFR inhibitor
513	73.61	kd	CGS001-125950	RAVER1	RNA binding motif (RRM) containing
514	73.6	kd	CGS001-83448	PUS7L	-
515	73.59	kd	CGS001-3614	IMPDH1	Oxidoreductases
516	73.58	cp	BRD-K31542390	mycophenolic-acid	Dehydrogenase inhibitor	IMPDH inhibitor	IMPDH1, IMPDH2	Dehydrogenase inhibitor, Inositol monophosphatase inhibitor
517	73.54	oe	ccsbBroad304_02032	TSC22D1	-
518	73.54	kd	CGS001-253260	RICTOR	-
519	73.51	oe	ccsbBroad304_06319	GPR35	GPCR / Class A : Orphans
520	73.46	kd	CGS001-79073	TMEM109	-
521	73.45	oe	ccsbBroad304_02372	SPRY1	-
522	73.43	cp	BRD-K36740062	GSK-1070916	Aurora kinase inhibitor	Aurora kinase inhibitor	AURKB, AURKC, AURKA, CYP2D6, CYP3A4	Aurora kinase inhibitor
523	73.33	kd	CGS001-182	JAG1	CD molecules
524	73.32	oe	ccsbBroad304_06288	GMDS	Short chain dehydrogenase/reductase superfamily / Extended SDR fold
525	73.31	kd	CGS001-1871	E2F3	-
526	73.3	oe	ccsbBroad304_08418	FBXL12	F-boxes / Leucine-rich repeats
527	73.25	kd	CGS001-7270	TTF1	-
528	73.25	kd	CGS001-3109	HLA-DMB	Immunoglobulin superfamily / C1-set domain containing
529	73.22	oe	ccsbBroad304_01903	HIST2H2BE	Histones / Replication-dependent
530	73.2	oe	ccsbBroad304_01279	PRKAG1	AMPK subfamily
531	73.2	kd	CGS001-64326	RFWD2	RING-type (C3HC4) zinc fingers
532	73.2	cp	BRD-K21672174	RO-28-1675	Glucokinase activator		GCK	Glucokinase activator
533	73.16	kd	CGS001-10135	NAMPT	-
534	73.1	cp	BRD-M86331534	pyrvinium-pamoate	AKT inhibitor		AR	AKT inhibitor
535	73.06	cp	BRD-K85015012	NNC-05-2090	GAT inhibitor		SLC6A11, SLC6A12, SLC6A13	GAT inhibitor, GABA uptake inhibitor
536	73.03	kd	CGS001-8986	RPS6KA4	MSK subfamily
537	72.96	kd	CGS001-54541	DDIT4	-
538	72.95	kd	CGS001-10206	TRIM13	RING-type (C3HC4) zinc fingers
539	72.81	oe	ccsbBroad304_01945	IKBKG	Zinc fingers, C2HC-type containing
540	72.77	kd	CGS001-54623	PAF1	-
541	72.59	cp	BRD-K09537769	NU-7026	DNA dependent protein kinase inhibitor	DNA dependent protein kinase inhibitor, MTOR inhibitor, PI3K inhibitor	PRKDC	DNA dependent protein kinase inhibitor, MTOR inhibitor, PI3K inhibitor
542	72.54	kd	CGS001-55107	ANO1	Calcium activated chloride channel
543	72.44	oe	ccsbBroad304_00688	GRB2	SH2 domain containing
544	72.29	oe	ccsbBroad304_06131	DUSP6	Protein tyrosine phosphatases / Class I Cys-based PTPs : MAP kinase phosphatases
545	72.25	cp	BRD-K88868628	iodoacetic-acid	Cysteine peptidase inhibitor			Cysteine peptidase inhibitor
546	72.2	oe	ccsbBroad304_01071	NDUFB5	Mitochondrial respiratory chain complex / Complex I
547	72.18	cp	BRD-K30097969	pitavastatin	HMGCR inhibitor	HMGCR inhibitor	HMGCR, APOA1, CYP2C8	HMGCR inhibitor
548	72.18	cp	BRD-A70649075	sulconazole	Sterol demethylase inhibitor			Sterol demethylase inhibitor
549	72.12	oe	ccsbBroad304_00163	PRDM1	Zinc fingers, C2H2-type
550	72.09	kd	CGS001-9184	BUB3	WD repeat domain containing
551	72.07	kd	CGS001-5373	PMM2	-
552	72.01	kd	CGS001-9246	UBE2L6	Ubiquitin-conjugating enzymes E2
553	72.01	kd	CGS001-8836	GGH	Gamma-glutamyl hydrolase
554	72	kd	CGS001-23368	PPP1R13B	Ankyrin repeat domain containing
555	71.79	kd	CGS001-22823	MTF2	Zinc fingers, PHD-type
556	71.73	kd	CGS001-3608	ILF2	-
557	71.66	kd	CGS001-291	SLC25A4	Mitochondrial nucleotide transporter subfamily
558	71.66	oe	ccsbBroad304_01593	SRP14	-
559	71.63	kd	CGS001-10196	PRMT3	Protein arginine N-methyltransferases
560	71.62	oe	ccsbBroad304_03197	NDUFA13	Mitochondrial respiratory chain complex / Complex I
561	71.45	cp	BRD-K14441456	tyrphostin-AG-556	EGFR inhibitor		EGFR	EGFR inhibitor
562	71.45	kd	CGS001-8803	SUCLA2	-
563	71.43	kd	CGS001-54925	ZNF434	-
564	71.33	cp	BRD-K97309399	thiothixene	Dopamine receptor antagonist	Dopamine receptor antagonist	HTR2A, DRD1, DRD2, HRH1	Dopamine receptor antagonist
565	71.29	cp	BRD-K74133369	oligomycin-a	ATP synthase inhibitor	ATPase inhibitor, ATP synthase inhibitor	ATP5A1	ATP synthase inhibitor, ATPase inhibitor
566	71.28	oe	ccsbBroad304_01090	NFE2L2	basic leucine zipper proteins
567	71.24	kd	CGS001-7750	ZMYM2	Zinc fingers, MYM type
568	71.2	oe	ccsbBroad304_00862	IL13RA2	IL-2 receptor family
569	71.2	oe	ccsbBroad304_07328	PRPF4B	PRP4 subfamily
570	71.19	kd	CGS001-1820	ARID3A	-
571	71.18	cc		V type ATPases LOF	-
572	71.17	oe	ccsbBroad304_05309	OR52B2	GPCR / Class A : Olfactory receptors
573	71.16	kd	CGS001-3329	HSPD1	Heat Shock Proteins / Chaperonins
574	71.16	cp	BRD-K37194137	III606050	Cytochrome P450 inhibitor			Cytochrome P450 inhibitor
575	71.15	cc		BCL inhibitor	-
576	71.08	oe	ccsbBroad304_00030	ADORA2B	GPCR / Class A : Adenosine receptors
577	70.96	kd	CGS001-6256	RXRA	Retinoid X receptors
578	70.93	kd	CGS001-5437	POLR2H	RNA polymerase subunits
579	70.92	oe	ccsbBroad304_00762	FOXA3	Forkhead boxes
580	70.92	cp	BRD-A45889380	mepacrine	Cytokine production inhibitor	NFkB pathway inhibitor	TP53, AKT1, MTOR, NFKB1, PLA2G1B, PLA2G2A, PLA2G2D, PLA2G4A, PLA2G6, PLCL1	Cytokine production inhibitor, NFkB pathway inhibitor, TP53 activator
581	70.88	cp	BRD-K40255344	tyrphostin-A9	Protein tyrosine kinase inhibitor			Protein tyrosine kinase inhibitor, Tyrosine kinase inhibitor
582	70.84	oe	ccsbBroad304_03928	RRAGC	-
583	70.83	cp	BRD-K21680192	mitoxantrone	Topoisomerase inhibitor	Topoisomerase inhibitor	TOP2A, PIM1	Topoisomerase inhibitor
584	70.82	cp	BRD-K15600710	obatoclax	BCL inhibitor	BCL inhibitor	BCL2, BCL2L1, MCL1	BCL inhibitor
585	70.81	cp	BRD-A94413429	NTNCB	Neuropeptide receptor antagonist		NPY5R	Neuropeptide receptor antagonist
586	70.8	cp	BRD-K88677950	PD-198306	MAP kinase inhibitor	MEK inhibitor	MAP2K1, MAP2K2, MAPK1, MAPK3	MAP kinase inhibitor, MEK inhibitor
587	70.77	oe	ccsbBroad304_04678	GPR146	GPCR / Class A : Orphans
588	70.76	kd	CGS001-7039	TGFA	-
589	70.71	kd	CGS001-9448	MAP4K4	MAPKKKK:MSN subfamily
590	70.68	kd	CGS001-6856	SYPL1	-
591	70.66	oe	ccsbBroad304_00259	CD40	Tumour necrosis factor (TNF) receptor family	NFKB Activation GOF
592	70.63	oe	ccsbBroad304_06916	SCP2	-
593	70.54	oe	ccsbBroad304_00602	SLC37A4	SLC37 family of phosphosugar/phosphate exchangers
594	70.48	oe	ccsbBroad304_07688	FAM114A2	-
595	70.32	kd	CGS001-91975	ZNF300	Zinc fingers, C2H2-type
596	70.28	kd	CGS001-9352	TXNL1	-
597	70.26	cc		PKC activator	-
598	70.26	kd	CGS001-6184	RPN1	-
599	70.24	kd	CGS001-10450	PPIE	RNA binding motif (RRM) containing
600	70.06	kd	CGS001-4998	ORC1	ATPases / AAA-type
601	70.01	kd	CGS001-10681	GNB5	WD repeat domain containing
602	69.98	kd	CGS001-1314	COPA	Endogenous ligands	Vesicular Transport LOF
603	69.91	cp	BRD-K14200658	syrosingopine	Vesicular monoamine transporter inhibitor		SLC18A2, SLC18A1	Vesicular monoamine transporter inhibitor
604	69.87	cp	BRD-K98490050	amsacrine	Topoisomerase inhibitor	Topoisomerase inhibitor	TOP2A, KCNH2	Topoisomerase inhibitor
605	69.83	kd	CGS001-10725	NFAT5	Nuclear factor of activated T-cells
606	69.8	kd	CGS001-3066	HDAC2	Histone deacetylases
607	69.77	kd	CGS001-2230	FDX1	-
608	69.76	cp	BRD-K13169950	NSC-3852	HDAC inhibitor	HDAC inhibitor	HDAC1	HDAC inhibitor
609	69.76	kd	CGS001-332	BIRC5	Inhibitors of apoptosis (IAP) protein family
610	69.74	oe	ccsbBroad304_10846	GGT1	CD molecules
611	69.73	kd	CGS001-9322	TRIP10	-	Minor histocompatibility antigens LOF
612	69.69	oe	ccsbBroad304_06678	OTX1	Homeoboxes / PRD class
613	69.68	oe	ccsbBroad304_00085	APRT	-
614	69.64	kd	CGS001-55422	ZNF331	Zinc fingers, C2H2-type
615	69.6	kd	CGS001-168374	ZNF92	Zinc fingers, C2H2-type
616	69.48	cp	BRD-A96107863	nisoldipine	Calcium channel blocker	Calcium channel blocker	CACNA1C, CACNA1D, CACNA1S, CACNA2D1, CACNB2, CYP3A5	Calcium channel blocker
617	69.47	kd	CGS001-7126	TNFAIP1	BTB/POZ domain containing
618	69.41	kd	CGS001-7465	WEE1	WEE family
619	69.39	oe	ccsbBroad304_01981	DYNLL1	Cytoplasmic dyneins
620	69.37	kd	CGS001-8879	SGPL1	Sphingosine 1-phosphate lyase
621	69.26	kd	CGS001-10694	CCT8	Heat Shock Proteins / Chaperonins
622	69.23	kd	CGS001-5359	PLSCR1	-
623	69.11	kd	CGS001-7251	TSG101	-
624	69.07	kd	CGS001-95	ACY1	-
625	69.01	cp	BRD-K27665173	D-64406	PDGFR receptor inhibitor	PDGFR/KIT inhibitor	FLT3, PDGFRA, PDGFRB	PDGFR receptor inhibitor
626	68.98	kd	CGS001-22930	RAB3GAP1	-
627	68.95	kd	CGS001-10250	SRRM1	-
628	68.78	cp	BRD-K56334280	amonafide	Topoisomerase inhibitor	Topoisomerase inhibitor	TOP2A, TOP2B	Topoisomerase inhibitor
629	68.7	oe	ccsbBroad304_01186	PHB	-
630	68.6	kd	CGS001-642	BLMH	-
631	68.59	kd	CGS001-23076	RRP1B	-
632	68.56	kd	CGS001-51274	KLF3	Kruppel-like transcription factors	Kruppel like transcription factors LOF
633	68.5	cp	BRD-K95435023	PHA-665752	c-Met inhibitor		MET	c-Met inhibitor
634	68.45	oe	ccsbBroad304_02373	SPRY2	-
635	68.37	oe	ccsbBroad304_00454	DNMT3A	Methyltransferases
636	68.3	oe	ccsbBroad304_02398	LANCL1	-
637	68.17	cc		MEK inhibitor	-
638	68.16	oe	ccsbBroad304_01984	EIF3G	RNA binding motif (RRM) containing
639	68.1	kd	CGS001-8480	RAE1	WD repeat domain containing
640	68.07	kd	CGS001-5771	PTPN2	Protein tyrosine phosphatases
641	68.05	kd	CGS001-149233	IL23R	IL-12 receptor family
642	68.02	cp	BRD-A58564983	selamectin	Nematocide			Nematocide
643	67.95	cp	BRD-A19500257	geldanamycin	HSP inhibitor	HSP inhibitor	HSP90AA1, HSP90AB1	HSP inhibitor
644	67.94	oe	ccsbBroad304_01396	RGS4	Regulators of G-protein signaling
645	67.74	kd	CGS001-5430	POLR2A	RNA polymerase subunits	RNA Polymerase Enzymes LOF
646	67.69	cc		PDGFR/KIT inhibitor	-
647	67.56	kd	CGS001-5245	PHB	-
648	67.44	oe	ccsbBroad304_08128	ALG5	Glycosyltransferase family 2 domain containing
649	67.44	cp	BRD-K29950728	clomifene	Estrogen receptor antagonist	Estrogen receptor antagonist	ESR1, AR	Estrogen receptor antagonist
650	67.42	cp	BRD-A06352508	SB-218078	CHK inhibitor		CHEK1	CHK inhibitor
651	67.38	kd	CGS001-7185	TRAF1	-
652	67.21	cp	BRD-K14880289	GW-501516	PPAR receptor agonist	PPAR receptor agonist	PPARD, INS, PPARA	PPAR receptor agonist, Insulin sensitizer
653	67.18	cp	BRD-K40645748	mefloquine	Adenosine receptor antagonist		ADORA2A, HBA1, PANX1	Adenosine receptor antagonist, Hemoglobin antagonist
654	67.14	kd	CGS001-79724	ZNF768	Zinc fingers, C2H2-type
655	67.11	cp	BRD-K60623809	SU-11652	Tyrosine kinase inhibitor		KDR, PDGFRB, CAMK1G, FGF2, FGFR1, FLT1, KIT, PDGFRA	Tyrosine kinase inhibitor
656	67.02	kd	CGS001-196	AHR	Basic helix-loop-helix proteins
657	67.01	kd	CGS001-57720	GPR107	GPCR / Unclassified : 7TM orphan receptors
658	67	kd	CGS001-675	BRCA2	Fanconi anemia, complementation groups
659	66.91	oe	ccsbBroad304_03736	SUCNR1	GPCR / Class A : Orphans
660	66.87	cc		Ubiquitin-specific peptidases LOF	-
661	66.83	kd	CGS001-5211	PFKL	-
662	66.8	oe	ccsbBroad304_00430	GADD45A	-
663	66.78	oe	ccsbBroad304_04752	IKBIP	-
664	66.67	kd	CGS001-9641	IKBKE	IKK family
665	66.63	cp	BRD-K83289131	CAY-10618	NAMPT inhibitor		NAMPT	NAMPT inhibitor
666	66.63	oe	ccsbBroad304_07358	DNAJA3	Heat shock proteins / DNAJ (HSP40)
667	66.61	kd	CGS001-523	ATP6V1A	ATPases / V-type	V type ATPases LOF
668	66.56	kd	CGS001-23118	TAB2	-	Zinc fingers RanBP2 type LOF
669	66.47	kd	CGS001-3635	INPP5D	Inositol polyphosphate phosphatases
670	66.38	oe	ccsbBroad304_09497	ZNF57	Zinc fingers, C2H2-type
671	66.37	cp	BRD-A79465854	auranofin	NFkB pathway inhibitor	NFkB pathway inhibitor	IKBKB, PRDX5, TRPA1, TXNRD1, TXNRD2	NFkB pathway inhibitor
672	66.35	oe	ccsbBroad304_04754	SPIC	ETS Transcription Factors
673	66.27	kd	CGS001-2114	ETS2	ETS Transcription Factors
674	66.25	cp	BRD-K55044200	amoxicillin	Penicillin binding protein inhibitor		SLC15A1	Penicillin binding protein inhibitor
675	66.08	kd	CGS001-10953	TOMM34	Tetratricopeptide (TTC) repeat domain containing
676	66.07	kd	CGS001-285268	ZNF621	Zinc fingers, C2H2-type
677	66.01	oe	ccsbBroad304_00106	ARRB1	-
678	66	cc		Aldehyde dehydrogenases LOF	-
679	65.99	kd	CGS001-4751	NEK2	NIMA (never in mitosis gene a)- related kinase (NEK) family
680	65.94	cp	BRD-K62289640	lylamine	Cannabinoid receptor agonist		CNR1	Cannabinoid receptor agonist
681	65.94	cp	BRD-K01292756	pimozide	Dopamine receptor antagonist	Dopamine receptor antagonist	DRD2, DRD3, CACNA1I, CALM1, HRH1, HTR1A, HTR2A, KCNA10, KCNH2	Dopamine receptor antagonist
682	65.93	kd	CGS001-4067	LYN	Src family
683	65.77	kd	CGS001-4245	MGAT1	-
684	65.65	cp	BRD-K39120595	bithionol	Autotaxin inhibitor		ESR1, ESR2, MCL1	Autotaxin inhibitor
685	65.65	oe	ccsbBroad304_08878	METTL4	-
686	65.64	oe	ccsbBroad304_02324	TRAP1	Heat shock proteins / HSPC
687	65.57	kd	CGS001-7569	ZNF182	Zinc fingers, C2H2-type
688	65.46	kd	CGS001-2232	FDXR	-
689	65.37	cp	BRD-A89337244	PD-102807	Acetylcholine receptor antagonist		CHRM4	Acetylcholine receptor antagonist
690	65.3	cp	BRD-K19894101	MST-312	Telomerase inhibitor		TERT	Telomerase inhibitor
691	65.18	kd	CGS001-2034	EPAS1	Basic helix-loop-helix proteins
692	65.14	kd	CGS001-840	CASP7	Caspases
693	65.09	kd	CGS001-5411	PNN	-
694	65.05	oe	ccsbBroad304_04404	TUBB6	Tubulins
695	65.02	kd	CGS001-10327	AKR1A1	Aldo-keto reductases
696	65.01	kd	CGS001-5045	FURIN	Subtilisin
697	64.99	oe	ccsbBroad304_04190	CCDC92	-
698	64.94	kd	CGS001-64921	CASD1	-
699	64.93	cp	BRD-K49810818	sorafenib	FLT3 inhibitor	FLT3 inhibitor, PDGFR/KIT inhibitor, RAF inhibitor, VEGFR inhibitor	RET, BRAF, FLT3, KDR, RAF1, FLT1, FLT4, KIT, DDR2, FGFR1, PDGFRB, CYP2B6, CYP2C8, CYP3A5, PDGFB, SLCO1B3	FLT3 inhibitor, KIT inhibitor, PDGFR receptor inhibitor, RAF inhibitor, VEGFR inhibitor, RET tyrosine kinase inhibitor
700	64.91	kd	CGS001-51727	CMPK1	-
701	64.9	kd	CGS001-22934	RPIA	-
702	64.88	kd	CGS001-57541	ZNF398	Zinc fingers, C2H2-type
703	64.84	kd	CGS001-5265	SERPINA1	Serine (or cysteine) peptidase inhibitors
704	64.83	kd	CGS001-79080	CCDC86	-
705	64.81	kd	CGS001-51005	AMDHD2	-
706	64.67	oe	ccsbBroad304_08217	SCCPDH	-
707	64.63	oe	ccsbBroad304_08952	E2F8	-
708	64.6	kd	CGS001-94239	H2AFV	Histones / Replication-independent
709	64.52	oe	ccsbBroad304_01764	VDAC1	Voltage-dependent anion channels
710	64.5	cp	BRD-K17896185	FIT	Opioid receptor agonist		OPRD1	Opioid receptor agonist
711	64.46	oe	ccsbBroad304_03594	TNFRSF19	Tumour necrosis factor (TNF) receptor family
712	64.42	oe	ccsbBroad304_02581	ASCC3	-
713	64.37	kd	CGS001-2188	FANCF	Fanconi anemia, complementation groups
714	64.36	cp	BRD-K89732114	trifluoperazine	Dopamine receptor antagonist	Dopamine receptor antagonist	DRD2, ABCG2, ADRA1A, CALM1, CALY, CAMK2A, DRD4, HRH1, HTR2A, HTR2C, S100A4, SCN4A, SCN9A, TNNC1	Dopamine receptor antagonist
715	64.26	oe	ccsbBroad304_06565	MB	-
716	64.24	cp	BRD-K99498722	NPI-2358	Tubulin inhibitor	Tubulin inhibitor		Tubulin inhibitor
717	64.23	kd	CGS001-4860	PNP	-
718	64.18	oe	ccsbBroad304_06102	DLX3	Homeoboxes / ANTP class : NKL subclass	Homeobox Gene GOF
719	64.17	kd	CGS001-11182	SLC2A6	Solute carriers
720	64.01	oe	ccsbBroad304_13598	NRBP2	NRBP family
721	63.98	kd	CGS001-4637	MYL6	EF-hand domain containing
722	63.96	cc		Minor histocompatibility antigens LOF	-
723	63.85	kd	CGS001-4486	MST1R	Type X RTKs: HGF (hepatocyte growth factor) receptor family
724	63.82	oe	ccsbBroad304_00844	IL1R1	Interleukins and interleukin receptors
725	63.77	cp	BRD-K60640630	mometasone	Glucocorticoid receptor agonist	Glucocorticoid receptor agonist	NR3C1	Glucocorticoid receptor agonist, Immunosuppressant
726	63.71	oe	ccsbBroad304_06896	RPS6KA1	RSK subfamily
727	63.71	kd	CGS001-2690	GHR	Prolactin receptor family
728	63.66	kd	CGS001-23566	LPAR3	GPCR / Class A : Lysophospholipid receptors : Lysophosphatidic acid
729	63.59	oe	ccsbBroad304_06234	G6PC	-
730	63.53	oe	ccsbBroad304_00389	CTBP1	-
731	63.51	cp	BRD-K13566078	BMS-345541	IKK inhibitor		IKBKB, CHUK	IKK inhibitor
732	63.49	kd	CGS001-10112	KIF20A	Kinesins
733	63.48	oe	ccsbBroad304_00360	CREB1	basic leucine zipper proteins
734	63.47	cp	BRD-A27887842	prednisolone	Glucocorticoid receptor agonist	Glucocorticoid receptor agonist	NR3C1, NR3C2, SERPINA6	Glucocorticoid receptor agonist
735	63.4	kd	CGS001-900	CCNG1	-
736	63.39	kd	CGS001-1837	DTNA	-
737	63.37	oe	ccsbBroad304_02806	OPN3	GPCR / Class A : Opsin receptors
738	63.37	kd	CGS001-10600	USP16	Ubiquitin-specific peptidases
739	63.36	oe	ccsbBroad304_00670	GPR4	GPCR / Class A : Orphans
740	63.17	oe	ccsbBroad304_00066	ANG	Ribonucleases, RNase A
741	63.17	cp	BRD-K15563106	phloretin	Sodium/glucose cotransporter inhibitor		AQP9, CLCN3, SLC23A1	Sodium/glucose cotransporter inhibitor
742	63.09	kd	CGS001-140735	DYNLL2	Cytoplasmic dyneins
743	63.06	oe	ccsbBroad304_01375	RARA	Retinoic acid receptors
744	63.02	oe	ccsbBroad304_03773	CIAPIN1	-
745	62.95	kd	CGS001-109	ADCY3	Adenylyl cyclases
746	62.92	kd	CGS001-93487	MAPK1IP1L	-
747	62.91	kd	CGS001-1429	CRYZ	-
748	62.88	oe	ccsbBroad304_00517	ESR1	Estrogen receptors
749	62.87	oe	ccsbBroad304_10157	LHX8	Homeoboxes / LIM class	LIM class homeoboxes GOF
750	62.85	cc		DNA Replication LOF	-
751	62.76	kd	CGS001-57448	BIRC6	Inhibitors of apoptosis (IAP) protein family
752	62.76	oe	ccsbBroad304_09758	APOBEC3H	Apolipoprotein B mRNA editing enzymes
753	62.75	cp	BRD-K52989797	clomipramine	Serotonin transporter inhibitor (SERT)	Tricyclic antidepressant	SLC6A4, SLC6A2, CYP2C19, GSTP1, HTR2A, HTR2B, HTR2C, SLC6A3	Serotonin transporter inhibitor (SERT)
754	62.75	kd	CGS001-9063	PIAS2	Zinc fingers, MIZ-type
755	62.73	oe	ccsbBroad304_06451	IMPDH1	Oxidoreductases
756	62.65	oe	ccsbBroad304_00478	S1PR3	GPCR / Class A : Lysophospholipid receptors : Sphingosine 1-phosphate
757	62.61	oe	ccsbBroad304_02205	WTAP	-
758	62.58	kd	CGS001-10730	YME1L1	ATPases / AAA-type
759	62.54	oe	ccsbBroad304_06450	ILK	Ankyrin repeat domain containing
760	62.52	kd	CGS001-1605	DAG1	-
761	62.28	kd	CGS001-5744	PTHLH	Endogenous ligands
762	61.98	kd	CGS001-27020	NPTN	Immunoglobulin superfamily / Immunoglobulin-like domain containing
763	61.96	kd	CGS001-8202	NCOA3	Histone acetyltransferases	Lysine acetyltransferases LOF
764	61.96	oe	ccsbBroad304_00518	ETFA	-
765	61.95	kd	CGS001-440	ASNS	-
766	61.84	kd	CGS001-2745	GLRX	-
767	61.8	kd	CGS001-25801	GCA	EF-hand domain containing
768	61.79	kd	CGS001-7297	TYK2	Janus kinase (JakA) family
769	61.66	kd	CGS001-2539	G6PD	-
770	61.55	kd	CGS001-2145	EZH1	Chromatin-modifying enzymes / K-methyltransferases
771	61.5	cp	BRD-K70490179	rimcazole	Sigma receptor antagonist		SIGMAR1	Sigma receptor antagonist
772	61.43	kd	CGS001-1173	AP2M1	-
773	61.36	kd	CGS001-7764	ZNF217	Zinc fingers, C2H2-type
774	61.36	kd	CGS001-7840	ALMS1	-
775	61.35	oe	ccsbBroad304_00838	IGFBP5	insulin-like growth factor (IGF) binding proteins
776	61.34	kd	CGS001-670	BPHL	-
777	61.3	kd	CGS001-23075	SWAP70	EF-hand domain containing
778	61.3	oe	ccsbBroad304_06494	KLRC1	CD molecules
779	61.25	oe	ccsbBroad304_14020	SH3BP5	-
780	61.25	kd	CGS001-292	SLC25A5	Mitochondrial nucleotide transporter subfamily
781	61.24	kd	CGS001-8140	SLC7A5	SLC7 family
782	61.19	kd	CGS001-7936	RDBP	-
783	61.18	kd	CGS001-55127	HEATR1	-	Minor histocompatibility antigens LOF
784	61.17	kd	CGS001-9126	SMC3	Structural maintenance of chromosomes proteins	Structural maintenance of chromosomes proteins LOF
785	61.12	kd	CGS001-9377	COX5A	Mitochondrial respiratory chain complex	Mitochondrial complex IV LOF
786	61.1	oe	ccsbBroad304_07887	GCAT	-
787	61	cp	BRD-K47598052	PP-1	SRC inhibitor	SRC inhibitor	HCK, RET, SRC	SRC inhibitor, ABL inhibitor
788	60.98	oe	ccsbBroad304_01676	TLE1	WD repeat domain containing
789	60.96	cp	BRD-K59962020	CHEMBL-374350	NFkB pathway inhibitor			NFkB pathway inhibitor
790	60.9	cp	BRD-K28168037	fenretinide	Apoptosis stimulant	Retinoid receptor agonist	CYP2C8, CYP3A5, RARA, RARG	Apoptosis stimulant, Retinoid receptor agonist
791	60.81	kd	CGS001-6493	SIM2	Basic helix-loop-helix proteins
792	60.79	oe	ccsbBroad304_06292	GNAI2	-
793	60.74	cp	BRD-K17743697	KB-R7943	Sodium/calcium exchange inhibitor	T-type calcium channel blocker	SLC8A1, TRPC3, TRPC5, TRPC6	Sodium/calcium exchange inhibitor
794	60.73	kd	CGS001-7444	VRK2	Vaccina related kinase (VRK) family
795	60.66	kd	CGS001-955	ENTPD6	-
796	60.6	kd	CGS001-10392	NOD1	Nucleotide-binding domain and leucine rich repeat containing
797	60.47	kd	CGS001-3945	LDHB	-
798	60.45	kd	CGS001-635	BHMT	-
799	60.38	kd	CGS001-6990	DYNLT3	Cytoplasmic dyneins
800	60.36	cp	BRD-K47150025	KI-8751	VEGFR inhibitor	PDGFR/KIT inhibitor	KDR	VEGFR inhibitor, KIT inhibitor, PDGFR receptor inhibitor
801	60.35	cp	BRD-K10705233	GW-405833	Cannabinoid receptor agonist	Cannabinoid receptor agonist	CNR2	Cannabinoid receptor agonist
802	60.35	kd	CGS001-8644	AKR1C3	Prostaglandin synthases
803	60.3	oe	ccsbBroad304_03420	TOLLIP	-
804	60.25	cp	BRD-K51313569	palbociclib	CDK inhibitor	CDK inhibitor	CDK4, CDK6, CCND3	CDK inhibitor
805	60.22	oe	ccsbBroad304_06438	IL2RB	IL-2 receptor family
806	60.22	kd	CGS001-9761	MLEC	-
807	60.19	kd	CGS001-308	ANXA5	Annexins
808	60.16	cp	BRD-K96037667	norethindrone	Progesterone receptor agonist	Progesterone receptor agonist	PGR	Progesterone receptor agonist, Progestogen hormone
809	60.16	cp	BRD-K63641886	cefuroxime	Bacterial cell wall synthesis inhibitor	Bacterial cell wall synthesis inhibitor		Bacterial cell wall synthesis inhibitor
810	60.15	oe	ccsbBroad304_00682	GRK6	GRK1/3 subfamily
811	60.14	cp	BRD-A41692738	TGX-221	PI3K inhibitor	PI3K inhibitor	PIK3CB, PIK3CD	PI3K inhibitor
812	60.1	cc		BMP Signaling LOF	-
813	60.05	kd	CGS001-6443	SGCB	-
814	60.04	oe	ccsbBroad304_06211	FGFR2	Type V RTKs: FGF (fibroblast growth factor) receptor family
815	60	oe	ccsbBroad304_01372	RALB	-
816	59.85	oe	ccsbBroad304_01952	MAPKAPK5	MAPKAPK subfamily
817	59.83	kd	CGS001-350	APOH	Apolipoproteins
818	59.81	kd	CGS001-84328	LZIC	-
819	59.78	kd	CGS001-2817	GPC1	Proteoglycans / Cell Surface : Glypicans
820	59.75	oe	ccsbBroad304_01064	NDUFA1	Mitochondrial respiratory chain complex / Complex I
821	59.68	cc		General transcription factors group 1 LOF	-
822	59.66	kd	CGS001-3226	HOXC10	Homeoboxes / ANTP class : HOXL subclass
823	59.59	cp	BRD-A93424738	dexamethasone	Glucocorticoid receptor agonist	Glucocorticoid receptor agonist	ANXA1, CYP3A4, CYP3A5, NOS2, NR0B1, NR3C1, NR3C2	Glucocorticoid receptor agonist, Cytochrome P450 inhibitor, Glucocorticoid receptor modulator, Corticosteroid agonist
824	59.59	kd	CGS001-8295	TRRAP	TRRAP subfamily
825	59.56	kd	CGS001-55165	CEP55	-
826	59.55	kd	CGS001-54499	TMCO1	-
827	59.55	kd	CGS001-57665	RDH14	Short chain dehydrogenase/reductase superfamily / Classical SDR fold cluster 2
828	59.35	cp	BRD-A29901043	KIN001-127	ITK inhibitor		ITK	ITK inhibitor
829	59.34	oe	ccsbBroad304_00099	ARG2	Arginase
830	59.28	kd	CGS001-2864	FFAR1	Fatty acid receptors
831	59.25	kd	CGS001-10287	RGS19	Regulators of G-protein signaling
832	59.24	kd	CGS001-222611	GPR111	Adhesion Class GPCRs
833	59.23	cp	BRD-K37080523	isoreserpine	Vesicular monoamine transporter inhibitor		SLC18A2, SLC18A1, SIAH1	Vesicular monoamine transporter inhibitor
834	59.21	cp	BRD-K09638361	SA-63133	-666	Tubulin inhibitor	CSNK1E, CSNK1A1, CSNK1D, CSNK1G2	-666
835	59.18	cc		PKC inhibitor	-
836	59.15	oe	ccsbBroad304_06735	PLAU	Chymotrypsin
837	59.11	kd	CGS001-1490	CTGF	-
838	59.08	kd	CGS001-4791	NFKB2	NFkappaB transcription factor family
839	59.08	cp	BRD-K53790871	triamcinolone	Glucocorticoid receptor agonist	Glucocorticoid receptor agonist	NR3C1, CYP3A5, CYP3A7, SERPINA6	Glucocorticoid receptor agonist, Corticosteroid agonist, Immunosuppressant
840	58.81	cp	BRD-K81169441	cerivastatin	HMGCR inhibitor	HMGCR inhibitor	HMGCR, CYP2C8, CYP3A5	HMGCR inhibitor
841	58.81	kd	CGS001-23081	KDM4C	Histone demethylases
842	58.79	oe	ccsbBroad304_01320	PSMD4	Proteasome (prosome, macropain) subunits
843	58.78	kd	CGS001-79142	PHF23	Zinc fingers, PHD-type
844	58.77	kd	CGS001-7013	TERF1	-
845	58.76	kd	CGS001-839	CASP6	Caspases
846	58.74	kd	CGS001-5427	POLE2	DNA polymerases	DNA Replication LOF
847	58.71	kd	CGS001-59343	SENP2	-
848	58.66	cp	BRD-K51816706	oxindole-I	VEGFR inhibitor		AKT1, KDR, PDPK1, RET	VEGFR inhibitor
849	58.58	cp	BRD-K44849676	capsazepine	TRPV agonist		TRPV1, TRPV4	TRPV agonist
850	58.58	oe	ccsbBroad304_06393	HOXC4	Homeoboxes / ANTP class : HOXL subclass	Homeobox Gene GOF
851	58.55	cp	BRD-K61250553	loperamide	Opioid receptor agonist		OPRM1, OPRD1, CACNA1A, CALM1, CYP2B6, CYP2C8, NPR2, OPRK1, POMC	Opioid receptor agonist
852	58.54	kd	CGS001-8204	NRIP1	-
853	58.43	oe	ccsbBroad304_03880	RXFP1	GPCR / Class A : Relaxin family peptide receptors
854	58.43	kd	CGS001-11041	B3GNT1	-
855	58.36	kd	CGS001-5188	PET112	-
856	58.29	cp	BRD-A18763547	BAX-channel-blocker	Cytochrome C release inhibitor		BAX	Cytochrome C release inhibitor
857	58.22	cp	BRD-K07881437	danusertib	Aurora kinase inhibitor	Aurora kinase inhibitor	AURKA, AURKB, AURKC, FGFR1, NTRK1, RET, BCR, SLK	Aurora kinase inhibitor, Growth factor receptor inhibitor
858	58.19	oe	ccsbBroad304_03232	VPS28	-
859	58.11	oe	ccsbBroad304_09316	ISX	Homeoboxes / PRD class
860	58.07	kd	CGS001-9929	JOSD1	-
861	58.05	kd	CGS001-220	ALDH1A3	Aldehyde dehydrogenases	Aldehyde dehydrogenases LOF
862	58.05	cp	BRD-K29458283	chlorambucil	DNA inhibitor			DNA inhibitor
863	58.01	oe	ccsbBroad304_06902	RRM1	Ribonucleoside-diphosphate reductases
864	57.98	kd	CGS001-11254	SLC6A14	Glycine transporter subfamily
865	57.91	kd	CGS001-831	CAST	-
866	57.8	kd	CGS001-55179	FAIM	-
867	57.74	oe	ccsbBroad304_05868	ATP5C1	ATPases / F-type
868	57.73	oe	ccsbBroad304_06651	NOV	-
869	57.72	kd	CGS001-673	BRAF	RAF family
870	57.65	oe	ccsbBroad304_03746	CDC42SE1	-
871	57.65	cp	BRD-K09778810	FGIN-1-27	Inositol monophosphatase inhibitor		TSPO	Inositol monophosphatase inhibitor
872	57.63	kd	CGS001-3146	HMGB1	High-mobility group / Canonical	Canonical high mobility group proteins LOF
873	57.63	kd	CGS001-10671	DCTN6	-
874	57.6	cp	BRD-K50464341	berbamine	Calmodulin antagonist	Calmodulin antagonist	CALM1	Calmodulin antagonist
875	57.55	cp	BRD-A07765530	epinephrine	carbonic anhydrase activator		ADRA1A, ADRA1B, ADRA1D, ADRA2A, ADRA2B, ADRA2C, ADRB1, ADRB2, ADRB3, PAH, TNF	carbonic anhydrase activator
876	57.47	cp	BRD-K66296774	fluvastatin	HMGCR inhibitor	HMGCR inhibitor	HMGCR, CYP2C8	HMGCR inhibitor
877	57.43	kd	CGS001-5108	PCM1	-
878	57.43	kd	CGS001-23057	NMNAT2	-
879	57.43	oe	ccsbBroad304_05485	ZNF677	Zinc fingers, C2H2-type
880	57.42	cp	BRD-K72703948	ZM-447439	Aurora kinase inhibitor	Aurora kinase inhibitor	AURKA, AURKB	Aurora kinase inhibitor
881	57.4	cp	BRD-A16478930	amcinonide	Glucocorticoid receptor agonist	Glucocorticoid receptor agonist	NR3C1, ANXA1	Glucocorticoid receptor agonist
882	57.38	kd	CGS001-1856	DVL2	Dishevelled homologs
883	57.35	kd	CGS001-4352	MPL	Prolactin receptor family
884	57.31	oe	ccsbBroad304_05894	BLVRA	-
885	57.28	cc		Heat shock 70kDa proteins LOF	-
886	57.28	cp	BRD-K43068349	AMG-9810	TRPV antagonist		TRPV1	TRPV antagonist
887	57.25	kd	CGS001-5610	EIF2AK2	Other PEK family kinases
888	57.23	cc		VEGFR inhibitor	-
889	57.22	kd	CGS001-57504	MTA3	GATA zinc finger domain containing	GATA Zinc finger domain containing LOF
890	57.15	oe	ccsbBroad304_01341	PTPN4	Protein tyrosine phosphatases
891	57.14	oe	ccsbBroad304_00860	IL13	Interleukins and interleukin receptors	Interleukins GOF
892	57.13	oe	ccsbBroad304_00113	ASNS	-
893	57.12	kd	CGS001-10589	DRAP1	-
894	57.12	oe	ccsbBroad304_06525	LIPA	-
895	57.08	oe	ccsbBroad304_07889	QPRT	-
896	57.08	kd	CGS001-10227	MFSD10	-
897	57.05	kd	CGS001-2538	G6PC	-
898	57	cp	BRD-K52313696	tacedinaline	HDAC inhibitor		HDAC1	HDAC inhibitor
899	56.94	oe	ccsbBroad304_02285	MED6	-
900	56.84	oe	ccsbBroad304_01469	RSU1	-
901	56.83	oe	ccsbBroad304_02826	SLC7A11	Solute carriers
902	56.83	cp	BRD-A41519720	ezetimibe	Niemann-Pick C1-like 1 protein antagonist		NPC1L1, ANPEP, SOAT1	Niemann-Pick C1-like 1 protein antagonist, Cholesterol inhibitor
903	56.78	kd	CGS001-55229	PANK4	-
904	56.76	kd	CGS001-9978	RBX1	RING-type (C3HC4) zinc fingers
905	56.72	cp	BRD-K36737713	AG-957	Protein tyrosine kinase inhibitor		ABL1, EGFR	Protein tyrosine kinase inhibitor
906	56.71	kd	CGS001-8453	CUL2	-
907	56.65	kd	CGS001-79921	TCEAL4	-
908	56.62	cp	BRD-K77793136	hydroxyfasudil	Rho associated kinase inhibitor	Rho associated kinase inhibitor	ROCK1, PKIA, PRKACA, ROCK2	Rho associated kinase inhibitor
909	56.59	kd	CGS001-257397	TAB3	-	Zinc fingers RanBP2 type LOF
910	56.58	oe	ccsbBroad304_03387	NUDT9	Nudix motif containing
911	56.54	kd	CGS001-51056	LAP3	Leucyl aminopeptidase
912	56.53	kd	CGS001-5422	POLA1	DNA polymerases
913	56.52	kd	CGS001-9924	PAN2	Ubiquitin-specific peptidases
914	56.49	cp	BRD-A99833829	bethanechol	Acetylcholine receptor agonist		CHRM2, CHRM1, CHRM3, CHRM4	Acetylcholine receptor agonist
915	56.47	cp	BRD-K16406336	methylene-blue	Guanylyl cyclase inhibitor		ACHE, MAPT	Guanylyl cyclase inhibitor, Monoamine oxidase inhibitor, Nitric oxide production inhibitor, Tau aggregation inhibitor
916	56.47	kd	CGS001-1738	DLD	-
917	56.45	kd	CGS001-10557	RPP38	-
918	56.44	cp	BRD-K81709173	halcinonide	Glucocorticoid receptor agonist	Glucocorticoid receptor agonist	NR3C1	Glucocorticoid receptor agonist
919	56.42	cp	BRD-K12357156	AG-490	EGFR inhibitor		JAK2, JAK3, EGFR, STAT3	EGFR inhibitor, ErbB2 inhibitor, JAK inhibitor
920	56.38	oe	ccsbBroad304_07814	SACM1L	-
921	56.32	oe	ccsbBroad304_00837	IGFBP4	insulin-like growth factor (IGF) binding proteins
922	56.22	oe	ccsbBroad304_00548	FDPS	Lanosterol biosynthesis pathway
923	56.22	kd	CGS001-8321	FZD1	GPCR / Class F : Frizzled receptors
924	56.11	kd	CGS001-4931	NVL	ATPases / AAA-type
925	56.1	kd	CGS001-340385	ZNF517	Zinc fingers, C2H2-type
926	56.07	kd	CGS001-11215	AKAP11	A-kinase anchor proteins	Kinase anchoring proteins LOF
927	56.06	kd	CGS001-3094	HINT1	-
928	56.05	oe	ccsbBroad304_00238	CCNE1	-
929	56.03	cp	BRD-K37206356	rhamnetin	HDAC inhibitor		ALOX5, MAPK8	HDAC inhibitor
930	56.02	kd	CGS001-64750	SMURF2	-	BMP Signaling LOF
931	55.94	kd	CGS001-10289	EIF1B	-
932	55.85	oe	ccsbBroad304_02121	UBE2L6	Ubiquitin-conjugating enzymes E2
933	55.85	oe	ccsbBroad304_00578	FLI1	ETS Transcription Factors
934	55.83	kd	CGS001-114026	ZIM3	Zinc fingers, C2H2-type
935	55.8	oe	ccsbBroad304_00097	ARF6	ADP-ribosylation factors
936	55.79	kd	CGS001-9512	PMPCB	-
937	55.71	oe	ccsbBroad304_02467	AGPAT1	1-acylglycerol-3-phosphate O-acyltransferases
938	55.68	oe	ccsbBroad304_01142	PAFAH1B2	-
939	55.65	kd	CGS001-4012	LNPEP	Aminopeptidase N
940	55.65	kd	CGS001-54555	DDX49	DEAD-boxes
941	55.59	cp	BRD-K73290745	ICI-199441	Opioid receptor agonist		OPRK1, CYP2D6, OPRD1, OPRM1, UTS2R	Opioid receptor agonist
942	55.59	kd	CGS001-863	CBFA2T3	A-kinase anchor proteins
943	55.59	kd	CGS001-351	APP	Endogenous ligands
944	55.55	oe	ccsbBroad304_01075	NDUFV1	Mitochondrial respiratory chain complex / Complex I
945	55.55	kd	CGS001-23710	GABARAPL1	-
946	55.54	cc		NFkB pathway inhibitor	-
947	55.52	oe	ccsbBroad304_04728	TWIST2	Basic helix-loop-helix proteins
948	55.52	cp	BRD-K68174511	torin-2	MTOR inhibitor	MTOR inhibitor	MTOR	MTOR inhibitor
949	55.52	oe	ccsbBroad304_02047	AP1S2	-
950	55.48	cp	BRD-K48735772	PD-158780	EGFR inhibitor	EGFR inhibitor	EGFR	EGFR inhibitor
951	55.38	cp	BRD-K70487031	flupentixol	Dopamine receptor antagonist		DRD2, DRD1, ADRA1A, CHRM1, DRD3, DRD5, HTR2A	Dopamine receptor antagonist
952	55.34	kd	CGS001-2643	GCH1	-
953	55.33	oe	ccsbBroad304_07220	CDC45	-
954	55.25	kd	CGS001-84290	CAPNS2	EF-hand domain containing
955	55.25	kd	CGS001-8446	DUSP11	Protein tyrosine phosphatases / Class I Cys-based PTPs : Atypical dual specificity phosphatases
956	55.24	kd	CGS001-54108	CHRAC1	-
957	55.22	kd	CGS001-2781	GNAZ	-
958	55.21	oe	ccsbBroad304_11738	BRD4	Bromodomain kinase (BRDK) family
959	55.21	kd	CGS001-64343	AZI2	-
960	55.18	kd	CGS001-283150	FOXR1	Forkhead boxes
961	55.16	oe	ccsbBroad304_00077	APEX1	-
962	55.14	cp	BRD-A83892713	rifampicin	RNA polymerase inhibitor		NR1I2, ABCB1, CYP2B6, CYP2C19, CYP2C8, CYP3A4, CYP3A5, SLCO1A2, SLCO1B1, SLCO1B3	RNA polymerase inhibitor
963	55.14	kd	CGS001-102	ADAM10	ADAM metallopeptidase domain containing
964	55.1	kd	CGS001-5910	RAP1GDS1	Armadillo repeat containing
965	55.01	kd	CGS001-51750	RTEL1	-
966	54.98	kd	CGS001-5993	RFX5	-
967	54.95	oe	ccsbBroad304_06995	SREBF1	Basic helix-loop-helix proteins
968	54.92	oe	ccsbBroad304_06535	LPL	-
969	54.9	cp	BRD-A68589262	troxipide	Glucosamine synthetase stimulant			Glucosamine synthetase stimulant
970	54.86	kd	CGS001-23549	DNPEP	Aminopeptidase I
971	54.86	kd	CGS001-178	AGL	-
972	54.82	kd	CGS001-60	ACTB	-
973	54.75	cp	BRD-K46056750	AZD-7762	CHK inhibitor		CHEK1, CHEK2	CHK inhibitor
974	54.72	oe	ccsbBroad304_13936	PTPRF	Receptor tyrosine phosphatases (RTP)
975	54.65	cp	BRD-K33882852	ZK-93423	Benzodiazepine receptor agonist		GABRA1, GABRA2, GABRA3, GABRA5, GABRB2, GABRG2	Benzodiazepine receptor agonist
976	54.63	kd	CGS001-435	ASL	-
977	54.61	kd	CGS001-7862	BRPF1	Non-enzymatic BRD containing proteins
978	54.61	oe	ccsbBroad304_06339	GTF2F2	General transcription factors
979	54.59	kd	CGS001-10491	CRTAP	-
980	54.57	kd	CGS001-29074	MRPL18	Mitochondrial ribosomal proteins / large subunits
981	54.47	oe	ccsbBroad304_02766	GPR161	GPCR / Class A : Orphans
982	54.46	kd	CGS001-8751	ADAM15	ADAM metallopeptidase domain containing
983	54.44	kd	CGS001-7074	TIAM1	Rho guanine nucleotide exchange factors
984	54.43	cp	BRD-K32292990	CGP-53353	EGFR inhibitor	PKC inhibitor	EGFR, PRKCB	EGFR inhibitor, PKC inhibitor
985	54.43	kd	CGS001-51495	PTPLAD1	-
986	54.36	kd	CGS001-26353	HSPB8	Heat shock proteins / HSPB
987	54.33	kd	CGS001-51586	MED15	-
988	54.31	cp	BRD-A02367930	ethinyl-estradiol	DNA directed DNA polymerase stimulant	Estrogen receptor agonist	CYP2C8, ESR1, ESR2, NR1I2	DNA directed DNA polymerase stimulant, Estrogenic component in oral contraceptives, Estrogen receptor agonist
989	54.29	oe	ccsbBroad304_06384	HMOX1	Haem oxygenase
990	54.26	kd	CGS001-1955	MEGF9	-
991	54.25	kd	CGS001-8477	GPR65	GPCR / Class A : Orphans
992	54.23	oe	ccsbBroad304_02230	HERPUD1	-
993	54.22	kd	CGS001-9886	RHOBTB1	BTB/POZ domain containing
994	54.21	kd	CGS001-6713	SQLE	Lanosterol biosynthesis pathway
995	54.14	kd	CGS001-6915	TBXA2R	GPCR / Class A : Prostanoid receptors
996	54.14	kd	CGS001-5423	POLB	DNA polymerases
997	54.13	oe	ccsbBroad304_00899	KCNK2	Two-P potassium channels
998	54.09	oe	ccsbBroad304_00552	FEN1	-
999	54.09	oe	ccsbBroad304_06066	CTSL1	-
1000	54.07	kd	CGS001-7874	USP7	Ubiquitin-specific peptidases	Ubiquitin-specific peptidases LOF
1001	54.04	kd	CGS001-56922	MCCC1	-
1002	54.04	kd	CGS001-11015	KDELR3	-
1003	54.02	oe	ccsbBroad304_03271	ECSIT	Mitochondrial respiratory chain complex assembly factors
1004	54	oe	ccsbBroad304_05786	ADRB2	GPCR / Class A : Adrenoceptors : beta
1005	53.95	cp	BRD-K99964838	bosutinib	ABL inhibitor	SRC inhibitor	ABL1, SRC, BCR, CAMK2G, LYN, CAMK1D, CDK2, FRK, FYN, HCK, MAP2K1, MAP2K2, MAP3K2, MAP4K5, STK10, STK24, STK4, TNK2, TXK	ABL inhibitor, BCR-ABL kinase inhibitor, SRC inhibitor
1006	53.86	kd	CGS001-2073	ERCC5	-
1007	53.82	oe	ccsbBroad304_00498	ELK1	ETS Transcription Factors
1008	53.8	kd	CGS001-7188	TRAF5	RING-type (C3HC4) zinc fingers
1009	53.73	cp	BRD-K57011718	UK-356618	Metalloproteinase inhibitor		MMP3, MMP13, MMP14, MMP2, MMP9	Metalloproteinase inhibitor
1010	53.72	kd	CGS001-4077	NBR1	-
1011	53.69	kd	CGS001-2079	ERH	-
1012	53.64	kd	CGS001-2735	GLI1	Zinc fingers, C2H2-type
1013	53.62	kd	CGS001-677	ZFP36L1	RING-type (C3HC4) zinc fingers
1014	53.53	kd	CGS001-2849	GPR26	GPCR / Class A : Orphans
1015	53.52	oe	ccsbBroad304_05183	TXLNA	-
1016	53.52	kd	CGS001-4713	NDUFB7	Mitochondrial respiratory chain complex / Complex I
1017	53.52	kd	CGS001-388650	FAM69A	-
1018	53.52	oe	ccsbBroad304_00879	IRAK2	Interleukin-1 receptor-associated kinase (IRAK) family
1019	53.51	kd	CGS001-26054	SENP6	Ulp1 endopeptidase
1020	53.49	oe	ccsbBroad304_02788	PRAME	-
1021	53.48	oe	ccsbBroad304_00889	JUNB	basic leucine zipper proteins
1022	53.47	cp	BRD-K83508485	FK-888	Tachykinin antagonist	Tachykinin antagonist	TACR1, TACR2	Tachykinin antagonist
1023	53.45	kd	CGS001-6775	STAT4	SH2 domain containing
1024	53.43	kd	CGS001-55486	PARL	-
1025	53.42	oe	ccsbBroad304_00563	FGG	Endogenous ligands
1026	53.38	kd	CGS001-64241	ABCG8	ATP binding cassette transporters / subfamily G
1027	53.36	kd	CGS001-3821	KLRC1	CD molecules
1028	53.27	cp	BRD-K47983010	BX-795	IKK inhibitor	IKK inhibitor	PDPK1, CDK2, CHEK1, GSK3B, IKBKE, KDR, PDK1, TBK1	IKK inhibitor
1029	53.24	kd	CGS001-290	ANPEP	Aminopeptidase N
1030	53.19	kd	CGS001-6509	SLC1A4	Alanine/serine/cysteine transporter subfamily
1031	53.18	kd	CGS001-28964	GIT1	Ankyrin repeat domain containing
1032	53.17	kd	CGS001-5868	RAB5A	RAB, member RAS oncogene
1033	53.15	cp	BRD-K61480498	epoxycholesterol	LXR agonist		NR1H2, NR1H3	LXR agonist
1034	53.15	kd	CGS001-1050	CEBPA	basic leucine zipper proteins
1035	53.09	kd	CGS001-9146	HGS	Zinc fingers, FYVE domain containing
1036	53.07	kd	CGS001-563	AZGP1	Immunoglobulin superfamily / C1-set domain containing
1037	53.04	oe	ccsbBroad304_02391	BCKDK	Pyruvate dehydrogenase kinase (PDHK) family
1038	53.04	kd	CGS001-3516	RBPJ	-
1039	53.03	oe	ccsbBroad304_07466	VGLL4	-
1040	52.98	oe	ccsbBroad304_03574	FBXW7	F-boxes / WD-40 domains
1041	52.98	kd	CGS001-10007	GNPDA1	-
1042	52.97	kd	CGS001-19	ABCA1	ATP binding cassette transporters / subfamily A
1043	52.91	kd	CGS001-2494	NR5A2	Fushi tarazu F1-like receptors
1044	52.89	cp	BRD-K77286328	reversine	Aurora kinase inhibitor	Aurora kinase inhibitor	AURKB, ADORA3, AURKA, INCENP, MAP2K1	Aurora kinase inhibitor
1045	52.87	kd	CGS001-10452	TOMM40	-
1046	52.76	oe	ccsbBroad304_01363	RABGGTA	Prenyltransferase alpha subunit repeat containing
1047	52.76	kd	CGS001-9488	PIGB	Dolichyl D-mannosyl phosphate dependent mannosyltransferases
1048	52.73	cp	BRD-K94144010	cotinine	Nicotine metabolite			Nicotine metabolite
1049	52.65	cc		HMGCR inhibitor	-
1050	52.64	cp	BRD-A35519318	benidipine	Calcium channel blocker		CACNA1C, CACNA1G, CYP3A5	Calcium channel blocker
1051	52.64	kd	CGS001-9989	PPP4R1	Serine/threonine phosphatases / Protein phosphatase 4, regulatory subunits
1052	52.58	cp	BRD-K95901403	XL-147	PI3K inhibitor		PIK3CA, PIK3CD, PIK3CG	PI3K inhibitor
1053	52.57	oe	ccsbBroad304_04496	LHX4	Homeoboxes / LIM class	Homeobox Gene GOF, LIM class homeoboxes GOF
1054	52.55	kd	CGS001-27242	TNFRSF21	Tumour necrosis factor (TNF) receptor family
1055	52.5	oe	ccsbBroad304_07834	GGA2	-
1056	52.46	oe	ccsbBroad304_00931	LCN2	Lipocalins	Lipocalins GOF
1057	52.43	kd	CGS001-8318	CDC45	-
1058	52.41	oe	ccsbBroad304_06392	HOXB7	Homeoboxes / ANTP class : HOXL subclass
1059	52.39	kd	CGS001-1616	DAXX	-
1060	52.36	kd	CGS001-7298	TYMS	Methyltransferases
1061	52.31	oe	ccsbBroad304_02580	TMED10	-
1062	52.26	kd	CGS001-5900	RALGDS	-
1063	52.21	kd	CGS001-7267	TTC3	RING-type (C3HC4) zinc fingers
1064	52.19	kd	CGS001-1349	COX7B	Mitochondrial respiratory chain complex
1065	52.08	kd	CGS001-64116	SLC39A8	SLC39 family of metal ion transporters
1066	52.07	cp	BRD-K64341947	CFM-1571	Guanylate cyclase activator			Guanylate cyclase activator
1067	52.04	cp	BRD-A71459254	cymarin	ATPase inhibitor	ATPase inhibitor	ATP1A1	ATPase inhibitor
1068	52.01	oe	ccsbBroad304_02737	JMJD6	-
1069	52.01	cp	BRD-K27737647	H-89	PKA inhibitor	PKA inhibitor	PRKACA, GSG2, KCNA2, KCNA3, KCNA5, KCNAB2, KCNC1, KCNC2, KCNC3, KCNE1, KCNE2, KCNE3, KCNE4, KCNH1, KCNH2, KCNQ1, KCNQ2, KCNQ3, KCNQ5, KCNS3, PKIA	PKA inhibitor
1070	51.96	kd	CGS001-5498	PPOX	-
1071	51.93	cp	BRD-K47869605	podophyllotoxin	Microtubule inhibitor	Tubulin inhibitor	IGF1R, CASP3, TOP2A, TUBA4A, TUBB	Microtubule inhibitor, Tubulin inhibitor
1072	51.9	kd	CGS001-7360	UGP2	-
1073	51.85	kd	CGS001-9019	MPZL1	Immunoglobulin superfamily / V-set domain containing
1074	51.82	oe	ccsbBroad304_02499	CTCF	Zinc fingers, C2H2-type
1075	51.78	kd	CGS001-9871	SEC24D	-
1076	51.7	kd	CGS001-5226	PGD	-
1077	51.67	oe	ccsbBroad304_06736	PLCG2	Phosphoinositide-specific phospholipase C	Phospholipases GOF
1078	51.66	cp	BRD-K15916496	clotrimazole	Cytochrome P450 inhibitor		KCNN4, CYP3A4, CYP51A1, NR1I2, NR1I3, TRPM2, TRPM4, TRPM8	Cytochrome P450 inhibitor, Imidazoline receptor ligand
1079	51.65	kd	CGS001-8495	PPFIBP2	Sterile alpha motif (SAM) domain containing
1080	51.62	oe	ccsbBroad304_06079	CYP51A1	Cytochrome P450s
1081	51.55	oe	ccsbBroad304_13633	PI4KAP2	-
1082	51.55	cp	BRD-K23383398	T-0901317	LXR agonist		NR1H3, NR1H2, ABCA1, NCOA1, NCOA2, NR1I2, RORA, RORC, RXRB	LXR agonist, ABC transporter expression enhancer, ROR inverse agonist
1083	51.55	kd	CGS001-2967	GTF2H3	General transcription factors	General transcription factors group 2 LOF
1084	51.5	kd	CGS001-25966	C2CD2	-	C2 domain containing LOF
1085	51.48	cp	BRD-A10969569	ambelline	Plant alkaloid			Plant alkaloid
1086	51.47	kd	CGS001-51182	HSPA14	Heat shock proteins / HSP70	Heat shock 70kDa proteins LOF
1087	51.43	cp	BRD-A87848830	bimatoprost	Prostanoid receptor agonist		PTGFR, AKR1C3, PTGER1, PTGER3	Prostanoid receptor agonist
1088	51.39	kd	CGS001-3174	HNF4G	Hepatocyte nuclear factor-4 receptors
1089	51.34	oe	ccsbBroad304_02029	GGH	Gamma-glutamyl hydrolase
1090	51.33	kd	CGS001-9748	SLK	SLK subfamily
1091	51.32	kd	CGS001-10643	IGF2BP3	RNA binding motif (RRM) containing
1092	51.32	kd	CGS001-387509	GPR153	GPCR / Class A : Orphans
1093	51.3	oe	ccsbBroad304_02197	VPS26A	-
1094	51.29	kd	CGS001-9650	MTFR1	-
1095	51.28	oe	ccsbBroad304_02460	ATG7	Ubiquitin-like modifier activating enzymes
1096	51.24	oe	ccsbBroad304_01222	PLP2	-
1097	51.17	cp	BRD-A10420615	cyclopiazonic-acid	ATPase inhibitor	ATPase inhibitor	ATP2A1	ATPase inhibitor
1098	51.16	kd	CGS001-162699	TCEB3C	-
1099	51.14	kd	CGS001-9898	UBAP2L	-
1100	51.07	kd	CGS001-8738	CRADD	-
1101	51.06	kd	CGS001-4886	NPY1R	GPCR / Class A : Neuropeptide receptors : Y
1102	51.06	kd	CGS001-4216	MAP3K4	MAPKKK:STE11 family
1103	51.02	cc		LIM class homeoboxes GOF	-
1104	51	oe	ccsbBroad304_08602	HDAC8	Histone deacetylases
1105	50.98	oe	ccsbBroad304_06824	PVR	Immunoglobulin superfamily / C2-set domain containing
1106	50.97	cp	BRD-K24132293	piperlongumine	Glutathione transferase inhibitor			Glutathione transferase inhibitor
1107	50.97	kd	CGS001-2885	GRB2	SH2 domain containing
1108	50.95	oe	ccsbBroad304_10487	BPHL	-
1109	50.94	cp	BRD-A92439610	triamcinolone	Glucocorticoid receptor agonist	Glucocorticoid receptor agonist	NR3C1, CYP3A5, CYP3A7, SERPINA6	Glucocorticoid receptor agonist
1110	50.89	kd	CGS001-9712	USP6NL	-
1111	50.86	kd	CGS001-51741	WWOX	Short chain dehydrogenase/reductase superfamily / Classical SDR fold cluster 2
1112	50.85	oe	ccsbBroad304_06179	ERG	ETS Transcription Factors
1113	50.85	kd	CGS001-7494	XBP1	basic leucine zipper proteins
1114	50.85	kd	CGS001-9601	PDIA4	Protein disulfide isomerases
1115	50.81	kd	CGS001-1495	CTNNA1	Catenins
1116	50.78	kd	CGS001-966	CD59	CD molecules
1117	50.74	oe	ccsbBroad304_06597	MSX2	Homeoboxes / ANTP class : NKL subclass
1118	50.71	oe	ccsbBroad304_09833	SENP5	-
1119	50.68	kd	CGS001-486	FXYD2	Ion transport regulator
1120	50.65	oe	ccsbBroad304_06542	LTBR	Tumor necrosis factor receptor superfamily	NFKB Activation GOF
1121	50.64	cc		Zinc fingers RanBP2 type LOF	-
1122	50.6	kd	CGS001-8493	PPM1D	Serine/threonine phosphatases / Protein phosphatases, Mg2+/Mn2+ dependent
1123	50.58	cp	BRD-A13133631	fluorometholone	Glucocorticoid receptor agonist	Glucocorticoid receptor agonist	NR3C1	Glucocorticoid receptor agonist
1124	50.57	oe	ccsbBroad304_02100	BUB3	WD repeat domain containing
1125	50.54	oe	ccsbBroad304_07036	TCF4	Basic helix-loop-helix proteins
1126	50.45	kd	CGS001-9887	SMG7	-
1127	50.44	kd	CGS001-993	CDC25A	Protein tyrosine phosphatases / Class III Cys-based PTPs
1128	50.35	oe	ccsbBroad304_02956	EHF	-
1129	50.31	oe	ccsbBroad304_01658	PRDX2	-
1130	50.29	oe	ccsbBroad304_00991	MDH1	-
1131	50.2	oe	ccsbBroad304_00654	GNB1	WD repeat domain containing
1132	50.16	kd	CGS001-1399	CRKL	SH2 domain containing
1133	50.1	kd	CGS001-2115	ETV1	ETS Transcription Factors
1134	50.06	kd	CGS001-80349	WDR61	WD repeat domain containing
1135	50.01	cp	BRD-K75295174	alisertib	Aurora kinase inhibitor	Aurora kinase inhibitor	AURKA	Aurora kinase inhibitor
1136	49.94	kd	CGS001-10558	SPTLC1	Serine palmitoyltransferase
1137	49.9	kd	CGS001-1440	CSF3	Endogenous ligands
1138	49.88	kd	CGS001-23011	RAB21	RAB, member RAS oncogene
1139	49.87	kd	CGS001-122618	PLD4	-
1140	49.83	kd	CGS001-7541	ZFP161	-
1141	49.81	kd	CGS001-26036	ZNF451	Zinc fingers, C2H2-type
1142	49.78	kd	CGS001-55379	LRRC59	-
1143	49.75	kd	CGS001-55654	TMEM127	-
1144	49.75	oe	ccsbBroad304_00866	IMPA1	Inositol monophosphatase
1145	49.69	kd	CGS001-644	BLVRA	-
1146	49.66	cp	BRD-K05804044	AZ-628	RAF inhibitor	RAF inhibitor	BRAF, RAF1	RAF inhibitor
1147	49.66	kd	CGS001-79716	NPEPL1	Leucyl aminopeptidase
1148	49.61	kd	CGS001-7398	USP1	Ubiquitin-specific peptidases
1149	49.59	kd	CGS001-6502	SKP2	F-boxes / Leucine-rich repeats
1150	49.54	kd	CGS001-8800	PEX11A	-
1151	49.46	cp	BRD-K26664453	cytochalasin-b	Microtubule inhibitor		ACTB	Microtubule inhibitor
1152	49.39	oe	ccsbBroad304_08010	FBXO5	F-boxes / other
1153	49.38	kd	CGS001-7533	YWHAH	-
1154	49.36	kd	CGS001-2355	FOSL2	basic leucine zipper proteins
1155	49.35	cc		Aurora kinase inhibitor	-
1156	49.32	kd	CGS001-54472	TOLLIP	-
1157	49.27	kd	CGS001-8092	ALX1	Homeoboxes / PRD class
1158	49.26	oe	ccsbBroad304_00794	HSF1	-
1159	49.23	kd	CGS001-10771	ZMYND11	Zinc fingers, MYND-type
1160	49.15	cp	BRD-A71765365	mepireserpate	Catecholamine depleting sympatholytic		SLC18A2, SLC18A1	Catecholamine depleting sympatholytic
1161	49.13	kd	CGS001-275	AMT	-
1162	49.1	kd	CGS001-9052	GPRC5A	GPCR / Class C : Orphans
1163	49.1	kd	CGS001-1305	COL13A1	Collagens
1164	49.09	kd	CGS001-4172	MCM3	-
1165	49.08	kd	CGS001-7018	TF	-
1166	49.05	kd	CGS001-2109	ETFB	-
1167	49.02	oe	ccsbBroad304_01094	NFKBIB	Ankyrin repeat domain containing
1168	49.02	oe	ccsbBroad304_01290	MAP2K5	MAPKK:STE7 family
1169	48.93	oe	ccsbBroad304_11796	ULK3	Unc-51-like kinase (ULK) family
1170	48.92	kd	CGS001-115560	ZNF501	Zinc fingers, C2H2-type
1171	48.84	kd	CGS001-6016	RIT1	-
1172	48.82	kd	CGS001-339500	ZNF678	Zinc fingers, C2H2-type
1173	48.81	oe	ccsbBroad304_03119	C16ORF5	-
1174	48.8	kd	CGS001-7272	TTK	TTK family
1175	48.79	kd	CGS001-4717	NDUFC1	Mitochondrial respiratory chain complex / Complex I
1176	48.76	oe	ccsbBroad304_05963	CD44	CD molecules
1177	48.74	kd	CGS001-998	CDC42	-
1178	48.68	cp	BRD-A11007541	BCI-hydrochloride	Protein phosphatase inhibitor		DUSP1, DUSP6	Protein phosphatase inhibitor
1179	48.57	kd	CGS001-3155	HMGCL	-
1180	48.56	cp	BRD-K99946902	hexylresorcinol	Local anesthetic		TYR	Local anesthetic
1181	48.54	cp	BRD-A75479906	rimantadine	Antiviral			Antiviral, RNA synthesis inhibitor
1182	48.52	cp	BRD-K03109492	NSC-663284	CDC inhibitor		CDC25A, CDC25B, CDC25C	CDC inhibitor
1183	48.47	kd	CGS001-85236	HIST1H2BK	Histones / Replication-dependent
1184	48.45	kd	CGS001-2222	FDFT1	Lanosterol biosynthesis pathway
1185	48.44	cp	BRD-K55127134	fluphenazine	Dopamine receptor antagonist	Dopamine receptor antagonist	DRD2, DRD1, CALM1, CHRNA7, DRD5, HRH1, HTR2A, HTR6, HTR7	Dopamine receptor antagonist
1186	48.43	kd	CGS001-657	BMPR1A	Type I receptor serine/threonine kinases	BMP Signaling LOF
1187	48.4	oe	ccsbBroad304_04387	MKI67IP	-
1188	48.35	cp	BRD-K08502430	angiogenesis-inhibitor	Angiogenesis inhibitor		EGFR	Angiogenesis inhibitor
1189	48.35	kd	CGS001-1069	CETN2	EF-hand domain containing
1190	48.26	cp	BRD-K31491153	1-phenylbiguanide	Serotonin receptor agonist		HTR3A, HTR3B	Serotonin receptor agonist
1191	48.24	kd	CGS001-23483	TGDS	Short chain dehydrogenase/reductase superfamily / Extended SDR fold
1192	48.21	oe	ccsbBroad304_02571	TOMM34	Tetratricopeptide (TTC) repeat domain containing
1193	48.19	kd	CGS001-9111	NMI	-
1194	48.15	oe	ccsbBroad304_01067	NDUFA7	Mitochondrial respiratory chain complex / Complex I
1195	48.13	oe	ccsbBroad304_04114	SUV39H2	Histone methyltransferases (HMTs)
1196	48.13	kd	CGS001-4171	MCM2	-
1197	48.12	cp	BRD-K63068307	ZSTK-474	PI3K inhibitor	PI3K inhibitor	PIK3CG, PIK3CA, PIK3CB, PIK3CD	PI3K inhibitor
1198	48.09	cp	BRD-A61856038	tremulacin	Lipoxygenase inhibitor			Lipoxygenase inhibitor
1199	48.09	oe	ccsbBroad304_06663	OAS1	-
1200	48.04	kd	CGS001-8892	EIF2B2	-	EIF Proteins LOF
1201	48.03	kd	CGS001-4790	NFKB1	NFkappaB transcription factor family
1202	48.03	kd	CGS001-27125	AFF4	-
1203	48.02	oe	ccsbBroad304_05801	ALDH3A1	Aldehyde dehydrogenases
1204	48	kd	CGS001-24149	ZNF318	Zinc fingers, C2H2-type
1205	48	kd	CGS001-3077	HFE	Immunoglobulin superfamily / C1-set domain containing
1206	47.97	kd	CGS001-665	BNIP3L	-
1207	47.95	kd	CGS001-5170	PDPK1	PDK1 family	Akt Signaling LOF
1208	47.92	kd	CGS001-1831	TSC22D3	-
1209	47.9	oe	ccsbBroad304_00819	IDH3B	-
1210	47.89	cc		Lysine acetyltransferases LOF	-
1211	47.85	kd	CGS001-6696	SPP1	Endogenous ligands
1212	47.83	kd	CGS001-8974	P4HA2	-
1213	47.8	kd	CGS001-29978	UBQLN2	Ubiquilin family
1214	47.76	cc		Tricyclic antidepressant	-
1215	47.76	oe	ccsbBroad304_07260	LGR5	GPCR / Class A : Orphans
1216	47.73	kd	CGS001-8883	NAE1	Ubiquitin-like modifier activating enzymes
1217	47.72	cp	BRD-K56429665	calcipotriol	Vitamin D receptor agonist	Vitamin D receptor agonist	VDR	Vitamin D receptor agonist
1218	47.71	kd	CGS001-2071	ERCC3	General transcription factors
1219	47.68	kd	CGS001-170591	S100Z	EF-hand domain containing
1220	47.67	oe	ccsbBroad304_07506	UBAP2L	-
1221	47.63	kd	CGS001-9467	SH3BP5	-
1222	47.58	oe	ccsbBroad304_01234	POLB	DNA polymerases
1223	47.58	cp	BRD-K35573744	erbstatin-analog	EGFR inhibitor		EGFR	EGFR inhibitor
1224	47.57	kd	CGS001-10094	ARPC3	Actin related protein 2/3 complex subunits
1225	47.53	cp	BRD-K40175214	torin-1	MTOR inhibitor	MTOR inhibitor, PI3K inhibitor	MTOR, PIK3CA	MTOR inhibitor, PI3K inhibitor
1226	47.47	kd	CGS001-527	ATP6V0C	ATPases / V-type	V type ATPases LOF
1227	47.41	oe	ccsbBroad304_08645	BCCIP	-
1228	47.37	oe	ccsbBroad304_00524	EXT2	Exostosin glycosyltransferase family
1229	47.33	kd	CGS001-10538	BATF	basic leucine zipper proteins
1230	47.31	kd	CGS001-57547	ZNF624	Zinc fingers, C2H2-type
1231	47.29	oe	ccsbBroad304_14242	MCCC2	-
1232	47.23	kd	CGS001-5899	RALB	-
1233	47.2	kd	CGS001-5387	PMS2P3	-
1234	47.13	kd	CGS001-3560	IL2RB	IL-2 receptor family
1235	47.12	kd	CGS001-5336	PLCG2	Phosphoinositide-specific phospholipase C
1236	47.09	kd	CGS001-5708	PSMD2	Proteasome subunits
1237	47.07	kd	CGS001-7316	UBC	-
1238	47.03	oe	ccsbBroad304_00956	LYZ	-
1239	47.02	kd	CGS001-8607	RUVBL1	ATPases / AAA-type
1240	46.99	kd	CGS001-1615	DARS	Aminoacyl tRNA synthetases / Class II	Aminoacyl tRNA synthetases class II LOF
1241	46.97	kd	CGS001-23761	PISD	Decarboxylases
1242	46.94	kd	CGS001-4968	OGG1	-
1243	46.94	kd	CGS001-958	CD40	Tumour necrosis factor (TNF) receptor family
1244	46.91	oe	ccsbBroad304_00446	DKC1	-
1245	46.9	kd	CGS001-6714	SRC	Src family
1246	46.9	kd	CGS001-51295	ECSIT	Mitochondrial respiratory chain complex assembly factors
1247	46.88	kd	CGS001-3034	HAL	-
1248	46.84	kd	CGS001-8895	CPNE3	-
1249	46.84	oe	ccsbBroad304_07511	KIF14	Kinesins
1250	46.81	oe	ccsbBroad304_07091	TPM1	Tropomyosins
1251	46.81	oe	ccsbBroad304_05856	ASAH1	Acid ceramidase
1252	46.79	kd	CGS001-128368	OR10Z1	GPCR / Class A : Olfactory receptors
1253	46.78	kd	CGS001-6709	SPTAN1	EF-hand domain containing
1254	46.75	kd	CGS001-55699	IARS2	Aminoacyl tRNA synthetases / Class I
1255	46.74	cp	BRD-A74980173	gatifloxacin	Bacterial DNA gyrase inhibitor	Bacterial DNA gyrase inhibitor		Bacterial DNA gyrase inhibitor
1256	46.68	kd	CGS001-23325	KIAA1033	-
1257	46.68	kd	CGS001-79712	GTDC1	Glycosyltransferase group 1 domain containing
1258	46.68	oe	ccsbBroad304_00980	MBNL1	Zinc fingers, CCCH-type domain containing
1259	46.66	cp	BRD-K52850071	JAK3-Inhibitor-II	JAK inhibitor	JAK inhibitor	EGFR, ALK, JAK1, JAK2, JAK3	JAK inhibitor
1260	46.63	kd	CGS001-7917	BAG6	-
1261	46.62	kd	CGS001-174	AFP	-
1262	46.58	kd	CGS001-113451	ADC	-
1263	46.57	kd	CGS001-51027	BOLA1	-
1264	46.56	kd	CGS001-51116	MRPS2	Mitochondrial ribosomal proteins / small subunits
1265	46.53	cp	BRD-A98283014	calmidazolium	Calcium channel blocker		ATP2B1, PDE1A	Calcium channel blocker, Calmodulin antagonist
1266	46.53	kd	CGS001-56997	ADCK3	ABC1-B subfamily
1267	46.49	kd	CGS001-23536	ADAT1	-
1268	46.47	cc		ATP synthase inhibitor	-
1269	46.46	kd	CGS001-5329	PLAUR	CD molecules
1270	46.45	kd	CGS001-9093	DNAJA3	Heat shock proteins / DNAJ (HSP40)
1271	46.44	cp	BRD-A02713983	dihydrodeoxygedunin	Growth factor receptor activator		NTRK2	Growth factor receptor activator
1272	46.44	kd	CGS001-2954	GSTZ1	Glutathione S-transferases / Soluble
1273	46.42	kd	CGS001-4783	NFIL3	basic leucine zipper proteins
1274	46.39	oe	ccsbBroad304_00704	GSTZ1	Glutathione S-transferases / Soluble
1275	46.39	kd	CGS001-3419	IDH3A	-
1276	46.32	oe	ccsbBroad304_03785	INTS12	Zinc fingers, PHD-type
1277	46.29	oe	ccsbBroad304_02487	TXNIP	-
1278	46.26	kd	CGS001-6418	SET	-
1279	46.26	cp	BRD-K26818574	BIX-01294	Histone lysine methyltransferase inhibitor		EHMT1, EHMT2	Histone lysine methyltransferase inhibitor, DNA methyltransferase inhibitor
1280	46.25	kd	CGS001-79090	TRAPPC6A	Trafficking protein particle complex
1281	46.24	cp	BRD-A78360835	cercosporin	Photoactivated toxin			Photoactivated toxin
1282	46.21	cp	BRD-K05350981	oligomycin-c	ATPase inhibitor	ATPase inhibitor, ATP synthase inhibitor	ATP5A1	ATPase inhibitor, ATP synthase inhibitor
1283	46.21	oe	ccsbBroad304_09768	ZNF366	Zinc fingers, C2H2-type
1284	46.16	kd	CGS001-23510	KCTD2	-
1285	46.15	cp	BRD-K96809896	SKF-86002	p38 MAPK inhibitor	P38 MAPK inhibitor	ALOX5, MAPK14	p38 MAPK inhibitor
1286	46.14	kd	CGS001-3479	IGF1	Endogenous ligands
1287	46.12	kd	CGS001-386724	AMIGO3	Immunoglobulin superfamily / Immunoglobulin-like domain containing
1288	46.09	kd	CGS001-55604	LRRC16A	-
1289	46	kd	CGS001-226	ALDOA	-
1290	45.97	cp	BRD-K72783841	tyrphostin-AG-555	EGFR inhibitor		CDK2, EGFR	EGFR inhibitor
1291	45.95	cp	BRD-K72420232	WZ-4002	EGFR inhibitor	EGFR inhibitor	EGFR, ERBB2	EGFR inhibitor
1292	45.93	kd	CGS001-10523	CHERP	G patch domain containing
1293	45.82	cp	BRD-K13087974	4,5-dianilinophthalimide	EGFR inhibitor	EGFR inhibitor	EGFR	EGFR inhibitor
1294	45.82	oe	ccsbBroad304_02396	TCIRG1	ATPases / V-type
1295	45.81	kd	CGS001-2624	GATA2	GATA zinc finger domain containing
1296	45.79	oe	ccsbBroad304_00006	ACADM	-
1297	45.77	cp	BRD-K86930074	cediranib	KIT inhibitor	PDGFR/KIT inhibitor, VEGFR inhibitor	KDR, FLT1, FLT4, KIT, PDGFRB, CSF1R, FLT3, PDGFRA	KIT inhibitor, VEGFR inhibitor
1298	45.7	cp	BRD-A62809825	thapsigargin	ATPase inhibitor	ATPase inhibitor	ATP2A1	ATPase inhibitor
1299	45.69	cp	BRD-K95921201	reserpine	Vesicular monoamine transporter inhibitor		SLC18A2, SLC18A1	Vesicular monoamine transporter inhibitor
1300	45.69	kd	CGS001-10494	STK25	YSK subfamily
1301	45.67	oe	ccsbBroad304_01377	RARG	Retinoic acid receptors
1302	45.67	kd	CGS001-51222	ZNF219	Zinc fingers, C2H2-type
1303	45.66	oe	ccsbBroad304_01475	S100A6	EF-hand domain containing
1304	45.65	cp	BRD-K68873215	phosphodiesterase-V-inhibitor-II	Phosphodiesterase inhibitor		PDE5A	Phosphodiesterase inhibitor
1305	45.62	oe	ccsbBroad304_00223	CASP9	Caspases
1306	45.61	kd	CGS001-5361	PLXNA1	Plexins
1307	45.61	kd	CGS001-64167	ERAP2	Aminopeptidase N
1308	45.59	oe	ccsbBroad304_03372	CAB39	-
1309	45.59	kd	CGS001-638	BIK	-
1310	45.58	kd	CGS001-26001	RNF167	RING-type (C3HC4) zinc fingers
1311	45.52	cp	BRD-K65910366	KUC103904N	-666			-666
1312	45.47	cp	BRD-K63606607	bufalin	ATPase inhibitor	ATPase inhibitor	ATP1A1	ATPase inhibitor
1313	45.39	cp	BRD-A35989968	megestrol	Progesterone receptor agonist	Progesterone receptor agonist	PGR	Progesterone receptor agonist
1314	45.37	cp	BRD-A10977446	carvedilol	Adrenergic receptor antagonist		ADRB1, ADRB2, ADRA1A, ADRA1B, ADRA1D, ADRA2A, ADRA2B, ADRA2C, ADRB3, CYP2C19, CYP2E1, GJA1, HIF1A, KCNH2, NDUFC2, NPPB, RYR2, SELE, VCAM1, VEGFA	Adrenergic receptor antagonist
1315	45.36	kd	CGS001-28960	DCPS	-
1316	45.32	oe	ccsbBroad304_01644	TAP1	ATP binding cassette transporters / subfamily B
1317	45.28	oe	ccsbBroad304_03215	MRPS2	Mitochondrial ribosomal proteins / small subunits
1318	45.24	cp	BRD-K17415526	tyrphostin-AG-835	Protein tyrosine kinase inhibitor		EGFR	Protein tyrosine kinase inhibitor
1319	45.23	oe	ccsbBroad304_00067	SLC25A4	Mitochondrial nucleotide transporter subfamily
1320	45.18	kd	CGS001-4200	ME2	-
1321	45.15	kd	CGS001-578	BAK1	-
1322	45.13	oe	ccsbBroad304_06304	GPC1	Proteoglycans / Cell Surface : Glypicans
1323	45.1	kd	CGS001-51096	UTP18	WD repeat domain containing
1324	45.08	kd	CGS001-4487	MSX1	Homeoboxes / ANTP class : NKL subclass
1325	45.07	cp	BRD-K32330832	VER-155008	HSP inhibitor		HSPA1A	HSP inhibitor
1326	45	kd	CGS001-392	ARHGAP1	Rho GTPase activating proteins	Rho GTPase activating proteins LOF
1327	44.99	oe	ccsbBroad304_06765	PRCC	-
1328	44.97	cp	BRD-K78084463	W-12	Calmodulin antagonist			Calmodulin antagonist
1329	44.96	kd	CGS001-9249	DHRS3	Short chain dehydrogenase/reductase superfamily / Classical SDR fold cluster 3
1330	44.95	cp	BRD-K83837640	JNJ-26854165	HDAC inhibitor		HDAC1, HDAC10, HDAC11, HDAC2, HDAC3, HDAC4, HDAC5, HDAC6, HDAC7, HDAC8, HDAC9, MDM2	HDAC inhibitor
1331	44.95	kd	CGS001-124641	OVCA2	-
1332	44.93	cp	BRD-K62792802	LY-83583	Guanylyl cyclase inhibitor		GUCY1A2	Guanylyl cyclase inhibitor
1333	44.91	oe	ccsbBroad304_03910	CCDC90A	-
1334	44.88	kd	CGS001-6778	STAT6	SH2 domain containing
1335	44.88	kd	CGS001-5523	PPP2R3A	EF-hand domain containing
1336	44.86	kd	CGS001-7263	TST	-
1337	44.84	cp	BRD-K99818283	PIK-90	PI3K inhibitor	PI3K inhibitor		PI3K inhibitor
1338	44.8	oe	ccsbBroad304_00489	EHHADH	-
1339	44.75	kd	CGS001-378	ARF4	ADP-ribosylation factors
1340	44.72	oe	ccsbBroad304_06134	ECH1	-
1341	44.72	kd	CGS001-5997	RGS2	Endogenous ligands
1342	44.7	oe	ccsbBroad304_02840	PISD	Decarboxylases
1343	44.7	kd	CGS001-64400	AKTIP	Ubiquitin-conjugating enzymes E2
1344	44.69	cp	BRD-K00627859	tubastatin-a	HDAC inhibitor	HDAC inhibitor	HDAC6	HDAC inhibitor
1345	44.67	cp	BRD-A42423104	benproperine	Antitussive			Antitussive
1346	44.67	kd	CGS001-6233	RPS27A	S ribosomal proteins	Ribosomal 40s Subunit LOF
1347	44.63	kd	CGS001-1062	CENPE	Kinesins
1348	44.52	kd	CGS001-79017	GGCT	Leukotriene and lipoxin metabolism
1349	44.52	kd	CGS001-994	CDC25B	Protein tyrosine phosphatases / Class III Cys-based PTPs
1350	44.51	oe	ccsbBroad304_07045	TEAD4	-
1351	44.47	kd	CGS001-255738	PCSK9	Subtilisin
1352	44.44	cp	BRD-K97399794	quercetin	Polar auxin transport inhibitor		PIK3CG, AKR1B1, ATP5A1, ATP5B, ATP5C1, CYP2C8, EGFR, GAA, HCK, HIBCH, MAOA, PIM1, PTPN1, SCN5A, SIRT1, STK17B, UGT3A1, XDH	Polar auxin transport inhibitor
1353	44.42	oe	ccsbBroad304_01327	PSPH	-
1354	44.4	cc		IMPDH inhibitor	-
1355	44.39	kd	CGS001-11198	SUPT16H	-
1356	44.39	oe	ccsbBroad304_00881	IRF5	-
1357	44.36	oe	ccsbBroad304_03812	PBXIP1	-
1358	44.36	cp	BRD-A42628519	iopanoic-acid	Radiopaque medium			Radiopaque medium
1359	44.34	kd	CGS001-79145	CHCHD7	Coiled-coil-helix-coiled-coil-helix domain containing
1360	44.3	cp	BRD-A93236127	digitoxin	ATPase inhibitor	ATPase inhibitor	ATP1A1	ATPase inhibitor
1361	44.28	cp	BRD-K95785537	PP-2	SRC inhibitor	SRC inhibitor	SRC, LCK, ABL1, LYN, RIPK2	SRC inhibitor
1362	44.26	kd	CGS001-115	ADCY9	Adenylyl cyclases
1363	44.21	kd	CGS001-3676	ITGA4	Integrins
1364	44.19	cp	BRD-K59637651	NSC-119889	Protein synthesis inhibitor			Protein synthesis inhibitor
1365	44.17	kd	CGS001-5292	PIM1	PIM family
1366	44.13	kd	CGS001-66008	TRAK2	-
1367	44.09	kd	CGS001-9	NAT1	-
1368	44.03	oe	ccsbBroad304_02974	HAVCR1	Immunoglobulin superfamily / V-set domain containing
1369	43.97	kd	CGS001-9928	KIF14	Kinesins
1370	43.97	oe	ccsbBroad304_07131	VRK1	Vaccina related kinase (VRK) family
1371	43.87	cp	BRD-A52660433	tetrindole	Monoamine oxidase inhibitor		MAOA	Monoamine oxidase inhibitor
1372	43.81	cp	BRD-K41903098	diphenoxylate	Opioid receptor agonist		OPRM1, OPRD1	Opioid receptor agonist
1373	43.8	cp	BRD-K67537649	PQ-401	IGF-1 inhibitor		IGF1R	IGF-1 inhibitor, IGF-1R inhibitor
1374	43.8	oe	ccsbBroad304_01249	PPARG	Peroxisome proliferator-activated receptors
1375	43.75	cp	BRD-A80960055	celastrol	Anti-inflammatory	Topoisomerase inhibitor	IL1B, TNF	Anti-inflammatory, Antioxidant, NFkB pathway inhibitor, HSP inhibitor, Topoisomerase inhibitor
1376	43.73	kd	CGS001-64783	RBM15	RNA binding motif (RRM) containing
1377	43.63	cp	BRD-K89014967	AS-703026	MEK inhibitor	MEK inhibitor	MAP2K1, MAP2K2	MEK inhibitor
1378	43.63	kd	CGS001-151306	GPBAR1	Bile acid receptor
1379	43.62	kd	CGS001-122809	SOCS4	SH2 domain containing
1380	43.62	kd	CGS001-347736	NME9	-
1381	43.62	kd	CGS001-8031	NCOA4	-
1382	43.57	kd	CGS001-7031	TFF1	-
1383	43.57	kd	CGS001-10489	LRRC41	-
1384	43.5	cp	BRD-K15567136	papaverine	Phosphodiesterase inhibitor		PDE10A, PDE4B, PDE5A	Phosphodiesterase inhibitor
1385	43.46	cp	BRD-K24681473	YM-155	Survivin inhibitor		BIRC5	Survivin inhibitor
1386	43.46	oe	ccsbBroad304_03728	DIABLO	-
1387	43.44	oe	ccsbBroad304_01588	SPP1	Endogenous ligands
1388	43.39	kd	CGS001-2172	FABP6	Fatty acid binding protein family
1389	43.23	cp	BRD-A65076780	dihydroergocristine	Adrenergic receptor antagonist		HTR2A, ADRA1A, ADRB1, DRD1, DRD2, DRD3, DRD4, DRD5, HTR1A, HTR3A, HTR4, HTR5A, HTR6, HTR7	Adrenergic receptor antagonist, Prolactin inhibitor
1390	43.12	oe	ccsbBroad304_05970	CDC20	WD repeat domain containing
1391	43.12	kd	CGS001-8325	FZD8	GPCR / Class F : Frizzled receptors
1392	43.12	oe	ccsbBroad304_02582	UQCR11	Mitochondrial respiratory chain complex / Complex III
1393	43.08	oe	ccsbBroad304_06750	POLR2H	RNA polymerase subunits
1394	43.08	cp	BRD-K28912512	nicotinamide	Protein synthesis stimulant		PARP1, AOX1, BST1, CYP2E1, LDHA, SIRT5	Protein synthesis stimulant
1395	43.06	kd	CGS001-6188	RPS3	S ribosomal proteins	Ribosomal 40s Subunit LOF
1396	43.02	cp	BRD-K15588452	R-96544	Serotonin receptor antagonist	Serotonin receptor antagonist	HTR2A	Serotonin receptor antagonist
1397	43.02	kd	CGS001-51170	HSD17B11	Short chain dehydrogenase/reductase superfamily / Classical SDR fold cluster 3
1398	43.01	kd	CGS001-28511	NKIRAS2	-
1399	43.01	cp	BRD-K22662435	ganciclovir	DNA polymerase inhibitor	DNA polymerase inhibitor		DNA polymerase inhibitor
1400	42.99	kd	CGS001-27034	ACAD8	-
1401	42.95	oe	ccsbBroad304_00751	HMGB2	High-mobility group / Canonical
1402	42.95	cp	BRD-K92428153	mycophenolate-mofetil	Dehydrogenase inhibitor	IMPDH inhibitor	IMPDH1, IMPDH2, HCAR2	Dehydrogenase inhibitor, Hydroxycarboxylic acid receptor agonist, Immunosuppressant, Inosine monophosphate dehydrogenase inhibitor, Inositol monophosphatase inhibitor
1403	42.95	kd	CGS001-3215	HOXB5	Homeoboxes / ANTP class : HOXL subclass	HOXL subclass homeoboxes LOF
1404	42.86	kd	CGS001-10954	PDIA5	Protein disulfide isomerases
1405	42.85	oe	ccsbBroad304_10971	MLLT6	Zinc fingers, PHD-type
1406	42.85	kd	CGS001-3476	IGBP1	-
1407	42.84	kd	CGS001-167465	ZNF366	Zinc fingers, C2H2-type
1408	42.84	kd	CGS001-84333	PCGF5	Polycomb group ring fingers
1409	42.81	oe	ccsbBroad304_07306	TNFRSF10A	Tumour necrosis factor (TNF) receptor family	NFKB Activation GOF
1410	42.78	oe	ccsbBroad304_11251	BRD3	Bromodomain kinase (BRDK) family
1411	42.77	cp	BRD-A35033682	eriodictyol	Cytochrome P450 inhibitor		CYP1B1, NFE2L2, XDH	Cytochrome P450 inhibitor
1412	42.77	kd	CGS001-7474	WNT5A	Endogenous ligands
1413	42.72	oe	ccsbBroad304_01394	RFX4	-
1414	42.66	kd	CGS001-9787	DLGAP5	-
1415	42.66	kd	CGS001-10645	CAMKK2	Meta subfamily
1416	42.63	cp	BRD-K88568253	iproniazid	Monoamine oxidase inhibitor		MAOA, MAOB	Monoamine oxidase inhibitor
1417	42.54	kd	CGS001-51593	SRRT	-
1418	42.53	oe	ccsbBroad304_01448	RPS7	S ribosomal proteins
1419	42.44	kd	CGS001-6223	RPS19	S ribosomal proteins	Ribosomal 40s Subunit LOF
1420	42.44	kd	CGS001-57026	PDXP	-
1421	42.43	kd	CGS001-23743	BHMT2	-
1422	42.4	cp	BRD-A95696820	acadesine	AMPK activator			AMPK activator
1423	42.38	kd	CGS001-5198	PFAS	-
1424	42.37	cp	BRD-K59456551	methotrexate	Dihydrofolate reductase inhibitor	Dihydrofolate reductase inhibitor	DHFR, AOX1, FOLR1, TYMS	Dihydrofolate reductase inhibitor
1425	42.33	kd	CGS001-54583	EGLN1	2-oxoglutarate oxygenases
1426	42.33	kd	CGS001-216	ALDH1A1	Aldehyde dehydrogenases
1427	42.32	cc		DNA synthesis inhibitor	-
1428	42.32	kd	CGS001-6625	SNRNP70	RNA binding motif (RRM) containing
1429	42.3	kd	CGS001-4086	SMAD1	SMADs	BMP Signaling LOF
1430	42.3	kd	CGS001-54788	DNAJB12	Heat shock proteins / DNAJ (HSP40)
1431	42.28	kd	CGS001-7702	ZNF143	Zinc fingers, C2H2-type
1432	42.28	kd	CGS001-2242	FES	Fer family
1433	42.2	cp	BRD-K33551950	radicicol	HSP inhibitor	HSP inhibitor	ACLY, DLAT, HSP90AB1, HSP90B1, MAP3K7, OPRM1, PDK3	HSP inhibitor
1434	42.18	oe	ccsbBroad304_06198	FCGR2A	CD molecules
1435	42.16	kd	CGS001-2919	CXCL1	Endogenous ligands
1436	42.11	kd	CGS001-57680	CHD8	-
1437	42.05	kd	CGS001-6664	SOX11	SRY (sex determining region Y)-boxes	SRY LOF
1438	42.05	kd	CGS001-29957	SLC25A24	Mitochondrial nucleotide transporter subfamily
1439	42.03	cc		Mediator complex LOF	-
1440	42.03	oe	ccsbBroad304_01580	SOX10	SRY (sex determining region Y)-boxes
1441	42.02	cp	BRD-K03642198	AY-9944	Hedgehog pathway modulator			Hedgehog pathway modulator
1442	41.98	kd	CGS001-2787	GNG5	-
1443	41.98	oe	ccsbBroad304_00549	FDX1	-
1444	41.97	kd	CGS001-150280	HORMAD2	-
1445	41.94	cp	BRD-A81177136	KN-62	Calcium-calmodulin dependent protein kinase inhibitor		AKT1, CAMK2A, CHEK1, LCK, MAPK1, MAPK11, MAPK12, MAPK14, MAPK8, P2RX7, PRKCA, ROCK1, RPS6KB1, SGK1	Calcium-calmodulin dependent protein kinase inhibitor, Purinergic receptor antagonist
1446	41.94	kd	CGS001-6897	TARS	Aminoacyl tRNA synthetases / Class II
1447	41.93	oe	ccsbBroad304_00657	GNG4	-
1448	41.92	oe	ccsbBroad304_02097	LPAR2	GPCR / Class A : Lysophospholipid receptors : Lysophosphatidic acid
1449	41.9	cp	BRD-K06335600	tizanidine	Adrenergic receptor agonist		ADRA2A, ADRA2B, ADRA2C, CYP1A2, NISCH	Adrenergic receptor agonist
1450	41.89	oe	ccsbBroad304_00985	MCL1	-
1451	41.87	kd	CGS001-56993	TOMM22	-
1452	41.85	oe	ccsbBroad304_02979	RNF11	RING-type (C3HC4) zinc fingers
1453	41.8	kd	CGS001-23210	JMJD6	-
1454	41.79	kd	CGS001-93594	WDR67	-
1455	41.79	oe	ccsbBroad304_02674	STK38	NDR family
1456	41.78	kd	CGS001-5209	PFKFB3	-
1457	41.77	kd	CGS001-9552	SPAG7	-
1458	41.72	cp	BRD-K70358946	aripiprazole	Serotonin receptor agonist		DRD2, HTR1A, HTR2A, HRH1, HTR1B, HTR1D, HTR2C, ADRA1A, ADRA1B, ADRA2A, ADRA2B, ADRA2C, CHRM1, CHRM2, CHRM3, CHRM4, CHRM5, DRD1, DRD3, DRD4, DRD5, HTR1E, HTR3A, HTR6, HTR7	Serotonin receptor agonist, Serotonin receptor antagonist
1459	41.72	kd	CGS001-4193	MDM2	-	Zinc fingers RanBP2 type LOF
1460	41.69	kd	CGS001-259	AMBP	Lipocalins
1461	41.66	kd	CGS001-83637	ZMIZ2	Zinc fingers, MIZ-type
1462	41.6	kd	CGS001-55818	KDM3A	Histone demethylases
1463	41.5	oe	ccsbBroad304_00420	DAP	-
1464	41.47	kd	CGS001-7570	ZNF22	Zinc fingers, C2H2-type
1465	41.43	cp	BRD-K54330070	SB-202190	p38 MAPK inhibitor	Bromodomain Inhibitor, P38 MAPK inhibitor	MAPK14, AKT1, ALOX5, CHEK1, GSK3B, LCK, MAPK1, MAPK11, MAPK12, MAPK8, PRKCA, ROCK1, RPS6KB1, SGK1	p38 MAPK inhibitor
1466	41.3	oe	ccsbBroad304_03175	MRPS16	Mitochondrial ribosomal proteins / small subunits
1467	41.29	kd	CGS001-126823	KLHDC9	-
1468	41.24	cc		Homeobox Gene GOF	-
1469	41.2	oe	ccsbBroad304_01379	RBBP6	-
1470	41.18	cp	BRD-A30435184	metergoline	Dopamine receptor agonist	Serotonin receptor antagonist	DRD2, HTR1A, HTR1B, HTR1D, HTR1E, HTR1F, HTR2A, HTR2B, HTR2C, HTR5A, HTR6, HTR7	Dopamine receptor agonist, Serotonin receptor antagonist
1471	41.14	kd	CGS001-35	ACADS	-
1472	41.12	kd	CGS001-4616	GADD45B	-
1473	41.07	oe	ccsbBroad304_06934	SFPQ	RNA binding motif (RRM) containing
1474	41.07	cp	BRD-K37865504	LY-2183240	FAAH inhibitor		FAAH	FAAH inhibitor
1475	41.06	oe	ccsbBroad304_06789	PSEN2	Presenilin
1476	41.04	cp	BRD-K26669427	WR-216174	PFMRK inhibitor			PFMRK inhibitor
1477	41.01	oe	ccsbBroad304_00120	ATOX1	-
1478	41.01	kd	CGS001-4709	NDUFB3	Mitochondrial respiratory chain complex / Complex I
1479	41	kd	CGS001-3845	KRAS	RAS subfamily
1480	40.99	kd	CGS001-8193	DPF1	Zinc fingers, PHD-type
1481	40.94	kd	CGS001-25932	CLIC4	Ion channels / Chloride channels : Intracellular
1482	40.9	kd	CGS001-6790	AURKA	Aurora kinase
1483	40.88	kd	CGS001-204	AK2	Adenylate kinases
1484	40.85	kd	CGS001-27201	GPR78	GPCR / Class A : Orphans
1485	40.84	kd	CGS001-5663	PSEN1	Presenilin
1486	40.82	kd	CGS001-10797	MTHFD2	-
1487	40.82	cp	BRD-K73196317	urapidil	Adrenergic receptor antagonist		HTR1A	Adrenergic receptor antagonist
1488	40.75	kd	CGS001-3925	STMN1	-
1489	40.75	oe	ccsbBroad304_07292	TNFSF13	CD molecules
1490	40.67	kd	CGS001-84930	MASTL	MAST family
1491	40.67	oe	ccsbBroad304_00818	IDH3A	-
1492	40.66	kd	CGS001-55662	HIF1AN	-
1493	40.62	kd	CGS001-91464	ISX	Homeoboxes / PRD class
1494	40.61	kd	CGS001-8702	B4GALT4	Beta 4-glycosyltransferases
1495	40.6	cp	BRD-K22010301	JLK-6	Gamma secretase inhibitor	Gamma secretase inhibitor	PSEN1	Gamma secretase inhibitor, Anti-amyloidogenic
1496	40.53	kd	CGS001-2956	MSH6	-
1497	40.52	oe	ccsbBroad304_04780	GPR139	GPCR / Class A : Orphans
1498	40.5	kd	CGS001-7103	TSPAN8	Tetraspanins
1499	40.48	kd	CGS001-79088	ZNF426	Zinc fingers, C2H2-type
1500	40.47	kd	CGS001-10642	IGF2BP1	RNA binding motif (RRM) containing
1501	40.44	cp	BRD-K02965346	SU-11274	Hepatocyte growth factor receptor inhibitor		MET	Hepatocyte growth factor receptor inhibitor, Tyrosine kinase inhibitor
1502	40.43	oe	ccsbBroad304_08873	P2RY12	GPCR / Class A : Purinergic receptors, P2Y	Purinergic receptors P2Y GOF
1503	40.43	oe	ccsbBroad304_00702	GSTM1	Glutathione S-transferases / Soluble
1504	40.42	kd	CGS001-2067	ERCC1	-
1505	40.41	cp	BRD-K43796186	benzyl-quinazolin-4-yl-amine	EGFR inhibitor		EGFR	EGFR inhibitor
1506	40.4	kd	CGS001-22903	BTBD3	BTB/POZ domain containing
1507	40.37	kd	CGS001-9031	BAZ1B	Zinc fingers, PHD-type
1508	40.35	oe	ccsbBroad304_07412	ZRANB2	Zinc fingers, RAN-binding domain containing
1509	40.34	kd	CGS001-5433	POLR2D	RNA polymerase subunits	RNA Polymerase Enzymes LOF
1510	40.34	cp	BRD-K41410256	balsalazide	Cyclooxygenase inhibitor		PTGS1, PTGS2, ALOX5, PPARG	Cyclooxygenase inhibitor
1511	40.33	kd	CGS001-338	APOB	Apolipoproteins	Apolipoproteins LOF
1512	40.31	cp	BRD-K13664374	dichloroacetic-acid	Pyruvate dehydrogenase kinase inhibitor		PDK1	Pyruvate dehydrogenase kinase inhibitor
1513	40.3	oe	ccsbBroad304_08346	COQ3	-
1514	40.28	kd	CGS001-4916	NTRK3	Type VII RTKs: Neurotrophin receptor/Trk family
1515	40.27	kd	CGS001-8874	ARHGEF7	Rho guanine nucleotide exchange factors
1516	40.24	kd	CGS001-27095	TRAPPC3	Trafficking protein particle complex
1517	40.23	kd	CGS001-3612	IMPA1	Inositol monophosphatase
1518	40.19	oe	ccsbBroad304_06257	GATA2	GATA zinc finger domain containing
1519	40.14	cp	BRD-K32398298	alprazolam	Benzodiazepine receptor agonist		GABRA1, GABRA2, GABRA3, GABRA5, CYP3A5, GABRA4, GABRA6, GABRB1, GABRB2, GABRB3, GABRD, GABRE, GABRG1, GABRG2, GABRG3, GABRP, GABRQ	Benzodiazepine receptor agonist
1520	40.14	kd	CGS001-3685	ITGAV	Integrins	Integrin subunits alpha LOF
1521	40.12	oe	ccsbBroad304_01470	RXRG	Retinoid X receptors
1522	40.12	cp	BRD-K10042277	desmethylclozapine	Acetylcholine receptor agonist		CHRM1, DRD2, DRD3, HTR2A	Acetylcholine receptor agonist
1523	40.09	oe	ccsbBroad304_09413	ZNF554	Zinc fingers, C2H2-type
1524	40.08	cp	BRD-K14681867	somatostatin	Somatostatin receptor agonist		SSTR1, SSTR2, SSTR3, SSTR4, SSTR5, GH1, GHR, OPRD1, OPRM1	Somatostatin receptor agonist
1525	40.08	cp	BRD-K32501161	vanoxerine	Dopamine uptake inhibitor		SLC6A3, MAOA, MAOB	Dopamine uptake inhibitor
1526	40.04	kd	CGS001-6584	SLC22A5	Organic zwitterions/cation transporters (OCTN)
1527	40.03	kd	CGS001-2674	GFRA1	GDNF receptor family
1528	39.98	cp	BRD-K19540840	saracatinib	SRC inhibitor	SRC inhibitor	SRC, ABL1, LCK, YES1	SRC inhibitor
1529	39.97	cp	BRD-K35128472	2-aminopurine	Serine/threonine kinase inhibitor			Serine/threonine kinase inhibitor
1530	39.96	kd	CGS001-5690	PSMB2	Proteasome subunits	Proteasome Pathway LOF
1531	39.94	oe	ccsbBroad304_00854	IL8	-
1532	39.92	kd	CGS001-5916	RARG	Retinoic acid receptors
1533	39.92	kd	CGS001-29959	NRBP1	NRBP family
1534	39.9	kd	CGS001-191	AHCY	Adenosine turnover
1535	39.87	oe	ccsbBroad304_02855	SPDEF	ETS Transcription Factors
1536	39.86	kd	CGS001-1514	CTSL1	-
1537	39.85	kd	CGS001-1019	CDK4	Cyclin-dependent kinases, CDK4 subfamily	Cyclin dependent kinases LOF
1538	39.82	kd	CGS001-64170	CARD9	-
1539	39.81	kd	CGS001-4069	LYZ	-
1540	39.78	cp	BRD-K41337261	ZM-306416	ABL inhibitor	SRC inhibitor, VEGFR inhibitor	FLT1, KDR, EGFR, FLT4	ABL inhibitor, SRC inhibitor, VEGFR inhibitor
1541	39.77	kd	CGS001-406	ARNTL	Basic helix-loop-helix proteins
1542	39.77	oe	ccsbBroad304_07436	SPTLC2	Serine palmitoyltransferase
1543	39.73	kd	CGS001-23408	SIRT5	Histone deacetylases
1544	39.72	oe	ccsbBroad304_09774	ZNF92	Zinc fingers, C2H2-type
1545	39.7	kd	CGS001-5707	PSMD1	Proteasome subunits
1546	39.67	kd	CGS001-10010	TANK	-
1547	39.66	oe	ccsbBroad304_01262	PPP2CB	Serine/threonine phosphatases / Protein phosphatase, catalytic subunits
1548	39.66	kd	CGS001-8737	RIPK1	Receptor interacting protein kinase (RIPK) family
1549	39.6	kd	CGS001-54681	P4HTM	-
1550	39.51	cp	BRD-A43940795	tetrahydropalmatine	Serotonin release inhibitor			Serotonin release inhibitor
1551	39.47	oe	ccsbBroad304_05947	CCNC	-
1552	39.47	cp	BRD-A54927599	KF-38789	P-selectin inhibitor		SELP	P-selectin inhibitor
1553	39.45	oe	ccsbBroad304_01808	ZNF134	Zinc fingers, C2H2-type
1554	39.44	kd	CGS001-84669	USP32	EF-hand domain containing
1555	39.43	oe	ccsbBroad304_01754	UCK2	-
1556	39.39	cp	BRD-K58299615	RO-90-7501	Beta amyloid inhibitor		APP	Beta amyloid inhibitor
1557	39.38	oe	ccsbBroad304_02671	ECD	-
1558	39.38	kd	CGS001-513	ATP5D	ATPases / F-type
1559	39.34	kd	CGS001-116985	ARAP1	Ankyrin repeat domain containing
1560	39.29	oe	ccsbBroad304_04976	SERPINA12	Serine (or cysteine) peptidase inhibitors
1561	39.24	cp	BRD-K10961822	latanoprost	Prostanoid receptor agonist		PTGFR	Prostanoid receptor agonist
1562	39.24	kd	CGS001-11108	PRDM4	Zinc fingers, C2H2-type
1563	39.21	cp	BRD-K49049886	CGS-15943	Adenosine receptor antagonist		ADORA1, ADORA2A, ADORA2B, ADORA3	Adenosine receptor antagonist
1564	39.12	kd	CGS001-506	ATP5B	ATPases / F-type
1565	39.12	kd	CGS001-207	AKT1	Akt (Protein kinase B)	Akt Signaling LOF, IL4 Pathway LOF
1566	39.09	kd	CGS001-5649	RELN	-
1567	39.07	oe	ccsbBroad304_01555	SNAI2	Snail homologs
1568	39.03	cp	BRD-K43860855	iobenguane	Antineoplastic			Antineoplastic
1569	39	kd	CGS001-10131	TRAP1	Heat shock proteins / HSPC
1570	39	kd	CGS001-6259	RYK	Type XV RTKs: RYK
1571	38.99	oe	ccsbBroad304_09446	MRGPRX4	GPCR / Class A : Orphans
1572	38.99	cp	BRD-K59753975	vindesine	Tubulin inhibitor	Tubulin inhibitor	TUBB, TUBB1	Tubulin inhibitor
1573	38.96	kd	CGS001-2138	EYA1	Protein tyrosine phosphatases / Asp-based PTPs
1574	38.94	cp	BRD-K15409150	penfluridol	T-type calcium channel blocker	T-type calcium channel blocker	CACNA1G, DRD1, DRD2	T-type calcium channel blocker
1575	38.9	kd	CGS001-25839	COG4	Components of oligomeric golgi complex
1576	38.87	kd	CGS001-55746	NUP133	-	Minor histocompatibility antigens LOF, Nucleoporin LOF
1577	38.86	oe	ccsbBroad304_01532	SIAH1	-
1578	38.86	kd	CGS001-8226	HDHD1	-
1579	38.85	oe	ccsbBroad304_10857	MKNK2	MKN subfamily
1580	38.77	cp	BRD-K31792052	pifithrin	Interleukin receptor antagonist			Interleukin receptor antagonist
1581	38.77	kd	CGS001-116519	APOA5	Apolipoproteins
1582	38.77	kd	CGS001-162	AP1B1	-
1583	38.74	oe	ccsbBroad304_08511	RFK	-
1584	38.73	oe	ccsbBroad304_01218	PLK1	Polo-like kinase (PLK) family
1585	38.65	kd	CGS001-9738	CCP110	-
1586	38.58	cp	BRD-K40919711	BAPTA-AM	Potassium channel blocker		KCNA3, KCNA5, KCNH2	Potassium channel blocker
1587	38.56	kd	CGS001-8801	SUCLG2	-
1588	38.52	cp	BRD-A49160188	donepezil	Acetylcholinesterase inhibitor		ACHE, HTR2A	Acetylcholinesterase inhibitor
1589	38.47	kd	CGS001-8464	SUPT3H	-
1590	38.42	kd	CGS001-8192	CLPP	ATPases / AAA-type
1591	38.41	kd	CGS001-7389	UROD	-	AHSP Pathway LOF
1592	38.39	kd	CGS001-2877	GPX2	-
1593	38.39	oe	ccsbBroad304_02218	IKBKE	IKK family
1594	38.35	kd	CGS001-8650	NUMB	-
1595	38.35	kd	CGS001-7855	FZD5	GPCR / Class F : Frizzled receptors
1596	38.35	cp	BRD-K11801786	trimidox	Ribonucleotide reductase inhibitor		RRM1	Ribonucleotide reductase inhibitor
1597	38.33	kd	CGS001-165140	OXER1	GPCR / Class A : Leukotriene receptors
1598	38.28	kd	CGS001-9700	ESPL1	-
1599	38.21	oe	ccsbBroad304_02367	CALCOCO2	-
1600	38.21	kd	CGS001-29940	DSE	-
1601	38.2	kd	CGS001-9134	CCNE2	-
1602	38.19	kd	CGS001-5050	PAFAH1B3	-
1603	38.16	oe	ccsbBroad304_06639	NFYB	-
1604	38.16	oe	ccsbBroad304_02565	RALBP1	-
1605	38.14	kd	CGS001-9344	TAOK2	TAO subfamily
1606	38.11	kd	CGS001-1326	MAP3K8	MAPKKK:STE-unique family
1607	38.09	kd	CGS001-5164	PDK2	PDHK family
1608	38.08	oe	ccsbBroad304_03874	UBL5	-
1609	38.06	oe	ccsbBroad304_05902	BNIP3	-
1610	38.06	kd	CGS001-11243	PMF1	-
1611	38.05	kd	CGS001-6936	C2ORF3	-
1612	38.04	kd	CGS001-4830	NME1	-
1613	38.03	kd	CGS001-10732	TCFL5	Basic helix-loop-helix proteins
1614	38.01	cp	BRD-K22227508	targinine	Nitric oxide synthase inhibitor		NOS2, NOS3	Nitric oxide synthase inhibitor
1615	38.01	kd	CGS001-6194	RPS6	S ribosomal proteins	Ribosomal 40s Subunit LOF
1616	38.01	kd	CGS001-9443	MED7	-	Mediator complex LOF
1617	37.9	kd	CGS001-59348	ZNF350	Zinc fingers, C2H2-type
1618	37.9	kd	CGS001-9697	TRAM2	-
1619	37.89	kd	CGS001-2052	EPHX1	-
1620	37.88	kd	CGS001-23369	PUM2	-
1621	37.87	kd	CGS001-221895	JAZF1	Zinc fingers, C2H2-type
1622	37.87	kd	CGS001-1958	EGR1	Zinc fingers, C2H2-type
1623	37.87	cp	BRD-A70407468	PSB-36	Adenosine receptor antagonist		ADORA1, ADORA2A, ADORA2B, ADORA3	Adenosine receptor antagonist
1624	37.82	kd	CGS001-6189	RPS3A	S ribosomal proteins	Ribosomal 40s Subunit LOF
1625	37.81	cp	BRD-K56343971	vemurafenib	RAF inhibitor	RAF inhibitor	BRAF, CYP2C19, CYP3A4, CYP3A5, RAF1	RAF inhibitor
1626	37.78	kd	CGS001-6196	RPS6KA2	RSK subfamily
1627	37.76	oe	ccsbBroad304_01355	PYGL	Glycogen phosphorylases
1628	37.71	cp	BRD-K38251852	paxilline	Potassium channel blocker	Potassium channel blocker	ABCA1, KCNMA1, NR1H3	Potassium channel blocker
1629	37.7	kd	CGS001-7546	ZIC2	Zinc fingers, C2H2-type
1630	37.7	kd	CGS001-9020	MAP3K14	MAPKKK:STE-unique family
1631	37.67	oe	ccsbBroad304_03469	ANKRD49	Ankyrin repeat domain containing
1632	37.65	oe	ccsbBroad304_02838	SDF2L1	-
1633	37.64	kd	CGS001-284	ANGPT1	Fibrinogen C domain containing
1634	37.54	kd	CGS001-537	ATP6AP1	-
1635	37.48	oe	ccsbBroad304_06469	KARS	Aminoacyl tRNA synthetases / Class II
1636	37.44	oe	ccsbBroad304_00874	INS	-
1637	37.42	kd	CGS001-7319	UBE2A	Ubiquitin-conjugating enzymes E2
1638	37.41	oe	ccsbBroad304_02048	BCL10	-	NFKB Activation GOF
1639	37.38	oe	ccsbBroad304_02131	ATP6V1F	ATPases / V-type
1640	37.34	kd	CGS001-5111	PCNA	-	DNA Replication LOF
1641	37.33	cp	BRD-K82577285	dipropyl-dopamine	Dopamine receptor agonist			Dopamine receptor agonist
1642	37.33	kd	CGS001-7024	TFCP2	-
1643	37.32	oe	ccsbBroad304_05787	ADRBK1	BARK/GRK2 subfamily
1644	37.31	cp	BRD-K19796430	erismodegib	Smoothened receptor antagonist		SMO	Smoothened receptor antagonist
1645	37.31	kd	CGS001-124626	ZPBP2	Immunoglobulin superfamily / Immunoglobulin-like domain containing
1646	37.28	cp	BRD-A16332958	modafinil	Adrenergic receptor agonist		ADRA1B, CYP1A2, CYP2B6, CYP2C19, CYP3A4, CYP3A5, SLC6A3	Adrenergic receptor agonist
1647	37.27	kd	CGS001-5184	PEPD	Methionyl aminopeptidase
1648	37.27	kd	CGS001-9337	CNOT8	-
1649	37.23	kd	CGS001-64121	RRAGC	-
1650	37.21	cp	BRD-A81795050	U-18666A	Oxidosqualene cyclase inhibitor			Oxidosqualene cyclase inhibitor
1651	37.21	kd	CGS001-6309	SC5DL	-
1652	37.21	kd	CGS001-3028	HSD17B10	Short chain dehydrogenase/reductase superfamily / Classical SDR fold cluster 1
1653	37.2	kd	CGS001-2512	FTL	-
1654	37.19	kd	CGS001-11143	KAT7	Histone acetyltransferases (HATs)
1655	37.13	kd	CGS001-481	ATP1B1	ATPases / P-type
1656	37.12	kd	CGS001-3588	IL10RB	IL-10 receptor family
1657	37.08	cp	BRD-K00673382	famotidine	Histamine receptor antagonist		HRH2	Histamine receptor antagonist
1658	37.07	kd	CGS001-115950	ZNF653	Zinc fingers, C2H2-type
1659	37.03	kd	CGS001-8833	GMPS	-
1660	37.02	cp	BRD-A31159102	fluoxetine	Selective serotonin reuptake inhibitor (SSRI)		SLC6A4, ANO1, CYP2C19, HTR2B	Selective serotonin reuptake inhibitor (SSRI)
1661	37.01	kd	CGS001-10497	UNC13B	-
1662	36.98	cp	BRD-A15010982	HU-211	Glutamate receptor antagonist		CNR1, CNR2, GLRA1, GLRA2, GLRA3, GPR55, GRIN1, NFKB1	Glutamate receptor antagonist
1663	36.98	kd	CGS001-6258	RXRG	Retinoid X receptors
1664	36.95	kd	CGS001-965	CD58	CD molecules
1665	36.94	oe	ccsbBroad304_00769	HOXA1	Homeoboxes / ANTP class : HOXL subclass
1666	36.91	kd	CGS001-284119	PTRF	-
1667	36.9	kd	CGS001-10617	STAMBP	-
1668	36.89	kd	CGS001-6119	RPA3	-	DNA Replication LOF
1669	36.87	kd	CGS001-3276	PRMT1	Protein arginine N-methyltransferases
1670	36.84	kd	CGS001-10972	TMED10	-
1671	36.82	kd	CGS001-10873	ME3	-
1672	36.81	kd	CGS001-147686	ZNF418	Zinc fingers, C2H2-type
1673	36.8	oe	ccsbBroad304_01401	RIT1	-
1674	36.78	oe	ccsbBroad304_02163	MED7	-
1675	36.78	kd	CGS001-9123	SLC16A3	SLC16 family of monocarboxylate transporters
1676	36.77	kd	CGS001-9813	KIAA0494	-
1677	36.75	kd	CGS001-3303	HSPA1A	Heat shock proteins / HSP70
1678	36.74	kd	CGS001-23588	KLHDC2	-
1679	36.74	kd	CGS001-84636	GPR174	GPCR / Class A : Orphans
1680	36.7	oe	ccsbBroad304_00551	FECH	-
1681	36.63	cp	BRD-K60762818	desipramine	Tricyclic antidepressant	Tricyclic antidepressant	SLC6A2, SLC6A4, ADRA1A, ADRA1B, ADRA1D, ADRA2A, ADRA2B, ADRA2C, ADRB1, ADRB2, CHRM1, CHRM2, CHRM3, CHRM4, CHRM5, DRD2, HRH1, HTR1A, HTR2A, HTR2C, SMPD1	Tricyclic antidepressant
1682	36.6	oe	ccsbBroad304_06518	LDHA	-
1683	36.59	cp	BRD-K05104363	PD-184352	MEK inhibitor	MEK inhibitor	MAP2K1, MAP2K2, MAP3K1, MAP3K2	MEK inhibitor
1684	36.58	kd	CGS001-1052	CEBPD	basic leucine zipper proteins
1685	36.57	kd	CGS001-56616	DIABLO	-
1686	36.52	kd	CGS001-3087	HHEX	Homeoboxes / ANTP class : NKL subclass	NKL subclass homeoboxes and pseudogenes LOF
1687	36.5	oe	ccsbBroad304_01660	TFAP4	Basic helix-loop-helix proteins
1688	36.49	cp	BRD-U37049823	HG-6-64-01	RAF inhibitor	PDGFR/KIT inhibitor, RAF inhibitor	ABL1, BRAF, CSF1R, EGFR, FGFR1, FLT3, KIT, MAPK11, PDGFRB, RET	RAF inhibitor
1689	36.49	oe	ccsbBroad304_02958	HSPB8	Heat shock proteins / HSPB
1690	36.47	kd	CGS001-266977	GPR110	Adhesion Class GPCRs
1691	36.37	oe	ccsbBroad304_02919	KIAA1279	-
1692	36.33	kd	CGS001-7994	KAT6A	Histone acetyltransferases (HATs)	Lysine acetyltransferases LOF
1693	36.3	kd	CGS001-7227	TRPS1	GATA zinc finger domain containing	GATA Zinc finger domain containing LOF
1694	36.3	kd	CGS001-801	CALM1	EF-hand domain containing
1695	36.29	kd	CGS001-4849	CNOT3	-
1696	36.28	oe	ccsbBroad304_11549	ZNF273	Zinc fingers, C2H2-type
1697	36.27	cp	BRD-K81209512	AG-494	EGFR inhibitor		EGFR	EGFR inhibitor, Tyrosine kinase inhibitor
1698	36.23	kd	CGS001-283455	KSR2	RAF family
1699	36.16	kd	CGS001-140465	MYL6B	EF-hand domain containing
1700	36.11	kd	CGS001-56940	DUSP22	Protein tyrosine phosphatases / Class I Cys-based PTPs : Atypical dual specificity phosphatases
1701	36.07	oe	ccsbBroad304_01128	OTX2	Homeoboxes / PRD class
1702	36.07	kd	CGS001-6697	SPR	Short chain dehydrogenase/reductase superfamily / Classical SDR fold cluster 1
1703	36.07	oe	ccsbBroad304_00401	CYB5A	Cytochrome b genes
1704	36.04	kd	CGS001-2037	EPB41L2	-
1705	36.02	cp	BRD-K55301415	abiraterone	17,20 lyase inhibitor		CYP17A1, CYP11B1	17,20 lyase inhibitor, Androgen biosynthesis inhibitor, Cytochrome P450 inhibitor, Steroid sulfatase inhibitor
1706	35.98	oe	ccsbBroad304_11277	HAT1	Histone acetyltransferases (HATs)
1707	35.94	kd	CGS001-6337	SCNN1A	Epithelial sodium channels (ENaC)
1708	35.92	kd	CGS001-3660	IRF2	-
1709	35.87	cp	BRD-K22878149	SB-205607	Delta 1 opioid receptor agonist		OPRD1, OPRK1, OPRM1	Delta 1 opioid receptor agonist
1710	35.87	kd	CGS001-4833	NME4	-
1711	35.87	cp	BRD-K89997465	chlorpromazine	Dopamine receptor antagonist	Dopamine receptor antagonist	DRD2, ADRA2A, ADRA2B, ADRA2C, DRD1, DRD3, DRD4, DRD5, HRH1, HTR1A, HTR2A, HTR2C, HTR6, HTR7, ADRA1A, ADRA1B, ADRA1D, CALM1, CHRM1, CHRM3, HRH4, HTR2B, KCNH2, KIF11, ORM1, ORM2, SMPD1, TRPC5	Dopamine receptor antagonist
1712	35.86	kd	CGS001-2769	GNA15	-
1713	35.85	cp	BRD-A09828896	SKF-81297	Dopamine receptor agonist		DRD1, DRD5	Dopamine receptor agonist
1714	35.85	cp	BRD-A58157837	butabindide	Tripeptidyl peptidase inhibitor		TPP2	Tripeptidyl peptidase inhibitor
1715	35.82	kd	CGS001-8692	HYAL2	-
1716	35.81	cp	BRD-A01320529	salmeterol	Adrenergic receptor agonist	Beta-adrenergic receptor agonist	ADRB2	Adrenergic receptor agonist
1717	35.8	kd	CGS001-5021	OXTR	GPCR / Class A : Vasopressin and oxytocin receptors
1718	35.79	kd	CGS001-8324	FZD7	GPCR / Class F : Frizzled receptors
1719	35.73	oe	ccsbBroad304_05791	AGT	Endogenous ligands
1720	35.71	kd	CGS001-581	BAX	-
1721	35.69	kd	CGS001-3383	ICAM1	CD molecules
1722	35.65	kd	CGS001-64219	PJA1	RING-type (C3HC4) zinc fingers
1723	35.61	cp	BRD-A94756469	digoxin	ATPase inhibitor	ATPase inhibitor	ATP1A1, ABCB1, RORC, SLCO1B3	ATPase inhibitor
1724	35.6	oe	ccsbBroad304_05767	ACVR1	Type I receptor serine/threonine kinases
1725	35.59	kd	CGS001-10253	SPRY2	-
1726	35.59	oe	ccsbBroad304_06431	IFNAR2	Interferon receptor family
1727	35.56	oe	ccsbBroad304_01836	MAPKAPK3	MAPKAPK subfamily
1728	35.56	kd	CGS001-10552	ARPC1A	Actin related protein 2/3 complex subunits
1729	35.54	kd	CGS001-4927	NUP88	-	Nucleoporin LOF
1730	35.5	cp	BRD-K53737926	amitriptyline	Norepinephrine inhibitor	Serotonin receptor antagonist	CHRM1, CHRM2, CHRM3, CHRM4, CHRM5, HRH1, HTR6, SLC6A2, SLC6A4, ADRA1A, ADRA1B, ADRA1D, ADRA2A, ADRB1, ADRB2, ADRB3, HRH2, HRH4, HTR1A, HTR1B, HTR1D, HTR2A, HTR2C, HTR7, KCNA1, KCND2, KCND3, KCNQ2, KCNQ3, NTRK1, NTRK2, OPRD1, OPRK1, OPRM1, SIGMAR1	Norepinephrine inhibitor, Norepinephrine reuptake inhibitor, Serotonin receptor antagonist, Serotonin reuptake inhibitor
1731	35.45	oe	ccsbBroad304_03445	UGT1A1	UDP glucuronosyltransferases
1732	35.43	oe	ccsbBroad304_07304	TNFRSF10B	Tumour necrosis factor (TNF) receptor family	NFKB Activation GOF
1733	35.39	kd	CGS001-3017	HIST1H2BD	Histones / Replication-dependent
1734	35.38	oe	ccsbBroad304_03418	ZFAND6	Zinc fingers, AN1-type domain containing
1735	35.37	oe	ccsbBroad304_14122	TNFRSF21	Tumour necrosis factor (TNF) receptor family
1736	35.37	kd	CGS001-55129	ANO10	Calcium activated chloride channel
1737	35.34	cc		GATA Zinc finger domain containing LOF	-
1738	35.33	oe	ccsbBroad304_03936	PJA1	RING-type (C3HC4) zinc fingers
1739	35.33	oe	ccsbBroad304_01351	PEX19	-
1740	35.23	kd	CGS001-10092	ARPC5	Actin related protein 2/3 complex subunits
1741	35.23	oe	ccsbBroad304_00175	ZFP36L1	RING-type (C3HC4) zinc fingers
1742	35.22	kd	CGS001-2063	NR2F6	COUP-TF-like receptors
1743	35.22	oe	ccsbBroad304_10507	SNX7	Sorting nexins
1744	35.21	kd	CGS001-8784	TNFRSF18	Tumour necrosis factor (TNF) receptor family
1745	35.21	kd	CGS001-3113	HLA-DPA1	Immunoglobulin superfamily / C1-set domain containing
1746	35.21	cp	BRD-A80638690	floxuridine	DNA synthesis inhibitor	DNA synthesis inhibitor	TYMS	DNA synthesis inhibitor
1747	35.12	kd	CGS001-1802	DPH2	-
1748	35.11	oe	ccsbBroad304_00792	HSD17B2	Short chain dehydrogenase/reductase superfamily / Classical SDR fold cluster 2
1749	35.11	oe	ccsbBroad304_01673	TIMP3	-
1750	35.09	kd	CGS001-116832	RPL39L	L ribosomal proteins
1751	35.07	oe	ccsbBroad304_01001	MEST	-
1752	35.04	kd	CGS001-2627	GATA6	GATA zinc finger domain containing
1753	35.03	kd	CGS001-10891	PPARGC1A	RNA binding motif (RRM) containing
1754	34.99	cp	BRD-K42500029	CGP-57380	MAP kinase inhibitor		AURKB, LCK, MKNK1, MKNK2, SGK1	MAP kinase inhibitor
1755	34.96	kd	CGS001-9958	USP15	Ubiquitin-specific peptidases
1756	34.93	kd	CGS001-3957	LGALS2	Lectins, galactoside-binding
1757	34.91	kd	CGS001-7423	VEGFB	-
1758	34.91	kd	CGS001-10270	AKAP8	A-kinase anchor proteins
1759	34.89	oe	ccsbBroad304_02415	TUBB3	Tubulins
1760	34.88	oe	ccsbBroad304_03788	LPAR5	GPCR / Class A : Lysophospholipid receptors : Lysophosphatidic acid
1761	34.87	kd	CGS001-2821	GPI	-
1762	34.87	kd	CGS001-6203	RPS9	S ribosomal proteins	Ribosomal 40s Subunit LOF
1763	34.86	kd	CGS001-64223	MLST8	WD repeat domain containing
1764	34.84	oe	ccsbBroad304_09590	ZFP28	Zinc fingers, C2H2-type
1765	34.83	oe	ccsbBroad304_07961	RCHY1	RING-type (C3HC4) zinc fingers
1766	34.82	kd	CGS001-3791	KDR	Type IV RTKs: VEGF (vascular endothelial growth factor) receptor family
1767	34.78	oe	ccsbBroad304_06549	SMAD3	SMADs
1768	34.77	oe	ccsbBroad304_01168	PDPK1	PDK1 family
1769	34.77	cp	BRD-A18917088	estradiol	Contraceptive agent	Estrogen receptor agonist	ESR1, ESR2, NR1I2, CYP2B6, CYP2C19, CYP2C8, CYP2E1, CYP3A5, CYP3A7, GPER1, KCNMA1	Contraceptive agent, Estrogen receptor agonist
1770	34.77	kd	CGS001-7003	TEAD1	-
1771	34.75	kd	CGS001-11142	PKIG	-
1772	34.74	cp	BRD-A51182606	chloramphenicol	Protein synthesis inhibitor		CD55, CYP2C19	Protein synthesis inhibitor, Bacterial 50S ribosomal subunit inhibitor
1773	34.67	kd	CGS001-8639	AOC3	Oxidoreductases
1774	34.63	kd	CGS001-91304	C19ORF6	-
1775	34.62	oe	ccsbBroad304_06800	PSMB7	Proteasome subunits
1776	34.61	kd	CGS001-8792	TNFRSF11A	Tumour necrosis factor (TNF) receptor family
1777	34.57	cp	BRD-K18619710	digoxigenin	Steroid		ATP1A1	Steroid
1778	34.52	kd	CGS001-94103	ORMDL3	-
1779	34.49	kd	CGS001-30849	PIK3R4	Phosphatidylinositol kinases
1780	34.43	cp	BRD-A99571536	dubinidine	Anti-epileptic			Anti-epileptic
1781	34.43	kd	CGS001-10329	TMEM5	-
1782	34.39	oe	ccsbBroad304_02094	FIBP	-
1783	34.34	kd	CGS001-23522	KAT6B	Histone acetyltransferases (HATs)	Lysine acetyltransferases LOF
1784	34.32	kd	CGS001-53343	NUDT9	Nudix motif containing
1785	34.31	kd	CGS001-4143	MAT1A	-
1786	34.27	kd	CGS001-9612	NCOR2	-
1787	34.23	kd	CGS001-3613	IMPA2	Inositol monophosphatase
1788	34.18	kd	CGS001-23597	ACOT9	Acyl CoA thioesterases
1789	34.17	kd	CGS001-327	APEH	Prolyl oligopeptidase
1790	34.16	oe	ccsbBroad304_00486	EFNB2	Ephrins
1791	34.1	kd	CGS001-29915	HCFC2	-
1792	34.09	kd	CGS001-83933	HDAC10	Histone deacetylases	Histone deacetylases LOF
1793	34.09	kd	CGS001-55324	ABCF3	ATP binding cassette transporters / subfamily F
1794	34.06	kd	CGS001-6655	SOS2	Rho guanine nucleotide exchange factors
1795	34.05	kd	CGS001-23239	PHLPP1	Pleckstrin homology (PH) domain containing
1796	34.05	oe	ccsbBroad304_07026	SYT1	Synaptotagmins
1797	34.03	kd	CGS001-1036	CDO1	-
1798	34.02	kd	CGS001-89882	TPD52L3	-
1799	34.01	oe	ccsbBroad304_12885	ZFYVE19	Zinc fingers, FYVE domain containing
1800	33.99	cp	BRD-K50891186	GR-103691	Dopamine receptor antagonist	Dopamine receptor antagonist		Dopamine receptor antagonist
1801	33.99	kd	CGS001-4151	MB	-
1802	33.96	cp	BRD-A07875874	cilnidipine	Calcium channel blocker		CACNA1B, CACNA1C	Calcium channel blocker
1803	33.94	oe	ccsbBroad304_03310	LCMT1	-
1804	33.93	kd	CGS001-9289	GPR56	Adhesion Class GPCRs
1805	33.88	kd	CGS001-10109	ARPC2	Actin related protein 2/3 complex subunits
1806	33.84	kd	CGS001-5607	MAP2K5	MAPKK:STE7 family
1807	33.84	kd	CGS001-3149	HMGB3	High-mobility group / Canonical
1808	33.75	cp	BRD-K72895815	SSR-69071	Leukocyte elastase inhibitor		ELANE	Leukocyte elastase inhibitor
1809	33.74	cp	BRD-K66788707	fludarabine	DNA synthesis inhibitor	DNA synthesis inhibitor, Ribonucleotide reductase inhibitor	ADA, DCK, POLA1, RRM1, RRM2	DNA synthesis inhibitor, DNA repair enzyme inhibitor, Purine antagonist
1810	33.72	kd	CGS001-6660	SOX5	SRY (sex determining region Y)-boxes
1811	33.7	kd	CGS001-124535	HSF5	-
1812	33.69	cp	BRD-K76698671	HNHA	HDAC inhibitor		HDAC1	HDAC inhibitor
1813	33.69	oe	ccsbBroad304_08170	PIK3R4	Phosphatidylinositol kinases
1814	33.68	oe	ccsbBroad304_05792	AGTR1	Angiotensin receptors
1815	33.68	oe	ccsbBroad304_00966	MAFG	-
1816	33.64	oe	ccsbBroad304_06282	GLDC	-
1817	33.6	kd	CGS001-79071	ELOVL6	-
1818	33.58	cp	BRD-A15530910	carpindolol	Adrenergic receptor antagonist	Serotonin receptor antagonist		Adrenergic receptor antagonist, Serotonin receptor antagonist
1819	33.58	oe	ccsbBroad304_00795	HSF2	-
1820	33.57	cp	BRD-K13544237	r(-)-propylnorapomorphine	Dopamine receptor agonist		DRD2, DRD1, DRD3	Dopamine receptor agonist, TRPA1 modulator
1821	33.57	kd	CGS001-5695	PSMB7	Proteasome subunits	Proteasome Pathway LOF
1822	33.51	cp	BRD-A72596465	GW-6471	PPAR receptor antagonist		PPARA	PPAR receptor antagonist
1823	33.51	kd	CGS001-5636	PRPSAP2	-
1824	33.47	kd	CGS001-4976	OPA1	-
1825	33.46	cp	BRD-K90789829	nefazodone	Adrenergic inhibitor		HTR2A, SLC6A4, HTR2C, SLC6A2, ADRA1A, ADRA1B, ADRA2A, CYP3A4, CYP3A5, CYP3A7, HTR1A, SLC6A3	Adrenergic inhibitor, Norepinephrine reuptake inhibitor, Serotonin receptor antagonist, Serotonin reuptake inhibitor
1826	33.44	kd	CGS001-1902	LPAR1	GPCR / Class A : Lysophospholipid receptors : Lysophosphatidic acid
1827	33.4	kd	CGS001-6832	SUPV3L1	-
1828	33.4	kd	CGS001-9380	GRHPR	-
1829	33.4	oe	ccsbBroad304_06206	FGA	Endogenous ligands
1830	33.39	oe	ccsbBroad304_00568	FHL2	-
1831	33.39	kd	CGS001-5052	PRDX1	-
1832	33.37	kd	CGS001-10095	ARPC1B	Actin related protein 2/3 complex subunits
1833	33.36	cc		Kinase anchoring proteins LOF	-
1834	33.35	cp	BRD-K42095107	daidzein	Estrogen receptor agonist	Estrogen receptor agonist	ESRRA, ESRRB, ESRRG, TRPC5	Estrogen receptor agonist
1835	33.31	kd	CGS001-50	ACO2	-
1836	33.18	kd	CGS001-6626	SNRPA	RNA binding motif (RRM) containing
1837	33.07	oe	ccsbBroad304_02271	LPGAT1	-
1838	32.98	kd	CGS001-2068	ERCC2	General transcription factor IIH complex subunits	General transcription factors group 1 LOF
1839	32.96	kd	CGS001-94233	OPN4	GPCR / Class A : Opsin receptors
1840	32.94	kd	CGS001-7727	ZNF174	Zinc fingers, C2H2-type
1841	32.92	kd	CGS001-9868	TOMM70A	Tetratricopeptide (TTC) repeat domain containing
1842	32.91	cp	BRD-A49765801	fludroxycortide	Glucocorticoid receptor agonist	Glucocorticoid receptor agonist	NR3C1, SERPINA6	Glucocorticoid receptor agonist
1843	32.91	kd	CGS001-388	RHOB	-
1844	32.83	cp	BRD-K86434416	selegiline	Monoamine oxidase inhibitor		MAOB, MAOA, CYP2B6, CYP2C19	Monoamine oxidase inhibitor
1845	32.82	oe	ccsbBroad304_00394	CTSD	Cathepsins
1846	32.82	kd	CGS001-54659	UGT1A3	UDP glucuronosyltransferases
1847	32.79	oe	ccsbBroad304_07217	AXIN2	-
1848	32.77	cp	BRD-K33226500	indinavir	HIV protease inhibitor	HIV protease inhibitor	CYP3A5	HIV protease inhibitor
1849	32.75	kd	CGS001-2762	GMDS	Short chain dehydrogenase/reductase superfamily / Extended SDR fold
1850	32.71	cp	BRD-K71512533	SNS-314	Aurora kinase inhibitor	Aurora kinase inhibitor	AURKA, AURKB, AURKC	Aurora kinase inhibitor
1851	32.69	kd	CGS001-1508	CTSB	Cathepsins
1852	32.67	oe	ccsbBroad304_00350	COX5B	Mitochondrial respiratory chain complex
1853	32.67	oe	ccsbBroad304_00147	BAG1	-
1854	32.65	oe	ccsbBroad304_05923	DDR1	Type XVI RTKs: DDR (collagen receptor) family
1855	32.63	kd	CGS001-5825	ABCD3	ATP binding cassette transporters / subfamily D
1856	32.62	kd	CGS001-7182	NR2C2	Testicular receptors
1857	32.62	kd	CGS001-9847	KIAA0528	-
1858	32.62	cp	BRD-K33583600	isoliquiritigenin	Guanylate cyclase activator		AKR1B1, HRH2, SIRT1	Guanylate cyclase activator
1859	32.61	cp	BRD-A84702196	penicillin	Bacterial cell wall synthesis inhibitor	Bacterial cell wall synthesis inhibitor		Bacterial cell wall synthesis inhibitor
1860	32.61	cp	BRD-K91601245	mercaptopurine	Immunosuppressant		HPRT1, IMPDH1, IMPDH2, PPAT	Immunosuppressant, Protein synthesis inhibitor, Purine antagonist
1861	32.61	cp	BRD-K83988098	alvespimycin	HSP inhibitor	HSP inhibitor	HSP90AA1	HSP inhibitor
1862	32.59	kd	CGS001-4853	NOTCH2	Ankyrin repeat domain containing
1863	32.55	oe	ccsbBroad304_05422	VN1R5	GPCR / Unclassified : Vomeronasal receptors, type 1
1864	32.54	oe	ccsbBroad304_02659	SLC6A14	Glycine transporter subfamily
1865	32.5	kd	CGS001-6500	SKP1	-
1866	32.49	oe	ccsbBroad304_00514	ERF	ETS Transcription Factors
1867	32.48	oe	ccsbBroad304_00772	HOXA6	Homeoboxes / ANTP class : HOXL subclass	Homeobox Gene GOF
1868	32.46	kd	CGS001-652	BMP4	Bone morphogenetic proteins
1869	32.44	kd	CGS001-2160	F11	Chymotrypsin
1870	32.43	oe	ccsbBroad304_03937	MLST8	WD repeat domain containing
1871	32.42	kd	CGS001-5966	REL	NFkappaB transcription factor family
1872	32.41	kd	CGS001-8669	EIF3J	-
1873	32.4	cp	BRD-K97799481	theophylline	Adenosine receptor antagonist		ADORA1, ADORA2A, ADORA2B, ADORA3, CHIA, CYP2E1, CYP3A4, HDAC2, PDE3A, PDE4A, PDE4B, PDE5A	Adenosine receptor antagonist
1874	32.36	kd	CGS001-11007	CCDC85B	-
1875	32.34	oe	ccsbBroad304_00117	ATF4	basic leucine zipper proteins
1876	32.34	kd	CGS001-10929	SRSF8	Serine/arginine-rich splicing factors
1877	32.34	kd	CGS001-5879	RAC1	Endogenous ligands
1878	32.32	cp	BRD-A89434049	sarmentogenin	ATPase inhibitor	ATPase inhibitor	ATP1A1	ATPase inhibitor
1879	32.32	oe	ccsbBroad304_06621	NDUFA8	Mitochondrial respiratory chain complex / Complex I
1880	32.3	oe	ccsbBroad304_07843	FCHO1	-
1881	32.27	cp	BRD-K88551539	CAY-10585	HIF modulator		HIF1A	HIF modulator
1882	32.27	kd	CGS001-83463	MXD3	Basic helix-loop-helix proteins
1883	32.25	kd	CGS001-7029	TFDP2	-
1884	32.23	kd	CGS001-2645	GCK	Hexokinases
1885	32.21	oe	ccsbBroad304_00080	APOA2	Apolipoproteins
1886	32.19	kd	CGS001-1875	E2F5	-
1887	32.16	kd	CGS001-11262	SP140	Zinc fingers, PHD-type
1888	32.13	kd	CGS001-8313	AXIN2	-
1889	32.11	oe	ccsbBroad304_01313	PSMB9	Proteasome (prosome, macropain) subunits
1890	32.1	kd	CGS001-7879	RAB7A	RAB, member RAS oncogene
1891	32.09	kd	CGS001-53340	SPA17	-
1892	32.09	oe	ccsbBroad304_07859	PLCB1	Phosphoinositide-specific phospholipase C	Phospholipases GOF
1893	32.01	cp	BRD-K70976396	cefoxitin	Bacterial cell wall synthesis inhibitor			Bacterial cell wall synthesis inhibitor
1894	32	kd	CGS001-1746	DLX2	Homeoboxes / ANTP class : NKL subclass	NKL subclass homeoboxes and pseudogenes LOF
1895	31.98	oe	ccsbBroad304_01831	TUBA1A	Tubulins
1896	31.96	cp	BRD-K85090592	pilocarpine	Acetylcholine receptor agonist		CHRM3, CHRM1, CHRM2, CHRM4, CHRM5	Acetylcholine receptor agonist
1897	31.92	kd	CGS001-7083	TK1	-
1898	31.9	kd	CGS001-1211	CLTA	-
1899	31.87	kd	CGS001-3980	LIG3	-
1900	31.83	oe	ccsbBroad304_10994	NEK2	NIMA (never in mitosis gene a)- related kinase (NEK) family
1901	31.82	kd	CGS001-148479	PHF13	Zinc fingers, PHD-type
1902	31.79	cp	BRD-K94441233	mevastatin	HMGCR inhibitor	HMGCR inhibitor	HMGCR	HMGCR inhibitor
1903	31.7	kd	CGS001-1645	AKR1C1	Aldo-keto reductases
1904	31.68	cp	BRD-K60460488	nelfinavir	HIV protease inhibitor	HIV protease inhibitor	CYP2C19, CYP3A5, CYP3A7	HIV protease inhibitor
1905	31.67	kd	CGS001-4694	NDUFA1	Mitochondrial respiratory chain complex / Complex I
1906	31.62	oe	ccsbBroad304_06349	HAGH	-
1907	31.62	kd	CGS001-7486	WRN	-
1908	31.62	kd	CGS001-5230	PGK1	-
1909	31.59	kd	CGS001-11073	TOPBP1	-
1910	31.59	kd	CGS001-29083	GTPBP8	-
1911	31.57	cp	BRD-A55756846	H-7	PKA inhibitor	PKA inhibitor	PKIA, PRKACA, PRKAR1A	PKA inhibitor
1912	31.56	oe	ccsbBroad304_07888	CBX6	-
1913	31.52	kd	CGS001-3481	IGF2	-
1914	31.49	kd	CGS001-54998	AURKAIP1	-
1915	31.43	kd	CGS001-64764	CREB3L2	basic leucine zipper proteins
1916	31.4	cp	BRD-A55913614	primaquine	Antimalarial		KRT7, NQO2	Antimalarial, DNA inhibitor
1917	31.39	kd	CGS001-2212	FCGR2A	CD molecules
1918	31.36	oe	ccsbBroad304_01189	PHF1	Zinc fingers, PHD-type
1919	31.3	oe	ccsbBroad304_03173	TMED7	-
1920	31.3	oe	ccsbBroad304_01480	S100P	EF-hand domain containing
1921	31.29	kd	CGS001-2760	GM2A	-
1922	31.26	kd	CGS001-3156	HMGCR	Lanosterol biosynthesis pathway
1923	31.26	oe	ccsbBroad304_01268	PPP3CB	Serine/threonine phosphatases / Protein phosphatase, catalytic subunits
1924	31.25	kd	CGS001-10020	GNE	-
1925	31.23	oe	ccsbBroad304_02145	VAMP3	Vesicle-associated membrane proteins
1926	31.23	kd	CGS001-54658	UGT1A1	UDP glucuronosyltransferases
1927	31.22	kd	CGS001-7780	SLC30A2	SLC30 zinc transporter family
1928	31.18	oe	ccsbBroad304_03615	ZNF673	-
1929	31.18	kd	CGS001-27430	MAT2B	Short chain dehydrogenase/reductase superfamily / Extended SDR fold
1930	31.02	cp	BRD-K68392338	ZK-93426	Benzodiazepine receptor antagonist		GABRA1, GABRA2, GABRA3, GABRA5	Benzodiazepine receptor antagonist
1931	31.01	kd	CGS001-5720	PSME1	Proteasome (prosome, macropain) subunits
1932	30.98	kd	CGS001-9568	GABBR2	GABA receptors
1933	30.97	cc		MCM family LOF	-
1934	30.97	oe	ccsbBroad304_00846	IL2	Interleukins and interleukin receptors
1935	30.91	kd	CGS001-383	ARG1	Arginase
1936	30.9	oe	ccsbBroad304_03903	ABHD4	Abhydrolase domain containing
1937	30.89	kd	CGS001-8574	AKR7A2	Aldo-keto reductases
1938	30.88	oe	ccsbBroad304_05123	ZNF791	Zinc fingers, C2H2-type
1939	30.88	oe	ccsbBroad304_07993	ZBTB20	BTB/POZ domain containing
1940	30.84	cp	BRD-A68929948	DAPT-GSI-IX	Gamma secretase inhibitor	Gamma secretase inhibitor		Gamma secretase inhibitor
1941	30.83	cp	BRD-A31007383	SDZ-WAG-994	Adenosine receptor agonist		ADORA1	Adenosine receptor agonist
1942	30.81	oe	ccsbBroad304_02368	TIMM17B	-
1943	30.76	kd	CGS001-23395	LARS2	Aminoacyl tRNA synthetases / Class I
1944	30.76	oe	ccsbBroad304_02213	TRAF4	RING-type (C3HC4) zinc fingers
1945	30.72	kd	CGS001-4602	MYB	-
1946	30.71	kd	CGS001-5347	PLK1	Polo-like kinase (PLK) family
1947	30.67	kd	CGS001-11124	FAF1	UBX domain containing
1948	30.67	kd	CGS001-23786	BCL2L13	-
1949	30.66	kd	CGS001-5747	PTK2	Serine/threonine phosphatases / Protein phosphatase 1, regulatory subunits
1950	30.66	oe	ccsbBroad304_01326	PSME1	Proteasome (prosome, macropain) subunits
1951	30.65	oe	ccsbBroad304_04541	ZNF502	Zinc fingers, C2H2-type
1952	30.64	kd	CGS001-51422	PRKAG2	AMPK subfamily
1953	30.61	kd	CGS001-4728	NDUFS8	Mitochondrial respiratory chain complex / Complex I
1954	30.59	kd	CGS001-6772	STAT1	SH2 domain containing
1955	30.59	kd	CGS001-51347	TAOK3	TAO subfamily
1956	30.58	cc		NKL subclass homeoboxes and pseudogenes LOF	-
1957	30.5	cp	BRD-A12560204	nitrendipine	Calcium channel blocker	Calcium channel blocker	CACNA1C, CACNA1D, CACNA2D1, CACNA1H, CACNA1S, CACNA2D2, CACNB2, CACNG1, KCNN4	Calcium channel blocker
1958	30.49	kd	CGS001-5332	PLCB4	Phosphoinositide-specific phospholipase C
1959	30.46	oe	ccsbBroad304_05833	APEH	Prolyl oligopeptidase
1960	30.44	kd	CGS001-2861	GPR37	GPCR / Class A : Orphans
1961	30.41	kd	CGS001-51284	TLR7	Toll-like receptor family
1962	30.41	oe	ccsbBroad304_01395	RFX5	-
1963	30.38	kd	CGS001-128674	PROKR2	GPCR / Class A : Prokineticin receptors
1964	30.36	kd	CGS001-6469	SHH	-
1965	30.34	oe	ccsbBroad304_00144	B2M	Immunoglobulin superfamily / C1-set domain containing
1966	30.34	cp	BRD-A23290232	westcort	Glucocorticoid receptor agonist	Glucocorticoid receptor agonist		Glucocorticoid receptor agonist
1967	30.32	oe	ccsbBroad304_07183	BRPF1	Non-enzymatic BRD containing proteins
1968	30.31	kd	CGS001-83999	KREMEN1	-
1969	30.28	kd	CGS001-81539	SLC38A1	System A-like transporters
1970	30.27	oe	ccsbBroad304_01556	SMARCB1	-
1971	30.25	oe	ccsbBroad304_00876	INSIG1	-
1972	30.25	oe	ccsbBroad304_01615	SULT1A2	Sulfotransferases, cytosolic
1973	30.24	oe	ccsbBroad304_06681	P2RY2	GPCR / Class A : Purinergic receptors, P2Y	Purinergic receptors P2Y GOF
1974	30.23	cp	BRD-K17561142	amiodarone	Potassium channel blocker		KCNH2, ADRB1, CACNA1H, CACNA2D2, CHRM3, CYP2C8, KCNA7, SCN5A	Potassium channel blocker
1975	30.18	kd	CGS001-875	CBS	Hydrogen sulphide synthesis
1976	30.17	kd	CGS001-3487	IGFBP4	insulin-like growth factor (IGF) binding proteins
1977	30.16	kd	CGS001-51465	UBE2J1	Ubiquitin-conjugating enzymes E2
1978	30.16	kd	CGS001-27199	OXGR1	GPCR / Class A : Orphans, Oxoglutarate receptor
1979	30.03	kd	CGS001-5163	PDK1	-
1980	30.01	kd	CGS001-7078	TIMP3	-
1981	30.01	kd	CGS001-3198	HOXA1	Homeoboxes / ANTP class : HOXL subclass	HOXL subclass homeoboxes LOF
1982	30	cp	BRD-A82590476	SDZ-NKT-343	Tachykinin antagonist	Tachykinin antagonist	TACR1	Tachykinin antagonist
1983	29.98	kd	CGS001-3553	IL1B	Interleukins and interleukin receptors
1984	29.97	kd	CGS001-9967	THRAP3	-
1985	29.97	kd	CGS001-3609	ILF3	-
1986	29.95	kd	CGS001-24140	FTSJ1	-	X linked mental retardation group 1 LOF
1987	29.94	kd	CGS001-3718	JAK3	Janus kinase (JakA) family
1988	29.93	cc		SRC inhibitor	-
1989	29.92	oe	ccsbBroad304_07287	HYAL2	-
1990	29.9	kd	CGS001-51441	YTHDF2	-
1991	29.87	oe	ccsbBroad304_00577	FOXO3	Forkhead boxes
1992	29.87	kd	CGS001-811	CALR	-
1993	29.86	kd	CGS001-2280	FKBP1A	Cis-trans-isomerases
1994	29.84	kd	CGS001-81034	SLC25A32	Mitochondrial nucleotide transporter subfamily
1995	29.83	kd	CGS001-9326	ZNHIT3	Zinc fingers, HIT-type
1996	29.82	kd	CGS001-3339	HSPG2	Immunoglobulin superfamily / Immunoglobulin-like domain containing
1997	29.81	cp	BRD-K18059238	gamma-linolenic-acid	Cyclooxygenase inhibitor		TBXAS1	Cyclooxygenase inhibitor, Prostanoid receptor agonist
1998	29.8	kd	CGS001-4122	MAN2A2	-
1999	29.79	kd	CGS001-10856	RUVBL2	ATPases / AAA-type
[truncated: 6,560 more rows]
